# Supplementary material for: Target-Response Associations Can Produce Response-Congruency Effects Without Task-Switching Costs
Source: Front Psychol. 2019 Feb 11;10:40. doi: 10.3389/fpsyg.2019.00040 (PMC6378947; doi:10.3389/fpsyg.2019.00040)
Supplement: DATA SHEET S1 — Dataset in Experiment 1 and 2. [file Data_Sheet_1.ZIP]

Archive with 57 entries (54 files):
- Data/
- Data/Exp1/
- Data/Exp1/code.R
- Data/Exp1/Map_Exp1_analysisCode.txt
- Data/Exp1/results.RData
- Data/Exp1/subject1.txt
- Data/Exp1/subject10.txt
- Data/Exp1/subject11.txt
- Data/Exp1/subject12.txt
- Data/Exp1/subject13.txt
- Data/Exp1/subject14.txt
- Data/Exp1/subject15.txt
- Data/Exp1/subject16.txt
- Data/Exp1/subject17.txt
- Data/Exp1/subject18.txt
- Data/Exp1/subject19.txt
- Data/Exp1/subject2.txt
- Data/Exp1/subject20.txt
- Data/Exp1/subject21.txt
- Data/Exp1/subject22.txt
- Data/Exp1/subject23.txt
- Data/Exp1/subject24.txt
- Data/Exp1/subject3.txt
- Data/Exp1/subject4.txt
- Data/Exp1/subject5.txt
- Data/Exp1/subject6.txt
- Data/Exp1/subject7.txt
- Data/Exp1/subject8.txt
- Data/Exp1/subject9.txt
- Data/Exp2/
- Data/Exp2/code.R
- Data/Exp2/Map_Exp2_analysisCode.txt
- Data/Exp2/results.RData
- Data/Exp2/subject1.txt
- Data/Exp2/subject10.txt
- Data/Exp2/subject11.txt
- Data/Exp2/subject12.txt
- Data/Exp2/subject13.txt
- Data/Exp2/subject14.txt
- Data/Exp2/subject15.txt
- Data/Exp2/subject16.txt
- Data/Exp2/subject17.txt
- Data/Exp2/subject18.txt
- Data/Exp2/subject19.txt
- Data/Exp2/subject2.txt
- Data/Exp2/subject20.txt
- Data/Exp2/subject21.txt
- Data/Exp2/subject22.txt
- Data/Exp2/subject23.txt
- Data/Exp2/subject24.txt
- Data/Exp2/subject3.txt
- Data/Exp2/subject4.txt
- Data/Exp2/subject5.txt
- Data/Exp2/subject6.txt
- Data/Exp2/subject7.txt
- Data/Exp2/subject8.txt
- Data/Exp2/subject9.txt
