# Supplementary material for: Target-Response Associations Can Produce Response-Congruency Effects Without Task-Switching Costs
Source: Front Psychol. 2019 Feb 11;10:40. doi: 10.3389/fpsyg.2019.00040 (PMC6378947; doi:10.3389/fpsyg.2019.00040)
Supplement: DATA SHEET S1 — Dataset in Experiment 1 and 2. [file Data_Sheet_1.ZIP › Data/Exp1/code.R]

names=c("RC_col","RC_shp","RI_col","RI_shp","SC_col","SC_shp","SI_col","SI_shp","total")
RT1= matrix(ncol=9,nrow=24) 
ER1= matrix(ncol=9,nrow=24)

RT2= matrix(ncol=9,nrow=24) #setup matrixes
ER2= matrix(ncol=9,nrow=24)

RT3= matrix(ncol=9,nrow=24)
ER3= matrix(ncol=9,nrow=24)

colnames(RT1)=names #give matrixes 
colnames(ER1)=names 
colnames(RT2)=names
colnames(ER2)=names
colnames(RT3)=names
colnames(ER3)=names

for (i in 1:24) # fill the matrixes with data                                                       
{
  x=read.table(paste("subject",i,".txt",sep=""),header=FALSE,sep="")
  sNo=x[,1]
  data=x
  n=length(data[,1])
  rt1=data[,5]	
  
  first=data[,6]==1
  
  correct=data[,4]
  task=data[,2]
  p1=c(1:32)
  p2=c(1:64)
  exp=rep(1:100,n/100+1)[1:n]
  instage=c(p1,p2,exp)
  fs=c(F,correct[1:(n-1)] & instage[2:n]!=1)
  cue=data[,2]
  stimuli=data[,3]
  fr=c(F,stimuli[2:n]==stimuli[1:(n-1)])
  swi= c(F,task[2:n]!=task[1:(n-1)] & instage[2:n]!=1 )  
  rep= c(F,task[2:n]==task[1:(n-1)] & instage[2:n]!=1 ) 
  stage=data[,9]
  levels(stage)[levels(stage)%in%c("stage_one")] ="p"
  levels(stage)[levels(stage)%in%c("stage_two_a","stage_two_b")] ="map" # map == look-up table 
  levels(stage)[levels(stage)%in%c("stage_three_a","stage_three_b")] ="rule" # rule == task switching strategy
  cong=data[,3]
  levels(cong)[levels(cong)%in%c("w1","b2","c2","h2","ci2")] ="con"
  levels(cong)[levels(cong)%in%c("w2","b1","c1","h1","ci1")] ="inc" 
  
  ###Task
  task=data[,2]
  levels(task)[levels(task)%in%c("color")] ="col"
  levels(task)[levels(task)%in%c("shape")] ="shp"
  
  
  ###########stage 1  
  RT1[i,1]=mean(rt1[stage=="p"&correct==1&fs==TRUE&rep==TRUE&cong=="con"&task=="col"&fr==FALSE&first==FALSE])
  RT1[i,2]=mean(rt1[stage=="p"&correct==1&fs==TRUE&rep==TRUE&cong=="con"&task=="shp"&fr==FALSE&first==FALSE])
  
  RT1[i,3]=mean(rt1[stage=="p"&correct==1&fs==TRUE&rep==TRUE&cong=="inc"&task=="col"&fr==FALSE&first==FALSE])
  RT1[i,4]=mean(rt1[stage=="p"&correct==1&fs==TRUE&rep==TRUE&cong=="inc"&task=="shp"&fr==FALSE&first==FALSE])
  
  RT1[i,5]=mean(rt1[stage=="p"&correct==1&fs==TRUE&swi==TRUE&cong=="con"&task=="col"&fr==FALSE&first==FALSE])
  RT1[i,6]=mean(rt1[stage=="p"&correct==1&fs==TRUE&swi==TRUE&cong=="con"&task=="shp"&fr==FALSE&first==FALSE])
  
  RT1[i,7]=mean(rt1[stage=="p"&correct==1&fs==TRUE&swi==TRUE&cong=="inc"&task=="col"&fr==FALSE&first==FALSE])
  RT1[i,8]=mean(rt1[stage=="p"&correct==1&fs==TRUE&swi==TRUE&cong=="inc"&task=="shp"&fr==FALSE&first==FALSE])
  
  RT1[i,9]=mean(rt1[stage=="p"&correct==1&fs==TRUE&fr==FALSE&first==FALSE])
  
  
  
  ER1[i,1]=length(rt1[stage=="p"&correct==2&rep==TRUE&cong=="con"&task=="col"&fr==FALSE&fs==TRUE&first==FALSE])/
    length(rt1[stage=="p"&rep==TRUE&cong=="con"&task=="col"&fr==FALSE&fs==TRUE&first==FALSE])
  
  ER1[i,2]=length(rt1[stage=="p"&correct==2&rep==TRUE&cong=="con"&task=="shp"&fr==FALSE&fs==TRUE&first==FALSE])/
    length(rt1[stage=="p"&rep==TRUE&cong=="con"&task=="shp"&fr==FALSE&fs==TRUE&first==FALSE])
  
  ER1[i,3]=length(rt1[stage=="p"&correct==2&rep==TRUE&cong=="inc"&task=="col"&fr==FALSE&fs==TRUE&first==FALSE])/
    length(rt1[stage=="p"&rep==TRUE&cong=="con"&task=="col"&fr==FALSE&fs==TRUE&first==FALSE])
  
  ER1[i,4]=length(rt1[stage=="p"&correct==2&rep==TRUE&cong=="inc"&task=="shp"&fr==FALSE&fs==TRUE&first==FALSE])/
    length(rt1[stage=="p"&rep==TRUE&cong=="con"&task=="shp"&fr==FALSE&fs==TRUE&first==FALSE])
  
  ER1[i,5]=length(rt1[stage=="p"&correct==2&swi==TRUE&cong=="con"&task=="col"&fr==FALSE&fs==TRUE&first==FALSE])/
    length(rt1[stage=="p"&rep==TRUE&cong=="con"&task=="col"&fr==FALSE&fs==TRUE&first==FALSE])
  
  ER1[i,6]=length(rt1[stage=="p"&correct==2&swi==TRUE&cong=="con"&task=="shp"&fr==FALSE&fs==TRUE&first==FALSE])/
    length(rt1[stage=="p"&rep==TRUE&cong=="con"&task=="shp"&fr==FALSE&fs==TRUE&first==FALSE])
  
  ER1[i,7]=length(rt1[stage=="p"&correct==2&swi==TRUE&cong=="inc"&task=="col"&fr==FALSE&fs==TRUE&first==FALSE])/
    length(rt1[stage=="p"&rep==TRUE&cong=="con"&task=="col"&fr==FALSE&fs==TRUE&first==FALSE])
  
  ER1[i,8]=length(rt1[stage=="p"&correct==2&swi==TRUE&cong=="inc"&task=="shp"&fr==FALSE&fs==TRUE&first==FALSE])/
    length(rt1[stage=="p"&rep==TRUE&cong=="con"&task=="shp"&fr==FALSE&fs==TRUE&first==FALSE])
  
  ER1[i,9]=length(rt1[stage=="p"&correct==2&fr==FALSE&fs==TRUE&first==FALSE])/
    length(rt1[stage=="p"&fr==FALSE&fs==TRUE&first==FALSE])
  
  
  ########################stage 2
  RT2[i,1]=mean(rt1[stage=="map"&correct==1&fs==TRUE&rep==TRUE&cong=="con"&task=="col"&fr==FALSE&first==FALSE])
  RT2[i,2]=mean(rt1[stage=="map"&correct==1&fs==TRUE&rep==TRUE&cong=="con"&task=="shp"&fr==FALSE&first==FALSE])
  
  RT2[i,3]=mean(rt1[stage=="map"&correct==1&fs==TRUE&rep==TRUE&cong=="inc"&task=="col"&fr==FALSE&first==FALSE])
  RT2[i,4]=mean(rt1[stage=="map"&correct==1&fs==TRUE&rep==TRUE&cong=="inc"&task=="shp"&fr==FALSE&first==FALSE])
  
  RT2[i,5]=mean(rt1[stage=="map"&correct==1&fs==TRUE&swi==TRUE&cong=="con"&task=="col"&fr==FALSE&first==FALSE])
  RT2[i,6]=mean(rt1[stage=="map"&correct==1&fs==TRUE&swi==TRUE&cong=="con"&task=="shp"&fr==FALSE&first==FALSE])
  
  RT2[i,7]=mean(rt1[stage=="map"&correct==1&fs==TRUE&swi==TRUE&cong=="inc"&task=="col"&fr==FALSE&first==FALSE])
  RT2[i,8]=mean(rt1[stage=="map"&correct==1&fs==TRUE&swi==TRUE&cong=="inc"&task=="shp"&fr==FALSE&first==FALSE])
  
  RT2[i,9]=mean(rt1[stage=="map"&correct==1&fs==TRUE&fr==FALSE&first==FALSE])
  
  
  
  ER2[i,1]=length(rt1[stage=="map"&correct==2&rep==TRUE&cong=="con"&task=="col"&fr==FALSE&fs==TRUE&first==FALSE])/
    length(rt1[stage=="map"&rep==TRUE&cong=="con"&task=="col"&fr==FALSE&fs==TRUE&first==FALSE])
  
  ER2[i,2]=length(rt1[stage=="map"&correct==2&rep==TRUE&cong=="con"&task=="shp"&fr==FALSE&fs==TRUE&first==FALSE])/
    length(rt1[stage=="map"&rep==TRUE&cong=="con"&task=="shp"&fr==FALSE&fs==TRUE&first==FALSE])
  
  ER2[i,3]=length(rt1[stage=="map"&correct==2&rep==TRUE&cong=="inc"&task=="col"&fr==FALSE&fs==TRUE&first==FALSE])/
    length(rt1[stage=="map"&rep==TRUE&cong=="con"&task=="col"&fr==FALSE&fs==TRUE&first==FALSE])
  
  ER2[i,4]=length(rt1[stage=="map"&correct==2&rep==TRUE&cong=="inc"&task=="shp"&fr==FALSE&fs==TRUE&first==FALSE])/
    length(rt1[stage=="map"&rep==TRUE&cong=="con"&task=="shp"&fr==FALSE&fs==TRUE&first==FALSE])
  
  ER2[i,5]=length(rt1[stage=="map"&correct==2&swi==TRUE&cong=="con"&task=="col"&fr==FALSE&fs==TRUE&first==FALSE])/
    length(rt1[stage=="map"&rep==TRUE&cong=="con"&task=="col"&fr==FALSE&fs==TRUE&first==FALSE])
  
  ER2[i,6]=length(rt1[stage=="map"&correct==2&swi==TRUE&cong=="con"&task=="shp"&fr==FALSE&fs==TRUE&first==FALSE])/
    length(rt1[stage=="map"&rep==TRUE&cong=="con"&task=="shp"&fr==FALSE&fs==TRUE&first==FALSE])
  
  ER2[i,7]=length(rt1[stage=="map"&correct==2&swi==TRUE&cong=="inc"&task=="col"&fr==FALSE&fs==TRUE&first==FALSE])/
    length(rt1[stage=="map"&rep==TRUE&cong=="con"&task=="col"&fr==FALSE&fs==TRUE&first==FALSE])
  
  ER2[i,8]=length(rt1[stage=="map"&correct==2&swi==TRUE&cong=="inc"&task=="shp"&fr==FALSE&fs==TRUE&first==FALSE])/
    length(rt1[stage=="map"&rep==TRUE&cong=="con"&task=="shp"&fr==FALSE&fs==TRUE&first==FALSE])
  
  ER2[i,9]=length(rt1[stage=="map"&correct==2&fr==FALSE&fs==TRUE&first==FALSE])/
    length(rt1[stage=="map"&fr==FALSE&fs==TRUE&first==FALSE])
  
  ###########stage 3  
  
  RT3[i,1]=mean(rt1[stage=="rule"&correct==1&fs==TRUE&rep==TRUE&cong=="con"&task=="col"&fr==FALSE&first==FALSE])
  RT3[i,2]=mean(rt1[stage=="rule"&correct==1&fs==TRUE&rep==TRUE&cong=="con"&task=="shp"&fr==FALSE&first==FALSE])
  
  RT3[i,3]=mean(rt1[stage=="rule"&correct==1&fs==TRUE&rep==TRUE&cong=="inc"&task=="col"&fr==FALSE&first==FALSE])
  RT3[i,4]=mean(rt1[stage=="rule"&correct==1&fs==TRUE&rep==TRUE&cong=="inc"&task=="shp"&fr==FALSE&first==FALSE])
  
  RT3[i,5]=mean(rt1[stage=="rule"&correct==1&fs==TRUE&swi==TRUE&cong=="con"&task=="col"&fr==FALSE&first==FALSE])
  RT3[i,6]=mean(rt1[stage=="rule"&correct==1&fs==TRUE&swi==TRUE&cong=="con"&task=="shp"&fr==FALSE&first==FALSE])
  
  RT3[i,7]=mean(rt1[stage=="rule"&correct==1&fs==TRUE&swi==TRUE&cong=="inc"&task=="col"&fr==FALSE&first==FALSE])
  RT3[i,8]=mean(rt1[stage=="rule"&correct==1&fs==TRUE&swi==TRUE&cong=="inc"&task=="shp"&fr==FALSE&first==FALSE])
  
  RT3[i,9]=mean(rt1[stage=="rule"&correct==1&fs==TRUE&fr==FALSE&first==FALSE])
  
  
  
  ER3[i,1]=length(rt1[stage=="rule"&correct==2&rep==TRUE&cong=="con"&task=="col"&fr==FALSE&fs==TRUE&first==FALSE])/
    length(rt1[stage=="rule"&rep==TRUE&cong=="con"&task=="col"&fr==FALSE&fs==TRUE&first==FALSE])
  
  ER3[i,2]=length(rt1[stage=="rule"&correct==2&rep==TRUE&cong=="con"&task=="shp"&fr==FALSE&fs==TRUE&first==FALSE])/
    length(rt1[stage=="rule"&rep==TRUE&cong=="con"&task=="shp"&fr==FALSE&fs==TRUE&first==FALSE])
  
  ER3[i,3]=length(rt1[stage=="rule"&correct==2&rep==TRUE&cong=="inc"&task=="col"&fr==FALSE&fs==TRUE&first==FALSE])/
    length(rt1[stage=="rule"&rep==TRUE&cong=="con"&task=="col"&fr==FALSE&fs==TRUE&first==FALSE])
  
  ER3[i,4]=length(rt1[stage=="rule"&correct==2&rep==TRUE&cong=="inc"&task=="shp"&fr==FALSE&fs==TRUE&first==FALSE])/
    length(rt1[stage=="rule"&rep==TRUE&cong=="con"&task=="shp"&fr==FALSE&fs==TRUE&first==FALSE])
  
  ER3[i,5]=length(rt1[stage=="rule"&correct==2&swi==TRUE&cong=="con"&task=="col"&fr==FALSE&fs==TRUE&first==FALSE])/
    length(rt1[stage=="rule"&rep==TRUE&cong=="con"&task=="col"&fr==FALSE&fs==TRUE&first==FALSE])
  
  ER3[i,6]=length(rt1[stage=="rule"&correct==2&swi==TRUE&cong=="con"&task=="shp"&fr==FALSE&fs==TRUE&first==FALSE])/
    length(rt1[stage=="rule"&rep==TRUE&cong=="con"&task=="shp"&fr==FALSE&fs==TRUE&first==FALSE])
  
  ER3[i,7]=length(rt1[stage=="rule"&correct==2&swi==TRUE&cong=="inc"&task=="col"&fr==FALSE&fs==TRUE&first==FALSE])/
    length(rt1[stage=="rule"&rep==TRUE&cong=="con"&task=="col"&fr==FALSE&fs==TRUE&first==FALSE])
  
  ER3[i,8]=length(rt1[stage=="rule"&correct==2&swi==TRUE&cong=="inc"&task=="shp"&fr==FALSE&fs==TRUE&first==FALSE])/
    length(rt1[stage=="rule"&rep==TRUE&cong=="con"&task=="shp"&fr==FALSE&fs==TRUE&first==FALSE])
  
  ER3[i,9]=length(rt1[stage=="rule"&correct==2&fr==FALSE&fs==TRUE&first==FALSE])/
    length(rt1[stage=="rule"&fr==FALSE&fs==TRUE&first==FALSE])
}

RT1=data.frame(RT1)
ER1=data.frame(ER1)
RT2=data.frame(RT2)# thoese are tables for ANOVA 
ER2=data.frame(ER2)
RT3=data.frame(RT3)# thoese are tables for ANOVA 
ER3=data.frame(ER3)


rta=vector(mode="numeric",length=8)   
sea=vector(mode="numeric",length=8)   
rtb=vector(mode="numeric",length=8)   
seb=vector(mode="numeric",length=8)
rtc=vector(mode="numeric",length=8)   
sec=vector(mode="numeric",length=8)

erd=vector(mode="numeric",length=8)   
sed=vector(mode="numeric",length=8)   
ere=vector(mode="numeric",length=8)   
see=vector(mode="numeric",length=8)
erf=vector(mode="numeric",length=8)   
sef=vector(mode="numeric",length=8)

for (i in 1:8)
{
  rta[i]= mean(RT1[,i])
  sea[i]= (sd(RT1[,i])/(sqrt(24)))
  rtb[i]= mean(RT2[,i])
  seb[i]= (sd(RT2[,i])/(sqrt(24)))
  rtc[i]= mean(RT3[,i])
  sec[i]= (sd(RT3[,i])/(sqrt(24)))
  
  erd[i]= mean(ER1[,i])*100
  sed[i]= ((sd(ER1[,i])/(sqrt(24))))*100
  ere[i]= mean(ER2[,i])*100
  see[i]= ((sd(ER2[,i])/(sqrt(24))))*100
  erf[i]= mean(ER3[,i])*100
  sef[i]= ((sd(ER3[,i])/(sqrt(24))))*100
  
  }


RTdata1=data.frame(
  name=names[1:8],
  value=rta,
  sd=sea
)

RTdata2=data.frame(
  name=names[1:8],
  value=rtb,
  sd=seb
)

RTdata3=data.frame(
  name=names[1:8],
  value=rtc,
  sd=sec
)


ERdata1=data.frame(
  name=names[1:8],
  value=erd,
  sd=sed
)

ERdata2=data.frame(
  name=names[1:8],
  value=ere,
  sd=see
)

ERdata3=data.frame(
  name=names[1:8],
  value=erf,
  sd=sef
)


ggplot(RTdata1) +
  geom_bar( aes(x=name, y=value), stat="identity", fill="skyblue", alpha=0.7) +
  geom_errorbar( aes(x=name, ymin=value-sd, ymax=value+sd), width=0.4, colour="black", alpha=0.9, size=1.3)+
  scale_x_discrete(drop=FALSE) + ylim(c(0, 1000))

ggplot(RTdata2) +
  geom_bar( aes(x=name, y=value), stat="identity", fill="skyblue", alpha=0.7) +
  geom_errorbar( aes(x=name, ymin=value-sd, ymax=value+sd), width=0.4, colour="black", alpha=0.9, size=1.3)+
  scale_x_discrete(drop=FALSE) + ylim(c(0, 1000))

ggplot(RTdata3) +
  geom_bar( aes(x=name, y=value), stat="identity", fill="skyblue", alpha=0.7) +
  geom_errorbar( aes(x=name, ymin=value-sd, ymax=value+sd), width=0.4, colour="black", alpha=0.9, size=1.3)+
  scale_x_discrete(drop=FALSE) + ylim(c(0, 1000))

ggplot(ERdata1) +
  geom_bar( aes(x=name, y=value), stat="identity", fill="skyblue", alpha=0.7) +
  geom_errorbar( aes(x=name, ymin=value-sd, ymax=value+sd), width=0.4, colour="black", alpha=0.9, size=1.3)+
  scale_x_discrete(drop=FALSE) + ylim(c(0, 20))

ggplot(ERdata2) +
  geom_bar( aes(x=name, y=value), stat="identity", fill="skyblue", alpha=0.7) +
  geom_errorbar( aes(x=name, ymin=value-sd, ymax=value+sd), width=0.4, colour="black", alpha=0.9, size=1.3)+
  scale_x_discrete(drop=FALSE) + ylim(c(0, 20))

ggplot(ERdata3) +
  geom_bar( aes(x=name, y=value), stat="identity", fill="skyblue", alpha=0.7) +
  geom_errorbar( aes(x=name, ymin=value-sd, ymax=value+sd), width=0.4, colour="black", alpha=0.9, size=1.3)+
  scale_x_discrete(drop=FALSE) + ylim(c(0, 20))

##############################################################################################################


names2=c("Col_Con","Col_Inc","Sha_Con","Sha_Inc","Swi","Rep")
Plot1= matrix(ncol=6,nrow=24) 
Plot2= matrix(ncol=6,nrow=24) #setup matrixes
Plot3= matrix(ncol=6,nrow=24)

colnames(Plot1)=names2 #give matrixes 
colnames(Plot2)=names2 
colnames(Plot3)=names2

for (i in 1:24) # fill the matrixes with data                                                       
{
  x=read.table(paste("subject",i,".txt",sep=""),header=FALSE,sep="")
  sNo=x[,1]
  data=x
  n=length(data[,1])
  rt1=data[,5]	
  
  first=data[,6]==1
  
  correct=data[,4]
  task=data[,2]
  p1=c(1:32)
  p2=c(1:64)
  exp=rep(1:100,n/100+1)[1:n]
  instage=c(p1,p2,exp)
  fs=c(F,correct[1:(n-1)] & instage[2:n]!=1)
  cue=data[,2]
  stimuli=data[,3]
  fr=c(F,stimuli[2:n]==stimuli[1:(n-1)])
  swi= c(F,task[2:n]!=task[1:(n-1)] & instage[2:n]!=1 )  
  rep= c(F,task[2:n]==task[1:(n-1)] & instage[2:n]!=1 ) 
  stage=data[,9]
  levels(stage)[levels(stage)%in%c("stage_one")] ="p"
  levels(stage)[levels(stage)%in%c("stage_two_a","stage_two_b")] ="map" # map == look-up table 
  levels(stage)[levels(stage)%in%c("stage_three_a","stage_three_b")] ="rule" # rule == task switching strategy
  cong=data[,3]
  levels(cong)[levels(cong)%in%c("w1","b2","c2","h2","ci2")] ="con"
  levels(cong)[levels(cong)%in%c("w2","b1","c1","h1","ci1")] ="inc" 
  
  ###Task
  task=data[,2]
  levels(task)[levels(task)%in%c("color")] ="col"
  levels(task)[levels(task)%in%c("shape")] ="shp"
  
  
  ###########stage 1  
  Plot1[i,1]=mean(rt1[stage=="p"&correct==1&fs==TRUE&cong=="con"&task=="col"&fr==FALSE&first==FALSE])
  Plot1[i,2]=mean(rt1[stage=="p"&correct==1&fs==TRUE&cong=="inc"&task=="col"&fr==FALSE&first==FALSE])
  Plot1[i,3]=mean(rt1[stage=="p"&correct==1&fs==TRUE&cong=="con"&task=="shp"&fr==FALSE&first==FALSE])
  Plot1[i,4]=mean(rt1[stage=="p"&correct==1&fs==TRUE&cong=="inc"&task=="shp"&fr==FALSE&first==FALSE])
  Plot1[i,5]=mean(rt1[stage=="p"&correct==1&fs==TRUE&swi==TRUE&fr==FALSE&first==FALSE])
  Plot1[i,6]=mean(rt1[stage=="p"&correct==1&fs==TRUE&rep==TRUE&fr==FALSE&first==FALSE])
  Plot2[i,1]=mean(rt1[stage=="map"&correct==1&fs==TRUE&cong=="con"&task=="col"&fr==FALSE&first==FALSE])
  Plot2[i,2]=mean(rt1[stage=="map"&correct==1&fs==TRUE&cong=="inc"&task=="col"&fr==FALSE&first==FALSE])
  Plot2[i,3]=mean(rt1[stage=="map"&correct==1&fs==TRUE&cong=="con"&task=="shp"&fr==FALSE&first==FALSE])
  Plot2[i,4]=mean(rt1[stage=="map"&correct==1&fs==TRUE&cong=="inc"&task=="shp"&fr==FALSE&first==FALSE])
  Plot2[i,5]=mean(rt1[stage=="map"&correct==1&fs==TRUE&swi==TRUE&fr==FALSE&first==FALSE])
  Plot2[i,6]=mean(rt1[stage=="map"&correct==1&fs==TRUE&rep==TRUE&fr==FALSE&first==FALSE])
  Plot3[i,1]=mean(rt1[stage=="rule"&correct==1&fs==TRUE&cong=="con"&task=="col"&fr==FALSE&first==FALSE])
  Plot3[i,2]=mean(rt1[stage=="rule"&correct==1&fs==TRUE&cong=="inc"&task=="col"&fr==FALSE&first==FALSE])
  Plot3[i,3]=mean(rt1[stage=="rule"&correct==1&fs==TRUE&cong=="con"&task=="shp"&fr==FALSE&first==FALSE])
  Plot3[i,4]=mean(rt1[stage=="rule"&correct==1&fs==TRUE&cong=="inc"&task=="shp"&fr==FALSE&first==FALSE])
  Plot3[i,5]=mean(rt1[stage=="rule"&correct==1&fs==TRUE&swi==TRUE&fr==FALSE&first==FALSE])
  Plot3[i,6]=mean(rt1[stage=="rule"&correct==1&fs==TRUE&rep==TRUE&fr==FALSE&first==FALSE])
  
  }

Plot1=data.frame(Plot1)
Plot2=data.frame(Plot2)
Plot3=data.frame(Plot3)


colcon1=Plot1$Col_Inc-Plot1$Col_Con
shacon1=Plot1$Sha_Inc-Plot1$Sha_Con
colcon2=Plot2$Col_Inc-Plot2$Col_Con
shacon2=Plot2$Sha_Inc-Plot2$Sha_Con
colcon3=Plot3$Col_Inc-Plot3$Col_Con
shacon3=Plot3$Sha_Inc-Plot3$Sha_Con
tsc1=Plot1$Swi-Plot1$Rep
tsc2=Plot2$Swi-Plot2$Rep
tsc3=Plot3$Swi-Plot3$Rep

require(yarrr)
ConRT=c(Plot1$Col_Con,Plot1$Col_Inc,Plot2$Col_Con,Plot2$Col_Inc,Plot3$Col_Con,Plot3$Col_Inc)
ConRT2=c(Plot1$Sha_Con,Plot1$Sha_Inc,Plot2$Sha_Con,Plot2$Sha_Inc,Plot3$Sha_Con,Plot3$Sha_Inc)
SwiRT3=c(Plot1$Rep,Plot1$Swi,
         Plot2$Rep,Plot2$Swi,
         Plot3$Rep,Plot3$Swi)


Cstage=factor(rep(c("S1","S1","S2","S2","S3","S3"),c(24,24,24,24,24,24)))
type=factor(rep(c("con","inc","con","inc","con","inc"), c(24,24,24,24,24,24)))
Vol1=data.frame(cbind(ConRT,ConRT2,SwiRT3,Cstage,tasktype))

pirateplot(formula = ConRT~type+Cstage,
           data=Vol1,
           theme = 0,
           pal = c("blue","red"),
           bean.f.o = .3,
           point.o = .3, 
           #inf.f.o = .7,
           inf.b.o = .5,
           avg.line.o = 1, 
           avg.line.lwd = 1,
           #bar.f.0 = .5,
           #inf.f.col = "white", 
           #inf.b.col = "black", 
           avg.line.col="black",
           #bar.f.col = gray(.8),
           point.pch = 21,
           point.bg = "black",
           point.col = "black",
           point.cex = .9,
           main = "RT for each condition",
           ylim=c(0,1600))


pirateplot(formula = ConRT2~type+Cstage,
           data=Vol1,
           theme = 0,
           pal = c("blue","red"),
           bean.f.o = .3,
           point.o = .3, 
           #inf.f.o = .7,
           inf.b.o = .5,
           avg.line.o = 1, 
           avg.line.lwd = 1,
           #bar.f.0 = .5,
           #inf.f.col = "white", 
           #inf.b.col = "black", 
           avg.line.col="black",
           #bar.f.col = gray(.8),
           point.pch = 21,
           point.bg = "black",
           point.col = "black",
           point.cex = .9,
           main = "RT for each condition",
           ylim=c(0,1600))


pirateplot(formula = SwiRT3~type+Cstage,
           data=Vol1,
           theme = 0,
           pal = c("blue","red"),
           bean.f.o = .3,
           point.o = .3, 
           #inf.f.o = .7,
           inf.b.o = .5,
           avg.line.o = 1, 
           avg.line.lwd = 1,
           #bar.f.0 = .5,
           #inf.f.col = "white", 
           #inf.b.col = "black", 
           avg.line.col="black",
           #bar.f.col = gray(.8),
           point.pch = 21,
           point.bg = "black",
           point.col = "black",
           point.cex = .9,
           main = "RT for each condition",
           ylim=c(0,1600))
