# Supplementary material for: Target-Response Associations Can Produce Response-Congruency Effects Without Task-Switching Costs
Source: Front Psychol. 2019 Feb 11;10:40. doi: 10.3389/fpsyg.2019.00040 (PMC6378947; doi:10.3389/fpsyg.2019.00040)
Supplement: DATA SHEET S1 — Dataset in Experiment 1 and 2. [file Data_Sheet_1.ZIP › Data/Exp1/Map_Exp1_analysisCode.txt]

names=c("RC_col","RC_shp","RI_col","RI_shp","SC_col","SC_shp","SI_col","SI_shp","total")
RT1= matrix(ncol=9,nrow=24) 
ER1= matrix(ncol=9,nrow=24)

RT2= matrix(ncol=9,nrow=24) #setup matrixes
ER2= matrix(ncol=9,nrow=24)

RT3= matrix(ncol=9,nrow=24)
ER3= matrix(ncol=9,nrow=24)

colnames(RT1)=names #give matrixes 
colnames(ER1)=names 
colnames(RT2)=names
colnames(ER2)=names
colnames(RT3)=names
colnames(ER3)=names

for (i in 1:24) # fill the matrixes with data                                                       
{
  x=read.table(paste("subject",i,".txt",sep=""),header=FALSE,sep="")
  sNo=x[,1]
  data=x
  n=length(data[,1])
  rt1=data[,5]	
  
  first=data[,6]==1
  
  correct=data[,4]
  task=data[,2]
  p1=c(1:32)
  p2=c(1:64)
  exp=rep(1:100,n/100+1)[1:n]
  instage=c(p1,p2,exp)
  fs=c(F,correct[1:(n-1)] & instage[2:n]!=1)
  cue=data[,2]
  stimuli=data[,3]
  fr=c(F,stimuli[2:n]==stimuli[1:(n-1)])
  swi= c(F,task[2:n]!=task[1:(n-1)] & instage[2:n]!=1 )  
  rep= c(F,task[2:n]==task[1:(n-1)] & instage[2:n]!=1 ) 
  stage=data[,9]
  levels(stage)[levels(stage)%in%c("stage_one")] ="p"
  levels(stage)[levels(stage)%in%c("stage_two_a","stage_two_b")] ="map" # map == look-up table 
  levels(stage)[levels(stage)%in%c("stage_three_a","stage_three_b")] ="rule" # rule == task switching strategy
  cong=data[,3]
  levels(cong)[levels(cong)%in%c("w1","b2","c2","h2","ci2")] ="con"
  levels(cong)[levels(cong)%in%c("w2","b1","c1","h1","ci1")] ="inc" 
  
  ###Task
  task=data[,2]
  levels(task)[levels(task)%in%c("color")] ="col"
  levels(task)[levels(task)%in%c("shape")] ="shp"

  
  ###########stage 1  
  RT1[i,1]=mean(rt1[stage=="p"&correct==1&fs==TRUE&rep==TRUE&cong=="con"&task=="col"&fr==FALSE&first==FALSE])
  RT1[i,2]=mean(rt1[stage=="p"&correct==1&fs==TRUE&rep==TRUE&cong=="con"&task=="shp"&fr==FALSE&first==FALSE])
  
  RT1[i,3]=mean(rt1[stage=="p"&correct==1&fs==TRUE&rep==TRUE&cong=="inc"&task=="col"&fr==FALSE&first==FALSE])
  RT1[i,4]=mean(rt1[stage=="p"&correct==1&fs==TRUE&rep==TRUE&cong=="inc"&task=="shp"&fr==FALSE&first==FALSE])
  
  RT1[i,5]=mean(rt1[stage=="p"&correct==1&fs==TRUE&swi==TRUE&cong=="con"&task=="col"&fr==FALSE&first==FALSE])
  RT1[i,6]=mean(rt1[stage=="p"&correct==1&fs==TRUE&swi==TRUE&cong=="con"&task=="shp"&fr==FALSE&first==FALSE])
  
  RT1[i,7]=mean(rt1[stage=="p"&correct==1&fs==TRUE&swi==TRUE&cong=="inc"&task=="col"&fr==FALSE&first==FALSE])
  RT1[i,8]=mean(rt1[stage=="p"&correct==1&fs==TRUE&swi==TRUE&cong=="inc"&task=="shp"&fr==FALSE&first==FALSE])
  
  RT1[i,9]=mean(rt1[stage=="p"&correct==1&fs==TRUE&fr==FALSE&first==FALSE])

  
  
  ER1[i,1]=length(rt1[stage=="p"&correct==2&rep==TRUE&cong=="con"&task=="col"&fr==FALSE&fs==TRUE&first==FALSE])/
              length(rt1[stage=="p"&rep==TRUE&cong=="con"&task=="col"&fr==FALSE&fs==TRUE&first==FALSE])
  
  ER1[i,2]=length(rt1[stage=="p"&correct==2&rep==TRUE&cong=="con"&task=="shp"&fr==FALSE&fs==TRUE&first==FALSE])/
    length(rt1[stage=="p"&rep==TRUE&cong=="con"&task=="shp"&fr==FALSE&fs==TRUE&first==FALSE])
  
  ER1[i,3]=length(rt1[stage=="p"&correct==2&rep==TRUE&cong=="inc"&task=="col"&fr==FALSE&fs==TRUE&first==FALSE])/
    length(rt1[stage=="p"&rep==TRUE&cong=="con"&task=="col"&fr==FALSE&fs==TRUE&first==FALSE])
  
  ER1[i,4]=length(rt1[stage=="p"&correct==2&rep==TRUE&cong=="inc"&task=="shp"&fr==FALSE&fs==TRUE&first==FALSE])/
    length(rt1[stage=="p"&rep==TRUE&cong=="con"&task=="shp"&fr==FALSE&fs==TRUE&first==FALSE])
  
  ER1[i,5]=length(rt1[stage=="p"&correct==2&swi==TRUE&cong=="con"&task=="col"&fr==FALSE&fs==TRUE&first==FALSE])/
    length(rt1[stage=="p"&rep==TRUE&cong=="con"&task=="col"&fr==FALSE&fs==TRUE&first==FALSE])
  
  ER1[i,6]=length(rt1[stage=="p"&correct==2&swi==TRUE&cong=="con"&task=="shp"&fr==FALSE&fs==TRUE&first==FALSE])/
    length(rt1[stage=="p"&rep==TRUE&cong=="con"&task=="shp"&fr==FALSE&fs==TRUE&first==FALSE])
  
  ER1[i,7]=length(rt1[stage=="p"&correct==2&swi==TRUE&cong=="inc"&task=="col"&fr==FALSE&fs==TRUE&first==FALSE])/
    length(rt1[stage=="p"&rep==TRUE&cong=="con"&task=="col"&fr==FALSE&fs==TRUE&first==FALSE])
  
  ER1[i,8]=length(rt1[stage=="p"&correct==2&swi==TRUE&cong=="inc"&task=="shp"&fr==FALSE&fs==TRUE&first==FALSE])/
    length(rt1[stage=="p"&rep==TRUE&cong=="con"&task=="shp"&fr==FALSE&fs==TRUE&first==FALSE])
  
  ER1[i,9]=length(rt1[stage=="p"&correct==2&fr==FALSE&fs==TRUE&first==FALSE])/
              length(rt1[stage=="p"&fr==FALSE&fs==TRUE&first==FALSE])
  
  
  ########################stage 2
  RT2[i,1]=mean(rt1[stage=="map"&correct==1&fs==TRUE&rep==TRUE&cong=="con"&task=="col"&fr==FALSE&first==FALSE])
  RT2[i,2]=mean(rt1[stage=="map"&correct==1&fs==TRUE&rep==TRUE&cong=="con"&task=="shp"&fr==FALSE&first==FALSE])
  
  RT2[i,3]=mean(rt1[stage=="map"&correct==1&fs==TRUE&rep==TRUE&cong=="inc"&task=="col"&fr==FALSE&first==FALSE])
  RT2[i,4]=mean(rt1[stage=="map"&correct==1&fs==TRUE&rep==TRUE&cong=="inc"&task=="shp"&fr==FALSE&first==FALSE])
  
  RT2[i,5]=mean(rt1[stage=="map"&correct==1&fs==TRUE&swi==TRUE&cong=="con"&task=="col"&fr==FALSE&first==FALSE])
  RT2[i,6]=mean(rt1[stage=="map"&correct==1&fs==TRUE&swi==TRUE&cong=="con"&task=="shp"&fr==FALSE&first==FALSE])
  
  RT2[i,7]=mean(rt1[stage=="map"&correct==1&fs==TRUE&swi==TRUE&cong=="inc"&task=="col"&fr==FALSE&first==FALSE])
  RT2[i,8]=mean(rt1[stage=="map"&correct==1&fs==TRUE&swi==TRUE&cong=="inc"&task=="shp"&fr==FALSE&first==FALSE])
  
  RT2[i,9]=mean(rt1[stage=="map"&correct==1&fs==TRUE&fr==FALSE&first==FALSE])
  
  
  
  ER2[i,1]=length(rt1[stage=="map"&correct==2&rep==TRUE&cong=="con"&task=="col"&fr==FALSE&fs==TRUE&first==FALSE])/
    length(rt1[stage=="map"&rep==TRUE&cong=="con"&task=="col"&fr==FALSE&fs==TRUE&first==FALSE])
  
  ER2[i,2]=length(rt1[stage=="map"&correct==2&rep==TRUE&cong=="con"&task=="shp"&fr==FALSE&fs==TRUE&first==FALSE])/
    length(rt1[stage=="map"&rep==TRUE&cong=="con"&task=="shp"&fr==FALSE&fs==TRUE&first==FALSE])
  
  ER2[i,3]=length(rt1[stage=="map"&correct==2&rep==TRUE&cong=="inc"&task=="col"&fr==FALSE&fs==TRUE&first==FALSE])/
    length(rt1[stage=="map"&rep==TRUE&cong=="con"&task=="col"&fr==FALSE&fs==TRUE&first==FALSE])
  
  ER2[i,4]=length(rt1[stage=="map"&correct==2&rep==TRUE&cong=="inc"&task=="shp"&fr==FALSE&fs==TRUE&first==FALSE])/
    length(rt1[stage=="map"&rep==TRUE&cong=="con"&task=="shp"&fr==FALSE&fs==TRUE&first==FALSE])
  
  ER2[i,5]=length(rt1[stage=="map"&correct==2&swi==TRUE&cong=="con"&task=="col"&fr==FALSE&fs==TRUE&first==FALSE])/
    length(rt1[stage=="map"&rep==TRUE&cong=="con"&task=="col"&fr==FALSE&fs==TRUE&first==FALSE])
  
  ER2[i,6]=length(rt1[stage=="map"&correct==2&swi==TRUE&cong=="con"&task=="shp"&fr==FALSE&fs==TRUE&first==FALSE])/
    length(rt1[stage=="map"&rep==TRUE&cong=="con"&task=="shp"&fr==FALSE&fs==TRUE&first==FALSE])
  
  ER2[i,7]=length(rt1[stage=="map"&correct==2&swi==TRUE&cong=="inc"&task=="col"&fr==FALSE&fs==TRUE&first==FALSE])/
    length(rt1[stage=="map"&rep==TRUE&cong=="con"&task=="col"&fr==FALSE&fs==TRUE&first==FALSE])
  
  ER2[i,8]=length(rt1[stage=="map"&correct==2&swi==TRUE&cong=="inc"&task=="shp"&fr==FALSE&fs==TRUE&first==FALSE])/
    length(rt1[stage=="map"&rep==TRUE&cong=="con"&task=="shp"&fr==FALSE&fs==TRUE&first==FALSE])
  
  ER2[i,9]=length(rt1[stage=="map"&correct==2&fr==FALSE&fs==TRUE&first==FALSE])/
    length(rt1[stage=="map"&fr==FALSE&fs==TRUE&first==FALSE])

  ###########stage 3  
  
  RT3[i,1]=mean(rt1[stage=="rule"&correct==1&fs==TRUE&rep==TRUE&cong=="con"&task=="col"&fr==FALSE&first==FALSE])
  RT3[i,2]=mean(rt1[stage=="rule"&correct==1&fs==TRUE&rep==TRUE&cong=="con"&task=="shp"&fr==FALSE&first==FALSE])
  
  RT3[i,3]=mean(rt1[stage=="rule"&correct==1&fs==TRUE&rep==TRUE&cong=="inc"&task=="col"&fr==FALSE&first==FALSE])
  RT3[i,4]=mean(rt1[stage=="rule"&correct==1&fs==TRUE&rep==TRUE&cong=="inc"&task=="shp"&fr==FALSE&first==FALSE])
  
  RT3[i,5]=mean(rt1[stage=="rule"&correct==1&fs==TRUE&swi==TRUE&cong=="con"&task=="col"&fr==FALSE&first==FALSE])
  RT3[i,6]=mean(rt1[stage=="rule"&correct==1&fs==TRUE&swi==TRUE&cong=="con"&task=="shp"&fr==FALSE&first==FALSE])
  
  RT3[i,7]=mean(rt1[stage=="rule"&correct==1&fs==TRUE&swi==TRUE&cong=="inc"&task=="col"&fr==FALSE&first==FALSE])
  RT3[i,8]=mean(rt1[stage=="rule"&correct==1&fs==TRUE&swi==TRUE&cong=="inc"&task=="shp"&fr==FALSE&first==FALSE])
  
  RT3[i,9]=mean(rt1[stage=="rule"&correct==1&fs==TRUE&fr==FALSE&first==FALSE])
  
  
  
  ER3[i,1]=length(rt1[stage=="rule"&correct==2&rep==TRUE&cong=="con"&task=="col"&fr==FALSE&fs==TRUE&first==FALSE])/
    length(rt1[stage=="rule"&rep==TRUE&cong=="con"&task=="col"&fr==FALSE&fs==TRUE&first==FALSE])
  
  ER3[i,2]=length(rt1[stage=="rule"&correct==2&rep==TRUE&cong=="con"&task=="shp"&fr==FALSE&fs==TRUE&first==FALSE])/
    length(rt1[stage=="rule"&rep==TRUE&cong=="con"&task=="shp"&fr==FALSE&fs==TRUE&first==FALSE])
  
  ER3[i,3]=length(rt1[stage=="rule"&correct==2&rep==TRUE&cong=="inc"&task=="col"&fr==FALSE&fs==TRUE&first==FALSE])/
    length(rt1[stage=="rule"&rep==TRUE&cong=="con"&task=="col"&fr==FALSE&fs==TRUE&first==FALSE])
  
  ER3[i,4]=length(rt1[stage=="rule"&correct==2&rep==TRUE&cong=="inc"&task=="shp"&fr==FALSE&fs==TRUE&first==FALSE])/
    length(rt1[stage=="rule"&rep==TRUE&cong=="con"&task=="shp"&fr==FALSE&fs==TRUE&first==FALSE])
  
  ER3[i,5]=length(rt1[stage=="rule"&correct==2&swi==TRUE&cong=="con"&task=="col"&fr==FALSE&fs==TRUE&first==FALSE])/
    length(rt1[stage=="rule"&rep==TRUE&cong=="con"&task=="col"&fr==FALSE&fs==TRUE&first==FALSE])
  
  ER3[i,6]=length(rt1[stage=="rule"&correct==2&swi==TRUE&cong=="con"&task=="shp"&fr==FALSE&fs==TRUE&first==FALSE])/
    length(rt1[stage=="rule"&rep==TRUE&cong=="con"&task=="shp"&fr==FALSE&fs==TRUE&first==FALSE])
  
  ER3[i,7]=length(rt1[stage=="rule"&correct==2&swi==TRUE&cong=="inc"&task=="col"&fr==FALSE&fs==TRUE&first==FALSE])/
    length(rt1[stage=="rule"&rep==TRUE&cong=="con"&task=="col"&fr==FALSE&fs==TRUE&first==FALSE])
  
  ER3[i,8]=length(rt1[stage=="rule"&correct==2&swi==TRUE&cong=="inc"&task=="shp"&fr==FALSE&fs==TRUE&first==FALSE])/
    length(rt1[stage=="rule"&rep==TRUE&cong=="con"&task=="shp"&fr==FALSE&fs==TRUE&first==FALSE])
  
  ER3[i,9]=length(rt1[stage=="rule"&correct==2&fr==FALSE&fs==TRUE&first==FALSE])/
    length(rt1[stage=="rule"&fr==FALSE&fs==TRUE&first==FALSE])
}

RT1=data.frame(RT1)
ER1=data.frame(ER1)
RT2=data.frame(RT2)# thoese are tables for ANOVA 
ER2=data.frame(ER2)
RT3=data.frame(RT3)# thoese are tables for ANOVA 
ER3=data.frame(ER3)

###########################Normal ANOVA##########################
SPSSrt=rbind(RT1,RT2,RT3)
SPSSer=rbind(ER1,ER2,ER2)
RT=c(SPSSrt$RC_col, SPSSrt$RC_shp, SPSSrt$RI_col, SPSSrt$RI_shp, 
     SPSSrt$SC_col, SPSSrt$SC_shp, SPSSrt$SI_col, SPSSrt$SI_shp)

ER=c(SPSSer$RC_col, SPSSer$RC_shp, SPSSer$RI_col, SPSSer$RI_shp, 
     SPSSer$SC_col, SPSSer$SC_shp, SPSSer$SI_col, SPSSer$SI_shp)

sub=factor(rep(1:24,24)[1:576])
stage=factor(rep(c("S1","S2","S3","S1","S2","S3","S1","S2","S3","S1","S2","S3",
                   "S1","S2","S3","S1","S2","S3","S1","S2","S3","S1","S2","S3"),c(24,24,24,24,24,24,24,24,24,24,24,24,
                                                                                  24,24,24,24,24,24,24,24,24,24,24,24)))
switch=factor(rep(c("rep","swi"),  c(288,288)))

con=factor(rep(c("con","inc","con","inc"),c(144,144,144,144)))

task=factor(rep(c("col","shp","col","shp",
                  "col","shp","col","shp"),c(72,72,72,72,
                                             72,72,72,72)))

#group=factor(rep(c("A","B","A","B","A","B","A","B","A","B","A","B","A","B","A","B","A","B","A","B","A","B","A","B"),
        #         c(12,12,12,12,12,12,12,12,12,12,12,12,12,12,12,12,12,12,12,12,12,12,12,12)))

datas=data.frame(RT,ER,task,switch,con,stage)
