# Supplementary material for: Target-Response Associations Can Produce Response-Congruency Effects Without Task-Switching Costs
Source: Front Psychol. 2019 Feb 11;10:40. doi: 10.3389/fpsyg.2019.00040 (PMC6378947; doi:10.3389/fpsyg.2019.00040)
Supplement: DATA SHEET S1 — Dataset in Experiment 1 and 2. [file Data_Sheet_1.ZIP › Data/Exp1/subject1.txt]

1 color b2   1 922 1 0 0 practice 
1 shape c1   1 682 2 1 0 practice 
1 color b1   1 526 3 1 0 practice 
1 color w2   1 556 4 0 1 practice 
1 color w1   1 405 5 0 1 practice 
1 shape c2   1 484 6 1 0 practice 
1 shape h2   1 527 7 0 1 practice 
1 color w1   1 396 8 1 0 practice 
1 color b1   1 436 9 0 1 practice 
1 shape h1   1 567 10 1 0 practice 
1 shape c2   1 471 11 0 1 practice 
1 shape h2   1 434 12 0 1 practice 
1 color w2   1 399 13 1 0 practice 
1 shape h1   1 418 14 1 0 practice 
1 shape c1   1 484 15 0 1 practice 
1 color b2   1 471 16 1 0 practice 
1 color w2   1 639 17 0 1 practice 
1 shape c2   1 356 18 1 0 practice 
1 shape c1   1 476 19 0 1 practice 
1 shape h2   1 563 20 0 1 practice 
1 color b2   1 438 21 1 0 practice 
1 shape h1   1 535 22 1 0 practice 
1 shape c2   1 432 23 0 1 practice 
1 shape h1   1 568 24 0 1 practice 
1 color b1   2 507 24 1 0 practice 
1 color w1   1 569 25 1 0 practice 
1 shape c1   1 532 26 1 0 practice 
1 color w2   1 470 27 1 0 practice 
1 color b1   1 452 28 0 1 practice 
1 color w1   1 529 29 0 1 practice 
1 shape h2   1 627 30 1 0 practice 
1 color b2   1 444 31 1 0 practice 
2 shape c2   1 405 1 0 0 stage_one 
2 shape h1   1 427 2 0 1 stage_one 
2 color b2   1 513 3 1 0 stage_one 
2 shape c1   1 421 4 1 0 stage_one 
2 color w1   1 535 5 1 0 stage_one 
2 color w2   1 565 6 0 1 stage_one 
2 color b1   1 460 7 0 1 stage_one 
2 shape h2   2 564 7 1 0 stage_one 
2 shape c1   1 646 8 1 0 stage_one 
2 color w1   2 362 8 1 0 stage_one 
2 color b1   1 576 9 1 0 stage_one 
2 color w2   1 623 10 0 1 stage_one 
2 shape c2   1 467 11 1 0 stage_one 
2 shape h2   1 468 12 0 1 stage_one 
2 color b2   1 516 13 1 0 stage_one 
2 color w2   2 515 13 0 1 stage_one 
2 color b2   1 511 14 0 1 stage_one 
2 shape h1   1 509 15 1 0 stage_one 
2 shape h2   1 455 16 0 1 stage_one 
2 color b1   1 541 17 1 0 stage_one 
2 color w1   1 459 18 0 1 stage_one 
2 color b1   1 402 19 0 1 stage_one 
2 shape c2   1 413 20 1 0 stage_one 
2 shape h1   1 455 21 0 1 stage_one 
2 shape c1   1 487 22 0 1 stage_one 
2 shape h2   1 412 23 0 1 stage_one 
2 color w1   1 346 24 1 0 stage_one 
2 shape h1   1 347 25 1 0 stage_one 
2 shape c1   1 439 26 0 1 stage_one 
2 shape c2   1 325 27 0 1 stage_one 
2 color b2   1 436 28 1 0 stage_one 
2 color w2   1 421 29 0 1 stage_one 
2 color b2   1 429 30 0 1 stage_one 
2 color b1   1 523 31 0 1 stage_one 
2 shape c2   1 556 32 1 0 stage_one 
2 color w1   1 434 33 1 0 stage_one 
2 shape h1   1 373 34 1 0 stage_one 
2 color w2   1 536 35 1 0 stage_one 
2 shape c1   2 392 35 1 0 stage_one 
2 shape h2   1 712 36 1 0 stage_one 
2 color b2   1 440 37 1 0 stage_one 
2 color w2   1 649 38 0 1 stage_one 
2 shape c2   1 394 39 1 0 stage_one 
2 color b1   1 443 40 1 0 stage_one 
2 shape h2   1 575 41 1 0 stage_one 
2 shape c1   1 514 42 0 1 stage_one 
2 shape h1   1 452 43 0 1 stage_one 
2 shape h2   1 434 44 0 1 stage_one 
2 color w1   1 418 45 1 0 stage_one 
2 color b1   1 446 46 0 1 stage_one 
2 shape c2   1 362 47 1 0 stage_one 
2 color w2   1 366 48 1 0 stage_one 
2 color w1   1 369 49 0 1 stage_one 
2 shape h1   2 347 49 1 0 stage_one 
2 color b2   1 538 50 0 1 stage_one 
2 color b2   1 422 51 0 1 stage_one 
2 shape c1   1 486 52 1 0 stage_one 
2 color w2   2 490 52 1 0 stage_one 
2 shape c1   2 748 52 0 1 stage_one 
2 shape c2   2 606 52 0 1 stage_one 
2 color b1   1 589 53 1 0 stage_one 
2 shape h2   2 732 53 1 0 stage_one 
2 shape h1   1 746 54 1 0 stage_one 
2 color w1   1 450 55 1 0 stage_one 
3 shape c2   1 1073 1 0 0 stage_two_a 
3 color b2   1 640 2 1 0 stage_two_a 
3 shape h2   1 696 3 1 0 stage_two_a 
3 color b1   1 543 4 1 0 stage_two_a 
3 shape h2   2 641 4 1 0 stage_two_a 
3 color w1   1 489 5 0 1 stage_two_a 
3 shape h2   1 561 6 1 0 stage_two_a 
3 shape c2   1 631 7 0 1 stage_two_a 
3 shape h1   1 582 8 0 1 stage_two_a 
3 color w2   2 677 8 1 0 stage_two_a 
3 shape h1   1 584 9 0 1 stage_two_a 
3 color b2   1 623 10 1 0 stage_two_a 
3 shape h2   1 687 11 1 0 stage_two_a 
3 shape h2   1 436 12 0 1 stage_two_a 
3 shape h1   1 894 13 0 1 stage_two_a 
3 color b1   1 692 14 1 0 stage_two_a 
3 color w2   1 704 15 0 1 stage_two_a 
3 shape h1   1 543 16 1 0 stage_two_a 
3 shape h1   1 508 17 0 1 stage_two_a 
3 color w1   1 488 18 1 0 stage_two_a 
3 color b2   1 421 19 0 1 stage_two_a 
3 shape c1   1 459 20 1 0 stage_two_a 
3 shape h1   1 500 21 0 1 stage_two_a 
3 color b1   1 691 22 1 0 stage_two_a 
3 color w1   1 381 23 0 1 stage_two_a 
3 color w2   1 929 24 0 1 stage_two_a 
3 color b2   1 500 25 0 1 stage_two_a 
3 color b1   1 507 26 0 1 stage_two_a 
3 color b2   1 460 27 0 1 stage_two_a 
3 shape h1   1 600 28 1 0 stage_two_a 
3 color b1   1 821 29 1 0 stage_two_a 
3 shape h1   1 587 30 1 0 stage_two_a 
3 shape c2   1 437 31 0 1 stage_two_a 
3 shape c2   1 380 32 0 1 stage_two_a 
3 color w1   2 389 32 1 0 stage_two_a 
3 shape c1   2 675 32 0 1 stage_two_a 
3 shape h1   1 660 33 0 1 stage_two_a 
3 shape h1   1 408 34 0 1 stage_two_a 
3 color w2   1 794 35 1 0 stage_two_a 
3 color w1   1 462 36 0 1 stage_two_a 
3 color w2   2 557 36 0 1 stage_two_a 
3 shape h2   1 1140 37 1 0 stage_two_a 
3 shape c2   1 483 38 0 1 stage_two_a 
3 color b1   1 525 39 1 0 stage_two_a 
3 color b2   1 533 40 0 1 stage_two_a 
3 color b2   1 405 41 0 1 stage_two_a 
3 shape c1   1 431 42 1 0 stage_two_a 
3 shape h2   2 579 42 0 1 stage_two_a 
3 color b2   1 552 43 1 0 stage_two_a 
3 shape h1   1 589 44 1 0 stage_two_a 
3 color w2   1 891 45 1 0 stage_two_a 
3 shape h1   1 1043 46 1 0 stage_two_a 
3 shape c2   1 615 47 0 1 stage_two_a 
3 shape c2   1 357 48 0 1 stage_two_a 
3 color w1   1 333 49 1 0 stage_two_a 
3 color w2   1 601 50 0 1 stage_two_a 
3 shape h2   2 634 50 1 0 stage_two_a 
3 color w2   1 576 51 0 1 stage_two_a 
3 color b1   1 590 52 0 1 stage_two_a 
3 shape h2   1 759 53 1 0 stage_two_a 
3 color b1   1 549 54 1 0 stage_two_a 
3 shape h1   1 665 55 1 0 stage_two_a 
3 color b1   1 634 56 1 0 stage_two_a 
3 shape h2   2 580 56 1 0 stage_two_a 
3 color b2   2 841 56 0 1 stage_two_a 
3 color b2   2 443 56 0 1 stage_two_a 
3 shape c2   1 578 57 1 0 stage_two_a 
3 shape h1   1 492 58 0 1 stage_two_a 
3 color w1   1 555 59 1 0 stage_two_a 
3 color b2   1 545 60 0 1 stage_two_a 
3 color w1   1 451 61 0 1 stage_two_a 
3 shape c1   1 510 62 1 0 stage_two_a 
3 color w1   1 434 63 1 0 stage_two_a 
3 shape c2   1 505 64 1 0 stage_two_a 
3 shape h2   2 971 64 0 1 stage_two_a 
3 shape c2   1 583 65 0 1 stage_two_a 
3 shape h2   1 556 66 0 1 stage_two_a 
3 color w1   1 483 67 1 0 stage_two_a 
3 shape h2   1 890 68 1 0 stage_two_a 
3 shape h2   1 409 69 0 1 stage_two_a 
3 shape c1   1 704 70 0 1 stage_two_a 
3 shape h2   1 702 71 0 1 stage_two_a 
3 color b2   1 648 72 1 0 stage_two_a 
3 color b2   1 467 73 0 1 stage_two_a 
3 color b1   1 624 74 0 1 stage_two_a 
3 color b2   1 358 75 0 1 stage_two_a 
3 shape c1   1 411 76 1 0 stage_two_a 
3 shape h2   1 449 77 0 1 stage_two_a 
3 color w2   1 576 78 1 0 stage_two_a 
3 color w2   1 435 79 0 1 stage_two_a 
3 shape h1   1 475 80 1 0 stage_two_a 
3 color b2   1 476 81 1 0 stage_two_a 
3 color b1   2 520 81 0 1 stage_two_a 
3 color w1   1 553 82 0 1 stage_two_a 
3 shape h2   1 449 83 1 0 stage_two_a 
3 shape c1   1 440 84 0 1 stage_two_a 
3 color w2   1 450 85 1 0 stage_two_a 
3 color w2   1 348 86 0 1 stage_two_a 
3 color b1   1 493 87 0 1 stage_two_a 
3 shape c2   1 373 88 1 0 stage_two_a 
4 shape c1   1 571 1 0 0 stage_two_b 
4 color w2   1 599 2 1 0 stage_two_b 
4 shape h1   1 512 3 1 0 stage_two_b 
4 color w2   2 450 3 1 0 stage_two_b 
4 shape c2   1 512 4 0 1 stage_two_b 
4 color w2   1 519 5 1 0 stage_two_b 
4 color w1   1 401 6 0 1 stage_two_b 
4 color w1   1 426 7 0 1 stage_two_b 
4 shape h1   1 527 8 1 0 stage_two_b 
4 shape c2   1 463 9 0 1 stage_two_b 
4 shape h2   1 514 10 0 1 stage_two_b 
4 shape c1   1 518 11 0 1 stage_two_b 
4 shape h1   1 531 12 0 1 stage_two_b 
4 color b2   2 858 12 1 0 stage_two_b 
4 shape h1   1 628 13 0 1 stage_two_b 
4 color w1   1 460 14 1 0 stage_two_b 
4 shape h2   2 505 14 1 0 stage_two_b 
4 shape h2   2 1002 14 1 0 stage_two_b 
4 shape h1   1 510 15 1 0 stage_two_b 
4 shape h1   1 354 16 0 1 stage_two_b 
4 color b1   1 536 17 1 0 stage_two_b 
4 color w2   2 508 17 0 1 stage_two_b 
4 color b2   1 846 18 0 1 stage_two_b 
4 shape h1   2 826 18 1 0 stage_two_b 
4 color b1   1 915 19 0 1 stage_two_b 
4 color w1   1 557 20 0 1 stage_two_b 
4 shape h1   1 726 21 1 0 stage_two_b 
4 color b2   1 516 22 1 0 stage_two_b 
4 color w1   1 375 23 0 1 stage_two_b 
4 color w1   1 337 24 0 1 stage_two_b 
4 color w1   1 376 25 0 1 stage_two_b 
4 shape h2   1 353 26 1 0 stage_two_b 
4 shape c1   1 668 27 0 1 stage_two_b 
4 shape h2   1 410 28 0 1 stage_two_b 
4 shape c2   1 416 29 0 1 stage_two_b 
4 color w1   1 378 30 1 0 stage_two_b 
4 color w1   1 391 31 0 1 stage_two_b 
4 color w2   2 605 31 0 1 stage_two_b 
4 color b2   2 768 31 0 1 stage_two_b 
4 color w1   1 722 32 0 1 stage_two_b 
4 shape h1   1 674 33 1 0 stage_two_b 
4 color b2   1 1164 34 1 0 stage_two_b 
4 color w2   2 640 34 0 1 stage_two_b 
4 color w2   1 674 35 0 1 stage_two_b 
4 shape h1   1 893 36 1 0 stage_two_b 
4 color w1   1 566 37 1 0 stage_two_b 
4 shape h1   1 575 38 1 0 stage_two_b 
4 color w1   1 549 39 1 0 stage_two_b 
4 color b2   1 635 40 0 1 stage_two_b 
4 color w1   1 687 41 0 1 stage_two_b 
4 color b1   1 729 42 0 1 stage_two_b 
4 color b1   1 571 43 0 1 stage_two_b 
4 shape c1   1 684 44 1 0 stage_two_b 
4 shape h1   1 531 45 0 1 stage_two_b 
4 color b2   1 1008 46 1 0 stage_two_b 
4 color b2   1 493 47 0 1 stage_two_b 
4 shape c2   1 469 48 1 0 stage_two_b 
4 shape h2   2 798 48 0 1 stage_two_b 
4 color b2   2 737 48 1 0 stage_two_b 
4 shape c2   1 494 49 0 1 stage_two_b 
4 shape h1   1 498 50 0 1 stage_two_b 
4 shape h2   1 586 51 0 1 stage_two_b 
4 shape h1   1 524 52 0 1 stage_two_b 
4 shape c1   1 661 53 0 1 stage_two_b 
4 shape c2   1 429 54 0 1 stage_two_b 
4 color w1   1 477 55 1 0 stage_two_b 
4 shape h2   1 581 56 1 0 stage_two_b 
4 shape c2   1 529 57 0 1 stage_two_b 
4 shape h1   1 561 58 0 1 stage_two_b 
4 color b1   1 673 59 1 0 stage_two_b 
4 shape c2   1 430 60 1 0 stage_two_b 
4 color b1   1 572 61 1 0 stage_two_b 
4 color b2   1 849 62 0 1 stage_two_b 
4 shape c2   1 536 63 1 0 stage_two_b 
4 shape h1   1 521 64 0 1 stage_two_b 
4 color w2   1 699 65 1 0 stage_two_b 
4 shape h1   1 592 66 1 0 stage_two_b 
4 color w1   1 641 67 1 0 stage_two_b 
4 color w1   1 349 68 0 1 stage_two_b 
4 shape h2   1 524 69 1 0 stage_two_b 
4 shape c2   1 530 70 0 1 stage_two_b 
4 shape c1   1 639 71 0 1 stage_two_b 
4 color b1   1 601 72 1 0 stage_two_b 
4 shape h2   2 713 72 1 0 stage_two_b 
4 color w1   1 655 73 0 1 stage_two_b 
4 shape c1   1 458 74 1 0 stage_two_b 
4 color w1   1 428 75 1 0 stage_two_b 
4 color w2   1 459 76 0 1 stage_two_b 
4 color w1   1 398 77 0 1 stage_two_b 
4 color b2   1 524 78 0 1 stage_two_b 
4 color b1   1 450 79 0 1 stage_two_b 
4 shape c1   1 549 80 1 0 stage_two_b 
4 shape h1   1 476 81 0 1 stage_two_b 
4 shape c2   1 410 82 0 1 stage_two_b 
4 color w2   1 548 83 1 0 stage_two_b 
4 shape c2   1 346 84 1 0 stage_two_b 
4 shape c1   2 476 84 0 1 stage_two_b 
4 color w1   1 437 85 1 0 stage_two_b 
4 color w1   1 370 86 0 1 stage_two_b 
4 shape c1   1 450 87 1 0 stage_two_b 
5 shape h2   1 874 1 0 0 stage_three_a 
5 shape c1   1 646 2 0 1 stage_three_a 
5 shape c2   1 709 3 0 1 stage_three_a 
5 color w1   1 700 4 1 0 stage_three_a 
5 color b1   1 658 5 0 1 stage_three_a 
5 shape c1   1 486 6 1 0 stage_three_a 
5 color b1   1 676 7 1 0 stage_three_a 
5 shape c1   1 674 8 1 0 stage_three_a 
5 shape h2   1 636 9 0 1 stage_three_a 
5 shape c2   1 615 10 0 1 stage_three_a 
5 shape c1   1 711 11 0 1 stage_three_a 
5 color b1   1 608 12 1 0 stage_three_a 
5 shape c1   1 539 13 1 0 stage_three_a 
5 color w1   1 606 14 1 0 stage_three_a 
5 shape h1   1 610 15 1 0 stage_three_a 
5 shape h1   1 461 16 0 1 stage_three_a 
5 shape h1   1 454 17 0 1 stage_three_a 
5 shape h2   1 578 18 0 1 stage_three_a 
5 color w1   1 516 19 1 0 stage_three_a 
5 shape c1   1 506 20 1 0 stage_three_a 
5 color b1   2 517 20 1 0 stage_three_a 
5 shape c2   1 538 21 0 1 stage_three_a 
5 shape h1   2 570 21 0 1 stage_three_a 
5 color w2   1 692 22 1 0 stage_three_a 
5 color w1   1 360 23 0 1 stage_three_a 
5 shape c1   1 522 24 1 0 stage_three_a 
5 color b2   1 724 25 1 0 stage_three_a 
5 color b1   1 649 26 0 1 stage_three_a 
5 shape h1   1 532 27 1 0 stage_three_a 
5 shape c2   1 469 28 0 1 stage_three_a 
5 color b2   1 427 29 1 0 stage_three_a 
5 color w2   2 559 29 0 1 stage_three_a 
5 color b2   1 652 30 0 1 stage_three_a 
5 shape h1   1 665 31 1 0 stage_three_a 
5 shape c1   1 371 32 0 1 stage_three_a 
5 color w2   2 511 32 1 0 stage_three_a 
5 color w1   1 469 33 1 0 stage_three_a 
5 shape c1   2 465 33 1 0 stage_three_a 
5 color b1   1 686 34 0 1 stage_three_a 
5 color w1   1 439 35 0 1 stage_three_a 
5 color b1   1 538 36 0 1 stage_three_a 
5 color w1   1 461 37 0 1 stage_three_a 
5 color b2   1 496 38 0 1 stage_three_a 
5 shape c2   1 534 39 1 0 stage_three_a 
5 color b1   1 512 40 1 0 stage_three_a 
5 color b2   1 539 41 0 1 stage_three_a 
5 color w1   1 476 42 0 1 stage_three_a 
5 shape c2   1 420 43 1 0 stage_three_a 
5 shape h2   1 619 44 0 1 stage_three_a 
5 shape c2   1 484 45 0 1 stage_three_a 
5 shape h1   1 524 46 0 1 stage_three_a 
5 shape c2   1 463 47 0 1 stage_three_a 
5 color w2   2 584 47 1 0 stage_three_a 
5 shape h2   1 510 48 0 1 stage_three_a 
5 color b1   2 566 48 1 0 stage_three_a 
5 color b2   1 560 49 1 0 stage_three_a 
5 color b2   1 432 50 0 1 stage_three_a 
5 shape h2   1 561 51 1 0 stage_three_a 
5 color w2   1 745 52 1 0 stage_three_a 
5 shape h1   1 502 53 1 0 stage_three_a 
5 shape h2   1 566 54 0 1 stage_three_a 
5 color w1   1 486 55 1 0 stage_three_a 
5 shape c1   1 618 56 1 0 stage_three_a 
5 color w1   2 478 56 1 0 stage_three_a 
5 shape h1   1 533 57 0 1 stage_three_a 
5 shape c2   1 478 58 0 1 stage_three_a 
5 color w1   1 404 59 1 0 stage_three_a 
5 color w2   1 604 60 0 1 stage_three_a 
5 shape c2   1 418 61 1 0 stage_three_a 
5 shape c2   1 332 62 0 1 stage_three_a 
5 color b2   1 413 63 1 0 stage_three_a 
5 color b2   1 371 64 0 1 stage_three_a 
5 color b2   1 349 65 0 1 stage_three_a 
5 color w1   1 394 66 0 1 stage_three_a 
5 shape h1   1 512 67 1 0 stage_three_a 
5 color w1   1 352 68 1 0 stage_three_a 
5 shape h2   1 557 69 1 0 stage_three_a 
5 shape c1   1 468 70 0 1 stage_three_a 
5 color b1   1 610 71 1 0 stage_three_a 
5 shape c2   1 366 72 1 0 stage_three_a 
5 color b2   1 605 73 1 0 stage_three_a 
5 color b1   1 477 74 0 1 stage_three_a 
5 color w1   1 416 75 0 1 stage_three_a 
5 color w1   1 478 76 0 1 stage_three_a 
5 color b1   1 495 77 0 1 stage_three_a 
5 shape c1   1 388 78 1 0 stage_three_a 
5 shape c1   2 482 78 0 1 stage_three_a 
5 shape c2   1 531 79 0 1 stage_three_a 
5 shape h2   1 467 80 0 1 stage_three_a 
5 color w1   1 410 81 1 0 stage_three_a 
5 shape c1   1 603 82 1 0 stage_three_a 
5 shape c1   1 692 83 0 1 stage_three_a 
5 color w1   1 1291 84 1 0 stage_three_a 
5 color w1   1 398 85 0 1 stage_three_a 
5 color w2   2 488 85 0 1 stage_three_a 
5 shape c2   1 593 86 1 0 stage_three_a 
5 color b1   1 1663 87 1 0 stage_three_a 
5 shape h2   2 443 87 1 0 stage_three_a 
5 color w1   1 753 88 0 1 stage_three_a 
5 shape c1   1 576 89 1 0 stage_three_a 
6 color b2   1 1448 1 0 0 stage_three_b 
6 color w2   1 625 2 0 1 stage_three_b 
6 color w1   1 451 3 0 1 stage_three_b 
6 shape c1   1 549 4 1 0 stage_three_b 
6 color w2   2 549 4 1 0 stage_three_b 
6 color b1   1 665 5 1 0 stage_three_b 
6 color b2   2 823 5 0 1 stage_three_b 
6 shape h1   1 623 6 1 0 stage_three_b 
6 color b2   1 443 7 1 0 stage_three_b 
6 shape h2   2 527 7 1 0 stage_three_b 
6 shape h2   1 632 8 1 0 stage_three_b 
6 color w2   1 613 9 1 0 stage_three_b 
6 shape c1   1 660 10 1 0 stage_three_b 
6 color w2   1 705 11 1 0 stage_three_b 
6 shape c2   1 557 12 1 0 stage_three_b 
6 shape h1   1 584 13 0 1 stage_three_b 
6 shape c2   1 596 14 0 1 stage_three_b 
6 color w2   1 1062 15 1 0 stage_three_b 
6 color w1   1 564 16 0 1 stage_three_b 
6 color w2   2 665 16 0 1 stage_three_b 
6 shape c1   1 1001 17 1 0 stage_three_b 
6 color b1   1 567 18 1 0 stage_three_b 
6 shape c1   1 754 19 1 0 stage_three_b 
6 shape c1   1 429 20 0 1 stage_three_b 
6 color w2   2 574 20 1 0 stage_three_b 
6 color b2   1 673 21 1 0 stage_three_b 
6 shape h2   1 755 22 1 0 stage_three_b 
6 color w1   1 624 23 1 0 stage_three_b 
6 shape h1   1 573 24 1 0 stage_three_b 
6 shape c1   1 544 25 0 1 stage_three_b 
6 color w1   1 538 26 1 0 stage_three_b 
6 shape h2   1 581 27 1 0 stage_three_b 
6 shape c2   1 517 28 0 1 stage_three_b 
6 color b2   1 578 29 1 0 stage_three_b 
6 color w1   1 549 30 0 1 stage_three_b 
6 color b1   1 646 31 0 1 stage_three_b 
6 shape h2   1 732 32 1 0 stage_three_b 
6 shape c2   1 486 33 0 1 stage_three_b 
6 color b1   1 498 34 1 0 stage_three_b 
6 color w1   1 516 35 0 1 stage_three_b 
6 color b2   1 469 36 0 1 stage_three_b 
6 color w1   1 413 37 0 1 stage_three_b 
6 color b1   1 449 38 0 1 stage_three_b 
6 shape c1   1 558 39 1 0 stage_three_b 
6 shape h1   1 472 40 0 1 stage_three_b 
6 shape h2   1 718 41 0 1 stage_three_b 
6 color w1   1 483 42 1 0 stage_three_b 
6 shape h2   1 473 43 1 0 stage_three_b 
6 shape c1   1 804 44 0 1 stage_three_b 
6 color b1   1 585 45 1 0 stage_three_b 
6 shape c2   1 564 46 1 0 stage_three_b 
6 color w1   1 620 47 1 0 stage_three_b 
6 shape c2   1 514 48 1 0 stage_three_b 
6 shape c2   1 418 49 0 1 stage_three_b 
6 shape h2   1 1069 50 0 1 stage_three_b 
6 color b1   2 740 50 1 0 stage_three_b 
6 color b1   2 558 50 1 0 stage_three_b 
6 shape c2   1 666 51 0 1 stage_three_b 
6 color b1   1 531 52 1 0 stage_three_b 
6 color b2   1 596 53 0 1 stage_three_b 
6 color w2   2 573 53 0 1 stage_three_b 
6 shape c2   1 494 54 1 0 stage_three_b 
6 shape c2   1 350 55 0 1 stage_three_b 
6 shape h1   1 515 56 0 1 stage_three_b 
6 shape h1   1 364 57 0 1 stage_three_b 
6 shape h2   2 481 57 0 1 stage_three_b 
6 shape c2   1 774 58 0 1 stage_three_b 
6 shape c1   1 664 59 0 1 stage_three_b 
6 color w1   1 537 60 1 0 stage_three_b 
6 shape h1   1 598 61 1 0 stage_three_b 
6 color w1   1 423 62 1 0 stage_three_b 
6 color w1   1 409 63 0 1 stage_three_b 
6 shape h1   1 588 64 1 0 stage_three_b 
6 color w2   2 486 64 1 0 stage_three_b 
6 color b2   1 861 65 1 0 stage_three_b 
6 shape h2   1 582 66 1 0 stage_three_b 
6 shape c1   1 787 67 0 1 stage_three_b 
6 color w2   2 827 67 1 0 stage_three_b 
6 color b1   1 671 68 1 0 stage_three_b 
6 shape h1   1 743 69 1 0 stage_three_b 
6 color w1   1 751 70 1 0 stage_three_b 
6 shape h2   1 701 71 1 0 stage_three_b 
6 color w2   1 723 72 1 0 stage_three_b 
6 color w1   1 545 73 0 1 stage_three_b 
6 shape h2   1 1225 74 1 0 stage_three_b 
6 color b2   1 1053 75 1 0 stage_three_b 
6 color b1   1 502 76 0 1 stage_three_b 
6 color b1   1 408 77 0 1 stage_three_b 
6 color b1   1 438 78 0 1 stage_three_b 
6 color b1   1 409 79 0 1 stage_three_b 
6 shape h1   1 618 80 1 0 stage_three_b 
6 shape c2   1 447 81 0 1 stage_three_b 
6 shape h1   1 650 82 0 1 stage_three_b 
6 color w2   1 1040 83 1 0 stage_three_b 
6 shape h1   1 574 84 1 0 stage_three_b 
6 shape h2   2 1056 84 0 1 stage_three_b 
6 shape h1   1 776 85 0 1 stage_three_b 
6 shape c1   1 471 86 0 1 stage_three_b 
6 shape c2   1 486 87 0 1 stage_three_b 
6 color w1   1 432 88 1 0 stage_three_b 
