# Supplementary material for: Target-Response Associations Can Produce Response-Congruency Effects Without Task-Switching Costs
Source: Front Psychol. 2019 Feb 11;10:40. doi: 10.3389/fpsyg.2019.00040 (PMC6378947; doi:10.3389/fpsyg.2019.00040)
Supplement: DATA SHEET S1 — Dataset in Experiment 1 and 2. [file Data_Sheet_1.ZIP › Data/Exp1/subject10.txt]

1 color b1   1 1648 1 0 0 practice 
1 shape h1   1 1233 2 1 0 practice 
1 color w1   1 1097 3 1 0 practice 
1 color w2   1 489 4 0 1 practice 
1 shape h2   1 822 5 1 0 practice 
1 shape c2   1 660 6 0 1 practice 
1 shape c1   1 646 7 0 1 practice 
1 color b2   1 629 8 1 0 practice 
1 shape c2   1 1012 9 1 0 practice 
1 shape c1   1 914 10 0 1 practice 
1 color w1   1 721 11 1 0 practice 
1 color w2   1 1200 12 0 1 practice 
1 shape h1   1 847 13 1 0 practice 
1 shape h2   1 843 14 0 1 practice 
1 color b2   1 407 15 1 0 practice 
1 shape c1   1 937 16 1 0 practice 
1 color b1   1 696 17 1 0 practice 
1 color w2   1 762 18 0 1 practice 
1 shape h1   1 796 19 1 0 practice 
1 color b1   1 655 20 1 0 practice 
1 shape h2   1 730 21 1 0 practice 
1 color w1   1 774 22 1 0 practice 
1 color b2   1 644 23 0 1 practice 
1 shape c2   1 752 24 1 0 practice 
1 color w2   1 753 25 1 0 practice 
1 color b1   1 628 26 0 1 practice 
1 shape c1   1 871 27 1 0 practice 
1 color b2   1 748 28 1 0 practice 
1 shape h1   1 741 29 1 0 practice 
1 shape c2   1 688 30 0 1 practice 
1 shape h2   1 791 31 0 1 practice 
1 color w1   1 760 32 1 0 practice 
2 shape c1   1 683 1 0 0 stage_one 
2 color w1   1 499 2 1 0 stage_one 
2 color b1   1 743 3 0 1 stage_one 
2 shape c2   1 588 4 1 0 stage_one 
2 shape h2   1 663 5 0 1 stage_one 
2 color b2   1 656 6 1 0 stage_one 
2 shape h1   1 822 7 1 0 stage_one 
2 color w2   1 778 8 1 0 stage_one 
2 shape h2   1 690 9 1 0 stage_one 
2 color b2   1 551 10 1 0 stage_one 
2 shape h1   1 722 11 1 0 stage_one 
2 shape c1   1 779 12 0 1 stage_one 
2 color w2   1 599 13 1 0 stage_one 
2 shape c2   1 690 14 1 0 stage_one 
2 color b1   1 686 15 1 0 stage_one 
2 color w1   1 621 16 0 1 stage_one 
2 shape c1   1 720 17 1 0 stage_one 
2 color b1   1 662 18 1 0 stage_one 
2 shape c2   1 570 19 1 0 stage_one 
2 color w1   1 589 20 1 0 stage_one 
2 color w2   1 566 21 0 1 stage_one 
2 color b2   1 598 22 0 1 stage_one 
2 shape h1   1 779 23 1 0 stage_one 
2 shape h2   1 680 24 0 1 stage_one 
2 shape c2   1 706 25 0 1 stage_one 
2 shape h1   1 780 26 0 1 stage_one 
2 color w2   1 654 27 1 0 stage_one 
2 color b1   1 664 28 0 1 stage_one 
2 shape c1   1 743 29 1 0 stage_one 
2 shape h2   1 649 30 0 1 stage_one 
2 color b2   1 651 31 1 0 stage_one 
2 color w1   1 646 32 0 1 stage_one 
2 shape c1   1 719 33 1 0 stage_one 
2 color w2   1 835 34 1 0 stage_one 
2 shape c2   1 1156 35 1 0 stage_one 
2 color b2   1 619 36 1 0 stage_one 
2 shape h1   1 651 37 1 0 stage_one 
2 shape h2   1 631 38 0 1 stage_one 
2 color w1   1 640 39 1 0 stage_one 
2 shape h2   1 980 40 1 0 stage_one 
2 color b1   1 451 41 1 0 stage_one 
2 shape h1   1 688 42 1 0 stage_one 
2 color w2   1 956 43 1 0 stage_one 
2 shape c2   1 522 44 1 0 stage_one 
2 color b2   1 693 45 1 0 stage_one 
2 shape c1   1 813 46 1 0 stage_one 
2 color b1   1 600 47 1 0 stage_one 
2 color w1   1 614 48 0 1 stage_one 
2 shape h1   1 633 49 1 0 stage_one 
2 color b2   1 601 50 1 0 stage_one 
2 color b1   1 587 51 0 1 stage_one 
2 color w2   1 636 52 0 1 stage_one 
2 shape h2   1 985 53 1 0 stage_one 
2 color w1   1 601 54 1 0 stage_one 
2 shape c2   1 601 55 1 0 stage_one 
2 shape c1   1 741 56 0 1 stage_one 
2 shape h1   1 692 57 0 1 stage_one 
2 shape c1   1 757 58 0 1 stage_one 
2 color w2   1 785 59 1 0 stage_one 
2 color b1   1 612 60 0 1 stage_one 
2 color b2   1 580 61 0 1 stage_one 
2 shape h2   1 642 62 1 0 stage_one 
2 color w1   1 826 63 1 0 stage_one 
2 shape c2   1 414 64 1 0 stage_one 
3 shape c1   1 873 1 0 0 stage_two_a 
3 color b1   1 928 2 1 0 stage_two_a 
3 shape h1   1 1074 3 1 0 stage_two_a 
3 shape c1   1 810 4 0 1 stage_two_a 
3 shape c1   1 624 5 0 1 stage_two_a 
3 color b2   1 692 6 1 0 stage_two_a 
3 shape c2   1 698 7 1 0 stage_two_a 
3 color w2   1 952 8 1 0 stage_two_a 
3 shape h2   1 731 9 1 0 stage_two_a 
3 color w1   1 644 10 1 0 stage_two_a 
3 shape h1   1 770 11 1 0 stage_two_a 
3 color b1   1 625 12 1 0 stage_two_a 
3 color b1   1 477 13 0 1 stage_two_a 
3 color w2   1 734 14 0 1 stage_two_a 
3 shape h1   1 816 15 1 0 stage_two_a 
3 shape h1   1 464 16 0 1 stage_two_a 
3 shape h1   1 432 17 0 1 stage_two_a 
3 color b1   1 725 18 1 0 stage_two_a 
3 shape h2   1 760 19 1 0 stage_two_a 
3 color b1   1 652 20 1 0 stage_two_a 
3 shape h2   1 686 21 1 0 stage_two_a 
3 shape h1   1 792 22 0 1 stage_two_a 
3 shape h1   1 435 23 0 1 stage_two_a 
3 color w2   1 741 24 1 0 stage_two_a 
3 shape h1   1 728 25 1 0 stage_two_a 
3 color b2   1 696 26 1 0 stage_two_a 
3 shape h2   1 599 27 1 0 stage_two_a 
3 color w2   1 796 28 1 0 stage_two_a 
3 shape h1   1 709 29 1 0 stage_two_a 
3 shape h1   1 480 30 0 1 stage_two_a 
3 shape h1   1 456 31 0 1 stage_two_a 
3 shape h1   1 443 32 0 1 stage_two_a 
3 color b2   1 666 33 1 0 stage_two_a 
3 shape c2   1 707 34 1 0 stage_two_a 
3 color b2   1 606 35 1 0 stage_two_a 
3 color w2   1 574 36 0 1 stage_two_a 
3 shape h1   1 555 37 1 0 stage_two_a 
3 color w2   1 683 38 1 0 stage_two_a 
3 color b2   1 580 39 0 1 stage_two_a 
3 shape c1   1 820 40 1 0 stage_two_a 
3 shape h2   1 687 41 0 1 stage_two_a 
3 color w1   1 677 42 1 0 stage_two_a 
3 color b1   1 586 43 0 1 stage_two_a 
3 color b1   1 482 44 0 1 stage_two_a 
3 shape c2   1 740 45 1 0 stage_two_a 
3 shape h1   1 643 46 0 1 stage_two_a 
3 shape c2   1 543 47 0 1 stage_two_a 
3 shape h1   1 896 48 0 1 stage_two_a 
3 color b1   1 693 49 1 0 stage_two_a 
3 color w1   1 617 50 0 1 stage_two_a 
3 color w1   1 400 51 0 1 stage_two_a 
3 color w2   1 472 52 0 1 stage_two_a 
3 shape h2   1 656 53 1 0 stage_two_a 
3 shape c2   1 636 54 0 1 stage_two_a 
3 shape c2   1 469 55 0 1 stage_two_a 
3 color b1   1 620 56 1 0 stage_two_a 
3 shape h2   1 900 57 1 0 stage_two_a 
3 shape h2   1 405 58 0 1 stage_two_a 
3 shape h1   1 517 59 0 1 stage_two_a 
3 color w2   1 1310 60 1 0 stage_two_a 
3 color w1   1 467 61 0 1 stage_two_a 
3 color w2   1 499 62 0 1 stage_two_a 
3 color w2   1 381 63 0 1 stage_two_a 
3 shape c2   1 527 64 1 0 stage_two_a 
3 color b1   1 747 65 1 0 stage_two_a 
3 shape c1   1 879 66 1 0 stage_two_a 
3 shape h2   1 677 67 0 1 stage_two_a 
3 shape h1   1 750 68 0 1 stage_two_a 
3 color b2   1 642 69 1 0 stage_two_a 
3 shape c2   1 673 70 1 0 stage_two_a 
3 shape c2   1 350 71 0 1 stage_two_a 
3 color w1   1 439 72 1 0 stage_two_a 
3 color b2   1 590 73 0 1 stage_two_a 
3 color b1   1 367 74 0 1 stage_two_a 
3 shape c2   1 665 75 1 0 stage_two_a 
3 shape h2   1 644 76 0 1 stage_two_a 
3 color w2   1 743 77 1 0 stage_two_a 
3 color b2   1 692 78 0 1 stage_two_a 
3 shape h2   1 782 79 1 0 stage_two_a 
3 color w2   1 621 80 1 0 stage_two_a 
3 shape c2   1 512 81 1 0 stage_two_a 
3 shape h2   1 566 82 0 1 stage_two_a 
3 shape h1   1 513 83 0 1 stage_two_a 
3 shape h1   1 636 84 0 1 stage_two_a 
3 shape c2   1 616 85 0 1 stage_two_a 
3 color b2   1 567 86 1 0 stage_two_a 
3 color b2   1 432 87 0 1 stage_two_a 
3 color b2   1 422 88 0 1 stage_two_a 
3 shape c2   1 610 89 1 0 stage_two_a 
3 color w2   1 397 90 1 0 stage_two_a 
3 color w2   1 404 91 0 1 stage_two_a 
3 color w2   1 399 92 0 1 stage_two_a 
3 color w2   1 321 93 0 1 stage_two_a 
3 color w1   1 409 94 0 1 stage_two_a 
3 color b2   1 672 95 0 1 stage_two_a 
3 color w1   1 760 96 0 1 stage_two_a 
3 color b2   1 590 97 0 1 stage_two_a 
3 color b2   1 499 98 0 1 stage_two_a 
3 shape c2   1 543 99 1 0 stage_two_a 
3 color b2   1 607 100 1 0 stage_two_a 
4 shape h1   1 1570 1 0 0 stage_two_b 
4 shape h1   1 427 2 0 1 stage_two_b 
4 shape c1   1 815 3 0 1 stage_two_b 
4 color b2   1 747 4 1 0 stage_two_b 
4 shape c1   1 1060 5 1 0 stage_two_b 
4 color b1   1 713 6 1 0 stage_two_b 
4 shape h1   1 555 7 1 0 stage_two_b 
4 shape c2   1 608 8 0 1 stage_two_b 
4 shape h1   1 590 9 0 1 stage_two_b 
4 shape c2   1 624 10 0 1 stage_two_b 
4 shape c1   1 808 11 0 1 stage_two_b 
4 color w1   1 810 12 1 0 stage_two_b 
4 shape c1   1 704 13 1 0 stage_two_b 
4 color b2   1 594 14 1 0 stage_two_b 
4 color b1   1 598 15 0 1 stage_two_b 
4 shape c2   1 594 16 1 0 stage_two_b 
4 shape c2   1 596 17 0 1 stage_two_b 
4 color w1   1 773 18 1 0 stage_two_b 
4 shape c1   1 651 19 1 0 stage_two_b 
4 color w2   1 529 20 1 0 stage_two_b 
4 shape c2   1 521 21 1 0 stage_two_b 
4 shape h2   1 455 22 0 1 stage_two_b 
4 color b2   1 796 23 1 0 stage_two_b 
4 color w1   1 459 24 0 1 stage_two_b 
4 color w2   1 366 25 0 1 stage_two_b 
4 color b1   1 427 26 0 1 stage_two_b 
4 shape h1   1 423 27 1 0 stage_two_b 
4 color b1   1 505 28 1 0 stage_two_b 
4 color w1   1 422 29 0 1 stage_two_b 
4 color w2   1 367 30 0 1 stage_two_b 
4 color w1   1 409 31 0 1 stage_two_b 
4 shape h2   1 818 32 1 0 stage_two_b 
4 shape h1   1 335 33 0 1 stage_two_b 
4 color w2   1 683 34 1 0 stage_two_b 
4 shape c1   1 489 35 1 0 stage_two_b 
4 shape c2   1 422 36 0 1 stage_two_b 
4 shape c1   1 1039 37 0 1 stage_two_b 
4 color b2   1 718 38 1 0 stage_two_b 
4 color w2   1 623 39 0 1 stage_two_b 
4 color b1   1 557 40 0 1 stage_two_b 
4 color w1   1 581 41 0 1 stage_two_b 
4 color b2   1 666 42 0 1 stage_two_b 
4 color w1   1 869 43 0 1 stage_two_b 
4 color b1   1 580 44 0 1 stage_two_b 
4 shape h2   1 1022 45 1 0 stage_two_b 
4 color b2   1 482 46 1 0 stage_two_b 
4 color w1   1 696 47 0 1 stage_two_b 
4 color b2   1 595 48 0 1 stage_two_b 
4 color w2   1 634 49 0 1 stage_two_b 
4 shape c2   1 643 50 1 0 stage_two_b 
4 shape h1   1 722 51 0 1 stage_two_b 
4 shape c1   1 767 52 0 1 stage_two_b 
4 shape h1   1 668 53 0 1 stage_two_b 
4 shape h1   1 522 54 0 1 stage_two_b 
4 shape c1   1 698 55 0 1 stage_two_b 
4 shape c2   1 594 56 0 1 stage_two_b 
4 shape h2   1 759 57 0 1 stage_two_b 
4 color b1   1 452 58 1 0 stage_two_b 
4 color b2   1 362 59 0 1 stage_two_b 
4 shape h2   1 647 60 1 0 stage_two_b 
4 shape h1   1 761 61 0 1 stage_two_b 
4 color b2   1 479 62 1 0 stage_two_b 
4 shape h2   1 403 63 1 0 stage_two_b 
4 color w2   1 770 64 1 0 stage_two_b 
4 color b1   1 598 65 0 1 stage_two_b 
4 color w2   1 606 66 0 1 stage_two_b 
4 color w1   1 465 67 0 1 stage_two_b 
4 color b2   1 627 68 0 1 stage_two_b 
4 color b2   1 435 69 0 1 stage_two_b 
4 shape h1   1 551 70 1 0 stage_two_b 
4 color b2   1 523 71 1 0 stage_two_b 
4 shape c1   1 609 72 1 0 stage_two_b 
4 color b1   1 424 73 1 0 stage_two_b 
4 color b1   1 337 74 0 1 stage_two_b 
4 color b1   1 290 75 0 1 stage_two_b 
4 shape c2   1 432 76 1 0 stage_two_b 
4 color w2   1 447 77 1 0 stage_two_b 
4 shape c1   2 401 77 1 0 stage_two_b 
4 shape h1   1 799 78 1 0 stage_two_b 
4 color b2   1 452 79 1 0 stage_two_b 
4 shape c2   1 486 80 1 0 stage_two_b 
4 shape c2   1 401 81 0 1 stage_two_b 
4 color b1   1 416 82 1 0 stage_two_b 
4 color b2   1 385 83 0 1 stage_two_b 
4 color w2   1 594 84 0 1 stage_two_b 
4 shape h1   1 899 85 1 0 stage_two_b 
4 shape h2   1 663 86 0 1 stage_two_b 
4 shape h1   1 672 87 0 1 stage_two_b 
4 shape c2   1 798 88 0 1 stage_two_b 
4 shape h2   1 630 89 0 1 stage_two_b 
4 shape c2   1 874 90 0 1 stage_two_b 
4 color b2   1 583 91 1 0 stage_two_b 
4 shape c1   1 693 92 1 0 stage_two_b 
4 color w1   1 537 93 1 0 stage_two_b 
4 color w1   1 407 94 0 1 stage_two_b 
4 color b2   1 649 95 0 1 stage_two_b 
4 shape h2   1 1066 96 1 0 stage_two_b 
4 shape c2   1 818 97 0 1 stage_two_b 
4 shape h1   1 710 98 0 1 stage_two_b 
4 color w1   1 596 99 1 0 stage_two_b 
5 color b1   1 3568 1 0 0 stage_three_a 
5 shape c1   1 2110 2 1 0 stage_three_a 
5 shape h1   1 3012 3 0 1 stage_three_a 
5 shape c1   1 1464 4 0 1 stage_three_a 
5 shape c1   1 881 5 0 1 stage_three_a 
5 color w2   1 2092 6 1 0 stage_three_a 
5 shape c2   1 3579 7 1 0 stage_three_a 
5 shape h1   1 1743 8 0 1 stage_three_a 
5 shape h1   1 539 9 0 1 stage_three_a 
5 color b1   1 2796 10 1 0 stage_three_a 
5 shape c2   1 2914 11 1 0 stage_three_a 
5 color w2   1 2821 12 1 0 stage_three_a 
5 color w2   1 658 13 0 1 stage_three_a 
5 shape h1   1 2745 14 1 0 stage_three_a 
5 color b1   1 1450 15 1 0 stage_three_a 
5 shape c1   1 1740 16 1 0 stage_three_a 
5 color w1   1 942 17 1 0 stage_three_a 
5 color b1   1 1165 18 0 1 stage_three_a 
5 shape h2   1 916 19 1 0 stage_three_a 
5 shape c1   1 1367 20 0 1 stage_three_a 
5 shape c1   1 742 21 0 1 stage_three_a 
5 color b1   1 1641 22 1 0 stage_three_a 
5 color w2   1 1524 23 0 1 stage_three_a 
5 shape c2   1 785 24 1 0 stage_three_a 
5 color w1   1 982 25 1 0 stage_three_a 
5 shape c2   1 1180 26 1 0 stage_three_a 
5 shape c2   1 1233 27 0 1 stage_three_a 
5 color w1   1 2726 28 1 0 stage_three_a 
5 color b1   1 968 29 0 1 stage_three_a 
5 color b2   1 781 30 0 1 stage_three_a 
5 color b2   1 420 31 0 1 stage_three_a 
5 color w1   1 1332 32 0 1 stage_three_a 
5 shape h2   1 1671 33 1 0 stage_three_a 
5 color b2   1 1073 34 1 0 stage_three_a 
5 color b1   1 516 35 0 1 stage_three_a 
5 color b2   1 380 36 0 1 stage_three_a 
5 shape h2   1 637 37 1 0 stage_three_a 
5 color b1   1 469 38 1 0 stage_three_a 
5 shape h1   1 715 39 1 0 stage_three_a 
5 color b2   1 1386 40 1 0 stage_three_a 
5 color b2   1 493 41 0 1 stage_three_a 
5 shape c1   1 1552 42 1 0 stage_three_a 
5 color w2   1 2472 43 1 0 stage_three_a 
5 shape c1   1 945 44 1 0 stage_three_a 
5 shape c1   1 1029 45 0 1 stage_three_a 
5 color b2   1 1256 46 1 0 stage_three_a 
5 color w1   1 1609 47 0 1 stage_three_a 
5 shape c1   1 803 48 1 0 stage_three_a 
5 shape c2   1 513 49 0 1 stage_three_a 
5 color w1   1 1105 50 1 0 stage_three_a 
5 shape h1   1 1568 51 1 0 stage_three_a 
5 color w2   1 2101 52 1 0 stage_three_a 
5 color w2   1 453 53 0 1 stage_three_a 
5 color w2   1 531 54 0 1 stage_three_a 
5 color w2   1 424 55 0 1 stage_three_a 
5 color w2   1 505 56 0 1 stage_three_a 
5 shape c2   1 1136 57 1 0 stage_three_a 
5 shape c1   1 649 58 0 1 stage_three_a 
5 color b2   1 1224 59 1 0 stage_three_a 
5 color b1   1 513 60 0 1 stage_three_a 
5 color w1   1 1464 61 0 1 stage_three_a 
5 color b1   1 1659 62 0 1 stage_three_a 
5 shape h1   1 1429 63 1 0 stage_three_a 
5 shape h1   1 550 64 0 1 stage_three_a 
5 color w1   1 1200 65 1 0 stage_three_a 
5 color w2   1 1055 66 0 1 stage_three_a 
5 color w1   1 518 67 0 1 stage_three_a 
5 shape h1   1 1108 68 1 0 stage_three_a 
5 shape h2   1 1393 69 0 1 stage_three_a 
5 shape h2   1 470 70 0 1 stage_three_a 
5 color b2   1 1327 71 1 0 stage_three_a 
5 shape h1   1 1176 72 1 0 stage_three_a 
5 shape h1   1 475 73 0 1 stage_three_a 
5 color b2   1 781 74 1 0 stage_three_a 
5 shape h2   1 565 75 1 0 stage_three_a 
5 shape c2   1 1007 76 0 1 stage_three_a 
5 shape c1   1 916 77 0 1 stage_three_a 
5 color w1   1 1433 78 1 0 stage_three_a 
5 color b1   1 1178 79 0 1 stage_three_a 
5 color w1   1 1119 80 0 1 stage_three_a 
5 shape c2   1 1067 81 1 0 stage_three_a 
5 color w1   1 986 82 1 0 stage_three_a 
5 shape c1   1 636 83 1 0 stage_three_a 
5 shape h2   1 1236 84 0 1 stage_three_a 
5 shape h1   1 1641 85 0 1 stage_three_a 
5 shape c2   1 1735 86 0 1 stage_three_a 
5 shape h2   1 911 87 0 1 stage_three_a 
5 shape h1   1 772 88 0 1 stage_three_a 
5 shape h2   1 598 89 0 1 stage_three_a 
5 shape h2   1 422 90 0 1 stage_three_a 
5 shape h2   1 391 91 0 1 stage_three_a 
5 color b1   1 1306 92 1 0 stage_three_a 
5 color w1   1 1003 93 0 1 stage_three_a 
5 shape c2   1 650 94 1 0 stage_three_a 
5 color w1   1 629 95 1 0 stage_three_a 
5 color b2   1 894 96 0 1 stage_three_a 
5 color b1   1 654 97 0 1 stage_three_a 
5 shape c1   1 748 98 1 0 stage_three_a 
5 color w1   1 1102 99 1 0 stage_three_a 
5 shape c2   1 802 100 1 0 stage_three_a 
6 color w1   1 910 1 0 0 stage_three_b 
6 color w2   1 407 2 0 1 stage_three_b 
6 color w2   1 1298 3 0 1 stage_three_b 
6 color w2   1 499 4 0 1 stage_three_b 
6 color w2   1 428 5 0 1 stage_three_b 
6 shape h1   1 2724 6 1 0 stage_three_b 
6 shape c2   1 1271 7 0 1 stage_three_b 
6 shape c1   1 596 8 0 1 stage_three_b 
6 shape h1   1 900 9 0 1 stage_three_b 
6 shape c1   1 795 10 0 1 stage_three_b 
6 shape h1   1 918 11 0 1 stage_three_b 
6 shape h2   1 674 12 0 1 stage_three_b 
6 color w2   1 1504 13 1 0 stage_three_b 
6 color w2   1 690 14 0 1 stage_three_b 
6 color b1   1 961 15 0 1 stage_three_b 
6 color b1   1 355 16 0 1 stage_three_b 
6 shape c2   1 1105 17 1 0 stage_three_b 
6 shape c1   1 541 18 0 1 stage_three_b 
6 shape h1   1 864 19 0 1 stage_three_b 
6 color w2   1 1275 20 1 0 stage_three_b 
6 color w1   1 628 21 0 1 stage_three_b 
6 shape c2   1 487 22 1 0 stage_three_b 
6 shape c2   1 465 23 0 1 stage_three_b 
6 shape c2   1 349 24 0 1 stage_three_b 
6 shape h2   1 792 25 0 1 stage_three_b 
6 shape c2   2 368 25 0 1 stage_three_b 
6 shape h2   1 1188 26 0 1 stage_three_b 
6 color w2   1 1015 27 1 0 stage_three_b 
6 color w2   1 369 28 0 1 stage_three_b 
6 color w2   1 357 29 0 1 stage_three_b 
6 color w1   1 538 30 0 1 stage_three_b 
6 color w1   1 467 31 0 1 stage_three_b 
6 shape h1   1 944 32 1 0 stage_three_b 
6 color b2   1 1008 33 1 0 stage_three_b 
6 shape c2   1 872 34 1 0 stage_three_b 
6 shape h2   1 938 35 0 1 stage_three_b 
6 color w2   1 747 36 1 0 stage_three_b 
6 color w1   1 541 37 0 1 stage_three_b 
6 shape c1   1 790 38 1 0 stage_three_b 
6 shape c2   1 730 39 0 1 stage_three_b 
6 shape h1   1 1034 40 0 1 stage_three_b 
6 color b1   1 629 41 1 0 stage_three_b 
6 color w1   1 765 42 0 1 stage_three_b 
6 color b2   1 694 43 0 1 stage_three_b 
6 color b2   1 565 44 0 1 stage_three_b 
6 color b2   1 495 45 0 1 stage_three_b 
6 color w1   1 682 46 0 1 stage_three_b 
6 shape h1   1 813 47 1 0 stage_three_b 
6 shape h1   1 657 48 0 1 stage_three_b 
6 color b1   1 829 49 1 0 stage_three_b 
6 color w2   1 678 50 0 1 stage_three_b 
6 shape h1   1 892 51 1 0 stage_three_b 
6 color w2   1 638 52 1 0 stage_three_b 
6 shape h2   1 842 53 1 0 stage_three_b 
6 color b1   1 641 54 1 0 stage_three_b 
6 color w1   1 770 55 0 1 stage_three_b 
6 shape h2   1 642 56 1 0 stage_three_b 
6 color b2   1 676 57 1 0 stage_three_b 
6 shape c2   1 1097 58 1 0 stage_three_b 
6 shape c2   1 423 59 0 1 stage_three_b 
6 color w1   1 439 60 1 0 stage_three_b 
6 shape c2   1 370 61 1 0 stage_three_b 
6 color b2   1 652 62 1 0 stage_three_b 
6 color w1   1 595 63 0 1 stage_three_b 
6 shape c1   1 727 64 1 0 stage_three_b 
6 shape c2   1 454 65 0 1 stage_three_b 
6 color b1   1 574 66 1 0 stage_three_b 
6 shape h1   1 812 67 1 0 stage_three_b 
6 color b2   1 434 68 1 0 stage_three_b 
6 shape c2   1 661 69 1 0 stage_three_b 
6 shape h1   1 718 70 0 1 stage_three_b 
6 color b1   1 717 71 1 0 stage_three_b 
6 color b1   1 491 72 0 1 stage_three_b 
6 shape c2   1 739 73 1 0 stage_three_b 
6 shape c2   1 456 74 0 1 stage_three_b 
6 color b1   1 1331 75 1 0 stage_three_b 
6 color b1   1 464 76 0 1 stage_three_b 
6 shape h2   1 1236 77 1 0 stage_three_b 
6 color b1   1 744 78 1 0 stage_three_b 
6 shape h1   1 599 79 1 0 stage_three_b 
6 color w1   1 793 80 1 0 stage_three_b 
6 shape h2   1 570 81 1 0 stage_three_b 
6 shape h2   1 451 82 0 1 stage_three_b 
6 shape h1   1 529 83 0 1 stage_three_b 
6 color b1   1 714 84 1 0 stage_three_b 
6 shape c2   1 823 85 1 0 stage_three_b 
6 color b1   1 735 86 1 0 stage_three_b 
6 shape c1   1 696 87 1 0 stage_three_b 
6 color w2   1 834 88 1 0 stage_three_b 
6 color w1   1 559 89 0 1 stage_three_b 
6 shape h2   1 924 90 1 0 stage_three_b 
6 color b1   1 1378 91 1 0 stage_three_b 
6 shape h1   1 752 92 1 0 stage_three_b 
6 shape c1   1 598 93 0 1 stage_three_b 
6 shape h2   1 679 94 0 1 stage_three_b 
6 shape c1   1 685 95 0 1 stage_three_b 
6 color b2   1 709 96 1 0 stage_three_b 
6 color w1   1 718 97 0 1 stage_three_b 
6 color w1   1 623 98 0 1 stage_three_b 
6 shape h1   1 830 99 1 0 stage_three_b 
