# Supplementary material for: Target-Response Associations Can Produce Response-Congruency Effects Without Task-Switching Costs
Source: Front Psychol. 2019 Feb 11;10:40. doi: 10.3389/fpsyg.2019.00040 (PMC6378947; doi:10.3389/fpsyg.2019.00040)
Supplement: DATA SHEET S1 — Dataset in Experiment 1 and 2. [file Data_Sheet_1.ZIP › Data/Exp1/subject11.txt]

1 color b2   1 686 1 0 0 practice 
1 color w1   1 545 2 0 1 practice 
1 shape h2   2 1292 2 1 0 practice 
1 color b1   1 635 3 0 1 practice 
1 color w2   1 772 4 0 1 practice 
1 shape c2   1 582 5 1 0 practice 
1 color b1   1 597 6 1 0 practice 
1 color w1   1 737 7 0 1 practice 
1 shape c1   1 673 8 1 0 practice 
1 shape h1   1 606 9 0 1 practice 
1 shape h1   1 648 10 0 1 practice 
1 shape h2   1 718 11 0 1 practice 
1 color w2   1 531 12 1 0 practice 
1 shape c1   1 663 13 1 0 practice 
1 color b2   1 548 14 1 0 practice 
1 shape c2   1 521 15 1 0 practice 
1 shape h1   1 534 16 0 1 practice 
1 shape c2   1 492 17 0 1 practice 
1 shape c1   1 510 18 0 1 practice 
1 shape h2   1 844 19 0 1 practice 
1 shape c1   1 675 20 0 1 practice 
1 color b1   1 418 21 1 0 practice 
1 color b2   1 405 22 0 1 practice 
1 color w1   1 639 23 0 1 practice 
1 color w2   1 685 24 0 1 practice 
1 color w2   1 474 25 0 1 practice 
1 color w1   1 352 26 0 1 practice 
1 color b1   1 443 27 0 1 practice 
1 shape h2   1 1536 28 1 0 practice 
1 shape h1   1 577 29 0 1 practice 
1 shape c2   1 798 30 0 1 practice 
1 color b2   1 608 31 1 0 practice 
2 color b2   1 621 1 0 0 stage_one 
2 color w2   1 742 2 0 1 stage_one 
2 color w1   1 647 3 0 1 stage_one 
2 shape h2   1 904 4 1 0 stage_one 
2 shape c1   1 975 5 0 1 stage_one 
2 color b1   1 514 6 1 0 stage_one 
2 shape c2   1 542 7 1 0 stage_one 
2 color b2   1 467 8 1 0 stage_one 
2 shape h1   1 854 9 1 0 stage_one 
2 shape h2   1 968 10 0 1 stage_one 
2 color w2   1 499 11 1 0 stage_one 
2 color w1   1 411 12 0 1 stage_one 
2 color b1   1 486 13 0 1 stage_one 
2 shape h1   1 625 14 1 0 stage_one 
2 shape c1   1 652 15 0 1 stage_one 
2 color w2   1 571 16 1 0 stage_one 
2 shape c2   1 509 17 1 0 stage_one 
2 color b2   1 554 18 1 0 stage_one 
2 shape c2   1 534 19 1 0 stage_one 
2 shape h1   1 706 20 0 1 stage_one 
2 shape h2   1 787 21 0 1 stage_one 
2 shape c1   1 565 22 0 1 stage_one 
2 color b1   1 493 23 1 0 stage_one 
2 color w1   1 489 24 0 1 stage_one 
2 shape c1   1 563 25 1 0 stage_one 
2 color w1   1 602 26 1 0 stage_one 
2 shape h1   1 455 27 1 0 stage_one 
2 shape c2   1 526 28 0 1 stage_one 
2 color b2   1 415 29 1 0 stage_one 
2 shape h2   1 1041 30 1 0 stage_one 
2 shape c1   1 1000 31 0 1 stage_one 
2 shape h2   1 724 32 0 1 stage_one 
2 color w2   1 565 33 1 0 stage_one 
2 shape c2   1 444 34 1 0 stage_one 
2 shape h1   1 486 35 0 1 stage_one 
2 color b1   1 464 36 1 0 stage_one 
2 color w2   1 633 37 0 1 stage_one 
2 shape h2   1 837 38 1 0 stage_one 
2 shape c2   1 566 39 0 1 stage_one 
2 color b1   1 542 40 1 0 stage_one 
2 color w1   1 518 41 0 1 stage_one 
2 shape h1   1 514 42 1 0 stage_one 
2 shape c1   1 1248 43 0 1 stage_one 
2 color b2   1 530 44 1 0 stage_one 
2 color b2   1 546 45 0 1 stage_one 
2 color b1   1 619 46 0 1 stage_one 
2 shape c2   1 561 47 1 0 stage_one 
2 color w1   1 531 48 1 0 stage_one 
2 shape h2   1 797 49 1 0 stage_one 
2 color w2   1 637 50 1 0 stage_one 
2 color b2   1 516 51 0 1 stage_one 
2 color w1   1 503 52 0 1 stage_one 
2 color w2   1 587 53 0 1 stage_one 
2 shape h1   1 531 54 1 0 stage_one 
2 shape c1   1 651 55 0 1 stage_one 
2 color b1   1 534 56 1 0 stage_one 
2 color w2   1 747 57 0 1 stage_one 
2 shape h1   1 512 58 1 0 stage_one 
2 color b2   1 487 59 1 0 stage_one 
2 shape c1   1 743 60 1 0 stage_one 
2 color b1   1 572 61 1 0 stage_one 
2 shape h2   1 753 62 1 0 stage_one 
2 shape c2   1 503 63 0 1 stage_one 
2 color w1   1 375 64 1 0 stage_one 
3 shape c2   1 874 1 0 0 stage_two_a 
3 shape h2   1 780 2 0 1 stage_two_a 
3 shape c1   1 828 3 0 1 stage_two_a 
3 color b1   1 665 4 1 0 stage_two_a 
3 color b1   1 491 5 0 1 stage_two_a 
3 shape c1   1 893 6 1 0 stage_two_a 
3 color w1   1 571 7 1 0 stage_two_a 
3 shape c2   1 530 8 1 0 stage_two_a 
3 color b1   1 481 9 1 0 stage_two_a 
3 shape h2   2 1010 9 1 0 stage_two_a 
3 color b2   1 707 10 0 1 stage_two_a 
3 shape h1   1 641 11 1 0 stage_two_a 
3 color w1   1 598 12 1 0 stage_two_a 
3 shape h1   1 594 13 1 0 stage_two_a 
3 color w1   1 586 14 1 0 stage_two_a 
3 color b2   1 557 15 0 1 stage_two_a 
3 color w1   1 544 16 0 1 stage_two_a 
3 shape c1   1 945 17 1 0 stage_two_a 
3 shape c2   1 499 18 0 1 stage_two_a 
3 shape h2   1 817 19 0 1 stage_two_a 
3 shape c2   1 450 20 0 1 stage_two_a 
3 shape c1   1 533 21 0 1 stage_two_a 
3 shape c1   1 503 22 0 1 stage_two_a 
3 color b1   1 441 23 1 0 stage_two_a 
3 color b1   1 414 24 0 1 stage_two_a 
3 shape h1   1 550 25 1 0 stage_two_a 
3 color b1   1 456 26 1 0 stage_two_a 
3 color w1   1 529 27 0 1 stage_two_a 
3 color b2   1 466 28 0 1 stage_two_a 
3 shape c1   1 702 29 1 0 stage_two_a 
3 shape h2   1 858 30 0 1 stage_two_a 
3 color w2   1 1165 31 1 0 stage_two_a 
3 shape h2   1 944 32 1 0 stage_two_a 
3 shape h2   1 895 33 0 1 stage_two_a 
3 shape c2   1 507 34 0 1 stage_two_a 
3 color b1   1 525 35 1 0 stage_two_a 
3 color w1   1 555 36 0 1 stage_two_a 
3 shape c1   1 820 37 1 0 stage_two_a 
3 shape c1   1 453 38 0 1 stage_two_a 
3 shape h2   1 615 39 0 1 stage_two_a 
3 shape c2   1 521 40 0 1 stage_two_a 
3 color w1   1 601 41 1 0 stage_two_a 
3 color b2   1 522 42 0 1 stage_two_a 
3 shape c1   1 720 43 1 0 stage_two_a 
3 color w2   1 1274 44 1 0 stage_two_a 
3 shape c1   1 694 45 1 0 stage_two_a 
3 color b1   1 615 46 1 0 stage_two_a 
3 shape h2   1 960 47 1 0 stage_two_a 
3 shape h1   1 564 48 0 1 stage_two_a 
3 color b2   1 456 49 1 0 stage_two_a 
3 shape c2   1 549 50 1 0 stage_two_a 
3 color w1   1 510 51 1 0 stage_two_a 
3 color b1   1 468 52 0 1 stage_two_a 
3 color b1   1 426 53 0 1 stage_two_a 
3 shape c2   1 516 54 1 0 stage_two_a 
3 color b2   1 517 55 1 0 stage_two_a 
3 color w1   1 640 56 0 1 stage_two_a 
3 shape c2   1 443 57 1 0 stage_two_a 
3 color b1   1 477 58 1 0 stage_two_a 
3 shape h1   1 565 59 1 0 stage_two_a 
3 shape h1   1 383 60 0 1 stage_two_a 
3 color b1   1 428 61 1 0 stage_two_a 
3 color b2   1 491 62 0 1 stage_two_a 
3 shape h2   1 638 63 1 0 stage_two_a 
3 shape h2   1 491 64 0 1 stage_two_a 
3 shape c2   1 467 65 0 1 stage_two_a 
3 color w2   1 444 66 1 0 stage_two_a 
3 shape h1   1 511 67 1 0 stage_two_a 
3 shape h1   1 499 68 0 1 stage_two_a 
3 shape h1   1 437 69 0 1 stage_two_a 
3 color b1   1 408 70 1 0 stage_two_a 
3 color w1   1 480 71 0 1 stage_two_a 
3 color w1   1 419 72 0 1 stage_two_a 
3 color w1   1 345 73 0 1 stage_two_a 
3 color b2   1 481 74 0 1 stage_two_a 
3 shape c2   1 512 75 1 0 stage_two_a 
3 shape c1   2 877 75 0 1 stage_two_a 
3 shape c1   1 924 76 0 1 stage_two_a 
3 color w2   1 1211 77 1 0 stage_two_a 
3 color w1   1 519 78 0 1 stage_two_a 
3 color b2   1 570 79 0 1 stage_two_a 
3 shape h1   1 530 80 1 0 stage_two_a 
3 color w2   1 521 81 1 0 stage_two_a 
3 color b2   1 586 82 0 1 stage_two_a 
3 color w1   1 511 83 0 1 stage_two_a 
3 shape h1   1 719 84 1 0 stage_two_a 
3 color b2   1 540 85 1 0 stage_two_a 
3 color b1   1 428 86 0 1 stage_two_a 
3 color w2   1 615 87 0 1 stage_two_a 
3 color w2   1 517 88 0 1 stage_two_a 
3 shape c1   1 844 89 1 0 stage_two_a 
3 color w1   1 571 90 1 0 stage_two_a 
3 color w2   1 655 91 0 1 stage_two_a 
3 shape h2   1 860 92 1 0 stage_two_a 
3 color b1   1 641 93 1 0 stage_two_a 
3 shape h2   1 1223 94 1 0 stage_two_a 
3 shape c1   1 640 95 0 1 stage_two_a 
3 shape h1   1 639 96 0 1 stage_two_a 
3 shape h1   1 600 97 0 1 stage_two_a 
3 color b2   1 489 98 1 0 stage_two_a 
4 shape h2   1 1184 1 0 0 stage_two_b 
4 color w2   1 744 2 1 0 stage_two_b 
4 color b2   1 639 3 0 1 stage_two_b 
4 shape c1   1 884 4 1 0 stage_two_b 
4 shape c1   1 465 5 0 1 stage_two_b 
4 shape h1   1 465 6 0 1 stage_two_b 
4 color w1   1 530 7 1 0 stage_two_b 
4 color b1   1 497 8 0 1 stage_two_b 
4 color w1   1 925 9 0 1 stage_two_b 
4 color b1   1 826 10 0 1 stage_two_b 
4 shape h1   1 561 11 1 0 stage_two_b 
4 shape c1   1 638 12 0 1 stage_two_b 
4 color b1   1 460 13 1 0 stage_two_b 
4 shape h2   1 813 14 1 0 stage_two_b 
4 shape h1   1 739 15 0 1 stage_two_b 
4 shape c2   1 501 16 0 1 stage_two_b 
4 shape c1   2 695 16 0 1 stage_two_b 
4 shape h2   1 1214 17 0 1 stage_two_b 
4 color b2   1 598 18 1 0 stage_two_b 
4 color w1   1 518 19 0 1 stage_two_b 
4 color b1   1 567 20 0 1 stage_two_b 
4 shape c2   1 542 21 1 0 stage_two_b 
4 color b1   1 513 22 1 0 stage_two_b 
4 shape c2   1 438 23 1 0 stage_two_b 
4 shape c1   1 648 24 0 1 stage_two_b 
4 color w2   1 636 25 1 0 stage_two_b 
4 color w1   1 457 26 0 1 stage_two_b 
4 color b2   1 547 27 0 1 stage_two_b 
4 shape c1   1 609 28 1 0 stage_two_b 
4 shape c2   1 466 29 0 1 stage_two_b 
4 color w1   1 542 30 1 0 stage_two_b 
4 color w2   1 1211 31 0 1 stage_two_b 
4 shape c1   1 556 32 1 0 stage_two_b 
4 shape c2   1 440 33 0 1 stage_two_b 
4 color b2   1 488 34 1 0 stage_two_b 
4 color w2   1 506 35 0 1 stage_two_b 
4 color b2   1 468 36 0 1 stage_two_b 
4 color w1   1 515 37 0 1 stage_two_b 
4 color w1   1 433 38 0 1 stage_two_b 
4 shape c1   1 751 39 1 0 stage_two_b 
4 shape c1   1 456 40 0 1 stage_two_b 
4 color b2   1 521 41 1 0 stage_two_b 
4 color w1   1 638 42 0 1 stage_two_b 
4 color b2   1 580 43 0 1 stage_two_b 
4 shape c1   1 594 44 1 0 stage_two_b 
4 color b2   1 659 45 1 0 stage_two_b 
4 color w1   1 454 46 0 1 stage_two_b 
4 shape h1   1 860 47 1 0 stage_two_b 
4 color w1   1 493 48 1 0 stage_two_b 
4 shape h1   1 678 49 1 0 stage_two_b 
4 shape h1   1 455 50 0 1 stage_two_b 
4 shape c2   1 521 51 0 1 stage_two_b 
4 color w1   1 511 52 1 0 stage_two_b 
4 shape c1   1 747 53 1 0 stage_two_b 
4 color b2   1 510 54 1 0 stage_two_b 
4 color w2   1 609 55 0 1 stage_two_b 
4 shape h2   1 901 56 1 0 stage_two_b 
4 color w1   1 400 57 1 0 stage_two_b 
4 color b1   1 496 58 0 1 stage_two_b 
4 color w2   1 926 59 0 1 stage_two_b 
4 shape h1   1 545 60 1 0 stage_two_b 
4 shape h1   1 529 61 0 1 stage_two_b 
4 color b1   1 526 62 1 0 stage_two_b 
4 color w1   1 620 63 0 1 stage_two_b 
4 shape c2   1 748 64 1 0 stage_two_b 
4 color w1   1 479 65 1 0 stage_two_b 
4 shape h2   1 825 66 1 0 stage_two_b 
4 shape c1   1 1126 67 0 1 stage_two_b 
4 color b2   1 529 68 1 0 stage_two_b 
4 shape h2   1 930 69 1 0 stage_two_b 
4 shape h2   1 574 70 0 1 stage_two_b 
4 shape c1   1 557 71 0 1 stage_two_b 
4 shape c2   1 514 72 0 1 stage_two_b 
4 shape c1   1 728 73 0 1 stage_two_b 
4 color w1   1 352 74 1 0 stage_two_b 
4 shape h2   1 892 75 1 0 stage_two_b 
4 color b2   1 494 76 1 0 stage_two_b 
4 color w1   1 500 77 0 1 stage_two_b 
4 color b1   1 478 78 0 1 stage_two_b 
4 shape c2   1 531 79 1 0 stage_two_b 
4 shape c1   1 1094 80 0 1 stage_two_b 
4 color b1   1 554 81 1 0 stage_two_b 
4 shape c2   1 577 82 1 0 stage_two_b 
4 color w2   1 573 83 1 0 stage_two_b 
4 shape c1   1 687 84 1 0 stage_two_b 
4 color b1   1 494 85 1 0 stage_two_b 
4 color b1   1 502 86 0 1 stage_two_b 
4 shape h1   1 531 87 1 0 stage_two_b 
4 shape c1   1 731 88 0 1 stage_two_b 
4 color w1   1 493 89 1 0 stage_two_b 
4 shape h2   1 670 90 1 0 stage_two_b 
4 color w1   1 537 91 1 0 stage_two_b 
4 color w1   1 501 92 0 1 stage_two_b 
4 color w1   1 528 93 0 1 stage_two_b 
4 shape c2   1 543 94 1 0 stage_two_b 
4 shape c1   1 622 95 0 1 stage_two_b 
4 color w1   1 426 96 1 0 stage_two_b 
4 shape h2   1 858 97 1 0 stage_two_b 
4 shape h2   1 499 98 0 1 stage_two_b 
4 shape h2   1 449 99 0 1 stage_two_b 
5 shape h2   1 2811 1 0 0 stage_three_a 
5 color b1   1 2592 2 1 0 stage_three_a 
5 color b2   1 2082 3 0 1 stage_three_a 
5 shape h1   1 2361 4 1 0 stage_three_a 
5 color b1   1 1327 5 1 0 stage_three_a 
5 color b1   1 1293 6 0 1 stage_three_a 
5 color w2   1 1226 7 0 1 stage_three_a 
5 color w1   1 863 8 0 1 stage_three_a 
5 shape h1   1 1253 9 1 0 stage_three_a 
5 shape c2   1 946 10 0 1 stage_three_a 
5 shape h2   1 986 11 0 1 stage_three_a 
5 shape h1   1 587 12 0 1 stage_three_a 
5 color w2   1 1119 13 1 0 stage_three_a 
5 color b2   1 1643 14 0 1 stage_three_a 
5 shape c1   1 1069 15 1 0 stage_three_a 
5 shape c2   1 893 16 0 1 stage_three_a 
5 shape h2   1 1058 17 0 1 stage_three_a 
5 shape c1   1 930 18 0 1 stage_three_a 
5 shape h2   1 896 19 0 1 stage_three_a 
5 color b2   1 995 20 1 0 stage_three_a 
5 shape c1   1 947 21 1 0 stage_three_a 
5 shape h1   1 900 22 0 1 stage_three_a 
5 color w1   1 1709 23 1 0 stage_three_a 
5 shape h2   1 1368 24 1 0 stage_three_a 
5 shape c1   1 925 25 0 1 stage_three_a 
5 shape h2   1 1250 26 0 1 stage_three_a 
5 shape c2   1 803 27 0 1 stage_three_a 
5 color b1   1 1029 28 1 0 stage_three_a 
5 color b1   1 1134 29 0 1 stage_three_a 
5 shape h1   1 1255 30 1 0 stage_three_a 
5 color b2   1 1453 31 1 0 stage_three_a 
5 shape c1   1 1071 32 1 0 stage_three_a 
5 color b2   1 1238 33 1 0 stage_three_a 
5 shape c2   1 978 34 1 0 stage_three_a 
5 shape h1   1 1300 35 0 1 stage_three_a 
5 color b1   1 1355 36 1 0 stage_three_a 
5 shape h2   1 1374 37 1 0 stage_three_a 
5 color b1   1 1995 38 1 0 stage_three_a 
5 color b2   1 1494 39 0 1 stage_three_a 
5 shape c2   1 2045 40 1 0 stage_three_a 
5 color w1   1 1509 41 1 0 stage_three_a 
5 shape h2   1 1487 42 1 0 stage_three_a 
5 shape c1   1 1413 43 0 1 stage_three_a 
5 color w2   1 1473 44 1 0 stage_three_a 
5 shape h2   1 836 45 1 0 stage_three_a 
5 shape h2   1 968 46 0 1 stage_three_a 
5 color w1   1 1342 47 1 0 stage_three_a 
5 color w1   1 749 48 0 1 stage_three_a 
5 color b2   1 2343 49 0 1 stage_three_a 
5 shape h1   1 730 50 1 0 stage_three_a 
5 color w2   1 1196 51 1 0 stage_three_a 
5 shape c1   1 871 52 1 0 stage_three_a 
5 color b1   1 1285 53 1 0 stage_three_a 
5 shape c2   1 927 54 1 0 stage_three_a 
5 color w1   1 2112 55 1 0 stage_three_a 
5 color w1   1 742 56 0 1 stage_three_a 
5 color w2   1 1104 57 0 1 stage_three_a 
5 shape h2   1 1013 58 1 0 stage_three_a 
5 color w1   1 1478 59 1 0 stage_three_a 
5 shape h1   1 1103 60 1 0 stage_three_a 
5 color b1   2 2893 60 1 0 stage_three_a 
5 color b1   1 1277 61 1 0 stage_three_a 
5 color b1   1 660 62 0 1 stage_three_a 
5 color b1   1 763 63 0 1 stage_three_a 
5 shape c1   1 957 64 1 0 stage_three_a 
5 color w2   1 1391 65 1 0 stage_three_a 
5 shape h1   1 989 66 1 0 stage_three_a 
5 shape h2   1 1324 67 0 1 stage_three_a 
5 shape c2   1 717 68 0 1 stage_three_a 
5 color b1   1 1180 69 1 0 stage_three_a 
5 shape c2   1 857 70 1 0 stage_three_a 
5 color w1   1 1240 71 1 0 stage_three_a 
5 shape c1   1 1224 72 1 0 stage_three_a 
5 color b2   1 1103 73 1 0 stage_three_a 
5 shape h1   1 959 74 1 0 stage_three_a 
5 shape h2   1 1044 75 0 1 stage_three_a 
5 color b2   1 862 76 1 0 stage_three_a 
5 shape c2   1 1184 77 1 0 stage_three_a 
5 shape c1   1 634 78 0 1 stage_three_a 
5 color w1   1 881 79 1 0 stage_three_a 
5 shape c1   1 996 80 1 0 stage_three_a 
5 color b2   1 1154 81 1 0 stage_three_a 
5 color b1   1 1603 82 0 1 stage_three_a 
5 shape h2   1 930 83 1 0 stage_three_a 
5 shape h2   1 1103 84 0 1 stage_three_a 
5 color w2   1 910 85 1 0 stage_three_a 
5 shape c1   1 1032 86 1 0 stage_three_a 
5 color b1   1 2295 87 1 0 stage_three_a 
5 color w2   1 1055 88 0 1 stage_three_a 
5 shape h1   1 1231 89 1 0 stage_three_a 
5 color b2   1 1226 90 1 0 stage_three_a 
5 color w2   1 1281 91 0 1 stage_three_a 
5 shape c1   1 866 92 1 0 stage_three_a 
5 color w2   1 2385 93 1 0 stage_three_a 
5 color b2   1 1741 94 0 1 stage_three_a 
5 color w1   1 1212 95 0 1 stage_three_a 
5 shape h1   1 1187 96 1 0 stage_three_a 
5 color w1   1 1147 97 1 0 stage_three_a 
5 color w2   1 884 98 0 1 stage_three_a 
5 shape c2   1 1126 99 1 0 stage_three_a 
6 shape c2   1 1560 1 0 0 stage_three_b 
6 color w2   1 971 2 1 0 stage_three_b 
6 shape c2   1 634 3 1 0 stage_three_b 
6 shape c1   1 1143 4 0 1 stage_three_b 
6 color w2   2 801 4 1 0 stage_three_b 
6 shape c2   1 1075 5 0 1 stage_three_b 
6 color w1   1 1542 6 1 0 stage_three_b 
6 color b1   1 947 7 0 1 stage_three_b 
6 shape h2   1 813 8 1 0 stage_three_b 
6 shape c1   1 1108 9 0 1 stage_three_b 
6 color b1   1 1474 10 1 0 stage_three_b 
6 color w1   1 650 11 0 1 stage_three_b 
6 shape h2   1 812 12 1 0 stage_three_b 
6 color b2   1 862 13 1 0 stage_three_b 
6 color w2   1 810 14 0 1 stage_three_b 
6 color w1   1 666 15 0 1 stage_three_b 
6 shape c1   1 1046 16 1 0 stage_three_b 
6 shape c1   1 628 17 0 1 stage_three_b 
6 shape h2   1 717 18 0 1 stage_three_b 
6 color b2   1 1510 19 1 0 stage_three_b 
6 shape c2   1 1193 20 1 0 stage_three_b 
6 shape c2   1 546 21 0 1 stage_three_b 
6 shape h1   1 1074 22 0 1 stage_three_b 
6 color b1   1 1137 23 1 0 stage_three_b 
6 color b1   1 658 24 0 1 stage_three_b 
6 color w2   1 771 25 0 1 stage_three_b 
6 shape c1   1 1075 26 1 0 stage_three_b 
6 shape c1   1 976 27 0 1 stage_three_b 
6 shape c2   1 731 28 0 1 stage_three_b 
6 shape h2   1 630 29 0 1 stage_three_b 
6 color b2   1 817 30 1 0 stage_three_b 
6 shape c1   1 694 31 1 0 stage_three_b 
6 color w2   1 1103 32 1 0 stage_three_b 
6 color b1   1 1071 33 0 1 stage_three_b 
6 color b2   1 674 34 0 1 stage_three_b 
6 color b1   1 628 35 0 1 stage_three_b 
6 shape c1   1 737 36 1 0 stage_three_b 
6 color w2   1 914 37 1 0 stage_three_b 
6 color w1   1 621 38 0 1 stage_three_b 
6 shape c2   1 955 39 1 0 stage_three_b 
6 shape h2   1 757 40 0 1 stage_three_b 
6 color w2   1 1211 41 1 0 stage_three_b 
6 color b2   1 1774 42 0 1 stage_three_b 
6 shape c2   1 678 43 1 0 stage_three_b 
6 color w2   1 1102 44 1 0 stage_three_b 
6 shape c1   1 1833 45 1 0 stage_three_b 
6 shape h2   1 866 46 0 1 stage_three_b 
6 color b2   1 1672 47 1 0 stage_three_b 
6 shape h1   1 1403 48 1 0 stage_three_b 
6 color w1   1 723 49 1 0 stage_three_b 
6 shape h1   1 1200 50 1 0 stage_three_b 
6 shape h2   1 904 51 0 1 stage_three_b 
6 color w2   1 751 52 1 0 stage_three_b 
6 shape c2   1 2008 53 1 0 stage_three_b 
6 color w1   1 1086 54 1 0 stage_three_b 
6 color b2   1 861 55 0 1 stage_three_b 
6 shape h2   1 1240 56 1 0 stage_three_b 
6 shape h2   1 797 57 0 1 stage_three_b 
6 color w2   1 1129 58 1 0 stage_three_b 
6 shape h2   1 1367 59 1 0 stage_three_b 
6 color b1   1 760 60 1 0 stage_three_b 
6 color w1   1 673 61 0 1 stage_three_b 
6 color w2   1 1711 62 0 1 stage_three_b 
6 shape h1   2 1500 62 1 0 stage_three_b 
6 color w2   1 1229 63 0 1 stage_three_b 
6 shape c2   1 1200 64 1 0 stage_three_b 
6 shape h2   1 840 65 0 1 stage_three_b 
6 color w2   1 1228 66 1 0 stage_three_b 
6 shape h2   1 1273 67 1 0 stage_three_b 
6 color w2   1 976 68 1 0 stage_three_b 
6 shape h2   1 844 69 1 0 stage_three_b 
6 shape c1   1 1478 70 0 1 stage_three_b 
6 color b1   1 894 71 1 0 stage_three_b 
6 shape c2   1 1133 72 1 0 stage_three_b 
6 shape h1   1 781 73 0 1 stage_three_b 
6 color b1   1 1102 74 1 0 stage_three_b 
6 color w2   1 531 75 0 1 stage_three_b 
6 color b2   1 673 76 0 1 stage_three_b 
6 shape c1   1 1517 77 1 0 stage_three_b 
6 color w1   1 1633 78 1 0 stage_three_b 
6 shape h2   1 739 79 1 0 stage_three_b 
6 shape h1   1 892 80 0 1 stage_three_b 
6 shape h1   1 559 81 0 1 stage_three_b 
6 shape h2   1 537 82 0 1 stage_three_b 
6 color w2   1 1931 83 1 0 stage_three_b 
6 color w2   1 547 84 0 1 stage_three_b 
6 color w1   1 702 85 0 1 stage_three_b 
6 shape c1   1 774 86 1 0 stage_three_b 
6 color w2   1 1384 87 1 0 stage_three_b 
6 color b1   1 569 88 0 1 stage_three_b 
6 shape h1   1 1860 89 1 0 stage_three_b 
6 shape c2   1 579 90 0 1 stage_three_b 
6 color b2   1 1121 91 1 0 stage_three_b 
6 color b1   1 609 92 0 1 stage_three_b 
6 color w2   1 761 93 0 1 stage_three_b 
6 shape h2   1 1688 94 1 0 stage_three_b 
6 shape c1   1 666 95 0 1 stage_three_b 
6 color b1   1 1475 96 1 0 stage_three_b 
6 shape h1   1 924 97 1 0 stage_three_b 
6 color w1   1 1083 98 1 0 stage_three_b 
