# Supplementary material for: Target-Response Associations Can Produce Response-Congruency Effects Without Task-Switching Costs
Source: Front Psychol. 2019 Feb 11;10:40. doi: 10.3389/fpsyg.2019.00040 (PMC6378947; doi:10.3389/fpsyg.2019.00040)
Supplement: DATA SHEET S1 — Dataset in Experiment 1 and 2. [file Data_Sheet_1.ZIP › Data/Exp1/subject12.txt]

1 shape c1   1 1110 1 0 0 practice 
1 shape c2   1 531 2 0 1 practice 
1 color w2   1 393 3 1 0 practice 
1 shape h1   1 963 4 1 0 practice 
1 shape h2   1 505 5 0 1 practice 
1 color b2   1 329 6 1 0 practice 
1 color w1   1 709 7 0 1 practice 
1 shape c1   1 565 8 1 0 practice 
1 color b1   1 498 9 1 0 practice 
1 shape h1   1 498 10 1 0 practice 
1 color b2   1 278 11 1 0 practice 
1 shape h2   1 339 12 1 0 practice 
1 color w2   1 730 13 1 0 practice 
1 color b1   1 408 14 0 1 practice 
1 shape c2   1 356 15 1 0 practice 
1 shape h2   1 318 16 0 1 practice 
1 color w1   1 455 17 1 0 practice 
1 color w1   1 704 18 0 1 practice 
1 color b2   1 353 19 0 1 practice 
1 shape h1   1 268 20 1 0 practice 
1 shape c1   2 330 20 0 1 practice 
1 shape c2   1 437 21 0 1 practice 
1 color b1   1 328 22 1 0 practice 
1 shape c1   2 365 22 1 0 practice 
1 color w2   1 519 23 0 1 practice 
1 color b2   1 363 24 0 1 practice 
1 color b1   1 452 25 0 1 practice 
1 shape h2   1 717 26 1 0 practice 
1 shape h1   1 608 27 0 1 practice 
1 color w1   1 384 28 1 0 practice 
1 color w2   1 678 29 0 1 practice 
1 shape c2   1 367 30 1 0 practice 
2 color w2   1 565 1 0 0 stage_one 
2 shape h1   1 539 2 1 0 stage_one 
2 shape h2   1 625 3 0 1 stage_one 
2 shape c2   1 465 4 0 1 stage_one 
2 shape c1   1 719 5 0 1 stage_one 
2 shape c1   1 517 6 0 1 stage_one 
2 shape c2   1 411 7 0 1 stage_one 
2 color b1   1 577 8 1 0 stage_one 
2 color w1   1 479 9 0 1 stage_one 
2 shape h1   1 495 10 1 0 stage_one 
2 shape h2   1 630 11 0 1 stage_one 
2 shape c2   1 411 12 0 1 stage_one 
2 color b2   1 421 13 1 0 stage_one 
2 color w1   1 564 14 0 1 stage_one 
2 shape h2   1 506 15 1 0 stage_one 
2 color b1   1 452 16 1 0 stage_one 
2 color w2   1 531 17 0 1 stage_one 
2 color b2   1 447 18 0 1 stage_one 
2 shape c1   1 470 19 1 0 stage_one 
2 color w1   1 480 20 1 0 stage_one 
2 shape h1   1 492 21 1 0 stage_one 
2 color w2   1 521 22 1 0 stage_one 
2 color b2   1 402 23 0 1 stage_one 
2 color b1   1 321 24 0 1 stage_one 
2 shape h1   1 536 25 1 0 stage_one 
2 color w1   1 419 26 1 0 stage_one 
2 shape h2   1 366 27 1 0 stage_one 
2 shape c1   2 377 27 0 1 stage_one 
2 shape c2   1 484 28 0 1 stage_one 
2 color b2   1 388 29 1 0 stage_one 
2 color b1   1 372 30 0 1 stage_one 
2 shape c1   1 537 31 1 0 stage_one 
2 color w2   1 597 32 1 0 stage_one 
2 shape h2   1 431 33 1 0 stage_one 
2 color w1   1 461 34 1 0 stage_one 
2 shape c2   1 464 35 1 0 stage_one 
2 shape h1   1 585 36 0 1 stage_one 
2 color b2   1 438 37 1 0 stage_one 
2 color w2   1 466 38 0 1 stage_one 
2 shape c1   1 526 39 1 0 stage_one 
2 shape h2   1 430 40 0 1 stage_one 
2 color b1   1 358 41 1 0 stage_one 
2 shape c2   1 457 42 1 0 stage_one 
2 shape h1   1 470 43 0 1 stage_one 
2 color w1   1 424 44 1 0 stage_one 
2 color b1   1 480 45 0 1 stage_one 
2 color b2   1 424 46 0 1 stage_one 
2 color w2   1 494 47 0 1 stage_one 
2 color w2   1 512 48 0 1 stage_one 
2 color b1   1 409 49 0 1 stage_one 
2 color w1   1 390 50 0 1 stage_one 
2 color b2   1 510 51 0 1 stage_one 
2 shape c2   1 382 52 1 0 stage_one 
2 shape h2   1 367 53 0 1 stage_one 
2 shape h1   1 357 54 0 1 stage_one 
2 color w1   1 370 55 1 0 stage_one 
2 shape c1   1 491 56 1 0 stage_one 
2 color b1   1 439 57 1 0 stage_one 
2 shape c2   1 441 58 1 0 stage_one 
2 shape h1   1 402 59 0 1 stage_one 
2 shape c1   1 475 60 0 1 stage_one 
2 color w2   1 464 61 1 0 stage_one 
2 shape h2   1 407 62 1 0 stage_one 
2 color b2   1 367 63 1 0 stage_one 
3 color w1   1 1092 1 0 0 stage_two_a 
3 shape h1   1 553 2 1 0 stage_two_a 
3 shape c1   1 517 3 0 1 stage_two_a 
3 shape h2   1 598 4 0 1 stage_two_a 
3 color w1   1 496 5 1 0 stage_two_a 
3 shape h1   1 574 6 1 0 stage_two_a 
3 shape c2   1 395 7 0 1 stage_two_a 
3 color b2   1 364 8 1 0 stage_two_a 
3 shape c1   1 508 9 1 0 stage_two_a 
3 color w2   1 550 10 1 0 stage_two_a 
3 shape h2   1 434 11 1 0 stage_two_a 
3 color w1   1 421 12 1 0 stage_two_a 
3 color b2   1 451 13 0 1 stage_two_a 
3 color b2   1 335 14 0 1 stage_two_a 
3 shape h2   1 601 15 1 0 stage_two_a 
3 shape h1   1 418 16 0 1 stage_two_a 
3 color w1   1 429 17 1 0 stage_two_a 
3 shape c1   1 512 18 1 0 stage_two_a 
3 shape c1   1 458 19 0 1 stage_two_a 
3 color b1   1 368 20 1 0 stage_two_a 
3 shape h2   1 591 21 1 0 stage_two_a 
3 shape h2   1 398 22 0 1 stage_two_a 
3 shape c2   1 446 23 0 1 stage_two_a 
3 color w1   1 563 24 1 0 stage_two_a 
3 color b2   1 374 25 0 1 stage_two_a 
3 color w2   1 488 26 0 1 stage_two_a 
3 shape c2   1 475 27 1 0 stage_two_a 
3 color w1   1 423 28 1 0 stage_two_a 
3 color b2   1 565 29 0 1 stage_two_a 
3 shape h1   1 412 30 1 0 stage_two_a 
3 shape c1   1 521 31 0 1 stage_two_a 
3 shape c1   1 416 32 0 1 stage_two_a 
3 color w1   1 429 33 1 0 stage_two_a 
3 shape c1   1 478 34 1 0 stage_two_a 
3 shape c2   1 433 35 0 1 stage_two_a 
3 color b1   1 390 36 1 0 stage_two_a 
3 shape c2   1 343 37 1 0 stage_two_a 
3 color b1   1 382 38 1 0 stage_two_a 
3 color b1   1 300 39 0 1 stage_two_a 
3 color b1   1 513 40 0 1 stage_two_a 
3 shape c2   1 393 41 1 0 stage_two_a 
3 shape c2   1 362 42 0 1 stage_two_a 
3 shape c2   1 418 43 0 1 stage_two_a 
3 color b1   1 333 44 1 0 stage_two_a 
3 color w1   1 404 45 0 1 stage_two_a 
3 color w2   1 428 46 0 1 stage_two_a 
3 shape c2   1 501 47 1 0 stage_two_a 
3 color w2   1 483 48 1 0 stage_two_a 
3 color b2   1 437 49 0 1 stage_two_a 
3 color w2   1 461 50 0 1 stage_two_a 
3 shape h1   1 495 51 1 0 stage_two_a 
3 shape c2   1 408 52 0 1 stage_two_a 
3 color b2   1 442 53 1 0 stage_two_a 
3 shape h2   1 463 54 1 0 stage_two_a 
3 shape c2   1 418 55 0 1 stage_two_a 
3 shape c2   1 496 56 0 1 stage_two_a 
3 shape h1   1 445 57 0 1 stage_two_a 
3 color w2   1 563 58 1 0 stage_two_a 
3 color b2   1 442 59 0 1 stage_two_a 
3 shape c1   1 485 60 1 0 stage_two_a 
3 shape c1   1 445 61 0 1 stage_two_a 
3 shape h2   1 478 62 0 1 stage_two_a 
3 shape c2   1 428 63 0 1 stage_two_a 
3 shape c2   1 487 64 0 1 stage_two_a 
3 shape h2   1 453 65 0 1 stage_two_a 
3 color w1   1 495 66 1 0 stage_two_a 
3 color w1   1 465 67 0 1 stage_two_a 
3 color b2   1 484 68 0 1 stage_two_a 
3 color w2   1 484 69 0 1 stage_two_a 
3 shape c2   1 408 70 1 0 stage_two_a 
3 shape h2   1 353 71 0 1 stage_two_a 
3 shape h1   1 427 72 0 1 stage_two_a 
3 shape c2   1 415 73 0 1 stage_two_a 
3 color b1   1 362 74 1 0 stage_two_a 
3 color w2   1 444 75 0 1 stage_two_a 
3 color b2   1 412 76 0 1 stage_two_a 
3 shape h1   1 428 77 1 0 stage_two_a 
3 shape c2   1 364 78 0 1 stage_two_a 
3 color b1   1 377 79 1 0 stage_two_a 
3 shape c1   1 488 80 1 0 stage_two_a 
3 color w2   1 580 81 1 0 stage_two_a 
3 color w1   1 482 82 0 1 stage_two_a 
3 shape c2   1 386 83 1 0 stage_two_a 
3 color w1   1 408 84 1 0 stage_two_a 
3 shape c2   1 406 85 1 0 stage_two_a 
3 color w2   1 350 86 1 0 stage_two_a 
3 color w1   1 385 87 0 1 stage_two_a 
3 color b2   1 408 88 0 1 stage_two_a 
3 shape h2   1 492 89 1 0 stage_two_a 
3 color b2   1 440 90 1 0 stage_two_a 
3 color w1   1 460 91 0 1 stage_two_a 
3 color w2   1 441 92 0 1 stage_two_a 
3 shape c2   1 438 93 1 0 stage_two_a 
3 color w1   1 396 94 1 0 stage_two_a 
3 color w1   1 378 95 0 1 stage_two_a 
3 color b2   1 428 96 0 1 stage_two_a 
3 shape h1   1 406 97 1 0 stage_two_a 
3 shape h2   2 425 97 0 1 stage_two_a 
3 color w1   1 589 98 1 0 stage_two_a 
3 color b1   1 476 99 0 1 stage_two_a 
4 color w1   1 557 1 0 0 stage_two_b 
4 color b1   1 485 2 0 1 stage_two_b 
4 shape c1   1 575 3 1 0 stage_two_b 
4 color w1   1 496 4 1 0 stage_two_b 
4 shape c1   1 522 5 1 0 stage_two_b 
4 shape h2   1 555 6 0 1 stage_two_b 
4 color b1   1 434 7 1 0 stage_two_b 
4 shape h1   1 428 8 1 0 stage_two_b 
4 shape h1   1 444 9 0 1 stage_two_b 
4 color w1   1 521 10 1 0 stage_two_b 
4 shape h2   1 457 11 1 0 stage_two_b 
4 color b1   1 414 12 1 0 stage_two_b 
4 color b1   1 356 13 0 1 stage_two_b 
4 shape h2   1 370 14 1 0 stage_two_b 
4 color w1   1 386 15 1 0 stage_two_b 
4 color w2   1 537 16 0 1 stage_two_b 
4 shape h2   1 513 17 1 0 stage_two_b 
4 color w1   1 483 18 1 0 stage_two_b 
4 shape c1   1 980 19 1 0 stage_two_b 
4 shape c2   1 452 20 0 1 stage_two_b 
4 shape c2   1 426 21 0 1 stage_two_b 
4 shape h1   1 558 22 0 1 stage_two_b 
4 color w1   1 470 23 1 0 stage_two_b 
4 color b1   1 398 24 0 1 stage_two_b 
4 color b2   1 555 25 0 1 stage_two_b 
4 color b2   1 356 26 0 1 stage_two_b 
4 shape c2   1 423 27 1 0 stage_two_b 
4 shape h1   1 400 28 0 1 stage_two_b 
4 color w1   1 424 29 1 0 stage_two_b 
4 color b2   1 375 30 0 1 stage_two_b 
4 shape c2   1 421 31 1 0 stage_two_b 
4 color b1   1 395 32 1 0 stage_two_b 
4 color w2   1 519 33 0 1 stage_two_b 
4 shape h1   1 473 34 1 0 stage_two_b 
4 color b1   1 390 35 1 0 stage_two_b 
4 shape c2   1 386 36 1 0 stage_two_b 
4 color b1   1 453 37 1 0 stage_two_b 
4 shape h1   1 477 38 1 0 stage_two_b 
4 color w1   1 517 39 1 0 stage_two_b 
4 shape h2   1 372 40 1 0 stage_two_b 
4 color w1   1 440 41 1 0 stage_two_b 
4 shape h2   1 340 42 1 0 stage_two_b 
4 shape c1   1 436 43 0 1 stage_two_b 
4 shape h2   1 602 44 0 1 stage_two_b 
4 color w1   1 419 45 1 0 stage_two_b 
4 color w1   1 429 46 0 1 stage_two_b 
4 shape h1   1 429 47 1 0 stage_two_b 
4 shape h2   1 442 48 0 1 stage_two_b 
4 color w1   2 271 48 1 0 stage_two_b 
4 shape c1   1 493 49 0 1 stage_two_b 
4 shape h1   1 381 50 0 1 stage_two_b 
4 shape c1   1 448 51 0 1 stage_two_b 
4 color w1   1 435 52 1 0 stage_two_b 
4 shape c2   1 401 53 1 0 stage_two_b 
4 color w1   1 432 54 1 0 stage_two_b 
4 color b2   1 400 55 0 1 stage_two_b 
4 color w2   1 378 56 0 1 stage_two_b 
4 shape c2   1 353 57 1 0 stage_two_b 
4 shape h1   1 483 58 0 1 stage_two_b 
4 color b2   1 417 59 1 0 stage_two_b 
4 color w2   1 334 60 0 1 stage_two_b 
4 shape h2   1 446 61 1 0 stage_two_b 
4 shape h2   1 433 62 0 1 stage_two_b 
4 color b2   1 418 63 1 0 stage_two_b 
4 color b2   1 515 64 0 1 stage_two_b 
4 shape h1   1 588 65 1 0 stage_two_b 
4 shape h2   1 657 66 0 1 stage_two_b 
4 shape c2   1 392 67 0 1 stage_two_b 
4 shape h1   1 366 68 0 1 stage_two_b 
4 color w2   1 517 69 1 0 stage_two_b 
4 shape c2   1 579 70 1 0 stage_two_b 
4 color w2   1 610 71 1 0 stage_two_b 
4 color w2   1 620 72 0 1 stage_two_b 
4 shape h2   1 375 73 1 0 stage_two_b 
4 shape c1   1 493 74 0 1 stage_two_b 
4 color b2   1 492 75 1 0 stage_two_b 
4 color w2   1 486 76 0 1 stage_two_b 
4 shape h1   1 374 77 1 0 stage_two_b 
4 color b2   1 419 78 1 0 stage_two_b 
4 shape h2   1 512 79 1 0 stage_two_b 
4 color w1   1 444 80 1 0 stage_two_b 
4 color w2   1 457 81 0 1 stage_two_b 
4 color b2   1 420 82 0 1 stage_two_b 
4 color w2   1 368 83 0 1 stage_two_b 
4 shape h2   1 409 84 1 0 stage_two_b 
4 shape c1   1 428 85 0 1 stage_two_b 
4 shape h1   1 382 86 0 1 stage_two_b 
4 color b2   1 457 87 1 0 stage_two_b 
4 color b1   1 327 88 0 1 stage_two_b 
4 shape h2   1 441 89 1 0 stage_two_b 
4 color b2   1 386 90 1 0 stage_two_b 
4 color w1   1 382 91 0 1 stage_two_b 
4 shape c1   2 357 91 1 0 stage_two_b 
4 color b2   1 693 92 0 1 stage_two_b 
4 shape c1   1 380 93 1 0 stage_two_b 
4 color b1   1 408 94 1 0 stage_two_b 
4 shape h1   1 328 95 1 0 stage_two_b 
4 shape c1   1 500 96 0 1 stage_two_b 
4 color b1   1 481 97 1 0 stage_two_b 
4 shape h1   1 546 98 1 0 stage_two_b 
5 shape h1   1 2113 1 0 0 stage_three_a 
5 color b1   2 2756 1 1 0 stage_three_a 
5 shape h1   1 614 2 0 1 stage_three_a 
5 shape h1   1 510 3 0 1 stage_three_a 
5 color w1   1 661 4 1 0 stage_three_a 
5 color b2   1 955 5 0 1 stage_three_a 
5 shape c1   1 918 6 1 0 stage_three_a 
5 shape h1   1 910 7 0 1 stage_three_a 
5 color b2   1 896 8 1 0 stage_three_a 
5 shape c2   1 804 9 1 0 stage_three_a 
5 color b1   2 736 9 1 0 stage_three_a 
5 color b1   1 2172 10 1 0 stage_three_a 
5 shape h2   1 608 11 1 0 stage_three_a 
5 shape h2   1 1127 12 0 1 stage_three_a 
5 color b1   1 1185 13 1 0 stage_three_a 
5 color b2   1 760 14 0 1 stage_three_a 
5 color w2   1 501 15 0 1 stage_three_a 
5 color w2   1 482 16 0 1 stage_three_a 
5 color b1   1 946 17 0 1 stage_three_a 
5 color b2   1 597 18 0 1 stage_three_a 
5 shape c1   1 666 19 1 0 stage_three_a 
5 shape c1   1 882 20 0 1 stage_three_a 
5 shape h1   1 641 21 0 1 stage_three_a 
5 color w1   1 507 22 1 0 stage_three_a 
5 shape c2   1 1167 23 1 0 stage_three_a 
5 shape h1   1 489 24 0 1 stage_three_a 
5 shape c2   1 465 25 0 1 stage_three_a 
5 shape h2   1 455 26 0 1 stage_three_a 
5 shape c2   1 402 27 0 1 stage_three_a 
5 color w2   1 898 28 1 0 stage_three_a 
5 color b1   1 822 29 0 1 stage_three_a 
5 color w1   1 387 30 0 1 stage_three_a 
5 color w1   1 377 31 0 1 stage_three_a 
5 shape h1   1 397 32 1 0 stage_three_a 
5 shape h1   1 363 33 0 1 stage_three_a 
5 shape h2   1 576 34 0 1 stage_three_a 
5 color w2   1 390 35 1 0 stage_three_a 
5 shape h1   1 474 36 1 0 stage_three_a 
5 shape h2   1 401 37 0 1 stage_three_a 
5 color b1   1 903 38 1 0 stage_three_a 
5 shape h1   1 564 39 1 0 stage_three_a 
5 shape h1   1 411 40 0 1 stage_three_a 
5 shape h2   1 389 41 0 1 stage_three_a 
5 shape c2   1 501 42 0 1 stage_three_a 
5 color b1   1 708 43 1 0 stage_three_a 
5 color w2   1 486 44 0 1 stage_three_a 
5 color b1   1 450 45 0 1 stage_three_a 
5 shape h1   1 285 46 1 0 stage_three_a 
5 shape c2   1 429 47 0 1 stage_three_a 
5 shape c2   1 440 48 0 1 stage_three_a 
5 shape c2   1 353 49 0 1 stage_three_a 
5 color w2   1 530 50 1 0 stage_three_a 
5 shape c2   1 423 51 1 0 stage_three_a 
5 color b2   1 412 52 1 0 stage_three_a 
5 shape h1   1 424 53 1 0 stage_three_a 
5 color w2   1 548 54 1 0 stage_three_a 
5 color b1   1 409 55 0 1 stage_three_a 
5 shape h1   1 407 56 1 0 stage_three_a 
5 color b2   1 364 57 1 0 stage_three_a 
5 shape h2   1 409 58 1 0 stage_three_a 
5 shape h1   1 514 59 0 1 stage_three_a 
5 color b1   1 579 60 1 0 stage_three_a 
5 color w1   1 345 61 0 1 stage_three_a 
5 color w2   1 385 62 0 1 stage_three_a 
5 shape h1   1 377 63 1 0 stage_three_a 
5 shape c1   2 369 63 0 1 stage_three_a 
5 shape c2   1 430 64 0 1 stage_three_a 
5 color w2   1 472 65 1 0 stage_three_a 
5 color w1   1 346 66 0 1 stage_three_a 
5 shape c1   1 463 67 1 0 stage_three_a 
5 shape c1   1 365 68 0 1 stage_three_a 
5 color w2   1 444 69 1 0 stage_three_a 
5 color w2   1 344 70 0 1 stage_three_a 
5 color b2   1 476 71 0 1 stage_three_a 
5 shape c1   2 393 71 1 0 stage_three_a 
5 color w1   1 411 72 0 1 stage_three_a 
5 color b2   1 444 73 0 1 stage_three_a 
5 color b2   1 343 74 0 1 stage_three_a 
5 color b1   1 619 75 0 1 stage_three_a 
5 shape c1   1 627 76 1 0 stage_three_a 
5 shape h1   1 483 77 0 1 stage_three_a 
5 shape h2   1 530 78 0 1 stage_three_a 
5 shape h2   1 516 79 0 1 stage_three_a 
5 shape c1   1 549 80 0 1 stage_three_a 
5 color b1   1 462 81 1 0 stage_three_a 
5 color b2   1 340 82 0 1 stage_three_a 
5 color w1   1 476 83 0 1 stage_three_a 
5 color b1   1 407 84 0 1 stage_three_a 
5 shape c2   1 436 85 1 0 stage_three_a 
5 shape c1   1 442 86 0 1 stage_three_a 
5 color b1   2 654 86 1 0 stage_three_a 
5 shape h2   1 439 87 0 1 stage_three_a 
5 shape c2   1 424 88 0 1 stage_three_a 
5 color b2   1 346 89 1 0 stage_three_a 
5 color w1   1 414 90 0 1 stage_three_a 
5 color b1   1 586 91 0 1 stage_three_a 
5 shape h1   1 392 92 1 0 stage_three_a 
5 color w1   1 456 93 1 0 stage_three_a 
5 color w1   1 395 94 0 1 stage_three_a 
5 color w2   1 366 95 0 1 stage_three_a 
6 shape h1   1 510 1 0 0 stage_three_b 
6 shape c1   1 520 2 0 1 stage_three_b 
6 color w1   1 458 3 1 0 stage_three_b 
6 shape h1   1 499 4 1 0 stage_three_b 
6 color w1   1 420 5 1 0 stage_three_b 
6 shape c2   1 409 6 1 0 stage_three_b 
6 color w1   1 326 7 1 0 stage_three_b 
6 color w1   1 328 8 0 1 stage_three_b 
6 color b1   1 406 9 0 1 stage_three_b 
6 shape h2   1 389 10 1 0 stage_three_b 
6 color b1   1 316 11 1 0 stage_three_b 
6 shape c1   2 417 11 1 0 stage_three_b 
6 shape h1   1 501 12 1 0 stage_three_b 
6 color b2   1 373 13 1 0 stage_three_b 
6 shape c2   1 359 14 1 0 stage_three_b 
6 shape c1   1 489 15 0 1 stage_three_b 
6 shape h1   1 495 16 0 1 stage_three_b 
6 shape c1   1 494 17 0 1 stage_three_b 
6 color b1   1 496 18 1 0 stage_three_b 
6 shape c1   1 413 19 1 0 stage_three_b 
6 color b1   1 425 20 1 0 stage_three_b 
6 color w1   1 395 21 0 1 stage_three_b 
6 shape h1   1 381 22 1 0 stage_three_b 
6 color b2   1 386 23 1 0 stage_three_b 
6 shape h2   1 425 24 1 0 stage_three_b 
6 shape h2   1 439 25 0 1 stage_three_b 
6 color w1   1 379 26 1 0 stage_three_b 
6 shape c2   1 353 27 1 0 stage_three_b 
6 shape h2   1 455 28 0 1 stage_three_b 
6 color w2   1 380 29 1 0 stage_three_b 
6 shape c1   1 459 30 1 0 stage_three_b 
6 shape c2   1 457 31 0 1 stage_three_b 
6 color w1   1 374 32 1 0 stage_three_b 
6 shape h2   1 382 33 1 0 stage_three_b 
6 shape h1   1 476 34 0 1 stage_three_b 
6 color b2   1 333 35 1 0 stage_three_b 
6 color w1   1 444 36 0 1 stage_three_b 
6 color b2   1 434 37 0 1 stage_three_b 
6 color w1   1 523 38 0 1 stage_three_b 
6 color w2   1 427 39 0 1 stage_three_b 
6 color w2   1 412 40 0 1 stage_three_b 
6 shape h2   2 282 40 1 0 stage_three_b 
6 shape c1   1 536 41 1 0 stage_three_b 
6 color w2   1 370 42 1 0 stage_three_b 
6 shape h2   1 546 43 1 0 stage_three_b 
6 shape c2   1 345 44 0 1 stage_three_b 
6 color b2   1 507 45 1 0 stage_three_b 
6 shape h1   1 441 46 1 0 stage_three_b 
6 shape h2   1 345 47 0 1 stage_three_b 
6 shape h1   1 322 48 0 1 stage_three_b 
6 color w2   1 411 49 1 0 stage_three_b 
6 color b2   1 410 50 0 1 stage_three_b 
6 shape c2   1 441 51 1 0 stage_three_b 
6 color w2   1 505 52 1 0 stage_three_b 
6 color w1   1 379 53 0 1 stage_three_b 
6 color b2   1 351 54 0 1 stage_three_b 
6 color b1   1 325 55 0 1 stage_three_b 
6 color b1   1 335 56 0 1 stage_three_b 
6 color w2   2 368 56 0 1 stage_three_b 
6 color b2   1 454 57 0 1 stage_three_b 
6 shape h1   1 443 58 1 0 stage_three_b 
6 shape c2   1 438 59 0 1 stage_three_b 
6 color b1   1 414 60 1 0 stage_three_b 
6 shape h2   1 473 61 1 0 stage_three_b 
6 shape c1   1 421 62 0 1 stage_three_b 
6 color w1   1 351 63 1 0 stage_three_b 
6 shape h1   1 454 64 1 0 stage_three_b 
6 color w2   1 370 65 1 0 stage_three_b 
6 color w1   1 423 66 0 1 stage_three_b 
6 shape c2   1 362 67 1 0 stage_three_b 
6 shape c1   1 440 68 0 1 stage_three_b 
6 color w1   1 473 69 1 0 stage_three_b 
6 color w2   1 422 70 0 1 stage_three_b 
6 color w2   1 338 71 0 1 stage_three_b 
6 color w1   1 426 72 0 1 stage_three_b 
6 shape h1   1 366 73 1 0 stage_three_b 
6 color w1   1 375 74 1 0 stage_three_b 
6 shape h2   1 428 75 1 0 stage_three_b 
6 shape c1   1 493 76 0 1 stage_three_b 
6 color b2   1 356 77 1 0 stage_three_b 
6 shape c2   1 380 78 1 0 stage_three_b 
6 shape h1   1 426 79 0 1 stage_three_b 
6 shape h1   1 357 80 0 1 stage_three_b 
6 color w2   1 425 81 1 0 stage_three_b 
6 color b1   1 312 82 0 1 stage_three_b 
6 color b2   1 303 83 0 1 stage_three_b 
6 shape h2   2 381 83 1 0 stage_three_b 
6 color w1   1 444 84 0 1 stage_three_b 
6 shape h2   1 475 85 1 0 stage_three_b 
6 color w1   1 399 86 1 0 stage_three_b 
6 shape h2   1 478 87 1 0 stage_three_b 
6 color b2   1 353 88 1 0 stage_three_b 
6 color w1   1 390 89 0 1 stage_three_b 
6 shape h2   1 386 90 1 0 stage_three_b 
6 shape h2   1 393 91 0 1 stage_three_b 
6 color w2   1 387 92 1 0 stage_three_b 
6 shape h2   1 348 93 1 0 stage_three_b 
6 shape h2   1 358 94 0 1 stage_three_b 
6 color w1   1 440 95 1 0 stage_three_b 
6 shape c2   1 457 96 1 0 stage_three_b 
