# Supplementary material for: Target-Response Associations Can Produce Response-Congruency Effects Without Task-Switching Costs
Source: Front Psychol. 2019 Feb 11;10:40. doi: 10.3389/fpsyg.2019.00040 (PMC6378947; doi:10.3389/fpsyg.2019.00040)
Supplement: DATA SHEET S1 — Dataset in Experiment 1 and 2. [file Data_Sheet_1.ZIP › Data/Exp1/subject13.txt]

1 shape c2   1 482 1 0 0 practice 
1 color w1   1 400 2 1 0 practice 
1 color b2   1 382 3 0 1 practice 
1 shape h1   1 400 4 1 0 practice 
1 shape c1   1 467 5 0 1 practice 
1 color b1   1 530 6 1 0 practice 
1 shape h2   1 721 7 1 0 practice 
1 shape h1   1 507 8 0 1 practice 
1 shape h2   1 597 9 0 1 practice 
1 shape c1   1 475 10 0 1 practice 
1 color w2   1 475 11 1 0 practice 
1 color b1   1 482 12 0 1 practice 
1 color w2   1 486 13 0 1 practice 
1 color w1   1 385 14 0 1 practice 
1 shape c2   1 406 15 1 0 practice 
1 color b2   1 441 16 1 0 practice 
1 color b2   1 361 17 0 1 practice 
1 color b1   1 574 18 0 1 practice 
1 color w1   1 344 19 0 1 practice 
1 shape h2   1 769 20 1 0 practice 
1 color w2   1 407 21 1 0 practice 
1 shape c2   1 441 22 1 0 practice 
1 shape h1   1 843 23 0 1 practice 
1 color b1   1 507 24 1 0 practice 
1 shape c1   1 454 25 1 0 practice 
1 shape c2   1 340 26 0 1 practice 
1 color b2   1 409 27 1 0 practice 
1 color w2   1 341 28 0 1 practice 
1 shape c1   1 542 29 1 0 practice 
1 color w1   1 397 30 1 0 practice 
1 shape h1   1 465 31 1 0 practice 
1 shape h2   2 352 31 0 1 practice 
2 color w2   1 385 1 0 0 stage_one 
2 shape c1   1 424 2 1 0 stage_one 
2 color b1   2 437 2 1 0 stage_one 
2 color w1   1 518 3 1 0 stage_one 
2 shape h2   1 482 4 1 0 stage_one 
2 shape h1   1 475 5 0 1 stage_one 
2 color b2   1 467 6 1 0 stage_one 
2 shape c2   1 344 7 1 0 stage_one 
2 shape c2   1 312 8 0 1 stage_one 
2 shape h1   1 573 9 0 1 stage_one 
2 color w2   1 450 10 1 0 stage_one 
2 shape h2   1 617 11 1 0 stage_one 
2 color b1   1 446 12 1 0 stage_one 
2 color w1   1 377 13 0 1 stage_one 
2 color b2   1 456 14 0 1 stage_one 
2 color w2   1 420 15 0 1 stage_one 
2 shape c1   1 495 16 1 0 stage_one 
2 color b2   1 493 17 1 0 stage_one 
2 shape h2   2 439 17 1 0 stage_one 
2 color b1   1 552 18 0 1 stage_one 
2 color w1   1 481 19 0 1 stage_one 
2 color w1   1 326 20 0 1 stage_one 
2 color b2   1 496 21 0 1 stage_one 
2 shape c2   1 413 22 1 0 stage_one 
2 color b1   1 429 23 1 0 stage_one 
2 color w2   1 361 24 0 1 stage_one 
2 color w2   1 419 25 0 1 stage_one 
2 color w1   1 355 26 0 1 stage_one 
2 shape h1   2 416 26 1 0 stage_one 
2 shape c1   1 601 27 1 0 stage_one 
2 color b1   1 433 28 1 0 stage_one 
2 shape h2   1 670 29 1 0 stage_one 
2 shape c2   1 325 30 0 1 stage_one 
2 shape c1   1 462 31 0 1 stage_one 
2 shape h1   1 549 32 0 1 stage_one 
2 color b2   1 499 33 1 0 stage_one 
2 shape h1   1 561 34 1 0 stage_one 
2 shape c1   1 555 35 0 1 stage_one 
2 shape c2   1 409 36 0 1 stage_one 
2 color w1   1 322 37 1 0 stage_one 
2 color b1   1 500 38 0 1 stage_one 
2 color w2   1 477 39 0 1 stage_one 
2 shape h2   1 670 40 1 0 stage_one 
2 shape c1   1 541 41 0 1 stage_one 
2 color b2   1 485 42 1 0 stage_one 
2 shape h2   1 646 43 1 0 stage_one 
2 color b2   1 422 44 1 0 stage_one 
2 color w2   1 435 45 0 1 stage_one 
2 color b1   1 483 46 0 1 stage_one 
2 color w1   1 475 47 0 1 stage_one 
2 shape h1   1 495 48 1 0 stage_one 
2 shape c2   1 519 49 0 1 stage_one 
2 color b2   1 422 50 1 0 stage_one 
2 shape h1   1 542 51 1 0 stage_one 
2 shape c2   1 379 52 0 1 stage_one 
2 shape c1   1 481 53 0 1 stage_one 
2 shape h2   1 576 54 0 1 stage_one 
2 color w1   1 413 55 1 0 stage_one 
2 shape c1   1 457 56 1 0 stage_one 
2 shape h2   1 572 57 0 1 stage_one 
2 color b1   1 491 58 1 0 stage_one 
2 color w2   1 424 59 0 1 stage_one 
2 shape c2   1 496 60 1 0 stage_one 
2 shape h1   1 562 61 0 1 stage_one 
3 color b2   1 631 1 0 0 stage_two_a 
3 color w1   1 530 2 0 1 stage_two_a 
3 color w2   1 641 3 0 1 stage_two_a 
3 color b2   1 489 4 0 1 stage_two_a 
3 shape c1   1 532 5 1 0 stage_two_a 
3 color b2   1 524 6 1 0 stage_two_a 
3 color b1   1 470 7 0 1 stage_two_a 
3 color b1   1 410 8 0 1 stage_two_a 
3 shape c2   1 390 9 1 0 stage_two_a 
3 shape c1   1 509 10 0 1 stage_two_a 
3 shape h2   1 909 11 0 1 stage_two_a 
3 shape h1   1 548 12 0 1 stage_two_a 
3 shape c2   1 429 13 0 1 stage_two_a 
3 color w1   1 546 14 1 0 stage_two_a 
3 color b2   1 399 15 0 1 stage_two_a 
3 shape h2   1 612 16 1 0 stage_two_a 
3 color b1   1 446 17 1 0 stage_two_a 
3 shape c1   1 534 18 1 0 stage_two_a 
3 shape h1   1 425 19 0 1 stage_two_a 
3 shape c2   1 432 20 0 1 stage_two_a 
3 shape h2   1 596 21 0 1 stage_two_a 
3 color w1   1 435 22 1 0 stage_two_a 
3 shape c1   1 496 23 1 0 stage_two_a 
3 color w1   1 406 24 1 0 stage_two_a 
3 shape h1   1 447 25 1 0 stage_two_a 
3 shape c2   1 449 26 0 1 stage_two_a 
3 color b2   1 384 27 1 0 stage_two_a 
3 color w1   1 427 28 0 1 stage_two_a 
3 shape h2   1 463 29 1 0 stage_two_a 
3 color w2   1 340 30 1 0 stage_two_a 
3 shape h2   1 398 31 1 0 stage_two_a 
3 color b2   1 449 32 1 0 stage_two_a 
3 shape h2   1 556 33 1 0 stage_two_a 
3 shape c2   1 359 34 0 1 stage_two_a 
3 shape c1   2 495 34 0 1 stage_two_a 
3 color b2   1 593 35 1 0 stage_two_a 
3 color b2   1 431 36 0 1 stage_two_a 
3 color w1   1 482 37 0 1 stage_two_a 
3 color b2   1 409 38 0 1 stage_two_a 
3 color w2   1 522 39 0 1 stage_two_a 
3 color b1   1 581 40 0 1 stage_two_a 
3 shape c2   1 402 41 1 0 stage_two_a 
3 shape c1   1 492 42 0 1 stage_two_a 
3 shape h1   1 488 43 0 1 stage_two_a 
3 shape h2   2 512 43 0 1 stage_two_a 
3 color b1   1 690 44 1 0 stage_two_a 
3 color b2   1 446 45 0 1 stage_two_a 
3 color b2   1 387 46 0 1 stage_two_a 
3 shape c2   1 380 47 1 0 stage_two_a 
3 shape c1   1 517 48 0 1 stage_two_a 
3 shape h2   1 613 49 0 1 stage_two_a 
3 shape h1   1 509 50 0 1 stage_two_a 
3 color w1   1 455 51 1 0 stage_two_a 
3 color b2   1 467 52 0 1 stage_two_a 
3 color b1   1 370 53 0 1 stage_two_a 
3 shape h1   1 512 54 1 0 stage_two_a 
3 shape c1   1 478 55 0 1 stage_two_a 
3 color b1   1 434 56 1 0 stage_two_a 
3 shape c1   1 570 57 1 0 stage_two_a 
3 shape c1   1 503 58 0 1 stage_two_a 
3 shape h2   1 563 59 0 1 stage_two_a 
3 color b2   1 509 60 1 0 stage_two_a 
3 color w2   1 413 61 0 1 stage_two_a 
3 color w1   1 425 62 0 1 stage_two_a 
3 shape h1   1 527 63 1 0 stage_two_a 
3 shape c2   1 472 64 0 1 stage_two_a 
3 shape c1   1 522 65 0 1 stage_two_a 
3 color b1   1 391 66 1 0 stage_two_a 
3 color b2   1 409 67 0 1 stage_two_a 
3 color b1   1 407 68 0 1 stage_two_a 
3 color b1   1 372 69 0 1 stage_two_a 
3 color b2   1 506 70 0 1 stage_two_a 
3 shape h1   2 519 70 1 0 stage_two_a 
3 shape h1   1 559 71 1 0 stage_two_a 
3 color b1   1 468 72 1 0 stage_two_a 
3 shape h2   1 695 73 1 0 stage_two_a 
3 shape c1   1 483 74 0 1 stage_two_a 
3 color b1   1 530 75 1 0 stage_two_a 
3 color b2   1 441 76 0 1 stage_two_a 
3 shape h2   1 672 77 1 0 stage_two_a 
3 color b1   1 401 78 1 0 stage_two_a 
3 shape h2   1 585 79 1 0 stage_two_a 
3 shape c2   1 482 80 0 1 stage_two_a 
3 color w2   1 574 81 1 0 stage_two_a 
3 shape c2   1 411 82 1 0 stage_two_a 
3 color b1   1 360 83 1 0 stage_two_a 
3 color b1   1 349 84 0 1 stage_two_a 
3 shape c1   1 508 85 1 0 stage_two_a 
3 shape h2   1 636 86 0 1 stage_two_a 
3 color b1   1 481 87 1 0 stage_two_a 
3 color b2   1 420 88 0 1 stage_two_a 
3 color b1   1 400 89 0 1 stage_two_a 
3 color b1   1 330 90 0 1 stage_two_a 
3 shape c2   1 428 91 1 0 stage_two_a 
3 shape c1   1 558 92 0 1 stage_two_a 
3 shape c1   1 464 93 0 1 stage_two_a 
3 color b1   1 452 94 1 0 stage_two_a 
3 shape c1   2 410 94 1 0 stage_two_a 
3 color w2   1 674 95 0 1 stage_two_a 
3 shape c1   1 543 96 1 0 stage_two_a 
4 shape c1   1 563 1 0 0 stage_two_b 
4 color b1   1 456 2 1 0 stage_two_b 
4 shape h2   1 516 3 1 0 stage_two_b 
4 shape c1   1 466 4 0 1 stage_two_b 
4 shape c2   1 472 5 0 1 stage_two_b 
4 color w2   1 465 6 1 0 stage_two_b 
4 color b2   1 421 7 0 1 stage_two_b 
4 color w2   1 417 8 0 1 stage_two_b 
4 color w2   1 376 9 0 1 stage_two_b 
4 color w1   1 351 10 0 1 stage_two_b 
4 shape c2   1 372 11 1 0 stage_two_b 
4 shape h2   1 625 12 0 1 stage_two_b 
4 shape c2   1 368 13 0 1 stage_two_b 
4 shape c1   1 534 14 0 1 stage_two_b 
4 shape c1   1 398 15 0 1 stage_two_b 
4 color b1   1 429 16 1 0 stage_two_b 
4 color b2   1 701 17 0 1 stage_two_b 
4 color w2   1 504 18 0 1 stage_two_b 
4 shape c2   1 531 19 1 0 stage_two_b 
4 shape h2   2 388 19 0 1 stage_two_b 
4 color b2   1 502 20 1 0 stage_two_b 
4 color b2   1 416 21 0 1 stage_two_b 
4 shape h1   1 596 22 1 0 stage_two_b 
4 color w2   1 524 23 1 0 stage_two_b 
4 color w1   1 406 24 0 1 stage_two_b 
4 color b1   1 412 25 0 1 stage_two_b 
4 color b2   1 414 26 0 1 stage_two_b 
4 shape h1   1 568 27 1 0 stage_two_b 
4 color b2   1 404 28 1 0 stage_two_b 
4 shape c2   1 396 29 1 0 stage_two_b 
4 shape c2   1 361 30 0 1 stage_two_b 
4 color w1   1 415 31 1 0 stage_two_b 
4 color b2   1 458 32 0 1 stage_two_b 
4 color w2   1 489 33 0 1 stage_two_b 
4 color b1   1 485 34 0 1 stage_two_b 
4 color w1   1 544 35 0 1 stage_two_b 
4 shape h2   1 644 36 1 0 stage_two_b 
4 shape h2   1 388 37 0 1 stage_two_b 
4 shape h1   1 553 38 0 1 stage_two_b 
4 shape h2   1 475 39 0 1 stage_two_b 
4 color b2   1 523 40 1 0 stage_two_b 
4 shape h1   1 573 41 1 0 stage_two_b 
4 shape c1   1 467 42 0 1 stage_two_b 
4 color w1   1 541 43 1 0 stage_two_b 
4 shape h2   1 528 44 1 0 stage_two_b 
4 shape h2   1 362 45 0 1 stage_two_b 
4 shape h1   1 544 46 0 1 stage_two_b 
4 color w1   1 399 47 1 0 stage_two_b 
4 shape c2   1 346 48 1 0 stage_two_b 
4 shape c2   1 378 49 0 1 stage_two_b 
4 shape c2   1 362 50 0 1 stage_two_b 
4 shape h2   1 450 51 0 1 stage_two_b 
4 shape c2   1 422 52 0 1 stage_two_b 
4 shape c2   1 440 53 0 1 stage_two_b 
4 color b1   1 539 54 1 0 stage_two_b 
4 shape h2   1 688 55 1 0 stage_two_b 
4 shape c1   1 542 56 0 1 stage_two_b 
4 color w2   1 729 57 1 0 stage_two_b 
4 shape h2   1 416 58 1 0 stage_two_b 
4 shape c2   1 405 59 0 1 stage_two_b 
4 color w2   1 414 60 1 0 stage_two_b 
4 color w2   1 444 61 0 1 stage_two_b 
4 color w1   1 328 62 0 1 stage_two_b 
4 color w2   1 382 63 0 1 stage_two_b 
4 color b2   1 414 64 0 1 stage_two_b 
4 shape c2   1 364 65 1 0 stage_two_b 
4 shape c1   1 534 66 0 1 stage_two_b 
4 color b1   1 538 67 1 0 stage_two_b 
4 shape h1   1 542 68 1 0 stage_two_b 
4 color b2   1 459 69 1 0 stage_two_b 
4 color b2   1 364 70 0 1 stage_two_b 
4 color w1   1 441 71 0 1 stage_two_b 
4 shape h2   1 444 72 1 0 stage_two_b 
4 color b1   1 757 73 1 0 stage_two_b 
4 color b1   1 442 74 0 1 stage_two_b 
4 shape c2   1 338 75 1 0 stage_two_b 
4 shape h1   1 488 76 0 1 stage_two_b 
4 shape h2   1 432 77 0 1 stage_two_b 
4 shape c2   1 431 78 0 1 stage_two_b 
4 shape h1   1 554 79 0 1 stage_two_b 
4 color w1   1 459 80 1 0 stage_two_b 
4 color w2   1 447 81 0 1 stage_two_b 
4 shape c2   1 428 82 1 0 stage_two_b 
4 color b1   1 409 83 1 0 stage_two_b 
4 color w1   1 460 84 0 1 stage_two_b 
4 color b2   1 397 85 0 1 stage_two_b 
4 shape c1   1 565 86 1 0 stage_two_b 
4 shape c1   1 420 87 0 1 stage_two_b 
4 color b1   1 490 88 1 0 stage_two_b 
4 shape c1   1 513 89 1 0 stage_two_b 
4 shape c2   1 399 90 0 1 stage_two_b 
4 color w2   1 454 91 1 0 stage_two_b 
4 color b2   1 366 92 0 1 stage_two_b 
4 color w1   1 394 93 0 1 stage_two_b 
4 color w2   1 417 94 0 1 stage_two_b 
4 color b1   1 366 95 0 1 stage_two_b 
4 shape c1   1 394 96 1 0 stage_two_b 
4 color w1   1 380 97 1 0 stage_two_b 
4 color b1   1 390 98 0 1 stage_two_b 
4 shape h2   1 611 99 1 0 stage_two_b 
5 color w2   1 1654 1 0 0 stage_three_a 
5 color w1   1 652 2 0 1 stage_three_a 
5 color b1   1 594 3 0 1 stage_three_a 
5 color b1   1 542 4 0 1 stage_three_a 
5 color b1   1 635 5 0 1 stage_three_a 
5 shape h2   1 1640 6 1 0 stage_three_a 
5 shape c1   1 673 7 0 1 stage_three_a 
5 color b2   1 760 8 1 0 stage_three_a 
5 shape c1   2 1086 8 1 0 stage_three_a 
5 shape h2   2 2403 8 1 0 stage_three_a 
5 shape h1   1 2009 9 1 0 stage_three_a 
5 color w1   1 1636 10 1 0 stage_three_a 
5 color b2   1 568 11 0 1 stage_three_a 
5 color w1   1 719 12 0 1 stage_three_a 
5 color w1   1 571 13 0 1 stage_three_a 
5 shape c2   1 1200 14 1 0 stage_three_a 
5 color b2   1 597 15 1 0 stage_three_a 
5 color b2   1 543 16 0 1 stage_three_a 
5 color b1   1 649 17 0 1 stage_three_a 
5 shape h2   1 990 18 1 0 stage_three_a 
5 shape h1   1 838 19 0 1 stage_three_a 
5 color b1   1 674 20 1 0 stage_three_a 
5 color w1   1 480 21 0 1 stage_three_a 
5 color b1   1 486 22 0 1 stage_three_a 
5 shape h1   1 876 23 1 0 stage_three_a 
5 shape h2   1 1142 24 0 1 stage_three_a 
5 shape h1   1 535 25 0 1 stage_three_a 
5 color w2   1 932 26 1 0 stage_three_a 
5 shape c1   1 1211 27 1 0 stage_three_a 
5 shape h1   1 797 28 0 1 stage_three_a 
5 shape c2   1 538 29 0 1 stage_three_a 
5 color b1   1 495 30 1 0 stage_three_a 
5 shape c1   1 844 31 1 0 stage_three_a 
5 color w2   1 790 32 1 0 stage_three_a 
5 color w1   1 468 33 0 1 stage_three_a 
5 shape c2   1 548 34 1 0 stage_three_a 
5 shape h2   1 534 35 0 1 stage_three_a 
5 shape h1   1 524 36 0 1 stage_three_a 
5 color b2   1 509 37 1 0 stage_three_a 
5 color w2   1 552 38 0 1 stage_three_a 
5 shape c2   1 504 39 1 0 stage_three_a 
5 color w2   1 1065 40 1 0 stage_three_a 
5 color w2   1 503 41 0 1 stage_three_a 
5 shape h1   1 558 42 1 0 stage_three_a 
5 shape h2   1 686 43 0 1 stage_three_a 
5 color b2   1 503 44 1 0 stage_three_a 
5 shape c2   1 448 45 1 0 stage_three_a 
5 shape c1   1 509 46 0 1 stage_three_a 
5 color b1   1 579 47 1 0 stage_three_a 
5 color w1   1 571 48 0 1 stage_three_a 
5 color b2   1 525 49 0 1 stage_three_a 
5 color b1   1 456 50 0 1 stage_three_a 
5 shape h2   1 559 51 1 0 stage_three_a 
5 color w1   1 517 52 1 0 stage_three_a 
5 color b1   1 460 53 0 1 stage_three_a 
5 shape c2   1 493 54 1 0 stage_three_a 
5 shape h2   1 466 55 0 1 stage_three_a 
5 shape c2   1 438 56 0 1 stage_three_a 
5 shape h2   1 405 57 0 1 stage_three_a 
5 shape c2   1 505 58 0 1 stage_three_a 
5 color b2   1 494 59 1 0 stage_three_a 
5 shape h1   1 575 60 1 0 stage_three_a 
5 shape h1   1 481 61 0 1 stage_three_a 
5 shape h1   1 417 62 0 1 stage_three_a 
5 shape h2   1 631 63 0 1 stage_three_a 
5 shape h2   1 553 64 0 1 stage_three_a 
5 color w2   2 488 64 1 0 stage_three_a 
5 color w2   1 801 65 1 0 stage_three_a 
5 color b2   1 517 66 0 1 stage_three_a 
5 shape h2   1 709 67 1 0 stage_three_a 
5 color b1   1 679 68 1 0 stage_three_a 
5 color w2   1 552 69 0 1 stage_three_a 
5 color w1   1 447 70 0 1 stage_three_a 
5 color b2   1 484 71 0 1 stage_three_a 
5 shape h1   1 393 72 1 0 stage_three_a 
5 shape c1   1 550 73 0 1 stage_three_a 
5 shape h1   1 491 74 0 1 stage_three_a 
5 color w2   1 481 75 1 0 stage_three_a 
5 color b2   1 458 76 0 1 stage_three_a 
5 color b1   1 646 77 0 1 stage_three_a 
5 shape h1   1 526 78 1 0 stage_three_a 
5 color w2   1 480 79 1 0 stage_three_a 
5 color w1   1 407 80 0 1 stage_three_a 
5 shape h1   1 545 81 1 0 stage_three_a 
5 shape h2   2 492 81 0 1 stage_three_a 
5 color w1   1 612 82 1 0 stage_three_a 
5 shape h1   1 398 83 1 0 stage_three_a 
5 color b1   1 476 84 1 0 stage_three_a 
5 shape c2   1 420 85 1 0 stage_three_a 
5 shape c1   1 554 86 0 1 stage_three_a 
5 shape h2   1 461 87 0 1 stage_three_a 
5 color b1   1 602 88 1 0 stage_three_a 
5 shape c2   1 513 89 1 0 stage_three_a 
5 shape c1   1 510 90 0 1 stage_three_a 
5 shape c1   1 441 91 0 1 stage_three_a 
5 color b2   1 575 92 1 0 stage_three_a 
5 color w2   1 539 93 0 1 stage_three_a 
5 shape h2   1 556 94 1 0 stage_three_a 
5 shape h1   1 549 95 0 1 stage_three_a 
5 color w2   1 454 96 1 0 stage_three_a 
6 shape c1   1 565 1 0 0 stage_three_b 
6 color w2   1 493 2 1 0 stage_three_b 
6 color w1   1 403 3 0 1 stage_three_b 
6 shape h2   1 592 4 1 0 stage_three_b 
6 shape h2   1 526 5 0 1 stage_three_b 
6 color w2   1 694 6 1 0 stage_three_b 
6 color b2   1 557 7 0 1 stage_three_b 
6 shape h1   1 536 8 1 0 stage_three_b 
6 shape h2   1 682 9 0 1 stage_three_b 
6 color b1   1 523 10 1 0 stage_three_b 
6 color w2   1 416 11 0 1 stage_three_b 
6 color b1   1 479 12 0 1 stage_three_b 
6 color w1   1 458 13 0 1 stage_three_b 
6 shape h1   1 526 14 1 0 stage_three_b 
6 shape h1   1 426 15 0 1 stage_three_b 
6 shape h2   1 581 16 0 1 stage_three_b 
6 color b2   1 542 17 1 0 stage_three_b 
6 color w2   1 443 18 0 1 stage_three_b 
6 color b2   1 553 19 0 1 stage_three_b 
6 color w1   1 499 20 0 1 stage_three_b 
6 color b1   1 462 21 0 1 stage_three_b 
6 shape c2   1 462 22 1 0 stage_three_b 
6 shape c2   1 642 23 0 1 stage_three_b 
6 shape h2   1 392 24 0 1 stage_three_b 
6 color w2   1 462 25 1 0 stage_three_b 
6 color b1   1 377 26 0 1 stage_three_b 
6 shape c1   1 556 27 1 0 stage_three_b 
6 color b2   1 436 28 1 0 stage_three_b 
6 shape c2   1 419 29 1 0 stage_three_b 
6 shape h1   1 415 30 0 1 stage_three_b 
6 shape h1   1 371 31 0 1 stage_three_b 
6 shape h1   1 347 32 0 1 stage_three_b 
6 color b2   1 538 33 1 0 stage_three_b 
6 shape c2   1 420 34 1 0 stage_three_b 
6 shape c1   2 384 34 0 1 stage_three_b 
6 color b1   1 508 35 1 0 stage_three_b 
6 shape c2   1 478 36 1 0 stage_three_b 
6 shape h1   1 404 37 0 1 stage_three_b 
6 color b2   1 598 38 1 0 stage_three_b 
6 color b2   1 417 39 0 1 stage_three_b 
6 color w2   1 516 40 0 1 stage_three_b 
6 color w1   1 385 41 0 1 stage_three_b 
6 shape h2   1 565 42 1 0 stage_three_b 
6 color b2   1 603 43 1 0 stage_three_b 
6 color w1   1 453 44 0 1 stage_three_b 
6 color b2   1 515 45 0 1 stage_three_b 
6 shape c2   1 355 46 1 0 stage_three_b 
6 shape h2   1 486 47 0 1 stage_three_b 
6 shape c1   1 559 48 0 1 stage_three_b 
6 shape c1   1 460 49 0 1 stage_three_b 
6 shape h1   1 450 50 0 1 stage_three_b 
6 shape h1   1 451 51 0 1 stage_three_b 
6 color w1   1 508 52 1 0 stage_three_b 
6 shape h2   1 530 53 1 0 stage_three_b 
6 color b1   1 560 54 1 0 stage_three_b 
6 color w1   1 448 55 0 1 stage_three_b 
6 color b1   2 394 55 0 1 stage_three_b 
6 color b1   1 528 56 0 1 stage_three_b 
6 shape h2   1 473 57 1 0 stage_three_b 
6 color w1   1 399 58 1 0 stage_three_b 
6 color w1   1 375 59 0 1 stage_three_b 
6 shape h2   1 480 60 1 0 stage_three_b 
6 color b1   1 456 61 1 0 stage_three_b 
6 shape h2   1 577 62 1 0 stage_three_b 
6 shape c2   1 484 63 0 1 stage_three_b 
6 color w2   1 541 64 1 0 stage_three_b 
6 shape c2   1 396 65 1 0 stage_three_b 
6 color w1   1 412 66 1 0 stage_three_b 
6 color w2   1 463 67 0 1 stage_three_b 
6 shape c1   1 511 68 1 0 stage_three_b 
6 shape c2   1 499 69 0 1 stage_three_b 
6 shape h1   1 397 70 0 1 stage_three_b 
6 shape h1   1 435 71 0 1 stage_three_b 
6 color b2   1 493 72 1 0 stage_three_b 
6 shape h2   1 606 73 1 0 stage_three_b 
6 color b1   1 498 74 1 0 stage_three_b 
6 color b1   1 398 75 0 1 stage_three_b 
6 shape c1   1 470 76 1 0 stage_three_b 
6 color w1   1 383 77 1 0 stage_three_b 
6 color b2   1 388 78 0 1 stage_three_b 
6 shape h1   1 628 79 1 0 stage_three_b 
6 color b2   1 449 80 1 0 stage_three_b 
6 color w2   1 560 81 0 1 stage_three_b 
6 shape c1   1 515 82 1 0 stage_three_b 
6 color w2   1 450 83 1 0 stage_three_b 
6 shape c1   1 548 84 1 0 stage_three_b 
6 color b2   1 401 85 1 0 stage_three_b 
6 color b1   1 634 86 0 1 stage_three_b 
6 shape c2   1 561 87 1 0 stage_three_b 
6 shape h2   1 501 88 0 1 stage_three_b 
6 color b2   1 494 89 1 0 stage_three_b 
6 color b2   1 513 90 0 1 stage_three_b 
6 color w2   1 442 91 0 1 stage_three_b 
6 color w1   1 408 92 0 1 stage_three_b 
6 shape h2   1 558 93 1 0 stage_three_b 
6 shape h2   1 381 94 0 1 stage_three_b 
6 shape h1   1 533 95 0 1 stage_three_b 
6 shape c2   1 436 96 0 1 stage_three_b 
6 shape c2   1 378 97 0 1 stage_three_b 
6 shape h1   1 394 98 0 1 stage_three_b 
