# Supplementary material for: Target-Response Associations Can Produce Response-Congruency Effects Without Task-Switching Costs
Source: Front Psychol. 2019 Feb 11;10:40. doi: 10.3389/fpsyg.2019.00040 (PMC6378947; doi:10.3389/fpsyg.2019.00040)
Supplement: DATA SHEET S1 — Dataset in Experiment 1 and 2. [file Data_Sheet_1.ZIP › Data/Exp1/subject14.txt]

1 color b2   1 685 1 0 0 practice 
1 color w2   1 647 2 0 1 practice 
1 color b1   1 555 3 0 1 practice 
1 color w1   1 611 4 0 1 practice 
1 shape c2   1 564 5 1 0 practice 
1 shape h2   1 758 6 0 1 practice 
1 color b2   1 534 7 1 0 practice 
1 color w2   1 575 8 0 1 practice 
1 shape h1   1 604 9 1 0 practice 
1 shape c1   1 877 10 0 1 practice 
1 shape h2   1 670 11 0 1 practice 
1 shape c1   1 638 12 0 1 practice 
1 shape h1   1 631 13 0 1 practice 
1 color w1   1 582 14 1 0 practice 
1 color b1   1 681 15 0 1 practice 
1 color w2   1 575 16 0 1 practice 
1 shape c2   1 561 17 1 0 practice 
1 shape c1   1 591 18 0 1 practice 
1 color b2   1 539 19 1 0 practice 
1 shape h2   1 780 20 1 0 practice 
1 shape c2   1 566 21 0 1 practice 
1 shape h1   1 562 22 0 1 practice 
1 color b1   1 550 23 1 0 practice 
1 shape c2   1 527 24 1 0 practice 
1 shape h1   1 594 25 0 1 practice 
1 color w1   1 655 26 1 0 practice 
1 shape h2   1 578 27 1 0 practice 
1 color b2   1 600 28 1 0 practice 
1 shape c1   1 634 29 1 0 practice 
1 color w1   1 536 30 1 0 practice 
1 color b1   1 490 31 0 1 practice 
1 color w2   1 456 32 0 1 practice 
2 shape c1   1 674 1 0 0 stage_one 
2 color b2   1 519 2 1 0 stage_one 
2 color b1   1 560 3 0 1 stage_one 
2 color w2   1 536 4 0 1 stage_one 
2 color w1   1 546 5 0 1 stage_one 
2 color w2   1 679 6 0 1 stage_one 
2 shape h1   1 502 7 1 0 stage_one 
2 shape h2   1 589 8 0 1 stage_one 
2 shape c2   1 549 9 0 1 stage_one 
2 color b2   1 455 10 1 0 stage_one 
2 color b1   1 509 11 0 1 stage_one 
2 color w1   1 485 12 0 1 stage_one 
2 color w1   1 394 13 0 1 stage_one 
2 shape c2   1 513 14 1 0 stage_one 
2 color b1   1 505 15 1 0 stage_one 
2 color b2   1 440 16 0 1 stage_one 
2 color w2   1 642 17 0 1 stage_one 
2 color b2   1 448 18 0 1 stage_one 
2 color w2   1 615 19 0 1 stage_one 
2 shape h1   1 401 20 1 0 stage_one 
2 shape h2   1 424 21 0 1 stage_one 
2 color b1   1 437 22 1 0 stage_one 
2 shape c1   1 531 23 1 0 stage_one 
2 shape h1   1 500 24 0 1 stage_one 
2 shape h2   1 543 25 0 1 stage_one 
2 shape c1   1 566 26 0 1 stage_one 
2 shape c2   1 463 27 0 1 stage_one 
2 color w1   1 592 28 1 0 stage_one 
2 color w1   1 407 29 0 1 stage_one 
2 shape h1   1 547 30 1 0 stage_one 
2 color b1   1 525 31 1 0 stage_one 
2 color w2   1 590 32 0 1 stage_one 
2 shape c1   1 614 33 1 0 stage_one 
2 shape h2   1 650 34 0 1 stage_one 
2 shape c2   1 565 35 0 1 stage_one 
2 shape h2   1 581 36 0 1 stage_one 
2 shape c2   1 439 37 0 1 stage_one 
2 color b2   1 347 38 1 0 stage_one 
2 shape c1   1 599 39 1 0 stage_one 
2 color w1   1 496 40 1 0 stage_one 
2 shape h1   1 544 41 1 0 stage_one 
2 color w2   1 646 42 1 0 stage_one 
2 shape c1   1 551 43 1 0 stage_one 
2 shape c2   1 476 44 0 1 stage_one 
2 shape h2   1 586 45 0 1 stage_one 
2 color b2   1 567 46 1 0 stage_one 
2 color b1   1 501 47 0 1 stage_one 
2 shape h1   1 466 48 1 0 stage_one 
2 color w1   1 506 49 1 0 stage_one 
2 color w2   1 477 50 0 1 stage_one 
2 color b2   1 520 51 0 1 stage_one 
2 shape h1   1 465 52 1 0 stage_one 
2 shape h2   1 484 53 0 1 stage_one 
2 color b1   1 436 54 1 0 stage_one 
2 shape c2   1 494 55 1 0 stage_one 
2 shape c1   1 520 56 0 1 stage_one 
2 shape c1   1 551 57 0 1 stage_one 
2 color b1   1 493 58 1 0 stage_one 
2 shape h2   1 614 59 1 0 stage_one 
2 color w1   1 546 60 1 0 stage_one 
2 shape c2   1 495 61 1 0 stage_one 
2 shape h1   1 463 62 0 1 stage_one 
2 color w2   1 568 63 1 0 stage_one 
2 color b2   1 529 64 0 1 stage_one 
3 color w1   1 670 1 0 0 stage_two_a 
3 shape h1   1 537 2 1 0 stage_two_a 
3 shape h1   1 466 3 0 1 stage_two_a 
3 shape h1   1 460 4 0 1 stage_two_a 
3 shape h1   1 358 5 0 1 stage_two_a 
3 shape h2   1 506 6 0 1 stage_two_a 
3 color w2   1 499 7 1 0 stage_two_a 
3 color w1   1 638 8 0 1 stage_two_a 
3 color b2   1 499 9 0 1 stage_two_a 
3 color w1   1 475 10 0 1 stage_two_a 
3 color w2   1 344 11 0 1 stage_two_a 
3 shape h2   1 450 12 1 0 stage_two_a 
3 shape h1   1 454 13 0 1 stage_two_a 
3 color b2   1 375 14 1 0 stage_two_a 
3 color b2   1 389 15 0 1 stage_two_a 
3 shape h2   1 400 16 1 0 stage_two_a 
3 color w2   1 484 17 1 0 stage_two_a 
3 color w2   1 393 18 0 1 stage_two_a 
3 shape h1   1 458 19 1 0 stage_two_a 
3 color b1   1 414 20 1 0 stage_two_a 
3 color w1   1 475 21 0 1 stage_two_a 
3 shape c2   1 510 22 1 0 stage_two_a 
3 color b1   1 617 23 1 0 stage_two_a 
3 shape c1   1 588 24 1 0 stage_two_a 
3 shape h1   1 462 25 0 1 stage_two_a 
3 color w1   1 548 26 1 0 stage_two_a 
3 color b2   1 476 27 0 1 stage_two_a 
3 color b2   1 463 28 0 1 stage_two_a 
3 shape c1   1 578 29 1 0 stage_two_a 
3 shape h1   1 539 30 0 1 stage_two_a 
3 shape h2   1 461 31 0 1 stage_two_a 
3 color w2   1 641 32 1 0 stage_two_a 
3 shape c1   1 521 33 1 0 stage_two_a 
3 shape c1   1 497 34 0 1 stage_two_a 
3 color w1   1 519 35 1 0 stage_two_a 
3 color b2   1 429 36 0 1 stage_two_a 
3 shape h2   1 492 37 1 0 stage_two_a 
3 shape c2   1 532 38 0 1 stage_two_a 
3 color b1   1 501 39 1 0 stage_two_a 
3 shape c1   1 591 40 1 0 stage_two_a 
3 color w1   1 559 41 1 0 stage_two_a 
3 color w2   1 488 42 0 1 stage_two_a 
3 shape c2   1 481 43 1 0 stage_two_a 
3 color b1   1 584 44 1 0 stage_two_a 
3 color w1   1 545 45 0 1 stage_two_a 
3 shape h2   1 497 46 1 0 stage_two_a 
3 shape h2   1 420 47 0 1 stage_two_a 
3 shape h2   1 369 48 0 1 stage_two_a 
3 shape c2   1 468 49 0 1 stage_two_a 
3 color b1   1 533 50 1 0 stage_two_a 
3 shape c2   2 438 50 1 0 stage_two_a 
3 shape h1   1 582 51 1 0 stage_two_a 
3 color b1   1 438 52 1 0 stage_two_a 
3 shape c2   1 394 53 1 0 stage_two_a 
3 color b2   1 490 54 1 0 stage_two_a 
3 color w2   1 551 55 0 1 stage_two_a 
3 color b2   1 496 56 0 1 stage_two_a 
3 shape c2   1 470 57 1 0 stage_two_a 
3 color b1   1 550 58 1 0 stage_two_a 
3 color w2   1 481 59 0 1 stage_two_a 
3 color b1   1 508 60 0 1 stage_two_a 
3 color b1   1 384 61 0 1 stage_two_a 
3 color b2   1 420 62 0 1 stage_two_a 
3 color b1   1 358 63 0 1 stage_two_a 
3 shape c2   1 432 64 1 0 stage_two_a 
3 color b1   1 455 65 1 0 stage_two_a 
3 shape c1   1 492 66 1 0 stage_two_a 
3 color w1   1 504 67 1 0 stage_two_a 
3 shape h2   1 604 68 1 0 stage_two_a 
3 shape c1   1 610 69 0 1 stage_two_a 
3 shape c2   1 456 70 0 1 stage_two_a 
3 shape c2   1 462 71 0 1 stage_two_a 
3 color b1   1 493 72 1 0 stage_two_a 
3 shape h2   1 563 73 1 0 stage_two_a 
3 shape c1   1 637 74 0 1 stage_two_a 
3 shape c1   1 482 75 0 1 stage_two_a 
3 color w2   1 570 76 1 0 stage_two_a 
3 shape c1   1 472 77 1 0 stage_two_a 
3 color w1   1 501 78 1 0 stage_two_a 
3 shape c1   1 539 79 1 0 stage_two_a 
3 shape c1   1 407 80 0 1 stage_two_a 
3 color w1   1 546 81 1 0 stage_two_a 
3 color b1   1 582 82 0 1 stage_two_a 
3 shape c2   1 491 83 1 0 stage_two_a 
3 color w1   1 521 84 1 0 stage_two_a 
3 color w1   1 391 85 0 1 stage_two_a 
3 shape h2   1 537 86 1 0 stage_two_a 
3 color w2   1 517 87 1 0 stage_two_a 
3 shape h2   1 832 88 1 0 stage_two_a 
3 color b2   1 536 89 1 0 stage_two_a 
3 shape c1   1 512 90 1 0 stage_two_a 
3 shape c1   1 358 91 0 1 stage_two_a 
3 color w1   1 431 92 1 0 stage_two_a 
3 color b2   1 391 93 0 1 stage_two_a 
3 shape c1   1 1054 94 1 0 stage_two_a 
3 color w1   1 446 95 1 0 stage_two_a 
3 shape h1   1 508 96 1 0 stage_two_a 
3 shape c2   1 485 97 0 1 stage_two_a 
3 shape h1   1 531 98 0 1 stage_two_a 
3 color w1   1 541 99 1 0 stage_two_a 
4 shape c2   1 520 1 0 0 stage_two_b 
4 shape h1   1 495 2 0 1 stage_two_b 
4 shape c2   1 388 3 0 1 stage_two_b 
4 shape c2   1 364 4 0 1 stage_two_b 
4 shape c2   1 379 5 0 1 stage_two_b 
4 shape c2   1 316 6 0 1 stage_two_b 
4 color w2   2 496 6 1 0 stage_two_b 
4 color b1   1 643 7 1 0 stage_two_b 
4 color b2   1 383 8 0 1 stage_two_b 
4 color b2   1 360 9 0 1 stage_two_b 
4 color w2   1 994 10 0 1 stage_two_b 
4 shape c2   1 454 11 1 0 stage_two_b 
4 shape c1   1 500 12 0 1 stage_two_b 
4 color b2   1 433 13 1 0 stage_two_b 
4 shape c1   1 559 14 1 0 stage_two_b 
4 shape c1   1 351 15 0 1 stage_two_b 
4 shape c2   1 403 16 0 1 stage_two_b 
4 color w1   1 557 17 1 0 stage_two_b 
4 color b1   1 528 18 0 1 stage_two_b 
4 color b1   1 414 19 0 1 stage_two_b 
4 shape c2   1 479 20 1 0 stage_two_b 
4 color w1   1 429 21 1 0 stage_two_b 
4 color w1   1 358 22 0 1 stage_two_b 
4 shape h2   1 702 23 1 0 stage_two_b 
4 shape h1   1 539 24 0 1 stage_two_b 
4 shape c2   1 479 25 0 1 stage_two_b 
4 shape h2   1 648 26 0 1 stage_two_b 
4 shape c2   2 473 26 0 1 stage_two_b 
4 color b2   1 700 27 1 0 stage_two_b 
4 shape h1   1 466 28 1 0 stage_two_b 
4 color w1   1 524 29 1 0 stage_two_b 
4 color w1   1 360 30 0 1 stage_two_b 
4 color b2   1 570 31 0 1 stage_two_b 
4 color b1   1 442 32 0 1 stage_two_b 
4 shape c1   1 569 33 1 0 stage_two_b 
4 color w1   1 492 34 1 0 stage_two_b 
4 shape c2   1 535 35 1 0 stage_two_b 
4 shape h2   1 590 36 0 1 stage_two_b 
4 shape h1   1 524 37 0 1 stage_two_b 
4 color b2   1 449 38 1 0 stage_two_b 
4 color w2   1 514 39 0 1 stage_two_b 
4 shape c1   1 489 40 1 0 stage_two_b 
4 color b1   1 812 41 1 0 stage_two_b 
4 shape c2   1 443 42 1 0 stage_two_b 
4 shape h2   1 985 43 0 1 stage_two_b 
4 shape h2   1 468 44 0 1 stage_two_b 
4 color w1   1 522 45 1 0 stage_two_b 
4 color w1   1 490 46 0 1 stage_two_b 
4 shape c1   1 724 47 1 0 stage_two_b 
4 color w1   1 574 48 1 0 stage_two_b 
4 color w1   1 407 49 0 1 stage_two_b 
4 color w2   1 417 50 0 1 stage_two_b 
4 shape h2   1 523 51 1 0 stage_two_b 
4 shape c2   1 463 52 0 1 stage_two_b 
4 shape c2   1 470 53 0 1 stage_two_b 
4 color b1   1 514 54 1 0 stage_two_b 
4 shape c1   1 684 55 1 0 stage_two_b 
4 color b2   1 599 56 1 0 stage_two_b 
4 color w2   1 521 57 0 1 stage_two_b 
4 shape h1   1 616 58 1 0 stage_two_b 
4 shape h1   1 537 59 0 1 stage_two_b 
4 color w1   1 680 60 1 0 stage_two_b 
4 color b2   1 538 61 0 1 stage_two_b 
4 shape c1   1 406 62 1 0 stage_two_b 
4 color b1   1 566 63 1 0 stage_two_b 
4 shape c1   1 454 64 1 0 stage_two_b 
4 color b1   1 578 65 1 0 stage_two_b 
4 color b1   1 386 66 0 1 stage_two_b 
4 shape c2   1 402 67 1 0 stage_two_b 
4 shape c2   1 533 68 0 1 stage_two_b 
4 color b2   1 399 69 1 0 stage_two_b 
4 shape c2   1 477 70 1 0 stage_two_b 
4 color w1   1 479 71 1 0 stage_two_b 
4 color b1   1 566 72 0 1 stage_two_b 
4 color w1   1 602 73 0 1 stage_two_b 
4 color w1   1 397 74 0 1 stage_two_b 
4 color b1   1 583 75 0 1 stage_two_b 
4 shape h2   1 736 76 1 0 stage_two_b 
4 color w1   1 380 77 1 0 stage_two_b 
4 color b2   1 543 78 0 1 stage_two_b 
4 color b1   1 409 79 0 1 stage_two_b 
4 shape c1   1 482 80 1 0 stage_two_b 
4 color b1   1 557 81 1 0 stage_two_b 
4 shape c1   1 387 82 1 0 stage_two_b 
4 color w1   1 421 83 1 0 stage_two_b 
4 shape c1   1 749 84 1 0 stage_two_b 
4 shape c1   1 473 85 0 1 stage_two_b 
4 shape c1   1 408 86 0 1 stage_two_b 
4 shape c1   1 394 87 0 1 stage_two_b 
4 shape c1   1 391 88 0 1 stage_two_b 
4 color w2   1 686 89 1 0 stage_two_b 
4 color b1   1 517 90 0 1 stage_two_b 
4 shape c2   1 510 91 1 0 stage_two_b 
4 color w2   1 467 92 1 0 stage_two_b 
4 shape c1   1 523 93 1 0 stage_two_b 
4 color b1   1 608 94 1 0 stage_two_b 
4 color w2   1 639 95 0 1 stage_two_b 
4 shape h1   1 474 96 1 0 stage_two_b 
4 color b2   1 460 97 1 0 stage_two_b 
4 shape c2   1 470 98 1 0 stage_two_b 
5 color b1   1 2053 1 0 0 stage_three_a 
5 shape h1   1 2274 2 1 0 stage_three_a 
5 shape c2   1 1583 3 0 1 stage_three_a 
5 color b1   1 2215 4 1 0 stage_three_a 
5 shape c1   1 3091 5 1 0 stage_three_a 
5 color w2   1 3156 6 1 0 stage_three_a 
5 shape h2   1 2387 7 1 0 stage_three_a 
5 shape h1   1 639 8 0 1 stage_three_a 
5 color w1   1 1204 9 1 0 stage_three_a 
5 color b2   1 3277 10 0 1 stage_three_a 
5 shape c2   1 1396 11 1 0 stage_three_a 
5 shape c2   1 490 12 0 1 stage_three_a 
5 shape h1   1 668 13 0 1 stage_three_a 
5 shape h2   1 611 14 0 1 stage_three_a 
5 shape c1   1 713 15 0 1 stage_three_a 
5 color w1   1 1608 16 1 0 stage_three_a 
5 color b1   1 1266 17 0 1 stage_three_a 
5 color w1   1 694 18 0 1 stage_three_a 
5 shape h2   1 1340 19 1 0 stage_three_a 
5 color b2   1 1623 20 1 0 stage_three_a 
5 shape h1   1 1737 21 1 0 stage_three_a 
5 color w1   1 1044 22 1 0 stage_three_a 
5 shape c2   1 1231 23 1 0 stage_three_a 
5 color b2   1 1127 24 1 0 stage_three_a 
5 color b2   1 618 25 0 1 stage_three_a 
5 shape h2   1 2163 26 1 0 stage_three_a 
5 shape c2   1 1134 27 0 1 stage_three_a 
5 color w1   1 1895 28 1 0 stage_three_a 
5 color b1   1 596 29 0 1 stage_three_a 
5 color b1   1 1126 30 0 1 stage_three_a 
5 color w1   1 1704 31 0 1 stage_three_a 
5 shape c1   1 1091 32 1 0 stage_three_a 
5 shape c2   1 579 33 0 1 stage_three_a 
5 shape c1   1 575 34 0 1 stage_three_a 
5 color b2   1 1344 35 1 0 stage_three_a 
5 color b1   1 430 36 0 1 stage_three_a 
5 color w2   1 940 37 0 1 stage_three_a 
5 color b1   1 1145 38 0 1 stage_three_a 
5 color b2   1 619 39 0 1 stage_three_a 
5 shape c2   1 881 40 1 0 stage_three_a 
5 shape h1   2 601 40 0 1 stage_three_a 
5 color b2   1 925 41 1 0 stage_three_a 
5 color b2   1 361 42 0 1 stage_three_a 
5 shape h2   1 864 43 1 0 stage_three_a 
5 shape c1   1 642 44 0 1 stage_three_a 
5 color b2   1 1038 45 1 0 stage_three_a 
5 shape h2   1 1091 46 1 0 stage_three_a 
5 shape c1   1 745 47 0 1 stage_three_a 
5 shape h2   1 780 48 0 1 stage_three_a 
5 color w1   1 1570 49 1 0 stage_three_a 
5 color b2   1 751 50 0 1 stage_three_a 
5 color w1   1 925 51 0 1 stage_three_a 
5 color w2   1 791 52 0 1 stage_three_a 
5 color w1   1 707 53 0 1 stage_three_a 
5 color b2   1 830 54 0 1 stage_three_a 
5 shape c1   1 936 55 1 0 stage_three_a 
5 color w2   1 1370 56 1 0 stage_three_a 
5 color w2   1 537 57 0 1 stage_three_a 
5 color w2   1 509 58 0 1 stage_three_a 
5 shape h2   1 1472 59 1 0 stage_three_a 
5 shape c1   1 868 60 0 1 stage_three_a 
5 shape c2   1 1165 61 0 1 stage_three_a 
5 shape c2   1 480 62 0 1 stage_three_a 
5 shape h2   1 1111 63 0 1 stage_three_a 
5 shape h2   1 423 64 0 1 stage_three_a 
5 shape h2   1 440 65 0 1 stage_three_a 
5 shape h2   1 612 66 0 1 stage_three_a 
5 shape h2   1 499 67 0 1 stage_three_a 
5 shape c1   1 658 68 0 1 stage_three_a 
5 color w1   1 781 69 1 0 stage_three_a 
5 color b1   1 809 70 0 1 stage_three_a 
5 color w2   1 682 71 0 1 stage_three_a 
5 shape c1   1 1359 72 1 0 stage_three_a 
5 shape c2   1 1149 73 0 1 stage_three_a 
5 shape h1   1 743 74 0 1 stage_three_a 
5 color w2   1 951 75 1 0 stage_three_a 
5 color w2   1 411 76 0 1 stage_three_a 
5 color b1   1 563 77 0 1 stage_three_a 
5 color b1   1 660 78 0 1 stage_three_a 
5 shape c2   1 524 79 1 0 stage_three_a 
5 shape c1   1 387 80 0 1 stage_three_a 
5 color b1   2 465 80 1 0 stage_three_a 
5 shape h2   1 2432 81 0 1 stage_three_a 
5 shape h2   1 359 82 0 1 stage_three_a 
5 shape h1   1 441 83 0 1 stage_three_a 
5 shape c1   1 529 84 0 1 stage_three_a 
5 color w2   1 636 85 1 0 stage_three_a 
5 color w2   1 359 86 0 1 stage_three_a 
5 shape h2   1 951 87 1 0 stage_three_a 
5 color w2   1 868 88 1 0 stage_three_a 
5 color b2   1 560 89 0 1 stage_three_a 
5 color w1   1 572 90 0 1 stage_three_a 
5 shape h2   1 974 91 1 0 stage_three_a 
5 color w1   1 1137 92 1 0 stage_three_a 
5 color b2   1 599 93 0 1 stage_three_a 
5 shape c1   1 2642 94 1 0 stage_three_a 
5 color w1   1 649 95 1 0 stage_three_a 
5 shape h2   1 624 96 1 0 stage_three_a 
5 shape h1   1 515 97 0 1 stage_three_a 
5 color b2   1 977 98 1 0 stage_three_a 
6 color b1   1 831 1 0 0 stage_three_b 
6 color b1   1 355 2 0 1 stage_three_b 
6 shape c1   1 786 3 1 0 stage_three_b 
6 shape c1   1 563 4 0 1 stage_three_b 
6 shape h2   1 852 5 0 1 stage_three_b 
6 color b2   1 606 6 1 0 stage_three_b 
6 shape h2   1 765 7 1 0 stage_three_b 
6 color b2   1 509 8 1 0 stage_three_b 
6 shape c2   1 503 9 1 0 stage_three_b 
6 color w1   1 501 10 1 0 stage_three_b 
6 color b2   1 491 11 0 1 stage_three_b 
6 shape c2   1 587 12 1 0 stage_three_b 
6 shape c1   1 676 13 0 1 stage_three_b 
6 color w2   1 602 14 1 0 stage_three_b 
6 shape c1   1 529 15 1 0 stage_three_b 
6 shape h2   1 585 16 0 1 stage_three_b 
6 shape h1   1 484 17 0 1 stage_three_b 
6 shape c2   1 485 18 0 1 stage_three_b 
6 color w2   1 655 19 1 0 stage_three_b 
6 shape h2   2 437 19 1 0 stage_three_b 
6 shape h2   1 647 20 1 0 stage_three_b 
6 shape h1   1 486 21 0 1 stage_three_b 
6 color w1   1 566 22 1 0 stage_three_b 
6 color w2   1 569 23 0 1 stage_three_b 
6 color b2   1 487 24 0 1 stage_three_b 
6 color w1   1 520 25 0 1 stage_three_b 
6 shape c2   1 569 26 1 0 stage_three_b 
6 color b2   1 520 27 1 0 stage_three_b 
6 shape h1   1 834 28 1 0 stage_three_b 
6 color b1   1 742 29 1 0 stage_three_b 
6 shape c1   1 523 30 1 0 stage_three_b 
6 shape h1   1 1681 31 0 1 stage_three_b 
6 shape h2   1 534 32 0 1 stage_three_b 
6 color b1   1 593 33 1 0 stage_three_b 
6 shape c2   1 576 34 1 0 stage_three_b 
6 color w2   1 624 35 1 0 stage_three_b 
6 shape h1   1 1132 36 1 0 stage_three_b 
6 color w1   1 654 37 1 0 stage_three_b 
6 color w1   1 422 38 0 1 stage_three_b 
6 color w1   1 459 39 0 1 stage_three_b 
6 shape c2   1 549 40 1 0 stage_three_b 
6 color b1   1 522 41 1 0 stage_three_b 
6 color b2   1 508 42 0 1 stage_three_b 
6 shape c2   1 495 43 1 0 stage_three_b 
6 color b1   2 441 43 1 0 stage_three_b 
6 shape c2   1 523 44 0 1 stage_three_b 
6 shape c2   1 369 45 0 1 stage_three_b 
6 shape h1   1 459 46 0 1 stage_three_b 
6 shape c2   1 530 47 0 1 stage_three_b 
6 shape h2   1 658 48 0 1 stage_three_b 
6 shape h1   1 525 49 0 1 stage_three_b 
6 color w2   2 575 49 1 0 stage_three_b 
6 color b1   1 843 50 1 0 stage_three_b 
6 shape h2   1 604 51 1 0 stage_three_b 
6 color b1   1 706 52 1 0 stage_three_b 
6 color w2   1 436 53 0 1 stage_three_b 
6 color w1   1 755 54 0 1 stage_three_b 
6 shape c1   1 674 55 1 0 stage_three_b 
6 color w1   1 546 56 1 0 stage_three_b 
6 shape h1   1 690 57 1 0 stage_three_b 
6 color b1   1 688 58 1 0 stage_three_b 
6 color b1   1 462 59 0 1 stage_three_b 
6 color w2   1 555 60 0 1 stage_three_b 
6 shape h1   1 568 61 1 0 stage_three_b 
6 color b1   1 1116 62 1 0 stage_three_b 
6 shape h1   1 582 63 1 0 stage_three_b 
6 shape h2   1 522 64 0 1 stage_three_b 
6 shape c2   1 473 65 0 1 stage_three_b 
6 shape c1   1 706 66 0 1 stage_three_b 
6 shape h1   1 500 67 0 1 stage_three_b 
6 shape c2   1 509 68 0 1 stage_three_b 
6 color w2   1 671 69 1 0 stage_three_b 
6 shape c1   2 463 69 1 0 stage_three_b 
6 color b2   1 550 70 0 1 stage_three_b 
6 color b2   1 395 71 0 1 stage_three_b 
6 color b1   1 477 72 0 1 stage_three_b 
6 shape h2   1 504 73 1 0 stage_three_b 
6 shape h1   1 495 74 0 1 stage_three_b 
6 color b2   1 464 75 1 0 stage_three_b 
6 color b2   1 407 76 0 1 stage_three_b 
6 color b1   1 553 77 0 1 stage_three_b 
6 color w1   1 658 78 0 1 stage_three_b 
6 color b2   1 594 79 0 1 stage_three_b 
6 color b2   1 489 80 0 1 stage_three_b 
6 shape h2   1 655 81 1 0 stage_three_b 
6 color w1   1 537 82 1 0 stage_three_b 
6 shape c2   1 486 83 1 0 stage_three_b 
6 shape c1   1 448 84 0 1 stage_three_b 
6 shape h2   1 470 85 0 1 stage_three_b 
6 color b1   2 399 85 1 0 stage_three_b 
6 shape h2   1 779 86 0 1 stage_three_b 
6 color w1   1 534 87 1 0 stage_three_b 
6 color w2   1 862 88 0 1 stage_three_b 
6 shape c2   1 555 89 1 0 stage_three_b 
6 shape h1   1 550 90 0 1 stage_three_b 
6 color w2   1 1115 91 1 0 stage_three_b 
6 color b2   1 810 92 0 1 stage_three_b 
6 color b2   1 481 93 0 1 stage_three_b 
6 color b1   1 605 94 0 1 stage_three_b 
6 shape h2   1 952 95 1 0 stage_three_b 
