# Supplementary material for: Target-Response Associations Can Produce Response-Congruency Effects Without Task-Switching Costs
Source: Front Psychol. 2019 Feb 11;10:40. doi: 10.3389/fpsyg.2019.00040 (PMC6378947; doi:10.3389/fpsyg.2019.00040)
Supplement: DATA SHEET S1 — Dataset in Experiment 1 and 2. [file Data_Sheet_1.ZIP › Data/Exp1/subject15.txt]

1 shape c1   1 663 1 0 0 practice 
1 color w1   1 558 2 1 0 practice 
1 color w2   1 375 3 0 1 practice 
1 shape h1   1 414 4 1 0 practice 
1 shape h2   1 370 5 0 1 practice 
1 shape c2   1 488 6 0 1 practice 
1 color b2   1 410 7 1 0 practice 
1 shape h1   1 366 8 1 0 practice 
1 color b1   1 313 9 1 0 practice 
1 color w1   1 553 10 0 1 practice 
1 color w2   1 462 11 0 1 practice 
1 color b1   1 436 12 0 1 practice 
1 shape h2   1 469 13 1 0 practice 
1 shape c1   2 422 13 0 1 practice 
1 color b2   1 595 14 1 0 practice 
1 color w2   1 354 15 0 1 practice 
1 shape c2   1 411 16 1 0 practice 
1 color b1   1 339 17 1 0 practice 
1 color w1   1 438 18 0 1 practice 
1 color b2   1 482 19 0 1 practice 
1 shape h1   1 390 20 1 0 practice 
1 shape h2   1 448 21 0 1 practice 
1 color w1   1 417 22 1 0 practice 
1 shape c1   1 492 23 1 0 practice 
1 shape c2   1 404 24 0 1 practice 
1 color b2   1 400 25 1 0 practice 
1 shape h1   1 356 26 1 0 practice 
1 shape c1   2 379 26 0 1 practice 
1 color b1   1 490 27 1 0 practice 
1 shape h2   1 591 28 1 0 practice 
1 color w2   1 423 29 1 0 practice 
1 shape c2   1 403 30 1 0 practice 
2 color w2   1 499 1 0 0 stage_one 
2 color b2   1 390 2 0 1 stage_one 
2 shape h2   1 440 3 1 0 stage_one 
2 shape c1   1 413 4 0 1 stage_one 
2 color b1   1 449 5 1 0 stage_one 
2 shape c2   1 347 6 1 0 stage_one 
2 shape h1   1 453 7 0 1 stage_one 
2 shape c1   1 515 8 0 1 stage_one 
2 color w1   1 418 9 1 0 stage_one 
2 color b2   1 349 10 0 1 stage_one 
2 color w1   1 368 11 0 1 stage_one 
2 color w2   1 438 12 0 1 stage_one 
2 shape c2   1 504 13 1 0 stage_one 
2 shape h2   1 476 14 0 1 stage_one 
2 shape h1   1 369 15 0 1 stage_one 
2 shape h2   2 462 15 0 1 stage_one 
2 color b1   1 609 16 1 0 stage_one 
2 color b2   1 347 17 0 1 stage_one 
2 shape c1   2 305 17 1 0 stage_one 
2 color w2   1 592 18 0 1 stage_one 
2 color w1   1 362 19 0 1 stage_one 
2 shape h1   1 489 20 1 0 stage_one 
2 shape c2   1 498 21 0 1 stage_one 
2 color b1   1 416 22 1 0 stage_one 
2 color w2   1 518 23 0 1 stage_one 
2 color b1   1 377 24 0 1 stage_one 
2 shape c1   2 370 24 1 0 stage_one 
2 shape c2   1 504 25 1 0 stage_one 
2 color w1   1 339 26 1 0 stage_one 
2 color b2   1 416 27 0 1 stage_one 
2 color b1   1 391 28 0 1 stage_one 
2 color b2   1 345 29 0 1 stage_one 
2 shape h1   1 329 30 1 0 stage_one 
2 color w2   1 507 31 1 0 stage_one 
2 shape h2   1 518 32 1 0 stage_one 
2 color w1   1 385 33 1 0 stage_one 
2 shape h1   1 487 34 1 0 stage_one 
2 shape c1   1 414 35 0 1 stage_one 
2 color b1   1 455 36 1 0 stage_one 
2 shape c2   1 603 37 1 0 stage_one 
2 shape h2   1 485 38 0 1 stage_one 
2 color w1   1 365 39 1 0 stage_one 
2 color b2   1 378 40 0 1 stage_one 
2 shape c1   1 476 41 1 0 stage_one 
2 shape h1   1 530 42 0 1 stage_one 
2 color w2   1 362 43 1 0 stage_one 
2 color w1   1 378 44 0 1 stage_one 
2 color w2   1 348 45 0 1 stage_one 
2 shape c2   2 411 45 1 0 stage_one 
2 shape h2   1 601 46 1 0 stage_one 
2 shape c2   1 359 47 0 1 stage_one 
2 shape c1   1 630 48 0 1 stage_one 
2 shape h2   1 501 49 0 1 stage_one 
2 color b1   1 446 50 1 0 stage_one 
2 shape h1   1 404 51 1 0 stage_one 
2 shape h1   1 300 52 0 1 stage_one 
2 shape c2   1 381 53 0 1 stage_one 
2 color b2   1 393 54 1 0 stage_one 
2 shape c1   1 617 55 1 0 stage_one 
2 color b1   1 371 56 1 0 stage_one 
2 color b2   1 351 57 0 1 stage_one 
2 color w2   1 355 58 0 1 stage_one 
2 shape h2   2 421 58 1 0 stage_one 
2 color w1   1 442 59 0 1 stage_one 
3 shape c2   1 591 1 0 0 stage_two_a 
3 shape h1   1 512 2 0 1 stage_two_a 
3 color b2   1 442 3 1 0 stage_two_a 
3 color w2   1 428 4 0 1 stage_two_a 
3 color b2   1 367 5 0 1 stage_two_a 
3 shape h1   2 411 5 1 0 stage_two_a 
3 shape c1   1 629 6 1 0 stage_two_a 
3 color w1   1 415 7 1 0 stage_two_a 
3 shape c2   1 471 8 1 0 stage_two_a 
3 shape c1   2 448 8 0 1 stage_two_a 
3 color b1   1 722 9 1 0 stage_two_a 
3 shape h1   1 507 10 1 0 stage_two_a 
3 color b1   1 359 11 1 0 stage_two_a 
3 shape c2   1 420 12 1 0 stage_two_a 
3 shape c1   1 462 13 0 1 stage_two_a 
3 color w2   1 450 14 1 0 stage_two_a 
3 shape h1   1 479 15 1 0 stage_two_a 
3 shape h2   1 603 16 0 1 stage_two_a 
3 color w1   1 516 17 1 0 stage_two_a 
3 shape h1   1 457 18 1 0 stage_two_a 
3 color w1   1 492 19 1 0 stage_two_a 
3 shape h1   1 475 20 1 0 stage_two_a 
3 color b1   1 382 21 1 0 stage_two_a 
3 shape c2   1 409 22 1 0 stage_two_a 
3 shape h1   1 405 23 0 1 stage_two_a 
3 color b1   1 379 24 1 0 stage_two_a 
3 color w2   1 601 25 0 1 stage_two_a 
3 color b2   1 561 26 0 1 stage_two_a 
3 shape c2   1 408 27 1 0 stage_two_a 
3 color w2   1 472 28 1 0 stage_two_a 
3 color w2   1 399 29 0 1 stage_two_a 
3 shape h1   1 431 30 1 0 stage_two_a 
3 color w2   1 489 31 1 0 stage_two_a 
3 color w1   1 436 32 0 1 stage_two_a 
3 shape c2   1 451 33 1 0 stage_two_a 
3 color w2   1 424 34 1 0 stage_two_a 
3 shape c2   1 437 35 1 0 stage_two_a 
3 color b2   1 352 36 1 0 stage_two_a 
3 shape c2   1 435 37 1 0 stage_two_a 
3 color b2   1 379 38 1 0 stage_two_a 
3 shape h1   1 452 39 1 0 stage_two_a 
3 color b2   1 335 40 1 0 stage_two_a 
3 color w1   1 419 41 0 1 stage_two_a 
3 color b1   1 401 42 0 1 stage_two_a 
3 shape c1   1 521 43 1 0 stage_two_a 
3 color w2   1 499 44 1 0 stage_two_a 
3 shape c1   1 377 45 1 0 stage_two_a 
3 shape h2   1 568 46 0 1 stage_two_a 
3 shape c2   1 401 47 0 1 stage_two_a 
3 color w2   1 370 48 1 0 stage_two_a 
3 color w2   1 369 49 0 1 stage_two_a 
3 shape h2   1 392 50 1 0 stage_two_a 
3 color w1   1 353 51 1 0 stage_two_a 
3 shape c1   1 547 52 1 0 stage_two_a 
3 shape h2   1 520 53 0 1 stage_two_a 
3 shape c2   1 359 54 0 1 stage_two_a 
3 color b1   1 462 55 1 0 stage_two_a 
3 color w2   1 397 56 0 1 stage_two_a 
3 color w2   1 328 57 0 1 stage_two_a 
3 color b2   1 423 58 0 1 stage_two_a 
3 color b2   1 277 59 0 1 stage_two_a 
3 shape h2   1 319 60 1 0 stage_two_a 
3 color b2   2 424 60 1 0 stage_two_a 
3 shape h1   1 558 61 0 1 stage_two_a 
3 shape c1   1 510 62 0 1 stage_two_a 
3 color w1   1 463 63 1 0 stage_two_a 
3 color b1   1 451 64 0 1 stage_two_a 
3 shape c2   1 568 65 1 0 stage_two_a 
3 color w1   1 381 66 1 0 stage_two_a 
3 shape h1   1 444 67 1 0 stage_two_a 
3 color b1   1 369 68 1 0 stage_two_a 
3 shape h1   1 368 69 1 0 stage_two_a 
3 shape h1   1 316 70 0 1 stage_two_a 
3 color w2   1 411 71 1 0 stage_two_a 
3 shape c2   1 427 72 1 0 stage_two_a 
3 shape c1   2 401 72 0 1 stage_two_a 
3 color b2   1 490 73 1 0 stage_two_a 
3 color b1   1 370 74 0 1 stage_two_a 
3 shape c2   1 356 75 1 0 stage_two_a 
3 color b1   1 512 76 1 0 stage_two_a 
3 color w1   1 442 77 0 1 stage_two_a 
3 shape c2   1 414 78 1 0 stage_two_a 
3 color w1   1 316 79 1 0 stage_two_a 
3 color w2   1 304 80 0 1 stage_two_a 
3 color b2   1 358 81 0 1 stage_two_a 
3 shape h1   1 432 82 1 0 stage_two_a 
3 shape c2   1 485 83 0 1 stage_two_a 
3 shape h2   1 476 84 0 1 stage_two_a 
3 color w2   1 569 85 1 0 stage_two_a 
3 shape c1   1 429 86 1 0 stage_two_a 
3 shape h1   1 373 87 0 1 stage_two_a 
3 color b2   1 322 88 1 0 stage_two_a 
3 shape c2   1 372 89 1 0 stage_two_a 
3 color w2   2 389 89 1 0 stage_two_a 
3 color b2   1 623 90 1 0 stage_two_a 
3 shape c1   1 508 91 1 0 stage_two_a 
3 shape h2   1 352 92 0 1 stage_two_a 
3 shape h1   1 383 93 0 1 stage_two_a 
3 shape h1   1 335 94 0 1 stage_two_a 
3 color w2   1 457 95 1 0 stage_two_a 
4 color b1   1 686 1 0 0 stage_two_b 
4 shape h2   1 561 2 1 0 stage_two_b 
4 color b1   1 377 3 1 0 stage_two_b 
4 color b1   1 346 4 0 1 stage_two_b 
4 shape c1   1 561 5 1 0 stage_two_b 
4 shape c2   1 374 6 0 1 stage_two_b 
4 shape c2   1 326 7 0 1 stage_two_b 
4 color b1   1 352 8 1 0 stage_two_b 
4 color b2   1 319 9 0 1 stage_two_b 
4 shape c2   1 376 10 1 0 stage_two_b 
4 shape h2   1 397 11 0 1 stage_two_b 
4 shape h1   1 594 12 0 1 stage_two_b 
4 shape h2   1 379 13 0 1 stage_two_b 
4 color b1   1 381 14 1 0 stage_two_b 
4 color w1   1 516 15 0 1 stage_two_b 
4 shape c1   1 624 16 1 0 stage_two_b 
4 color w2   2 385 16 1 0 stage_two_b 
4 shape c2   1 526 17 0 1 stage_two_b 
4 shape c2   1 317 18 0 1 stage_two_b 
4 shape c1   2 390 18 0 1 stage_two_b 
4 shape h1   1 509 19 0 1 stage_two_b 
4 shape h1   1 357 20 0 1 stage_two_b 
4 color w2   1 511 21 1 0 stage_two_b 
4 shape c2   1 459 22 1 0 stage_two_b 
4 color w2   1 409 23 1 0 stage_two_b 
4 shape h1   1 408 24 1 0 stage_two_b 
4 shape h2   1 389 25 0 1 stage_two_b 
4 shape h1   1 408 26 0 1 stage_two_b 
4 color b1   1 401 27 1 0 stage_two_b 
4 color b1   1 363 28 0 1 stage_two_b 
4 shape c2   1 424 29 1 0 stage_two_b 
4 color b2   1 626 30 1 0 stage_two_b 
4 color b2   1 322 31 0 1 stage_two_b 
4 shape c1   1 647 32 1 0 stage_two_b 
4 color b1   1 440 33 1 0 stage_two_b 
4 color w2   1 420 34 0 1 stage_two_b 
4 shape h1   1 499 35 1 0 stage_two_b 
4 color w1   1 463 36 1 0 stage_two_b 
4 color w2   1 365 37 0 1 stage_two_b 
4 color b1   1 427 38 0 1 stage_two_b 
4 color b2   1 411 39 0 1 stage_two_b 
4 shape h2   1 671 40 1 0 stage_two_b 
4 shape h2   1 371 41 0 1 stage_two_b 
4 color b1   1 375 42 1 0 stage_two_b 
4 color b2   1 292 43 0 1 stage_two_b 
4 color w1   1 411 44 0 1 stage_two_b 
4 shape c1   2 376 44 1 0 stage_two_b 
4 color w2   2 506 44 0 1 stage_two_b 
4 shape c1   1 635 45 1 0 stage_two_b 
4 color b2   1 463 46 1 0 stage_two_b 
4 shape c1   2 463 46 1 0 stage_two_b 
4 color b2   1 721 47 0 1 stage_two_b 
4 shape c1   1 440 48 1 0 stage_two_b 
4 shape c2   1 441 49 0 1 stage_two_b 
4 shape c1   1 473 50 0 1 stage_two_b 
4 shape c2   1 437 51 0 1 stage_two_b 
4 color w1   1 513 52 1 0 stage_two_b 
4 shape h1   1 537 53 1 0 stage_two_b 
4 color b1   1 415 54 1 0 stage_two_b 
4 color b2   1 424 55 0 1 stage_two_b 
4 shape c2   1 549 56 1 0 stage_two_b 
4 color w1   1 357 57 1 0 stage_two_b 
4 shape c2   1 461 58 1 0 stage_two_b 
4 shape c1   1 539 59 0 1 stage_two_b 
4 shape h2   1 638 60 0 1 stage_two_b 
4 color w2   1 448 61 1 0 stage_two_b 
4 color w2   1 363 62 0 1 stage_two_b 
4 color w1   1 376 63 0 1 stage_two_b 
4 shape h2   1 424 64 1 0 stage_two_b 
4 shape c1   2 395 64 0 1 stage_two_b 
4 color w1   1 539 65 1 0 stage_two_b 
4 shape h2   1 697 66 1 0 stage_two_b 
4 color w1   1 505 67 1 0 stage_two_b 
4 color w1   1 374 68 0 1 stage_two_b 
4 shape c1   1 524 69 1 0 stage_two_b 
4 color b2   1 527 70 1 0 stage_two_b 
4 shape c1   1 508 71 1 0 stage_two_b 
4 color b2   1 440 72 1 0 stage_two_b 
4 color b1   1 402 73 0 1 stage_two_b 
4 color b2   1 462 74 0 1 stage_two_b 
4 shape c1   1 627 75 1 0 stage_two_b 
4 color w2   1 424 76 1 0 stage_two_b 
4 color b2   1 575 77 0 1 stage_two_b 
4 shape h2   1 619 78 1 0 stage_two_b 
4 shape c2   1 394 79 0 1 stage_two_b 
4 shape c2   1 356 80 0 1 stage_two_b 
4 color b1   1 407 81 1 0 stage_two_b 
4 color b2   1 375 82 0 1 stage_two_b 
4 color b2   1 328 83 0 1 stage_two_b 
4 color w2   1 446 84 0 1 stage_two_b 
4 color w2   1 362 85 0 1 stage_two_b 
4 shape h2   1 518 86 1 0 stage_two_b 
4 color w1   1 500 87 1 0 stage_two_b 
4 shape c2   1 416 88 1 0 stage_two_b 
4 shape h2   1 537 89 0 1 stage_two_b 
4 shape h1   2 487 89 0 1 stage_two_b 
4 color w2   1 617 90 1 0 stage_two_b 
4 color w2   1 361 91 0 1 stage_two_b 
4 shape h1   1 380 92 1 0 stage_two_b 
4 shape h1   1 314 93 0 1 stage_two_b 
5 color b2   1 1178 1 0 0 stage_three_a 
5 color b2   1 449 2 0 1 stage_three_a 
5 color b2   1 540 3 0 1 stage_three_a 
5 shape h2   1 1965 4 1 0 stage_three_a 
5 color b1   1 1645 5 1 0 stage_three_a 
5 color b1   1 429 6 0 1 stage_three_a 
5 shape h2   1 947 7 1 0 stage_three_a 
5 shape h1   1 2636 8 0 1 stage_three_a 
5 shape h1   1 463 9 0 1 stage_three_a 
5 shape h1   1 347 10 0 1 stage_three_a 
5 color w1   1 1632 11 1 0 stage_three_a 
5 color w2   1 504 12 0 1 stage_three_a 
5 shape c1   1 1221 13 1 0 stage_three_a 
5 color w2   1 1460 14 1 0 stage_three_a 
5 color w1   1 457 15 0 1 stage_three_a 
5 shape h1   1 969 16 1 0 stage_three_a 
5 shape c2   1 754 17 0 1 stage_three_a 
5 color w2   1 1869 18 1 0 stage_three_a 
5 shape c2   1 658 19 1 0 stage_three_a 
5 shape h2   1 649 20 0 1 stage_three_a 
5 color b1   1 1285 21 1 0 stage_three_a 
5 shape c2   1 838 22 1 0 stage_three_a 
5 color b1   1 1052 23 1 0 stage_three_a 
5 color w1   1 688 24 0 1 stage_three_a 
5 color w2   1 679 25 0 1 stage_three_a 
5 color b1   1 583 26 0 1 stage_three_a 
5 color w1   1 547 27 0 1 stage_three_a 
5 shape h1   1 1348 28 1 0 stage_three_a 
5 color b2   1 1099 29 1 0 stage_three_a 
5 shape h1   1 1173 30 1 0 stage_three_a 
5 shape h2   1 650 31 0 1 stage_three_a 
5 shape c2   1 502 32 0 1 stage_three_a 
5 shape h1   1 667 33 0 1 stage_three_a 
5 shape h2   1 648 34 0 1 stage_three_a 
5 shape h2   1 580 35 0 1 stage_three_a 
5 shape h2   1 649 36 0 1 stage_three_a 
5 shape c1   1 931 37 0 1 stage_three_a 
5 color b1   1 685 38 1 0 stage_three_a 
5 shape c1   1 772 39 1 0 stage_three_a 
5 color w2   1 628 40 1 0 stage_three_a 
5 shape h1   1 511 41 1 0 stage_three_a 
5 shape h2   1 542 42 0 1 stage_three_a 
5 color b2   1 744 43 1 0 stage_three_a 
5 shape c2   1 606 44 1 0 stage_three_a 
5 color b2   1 575 45 1 0 stage_three_a 
5 shape c2   1 516 46 1 0 stage_three_a 
5 shape h2   1 552 47 0 1 stage_three_a 
5 color w1   1 457 48 1 0 stage_three_a 
5 shape c1   1 606 49 1 0 stage_three_a 
5 shape h1   1 525 50 0 1 stage_three_a 
5 shape c2   1 845 51 0 1 stage_three_a 
5 color b2   1 594 52 1 0 stage_three_a 
5 shape h2   1 561 53 1 0 stage_three_a 
5 shape h1   1 487 54 0 1 stage_three_a 
5 shape h1   1 453 55 0 1 stage_three_a 
5 color b2   1 643 56 1 0 stage_three_a 
5 color b1   1 554 57 0 1 stage_three_a 
5 color w2   1 451 58 0 1 stage_three_a 
5 color w1   1 482 59 0 1 stage_three_a 
5 color b2   1 519 60 0 1 stage_three_a 
5 color b2   1 462 61 0 1 stage_three_a 
5 color b2   1 526 62 0 1 stage_three_a 
5 shape c2   1 539 63 1 0 stage_three_a 
5 color b1   1 581 64 1 0 stage_three_a 
5 color b1   1 580 65 0 1 stage_three_a 
5 color w2   1 735 66 0 1 stage_three_a 
5 color b1   1 547 67 0 1 stage_three_a 
5 shape c2   1 637 68 1 0 stage_three_a 
5 color w1   1 548 69 1 0 stage_three_a 
5 shape c1   1 623 70 1 0 stage_three_a 
5 color b2   1 631 71 1 0 stage_three_a 
5 shape h1   1 523 72 1 0 stage_three_a 
5 color w1   1 580 73 1 0 stage_three_a 
5 color w1   1 530 74 0 1 stage_three_a 
5 shape c1   1 559 75 1 0 stage_three_a 
5 shape h1   1 478 76 0 1 stage_three_a 
5 shape h1   1 464 77 0 1 stage_three_a 
5 shape h1   1 340 78 0 1 stage_three_a 
5 color w1   1 453 79 1 0 stage_three_a 
5 color w1   1 404 80 0 1 stage_three_a 
5 color b1   1 543 81 0 1 stage_three_a 
5 color w2   1 484 82 0 1 stage_three_a 
5 shape h2   1 434 83 1 0 stage_three_a 
5 shape c2   1 522 84 0 1 stage_three_a 
5 color w2   2 513 84 1 0 stage_three_a 
5 shape h2   1 585 85 0 1 stage_three_a 
5 color w1   1 416 86 1 0 stage_three_a 
5 shape h1   1 488 87 1 0 stage_three_a 
5 shape c2   1 408 88 0 1 stage_three_a 
5 color w1   1 416 89 1 0 stage_three_a 
5 color w2   1 511 90 0 1 stage_three_a 
5 color b1   1 540 91 0 1 stage_three_a 
5 color b1   1 442 92 0 1 stage_three_a 
5 shape h2   1 466 93 1 0 stage_three_a 
5 color b1   1 649 94 1 0 stage_three_a 
5 color b2   1 492 95 0 1 stage_three_a 
5 shape c2   1 491 96 1 0 stage_three_a 
5 shape c2   1 466 97 0 1 stage_three_a 
5 shape c2   1 542 98 0 1 stage_three_a 
5 shape c1   1 472 99 0 1 stage_three_a 
6 color b1   1 607 1 0 0 stage_three_b 
6 color w1   1 482 2 0 1 stage_three_b 
6 shape c2   1 461 3 1 0 stage_three_b 
6 color w2   1 520 4 1 0 stage_three_b 
6 color b2   1 483 5 0 1 stage_three_b 
6 shape c2   1 489 6 1 0 stage_three_b 
6 shape c1   1 436 7 0 1 stage_three_b 
6 shape h2   1 490 8 0 1 stage_three_b 
6 shape c2   1 413 9 0 1 stage_three_b 
6 shape c1   1 592 10 0 1 stage_three_b 
6 shape c1   1 378 11 0 1 stage_three_b 
6 shape h2   1 488 12 0 1 stage_three_b 
6 color b2   1 482 13 1 0 stage_three_b 
6 shape h2   1 506 14 1 0 stage_three_b 
6 shape h1   1 473 15 0 1 stage_three_b 
6 color b1   1 457 16 1 0 stage_three_b 
6 color w2   1 499 17 0 1 stage_three_b 
6 shape h2   1 516 18 1 0 stage_three_b 
6 shape h1   1 401 19 0 1 stage_three_b 
6 shape h1   1 443 20 0 1 stage_three_b 
6 shape h1   1 330 21 0 1 stage_three_b 
6 shape c2   1 393 22 0 1 stage_three_b 
6 color b2   1 542 23 1 0 stage_three_b 
6 shape c1   1 567 24 1 0 stage_three_b 
6 shape c2   1 436 25 0 1 stage_three_b 
6 color w2   1 524 26 1 0 stage_three_b 
6 color b2   1 497 27 0 1 stage_three_b 
6 color w2   1 393 28 0 1 stage_three_b 
6 color b2   1 581 29 0 1 stage_three_b 
6 shape c1   1 518 30 1 0 stage_three_b 
6 color w2   1 440 31 1 0 stage_three_b 
6 color w2   1 329 32 0 1 stage_three_b 
6 color w1   1 394 33 0 1 stage_three_b 
6 shape c2   1 522 34 1 0 stage_three_b 
6 shape c2   1 441 35 0 1 stage_three_b 
6 color w2   1 405 36 1 0 stage_three_b 
6 color b1   1 397 37 0 1 stage_three_b 
6 shape c2   1 415 38 1 0 stage_three_b 
6 color w2   2 447 38 1 0 stage_three_b 
6 shape h1   1 517 39 0 1 stage_three_b 
6 color b1   1 502 40 1 0 stage_three_b 
6 shape c1   2 333 40 1 0 stage_three_b 
6 shape h2   1 582 41 1 0 stage_three_b 
6 shape h1   1 460 42 0 1 stage_three_b 
6 shape c2   1 486 43 0 1 stage_three_b 
6 shape h2   1 408 44 0 1 stage_three_b 
6 color b1   1 573 45 1 0 stage_three_b 
6 shape c1   1 609 46 1 0 stage_three_b 
6 color w1   1 461 47 1 0 stage_three_b 
6 shape c2   1 468 48 1 0 stage_three_b 
6 color w1   1 372 49 1 0 stage_three_b 
6 color b2   1 526 50 0 1 stage_three_b 
6 color w2   1 400 51 0 1 stage_three_b 
6 color w1   1 378 52 0 1 stage_three_b 
6 color w1   1 335 53 0 1 stage_three_b 
6 shape c2   1 530 54 1 0 stage_three_b 
6 shape c2   1 384 55 0 1 stage_three_b 
6 color b2   1 543 56 1 0 stage_three_b 
6 shape h2   1 514 57 1 0 stage_three_b 
6 shape h2   1 341 58 0 1 stage_three_b 
6 color w2   1 403 59 1 0 stage_three_b 
6 shape c2   1 497 60 1 0 stage_three_b 
6 shape h2   1 531 61 0 1 stage_three_b 
6 color b1   1 425 62 1 0 stage_three_b 
6 color b2   1 371 63 0 1 stage_three_b 
6 color w2   1 482 64 0 1 stage_three_b 
6 shape h1   1 509 65 1 0 stage_three_b 
6 color w2   1 414 66 1 0 stage_three_b 
6 color w1   1 404 67 0 1 stage_three_b 
6 color b2   1 438 68 0 1 stage_three_b 
6 color b2   1 331 69 0 1 stage_three_b 
6 color w2   1 406 70 0 1 stage_three_b 
6 color w1   1 358 71 0 1 stage_three_b 
6 shape c1   1 405 72 1 0 stage_three_b 
6 color b2   1 499 73 1 0 stage_three_b 
6 shape c1   1 421 74 1 0 stage_three_b 
6 color w2   1 570 75 1 0 stage_three_b 
6 color b1   1 697 76 0 1 stage_three_b 
6 color w2   1 438 77 0 1 stage_three_b 
6 shape c2   1 452 78 1 0 stage_three_b 
6 shape c2   1 333 79 0 1 stage_three_b 
6 color b2   1 366 80 1 0 stage_three_b 
6 shape h2   1 462 81 1 0 stage_three_b 
6 shape h2   1 347 82 0 1 stage_three_b 
6 shape c1   1 488 83 0 1 stage_three_b 
6 shape h2   1 429 84 0 1 stage_three_b 
6 color b1   1 534 85 1 0 stage_three_b 
6 shape h1   1 457 86 1 0 stage_three_b 
6 color b1   1 390 87 1 0 stage_three_b 
6 shape c2   1 419 88 1 0 stage_three_b 
6 shape c1   1 498 89 0 1 stage_three_b 
6 color b1   1 507 90 1 0 stage_three_b 
6 color b1   1 326 91 0 1 stage_three_b 
6 shape h2   1 598 92 1 0 stage_three_b 
6 color w1   1 467 93 1 0 stage_three_b 
6 shape c2   1 462 94 1 0 stage_three_b 
6 shape c2   1 422 95 0 1 stage_three_b 
6 color w1   1 391 96 1 0 stage_three_b 
6 color w2   1 460 97 0 1 stage_three_b 
6 color w1   1 475 98 0 1 stage_three_b 
