# Supplementary material for: Target-Response Associations Can Produce Response-Congruency Effects Without Task-Switching Costs
Source: Front Psychol. 2019 Feb 11;10:40. doi: 10.3389/fpsyg.2019.00040 (PMC6378947; doi:10.3389/fpsyg.2019.00040)
Supplement: DATA SHEET S1 — Dataset in Experiment 1 and 2. [file Data_Sheet_1.ZIP › Data/Exp1/subject16.txt]

1 color b1   1 593 1 0 0 practice 
1 color w1   1 376 2 0 1 practice 
1 color w2   1 392 3 0 1 practice 
1 shape h1   1 455 4 0 1 practice 
1 color b2   1 428 5 0 1 practice 
1 color w1   1 340 6 0 1 practice 
1 color b1   1 833 7 0 1 practice 
1 shape h2   1 389 8 0 1 practice 
1 shape ci1   1 418 9 0 1 practice 
1 shape ci2   1 347 10 0 1 practice 
1 shape ci2   1 349 11 0 1 practice 
1 color b2   1 387 12 0 1 practice 
1 shape ci1   1 411 13 0 1 practice 
1 shape h2   1 456 14 0 1 practice 
1 shape h1   1 426 15 0 1 practice 
1 color w2   1 760 16 0 1 practice 
1 shape ci2   1 346 17 0 1 practice 
1 color w1   1 349 18 0 1 practice 
1 shape h2   1 367 19 0 1 practice 
1 color w2   2 435 19 0 1 practice 
1 shape h1   1 436 20 0 1 practice 
1 color b1   2 448 20 0 1 practice 
1 shape ci1   1 616 21 0 1 practice 
1 shape h1   1 570 22 0 1 practice 
1 shape ci2   1 350 23 0 1 practice 
1 color b2   1 430 24 0 1 practice 
1 shape h2   1 421 25 0 1 practice 
1 shape ci1   1 464 26 0 1 practice 
1 color w1   1 329 27 0 1 practice 
1 color b1   1 431 28 0 1 practice 
1 color w2   1 496 29 0 1 practice 
1 color b2   1 388 30 0 1 practice 
2 shape h1   1 447 1 0 0 stage_one 
2 shape h2   1 426 2 0 1 stage_one 
2 color w2   2 441 2 0 1 stage_one 
2 color w1   1 352 3 0 1 stage_one 
2 color b2   1 407 4 0 1 stage_one 
2 shape ci2   1 325 5 0 1 stage_one 
2 shape ci1   1 495 6 0 1 stage_one 
2 shape ci2   1 335 7 0 1 stage_one 
2 shape h2   1 374 8 0 1 stage_one 
2 shape h1   1 457 9 0 1 stage_one 
2 color b1   1 502 10 0 1 stage_one 
2 color b2   1 435 11 0 1 stage_one 
2 shape ci1   1 429 12 0 1 stage_one 
2 shape ci2   1 344 13 0 1 stage_one 
2 color w2   1 480 14 0 1 stage_one 
2 color b1   1 443 15 0 1 stage_one 
2 color w1   1 369 16 0 1 stage_one 
2 color b1   1 409 17 0 1 stage_one 
2 shape h1   1 399 18 0 1 stage_one 
2 shape h2   1 455 19 0 1 stage_one 
2 color b2   1 464 20 0 1 stage_one 
2 color w1   1 394 21 0 1 stage_one 
2 shape ci1   1 436 22 0 1 stage_one 
2 color w2   1 483 23 0 1 stage_one 
2 color b2   1 433 24 0 1 stage_one 
2 shape h2   1 388 25 0 1 stage_one 
2 shape h1   1 428 26 0 1 stage_one 
2 color w1   1 356 27 0 1 stage_one 
2 color w2   2 398 27 0 1 stage_one 
2 color b1   1 463 28 0 1 stage_one 
2 shape ci2   1 295 29 0 1 stage_one 
2 shape ci1   1 355 30 0 1 stage_one 
2 shape ci1   1 329 31 0 1 stage_one 
2 shape h2   2 325 31 0 1 stage_one 
2 shape ci2   1 361 32 0 1 stage_one 
2 shape h1   1 392 33 0 1 stage_one 
2 color w1   1 342 34 0 1 stage_one 
2 shape h1   2 364 34 0 1 stage_one 
2 shape ci2   1 333 35 0 1 stage_one 
2 shape ci1   1 419 36 0 1 stage_one 
2 color w2   2 412 36 0 1 stage_one 
2 shape h2   1 437 37 0 1 stage_one 
2 shape h2   1 444 38 0 1 stage_one 
2 color b2   2 388 38 0 1 stage_one 
2 shape ci1   1 450 39 0 1 stage_one 
2 color b1   1 779 40 0 1 stage_one 
2 color b1   1 533 41 0 1 stage_one 
2 color w2   1 528 42 0 1 stage_one 
2 color b2   1 503 43 0 1 stage_one 
2 shape ci2   1 374 44 0 1 stage_one 
2 shape h1   1 489 45 0 1 stage_one 
2 color w1   1 432 46 0 1 stage_one 
2 color w2   1 554 47 0 1 stage_one 
2 color b2   1 471 48 0 1 stage_one 
2 shape ci2   1 401 49 0 1 stage_one 
2 color w1   1 385 50 0 1 stage_one 
2 shape h1   1 503 51 0 1 stage_one 
2 color b1   1 484 52 0 1 stage_one 
2 color w1   1 380 53 0 1 stage_one 
2 color b1   1 493 54 0 1 stage_one 
2 color w2   1 525 55 0 1 stage_one 
2 shape ci1   1 591 56 0 1 stage_one 
2 color b2   1 479 57 0 1 stage_one 
2 shape h2   1 511 58 0 1 stage_one 
3 color b2   1 486 1 0 0 stage_two_a 
3 shape ci2   1 407 2 0 1 stage_two_a 
3 shape h2   1 550 3 0 1 stage_two_a 
3 shape ci1   1 720 4 0 1 stage_two_a 
3 shape h2   1 661 5 0 1 stage_two_a 
3 shape h1   1 469 6 0 1 stage_two_a 
3 color w1   1 640 7 0 1 stage_two_a 
3 shape ci1   1 559 8 0 1 stage_two_a 
3 color b2   1 461 9 0 1 stage_two_a 
3 color w1   1 414 10 0 1 stage_two_a 
3 color w2   2 461 10 0 1 stage_two_a 
3 shape ci2   1 385 11 0 1 stage_two_a 
3 shape h1   1 392 12 0 1 stage_two_a 
3 color b2   1 443 13 0 1 stage_two_a 
3 shape ci1   1 469 14 0 1 stage_two_a 
3 color w2   2 508 14 0 1 stage_two_a 
3 color b2   1 514 15 0 1 stage_two_a 
3 color b1   1 426 16 0 1 stage_two_a 
3 shape h2   1 552 17 0 1 stage_two_a 
3 color w1   1 397 18 0 1 stage_two_a 
3 shape ci1   1 520 19 0 1 stage_two_a 
3 shape h1   1 449 20 0 1 stage_two_a 
3 shape ci2   1 385 21 0 1 stage_two_a 
3 color w2   1 466 22 0 1 stage_two_a 
3 shape ci1   1 534 23 0 1 stage_two_a 
3 color w1   1 410 24 0 1 stage_two_a 
3 color b1   1 420 25 0 1 stage_two_a 
3 color w1   1 360 26 0 1 stage_two_a 
3 color b1   1 437 27 0 1 stage_two_a 
3 shape h1   1 427 28 0 1 stage_two_a 
3 shape h2   1 503 29 0 1 stage_two_a 
3 color w1   1 364 30 0 1 stage_two_a 
3 shape ci2   1 356 31 0 1 stage_two_a 
3 shape h1   1 413 32 0 1 stage_two_a 
3 color b1   2 523 32 0 1 stage_two_a 
3 shape h2   1 478 33 0 1 stage_two_a 
3 shape ci2   1 364 34 0 1 stage_two_a 
3 color w1   1 382 35 0 1 stage_two_a 
3 shape h2   1 470 36 0 1 stage_two_a 
3 color b2   1 410 37 0 1 stage_two_a 
3 color w1   1 365 38 0 1 stage_two_a 
3 shape ci1   1 474 39 0 1 stage_two_a 
3 shape ci2   1 392 40 0 1 stage_two_a 
3 color w2   2 467 40 0 1 stage_two_a 
3 shape ci1   1 517 41 0 1 stage_two_a 
3 color b1   1 511 42 0 1 stage_two_a 
3 color w1   1 384 43 0 1 stage_two_a 
3 shape h1   1 444 44 0 1 stage_two_a 
3 color w2   1 842 45 0 1 stage_two_a 
3 shape h2   1 513 46 0 1 stage_two_a 
3 color b2   1 465 47 0 1 stage_two_a 
3 shape ci2   1 406 48 0 1 stage_two_a 
3 color w2   1 378 49 0 1 stage_two_a 
3 shape h2   1 397 50 0 1 stage_two_a 
3 shape ci2   1 376 51 0 1 stage_two_a 
3 color b1   1 424 52 0 1 stage_two_a 
3 shape h1   1 448 53 0 1 stage_two_a 
3 color b2   1 449 54 0 1 stage_two_a 
3 shape ci2   1 343 55 0 1 stage_two_a 
3 color w2   1 506 56 0 1 stage_two_a 
3 color b1   1 520 57 0 1 stage_two_a 
3 shape h1   1 492 58 0 1 stage_two_a 
3 color w1   1 381 59 0 1 stage_two_a 
3 shape ci1   1 389 60 0 1 stage_two_a 
3 shape ci2   1 388 61 0 1 stage_two_a 
3 shape h1   1 410 62 0 1 stage_two_a 
3 color b2   1 390 63 0 1 stage_two_a 
3 shape ci2   1 402 64 0 1 stage_two_a 
3 color w1   1 388 65 0 1 stage_two_a 
3 shape ci1   1 469 66 0 1 stage_two_a 
3 shape h2   2 395 66 0 1 stage_two_a 
3 shape h1   1 569 67 0 1 stage_two_a 
3 shape ci1   1 436 68 0 1 stage_two_a 
3 color w2   1 556 69 0 1 stage_two_a 
3 color b2   1 468 70 0 1 stage_two_a 
3 shape ci2   1 356 71 0 1 stage_two_a 
3 shape h2   1 470 72 0 1 stage_two_a 
3 color w2   1 503 73 0 1 stage_two_a 
3 shape ci2   1 370 74 0 1 stage_two_a 
3 color b2   1 472 75 0 1 stage_two_a 
3 shape h2   1 468 76 0 1 stage_two_a 
3 color w2   1 518 77 0 1 stage_two_a 
3 color b1   1 446 78 0 1 stage_two_a 
3 color w1   1 397 79 0 1 stage_two_a 
3 color w2   1 500 80 0 1 stage_two_a 
3 color b2   1 453 81 0 1 stage_two_a 
3 color w2   1 521 82 0 1 stage_two_a 
3 color w1   1 373 83 0 1 stage_two_a 
3 shape ci2   1 417 84 0 1 stage_two_a 
3 color b1   1 450 85 0 1 stage_two_a 
3 color w2   1 476 86 0 1 stage_two_a 
3 shape h2   1 573 87 0 1 stage_two_a 
3 shape ci1   1 457 88 0 1 stage_two_a 
3 shape h1   1 460 89 0 1 stage_two_a 
3 color b1   2 517 89 0 1 stage_two_a 
3 color w1   1 423 90 0 1 stage_two_a 
3 color b2   1 425 91 0 1 stage_two_a 
3 color w2   1 838 92 0 1 stage_two_a 
3 shape h2   1 569 93 0 1 stage_two_a 
3 shape ci2   1 396 94 0 1 stage_two_a 
4 color b2   1 586 1 0 0 stage_two_b 
4 shape ci1   1 443 2 0 1 stage_two_b 
4 shape h2   1 476 3 0 1 stage_two_b 
4 color w2   1 464 4 0 1 stage_two_b 
4 color b2   1 426 5 0 1 stage_two_b 
4 shape ci1   1 504 6 0 1 stage_two_b 
4 shape ci2   1 433 7 0 1 stage_two_b 
4 color b1   1 438 8 0 1 stage_two_b 
4 color b2   1 437 9 0 1 stage_two_b 
4 shape h2   1 435 10 0 1 stage_two_b 
4 shape ci1   1 417 11 0 1 stage_two_b 
4 color b1   1 792 12 0 1 stage_two_b 
4 color w2   1 478 13 0 1 stage_two_b 
4 shape ci2   1 384 14 0 1 stage_two_b 
4 shape h1   1 372 15 0 1 stage_two_b 
4 color b2   1 452 16 0 1 stage_two_b 
4 shape ci1   1 431 17 0 1 stage_two_b 
4 color b1   1 417 18 0 1 stage_two_b 
4 color w2   1 473 19 0 1 stage_two_b 
4 color b2   1 477 20 0 1 stage_two_b 
4 color w1   1 353 21 0 1 stage_two_b 
4 color w2   1 395 22 0 1 stage_two_b 
4 color b2   1 477 23 0 1 stage_two_b 
4 color b1   1 514 24 0 1 stage_two_b 
4 shape h1   1 454 25 0 1 stage_two_b 
4 color w1   1 348 26 0 1 stage_two_b 
4 color b1   1 439 27 0 1 stage_two_b 
4 shape ci1   1 492 28 0 1 stage_two_b 
4 shape ci2   1 383 29 0 1 stage_two_b 
4 color w2   1 458 30 0 1 stage_two_b 
4 color b2   1 509 31 0 1 stage_two_b 
4 shape ci1   1 419 32 0 1 stage_two_b 
4 color b1   2 451 32 0 1 stage_two_b 
4 shape h2   1 441 33 0 1 stage_two_b 
4 shape ci2   1 630 34 0 1 stage_two_b 
4 color w2   1 453 35 0 1 stage_two_b 
4 shape ci1   1 430 36 0 1 stage_two_b 
4 color b1   2 460 36 0 1 stage_two_b 
4 shape h2   1 518 37 0 1 stage_two_b 
4 color b2   1 448 38 0 1 stage_two_b 
4 shape ci2   1 345 39 0 1 stage_two_b 
4 shape h1   1 446 40 0 1 stage_two_b 
4 shape ci2   1 340 41 0 1 stage_two_b 
4 shape h2   1 422 42 0 1 stage_two_b 
4 shape h1   1 495 43 0 1 stage_two_b 
4 shape h2   1 431 44 0 1 stage_two_b 
4 shape h1   1 414 45 0 1 stage_two_b 
4 color b1   1 842 46 0 1 stage_two_b 
4 color b2   1 567 47 0 1 stage_two_b 
4 shape ci2   1 358 48 0 1 stage_two_b 
4 color b1   1 896 49 0 1 stage_two_b 
4 color w1   1 378 50 0 1 stage_two_b 
4 color b2   1 518 51 0 1 stage_two_b 
4 color b1   1 460 52 0 1 stage_two_b 
4 shape h2   1 515 53 0 1 stage_two_b 
4 shape ci1   1 558 54 0 1 stage_two_b 
4 shape h2   1 516 55 0 1 stage_two_b 
4 shape ci1   1 424 56 0 1 stage_two_b 
4 shape ci2   1 376 57 0 1 stage_two_b 
4 color w2   1 517 58 0 1 stage_two_b 
4 shape h2   1 766 59 0 1 stage_two_b 
4 shape h1   1 504 60 0 1 stage_two_b 
4 shape h2   1 458 61 0 1 stage_two_b 
4 color b2   1 446 62 0 1 stage_two_b 
4 shape h1   1 491 63 0 1 stage_two_b 
4 color w1   1 384 64 0 1 stage_two_b 
4 color b1   1 453 65 0 1 stage_two_b 
4 shape h2   1 474 66 0 1 stage_two_b 
4 color w1   1 398 67 0 1 stage_two_b 
4 color b1   1 1044 68 0 1 stage_two_b 
4 color b2   1 469 69 0 1 stage_two_b 
4 color b1   1 888 70 0 1 stage_two_b 
4 color w1   1 1070 71 0 1 stage_two_b 
4 shape ci2   1 439 72 0 1 stage_two_b 
4 shape ci1   1 656 73 0 1 stage_two_b 
4 shape ci2   1 387 74 0 1 stage_two_b 
4 color b2   1 453 75 0 1 stage_two_b 
4 color w2   1 530 76 0 1 stage_two_b 
4 shape ci1   1 471 77 0 1 stage_two_b 
4 shape ci2   1 372 78 0 1 stage_two_b 
4 shape h2   1 418 79 0 1 stage_two_b 
4 color b2   1 451 80 0 1 stage_two_b 
4 shape ci1   1 375 81 0 1 stage_two_b 
4 color w1   1 355 82 0 1 stage_two_b 
4 shape h1   1 395 83 0 1 stage_two_b 
4 color b2   1 425 84 0 1 stage_two_b 
4 color b1   1 649 85 0 1 stage_two_b 
4 color w2   1 438 86 0 1 stage_two_b 
4 color b2   1 556 87 0 1 stage_two_b 
4 color w2   1 481 88 0 1 stage_two_b 
4 shape h2   1 415 89 0 1 stage_two_b 
4 shape ci1   1 512 90 0 1 stage_two_b 
4 shape h1   1 448 91 0 1 stage_two_b 
4 color b2   1 516 92 0 1 stage_two_b 
4 color w2   1 481 93 0 1 stage_two_b 
4 shape ci1   1 561 94 0 1 stage_two_b 
4 shape ci2   1 369 95 0 1 stage_two_b 
4 shape h1   1 450 96 0 1 stage_two_b 
4 shape h2   1 426 97 0 1 stage_two_b 
4 color b2   1 461 98 0 1 stage_two_b 
5 shape ci2   1 948 1 0 0 stage_three_a 
5 shape ci1   1 886 2 0 1 stage_three_a 
5 shape h1   1 533 3 0 1 stage_three_a 
5 shape ci2   1 381 4 0 1 stage_three_a 
5 shape h1   1 536 5 0 1 stage_three_a 
5 shape h2   1 612 6 0 1 stage_three_a 
5 shape ci2   1 412 7 0 1 stage_three_a 
5 color w2   1 1066 8 0 1 stage_three_a 
5 shape ci1   1 698 9 0 1 stage_three_a 
5 color b1   1 711 10 0 1 stage_three_a 
5 shape h2   1 477 11 0 1 stage_three_a 
5 color w2   1 733 12 0 1 stage_three_a 
5 color b2   1 1184 13 0 1 stage_three_a 
5 shape ci1   1 559 14 0 1 stage_three_a 
5 color w1   1 825 15 0 1 stage_three_a 
5 color b2   1 605 16 0 1 stage_three_a 
5 color w2   1 727 17 0 1 stage_three_a 
5 color b1   1 656 18 0 1 stage_three_a 
5 shape h1   1 1631 19 0 1 stage_three_a 
5 color w1   1 723 20 0 1 stage_three_a 
5 color b1   1 1144 21 0 1 stage_three_a 
5 shape ci2   1 479 22 0 1 stage_three_a 
5 color b2   1 897 23 0 1 stage_three_a 
5 color w1   1 563 24 0 1 stage_three_a 
5 color w2   1 1220 25 0 1 stage_three_a 
5 color b2   1 678 26 0 1 stage_three_a 
5 color b1   1 1138 27 0 1 stage_three_a 
5 shape h2   1 851 28 0 1 stage_three_a 
5 color w1   1 769 29 0 1 stage_three_a 
5 shape ci2   1 731 30 0 1 stage_three_a 
5 shape h2   1 622 31 0 1 stage_three_a 
5 color w2   2 457 31 0 1 stage_three_a 
5 color b2   1 929 32 0 1 stage_three_a 
5 shape h1   1 700 33 0 1 stage_three_a 
5 color w1   1 571 34 0 1 stage_three_a 
5 color w2   1 1266 35 0 1 stage_three_a 
5 shape ci1   1 607 36 0 1 stage_three_a 
5 shape h1   1 575 37 0 1 stage_three_a 
5 shape h2   1 612 38 0 1 stage_three_a 
5 shape ci1   1 548 39 0 1 stage_three_a 
5 shape ci2   1 427 40 0 1 stage_three_a 
5 color w1   1 436 41 0 1 stage_three_a 
5 color b2   1 930 42 0 1 stage_three_a 
5 color b1   1 717 43 0 1 stage_three_a 
5 shape h1   1 540 44 0 1 stage_three_a 
5 shape ci2   1 510 45 0 1 stage_three_a 
5 shape h2   1 517 46 0 1 stage_three_a 
5 shape h1   1 802 47 0 1 stage_three_a 
5 color w2   1 1290 48 0 1 stage_three_a 
5 color b2   1 891 49 0 1 stage_three_a 
5 color b1   1 1136 50 0 1 stage_three_a 
5 color b2   1 657 51 0 1 stage_three_a 
5 shape h2   1 591 52 0 1 stage_three_a 
5 shape ci1   1 521 53 0 1 stage_three_a 
5 color w1   1 398 54 0 1 stage_three_a 
5 shape h1   1 636 55 0 1 stage_three_a 
5 color b1   1 500 56 0 1 stage_three_a 
5 color w2   1 898 57 0 1 stage_three_a 
5 shape h2   1 573 58 0 1 stage_three_a 
5 shape ci1   1 625 59 0 1 stage_three_a 
5 color b1   1 675 60 0 1 stage_three_a 
5 shape h1   1 967 61 0 1 stage_three_a 
5 color b2   1 1064 62 0 1 stage_three_a 
5 shape ci2   1 441 63 0 1 stage_three_a 
5 color w1   1 563 64 0 1 stage_three_a 
5 shape h1   1 932 65 0 1 stage_three_a 
5 color b1   1 769 66 0 1 stage_three_a 
5 shape ci1   1 682 67 0 1 stage_three_a 
5 color w1   1 465 68 0 1 stage_three_a 
5 shape ci2   1 508 69 0 1 stage_three_a 
5 color w2   1 1147 70 0 1 stage_three_a 
5 shape ci1   1 636 71 0 1 stage_three_a 
5 shape ci2   1 463 72 0 1 stage_three_a 
5 color b1   1 551 73 0 1 stage_three_a 
5 color w2   2 688 73 0 1 stage_three_a 
5 color b1   1 458 74 0 1 stage_three_a 
5 shape h2   1 1016 75 0 1 stage_three_a 
5 shape h1   1 563 76 0 1 stage_three_a 
5 shape h2   1 1337 77 0 1 stage_three_a 
5 shape ci1   1 463 78 0 1 stage_three_a 
5 shape h1   1 492 79 0 1 stage_three_a 
5 color b2   1 499 80 0 1 stage_three_a 
5 color b1   1 820 81 0 1 stage_three_a 
5 shape ci2   1 414 82 0 1 stage_three_a 
5 color w1   1 626 83 0 1 stage_three_a 
5 shape h1   1 568 84 0 1 stage_three_a 
5 color w2   2 771 84 0 1 stage_three_a 
5 shape ci1   1 454 85 0 1 stage_three_a 
5 color b1   1 640 86 0 1 stage_three_a 
5 color w1   1 423 87 0 1 stage_three_a 
5 shape h1   1 927 88 0 1 stage_three_a 
5 shape h2   1 1073 89 0 1 stage_three_a 
5 color b1   2 813 89 0 1 stage_three_a 
5 color w1   1 404 90 0 1 stage_three_a 
5 shape h1   1 555 91 0 1 stage_three_a 
5 color b2   1 708 92 0 1 stage_three_a 
5 color b1   2 883 92 0 1 stage_three_a 
5 shape ci2   1 400 93 0 1 stage_three_a 
5 color w1   1 996 94 0 1 stage_three_a 
5 shape h2   1 531 95 0 1 stage_three_a 
6 color b2   1 573 1 0 0 stage_three_b 
6 color b1   2 735 1 0 1 stage_three_b 
6 shape ci1   1 414 2 0 1 stage_three_b 
6 shape h2   1 1090 3 0 1 stage_three_b 
6 color b2   1 537 4 0 1 stage_three_b 
6 shape h1   1 534 5 0 1 stage_three_b 
6 shape h2   1 551 6 0 1 stage_three_b 
6 shape ci2   1 614 7 0 1 stage_three_b 
6 color w2   1 620 8 0 1 stage_three_b 
6 shape h2   1 667 9 0 1 stage_three_b 
6 color w1   1 539 10 0 1 stage_three_b 
6 color w2   1 1435 11 0 1 stage_three_b 
6 shape h1   1 531 12 0 1 stage_three_b 
6 shape ci1   1 566 13 0 1 stage_three_b 
6 shape ci2   1 486 14 0 1 stage_three_b 
6 shape ci1   1 580 15 0 1 stage_three_b 
6 color b1   1 516 16 0 1 stage_three_b 
6 color b2   1 500 17 0 1 stage_three_b 
6 color w1   1 495 18 0 1 stage_three_b 
6 shape ci2   1 472 19 0 1 stage_three_b 
6 shape h2   1 551 20 0 1 stage_three_b 
6 color b2   1 504 21 0 1 stage_three_b 
6 color b1   1 951 22 0 1 stage_three_b 
6 shape ci2   1 573 23 0 1 stage_three_b 
6 shape h2   1 502 24 0 1 stage_three_b 
6 color b2   1 510 25 0 1 stage_three_b 
6 color w2   1 573 26 0 1 stage_three_b 
6 color b2   1 559 27 0 1 stage_three_b 
6 shape h1   1 491 28 0 1 stage_three_b 
6 color w2   1 828 29 0 1 stage_three_b 
6 color b2   1 1214 30 0 1 stage_three_b 
6 shape h2   1 508 31 0 1 stage_three_b 
6 shape ci2   1 602 32 0 1 stage_three_b 
6 color w1   1 539 33 0 1 stage_three_b 
6 shape h2   1 658 34 0 1 stage_three_b 
6 color b1   1 1038 35 0 1 stage_three_b 
6 color w2   1 1183 36 0 1 stage_three_b 
6 color b1   1 1158 37 0 1 stage_three_b 
6 color w2   1 594 38 0 1 stage_three_b 
6 shape ci1   1 632 39 0 1 stage_three_b 
6 color w1   1 431 40 0 1 stage_three_b 
6 shape ci2   1 524 41 0 1 stage_three_b 
6 shape h1   1 614 42 0 1 stage_three_b 
6 color b1   2 612 42 0 1 stage_three_b 
6 color b2   1 444 43 0 1 stage_three_b 
6 shape h2   1 427 44 0 1 stage_three_b 
6 shape ci1   1 682 45 0 1 stage_three_b 
6 color w2   1 780 46 0 1 stage_three_b 
6 color b1   1 820 47 0 1 stage_three_b 
6 color b2   1 450 48 0 1 stage_three_b 
6 color w1   1 417 49 0 1 stage_three_b 
6 color b2   1 450 50 0 1 stage_three_b 
6 color b1   2 903 50 0 1 stage_three_b 
6 shape ci2   1 405 51 0 1 stage_three_b 
6 shape h1   1 463 52 0 1 stage_three_b 
6 shape ci2   1 414 53 0 1 stage_three_b 
6 shape h2   1 434 54 0 1 stage_three_b 
6 shape ci1   1 459 55 0 1 stage_three_b 
6 color w2   1 1041 56 0 1 stage_three_b 
6 shape ci2   1 423 57 0 1 stage_three_b 
6 color b1   1 535 58 0 1 stage_three_b 
6 color b2   1 503 59 0 1 stage_three_b 
6 shape h1   1 735 60 0 1 stage_three_b 
6 shape h2   1 722 61 0 1 stage_three_b 
6 shape ci2   1 389 62 0 1 stage_three_b 
6 color w2   1 851 63 0 1 stage_three_b 
6 shape ci1   1 547 64 0 1 stage_three_b 
6 color w1   1 575 65 0 1 stage_three_b 
6 shape h2   1 504 66 0 1 stage_three_b 
6 shape h1   1 463 67 0 1 stage_three_b 
6 color b1   1 932 68 0 1 stage_three_b 
6 color b2   1 958 69 0 1 stage_three_b 
6 shape ci1   1 614 70 0 1 stage_three_b 
6 shape ci2   1 458 71 0 1 stage_three_b 
6 color b1   1 800 72 0 1 stage_three_b 
6 color b2   1 614 73 0 1 stage_three_b 
6 shape h1   1 626 74 0 1 stage_three_b 
6 color b1   2 1047 74 0 1 stage_three_b 
6 shape h2   1 530 75 0 1 stage_three_b 
6 shape ci2   1 457 76 0 1 stage_three_b 
6 color w1   1 559 77 0 1 stage_three_b 
6 shape h1   1 1309 78 0 1 stage_three_b 
6 color w2   2 1070 78 0 1 stage_three_b 
6 shape h2   1 413 79 0 1 stage_three_b 
6 color b1   1 961 80 0 1 stage_three_b 
6 shape ci2   1 652 81 0 1 stage_three_b 
6 color w1   1 877 82 0 1 stage_three_b 
6 color b2   1 838 83 0 1 stage_three_b 
6 color w2   1 607 84 0 1 stage_three_b 
6 shape h1   1 515 85 0 1 stage_three_b 
6 color b2   1 526 86 0 1 stage_three_b 
6 shape ci1   1 528 87 0 1 stage_three_b 
6 color w1   1 510 88 0 1 stage_three_b 
6 shape h2   1 528 89 0 1 stage_three_b 
6 shape ci1   1 527 90 0 1 stage_three_b 
6 shape h2   1 522 91 0 1 stage_three_b 
6 shape ci2   1 430 92 0 1 stage_three_b 
6 color w2   1 617 93 0 1 stage_three_b 
6 shape h2   1 505 94 0 1 stage_three_b 
6 color b1   2 1008 94 0 1 stage_three_b 
