# Supplementary material for: Target-Response Associations Can Produce Response-Congruency Effects Without Task-Switching Costs
Source: Front Psychol. 2019 Feb 11;10:40. doi: 10.3389/fpsyg.2019.00040 (PMC6378947; doi:10.3389/fpsyg.2019.00040)
Supplement: DATA SHEET S1 — Dataset in Experiment 1 and 2. [file Data_Sheet_1.ZIP › Data/Exp1/subject17.txt]

1 shape ci2   3 2500 0 0 0 practice 
1 color b1   3 2500 0 0 0 practice 
1 color w2   1 1027 1 0 0 practice 
1 color w1   1 779 2 0 1 practice 
1 shape h1   1 612 3 0 1 practice 
1 shape h2   2 839 3 0 1 practice 
1 shape ci1   2 1035 3 0 1 practice 
1 shape h1   1 1174 4 0 1 practice 
1 color b2   1 489 5 0 1 practice 
1 color b1   1 467 6 0 1 practice 
1 shape ci1   1 892 7 0 1 practice 
1 color w1   1 539 8 0 1 practice 
1 color w2   2 760 8 0 1 practice 
1 shape ci2   1 1212 9 0 1 practice 
1 color b2   1 520 10 0 1 practice 
1 color b1   1 769 11 0 1 practice 
1 shape h2   2 698 11 0 1 practice 
1 shape ci1   1 942 12 0 1 practice 
1 shape ci2   1 497 13 0 1 practice 
1 color w1   1 389 14 0 1 practice 
1 shape h2   1 798 15 0 1 practice 
1 color b2   1 525 16 0 1 practice 
1 shape h1   1 727 17 0 1 practice 
1 color w2   1 750 18 0 1 practice 
1 color b2   1 452 19 0 1 practice 
1 shape h2   2 671 19 0 1 practice 
1 color w1   1 555 20 0 1 practice 
1 shape h1   1 550 21 0 1 practice 
1 shape ci2   1 516 22 0 1 practice 
1 color b1   1 526 23 0 1 practice 
1 shape ci1   1 606 24 0 1 practice 
1 color w2   2 1211 24 0 1 practice 
2 color b1   1 646 1 0 0 stage_one 
2 shape h1   1 413 2 0 1 stage_one 
2 color w1   1 485 3 0 1 stage_one 
2 shape ci1   1 515 4 0 1 stage_one 
2 shape ci2   1 452 5 0 1 stage_one 
2 color w2   2 693 5 0 1 stage_one 
2 color b2   1 381 6 0 1 stage_one 
2 color w1   1 509 7 0 1 stage_one 
2 shape h2   1 1077 8 0 1 stage_one 
2 shape ci2   1 474 9 0 1 stage_one 
2 color b2   1 492 10 0 1 stage_one 
2 shape h1   1 437 11 0 1 stage_one 
2 color w2   1 733 12 0 1 stage_one 
2 shape ci1   1 625 13 0 1 stage_one 
2 shape h2   2 669 13 0 1 stage_one 
2 shape h1   1 502 14 0 1 stage_one 
2 shape h2   1 394 15 0 1 stage_one 
2 shape ci1   2 387 15 0 1 stage_one 
2 color b1   1 507 16 0 1 stage_one 
2 shape ci2   1 569 17 0 1 stage_one 
2 color b1   1 604 18 0 1 stage_one 
2 shape h2   2 1048 18 0 1 stage_one 
2 shape h1   1 555 19 0 1 stage_one 
2 color b2   1 488 20 0 1 stage_one 
2 shape ci2   1 454 21 0 1 stage_one 
2 shape ci1   2 837 21 0 1 stage_one 
2 color w2   1 1002 22 0 1 stage_one 
2 shape h2   2 831 22 0 1 stage_one 
2 color w1   1 1276 23 0 1 stage_one 
2 color b1   1 562 24 0 1 stage_one 
2 color b2   1 678 25 0 1 stage_one 
2 shape ci2   1 590 26 0 1 stage_one 
2 shape h1   1 610 27 0 1 stage_one 
2 shape ci1   1 884 28 0 1 stage_one 
2 shape ci2   1 580 29 0 1 stage_one 
2 color w1   1 608 30 0 1 stage_one 
2 color w2   1 1126 31 0 1 stage_one 
2 color w1   1 602 32 0 1 stage_one 
2 shape ci1   1 869 33 0 1 stage_one 
2 color b2   1 551 34 0 1 stage_one 
2 color w2   1 741 35 0 1 stage_one 
2 color b1   1 545 36 0 1 stage_one 
2 color w2   1 773 37 0 1 stage_one 
2 color b2   1 589 38 0 1 stage_one 
2 shape h2   1 886 39 0 1 stage_one 
2 shape h1   1 634 40 0 1 stage_one 
2 color w1   2 984 40 0 1 stage_one 
2 color b1   1 521 41 0 1 stage_one 
2 color b2   1 554 42 0 1 stage_one 
2 color w2   1 597 43 0 1 stage_one 
2 shape h2   1 1492 44 0 1 stage_one 
2 shape ci1   1 731 45 0 1 stage_one 
2 shape h1   1 523 46 0 1 stage_one 
2 color b1   1 591 47 0 1 stage_one 
2 color w1   1 829 48 0 1 stage_one 
2 color w2   1 552 49 0 1 stage_one 
2 shape ci2   1 550 50 0 1 stage_one 
2 color b1   1 531 51 0 1 stage_one 
2 shape h2   2 1302 51 0 1 stage_one 
2 shape h1   1 531 52 0 1 stage_one 
2 shape ci2   1 650 53 0 1 stage_one 
2 shape ci1   1 820 54 0 1 stage_one 
2 color b2   1 603 55 0 1 stage_one 
2 color w1   1 584 56 0 1 stage_one 
3 shape ci1   2 1797 0 0 0 stage_two_a 
3 color w2   1 1269 1 0 0 stage_two_a 
3 shape ci2   1 735 2 0 1 stage_two_a 
3 color b1   1 767 3 0 1 stage_two_a 
3 color w1   1 885 4 0 1 stage_two_a 
3 color b2   1 780 5 0 1 stage_two_a 
3 color w2   1 654 6 0 1 stage_two_a 
3 color b1   1 888 7 0 1 stage_two_a 
3 color w2   1 683 8 0 1 stage_two_a 
3 color w1   1 773 9 0 1 stage_two_a 
3 shape h1   1 644 10 0 1 stage_two_a 
3 shape ci1   1 810 11 0 1 stage_two_a 
3 color b2   1 578 12 0 1 stage_two_a 
3 shape ci2   1 592 13 0 1 stage_two_a 
3 shape h1   1 584 14 0 1 stage_two_a 
3 color w2   1 641 15 0 1 stage_two_a 
3 color w1   1 645 16 0 1 stage_two_a 
3 shape ci2   1 646 17 0 1 stage_two_a 
3 shape ci1   1 1537 18 0 1 stage_two_a 
3 color b1   1 542 19 0 1 stage_two_a 
3 color b2   1 673 20 0 1 stage_two_a 
3 color w1   1 564 21 0 1 stage_two_a 
3 shape ci2   1 619 22 0 1 stage_two_a 
3 shape h1   1 569 23 0 1 stage_two_a 
3 shape ci1   1 1333 24 0 1 stage_two_a 
3 shape ci2   1 546 25 0 1 stage_two_a 
3 shape ci1   1 694 26 0 1 stage_two_a 
3 color b2   1 509 27 0 1 stage_two_a 
3 shape ci2   1 567 28 0 1 stage_two_a 
3 shape h1   1 556 29 0 1 stage_two_a 
3 shape ci2   1 528 30 0 1 stage_two_a 
3 color w1   1 719 31 0 1 stage_two_a 
3 shape ci1   1 1527 32 0 1 stage_two_a 
3 shape ci2   1 528 33 0 1 stage_two_a 
3 color b2   1 551 34 0 1 stage_two_a 
3 shape ci1   1 696 35 0 1 stage_two_a 
3 color w1   1 626 36 0 1 stage_two_a 
3 color b1   1 615 37 0 1 stage_two_a 
3 shape ci2   1 604 38 0 1 stage_two_a 
3 shape ci1   1 1130 39 0 1 stage_two_a 
3 shape ci2   1 534 40 0 1 stage_two_a 
3 color w1   1 675 41 0 1 stage_two_a 
3 shape h2   1 626 42 0 1 stage_two_a 
3 color b2   1 722 43 0 1 stage_two_a 
3 color b1   1 654 44 0 1 stage_two_a 
3 color b2   1 581 45 0 1 stage_two_a 
3 color w2   1 686 46 0 1 stage_two_a 
3 shape ci2   1 526 47 0 1 stage_two_a 
3 color b2   1 558 48 0 1 stage_two_a 
3 shape h1   1 705 49 0 1 stage_two_a 
3 shape ci1   1 772 50 0 1 stage_two_a 
3 shape h2   1 669 51 0 1 stage_two_a 
3 shape h1   1 667 52 0 1 stage_two_a 
3 color b1   1 571 53 0 1 stage_two_a 
3 color b2   1 453 54 0 1 stage_two_a 
3 shape h2   1 979 55 0 1 stage_two_a 
3 shape ci1   1 717 56 0 1 stage_two_a 
3 color w1   2 447 56 0 1 stage_two_a 
3 color w2   1 633 57 0 1 stage_two_a 
3 shape ci2   1 466 58 0 1 stage_two_a 
3 shape h1   1 710 59 0 1 stage_two_a 
3 shape h2   1 1155 60 0 1 stage_two_a 
3 color b2   1 481 61 0 1 stage_two_a 
3 shape ci1   1 657 62 0 1 stage_two_a 
3 shape h1   1 477 63 0 1 stage_two_a 
3 color w1   1 632 64 0 1 stage_two_a 
3 color b1   1 557 65 0 1 stage_two_a 
3 shape ci1   1 692 66 0 1 stage_two_a 
3 color w2   1 611 67 0 1 stage_two_a 
3 color b2   1 490 68 0 1 stage_two_a 
3 shape ci2   1 518 69 0 1 stage_two_a 
3 color w2   1 966 70 0 1 stage_two_a 
3 color b1   1 523 71 0 1 stage_two_a 
3 shape h1   2 1572 71 0 1 stage_two_a 
3 color w1   1 555 72 0 1 stage_two_a 
3 shape ci2   1 497 73 0 1 stage_two_a 
3 color b2   1 477 74 0 1 stage_two_a 
3 color b1   1 453 75 0 1 stage_two_a 
3 shape h2   1 936 76 0 1 stage_two_a 
3 shape ci1   1 682 77 0 1 stage_two_a 
3 color w2   1 546 78 0 1 stage_two_a 
3 color b2   1 442 79 0 1 stage_two_a 
3 color w1   1 545 80 0 1 stage_two_a 
3 color w2   1 553 81 0 1 stage_two_a 
3 shape ci2   1 474 82 0 1 stage_two_a 
3 color w1   1 460 83 0 1 stage_two_a 
3 shape h2   1 1202 84 0 1 stage_two_a 
3 color b1   1 497 85 0 1 stage_two_a 
3 shape ci1   1 855 86 0 1 stage_two_a 
3 shape h2   1 1116 87 0 1 stage_two_a 
3 shape ci2   1 490 88 0 1 stage_two_a 
3 color w2   1 567 89 0 1 stage_two_a 
3 color b1   1 564 90 0 1 stage_two_a 
3 shape h2   1 839 91 0 1 stage_two_a 
3 shape ci2   1 611 92 0 1 stage_two_a 
3 shape ci1   1 1557 93 0 1 stage_two_a 
3 color w2   2 714 93 0 1 stage_two_a 
3 color b1   1 557 94 0 1 stage_two_a 
3 color w2   1 634 95 0 1 stage_two_a 
3 shape ci2   1 515 96 0 1 stage_two_a 
4 color b2   1 631 1 0 0 stage_two_b 
4 shape h1   1 394 2 0 1 stage_two_b 
4 shape h2   1 644 3 0 1 stage_two_b 
4 shape ci2   1 437 4 0 1 stage_two_b 
4 shape ci1   1 975 5 0 1 stage_two_b 
4 shape h1   1 456 6 0 1 stage_two_b 
4 shape h2   1 1050 7 0 1 stage_two_b 
4 shape ci1   1 865 8 0 1 stage_two_b 
4 shape ci2   1 592 9 0 1 stage_two_b 
4 shape ci1   2 813 9 0 1 stage_two_b 
4 shape h2   1 913 10 0 1 stage_two_b 
4 color w2   1 538 11 0 1 stage_two_b 
4 shape h1   1 469 12 0 1 stage_two_b 
4 color b2   1 424 13 0 1 stage_two_b 
4 shape ci1   1 516 14 0 1 stage_two_b 
4 color b1   1 514 15 0 1 stage_two_b 
4 shape h2   1 1253 16 0 1 stage_two_b 
4 color w1   1 593 17 0 1 stage_two_b 
4 color b2   1 432 18 0 1 stage_two_b 
4 color b1   1 396 19 0 1 stage_two_b 
4 shape ci1   1 593 20 0 1 stage_two_b 
4 shape h2   1 815 21 0 1 stage_two_b 
4 shape ci2   1 631 22 0 1 stage_two_b 
4 shape h1   1 489 23 0 1 stage_two_b 
4 shape h2   1 691 24 0 1 stage_two_b 
4 color w2   1 657 25 0 1 stage_two_b 
4 color w1   1 363 26 0 1 stage_two_b 
4 color w2   1 401 27 0 1 stage_two_b 
4 color w1   1 359 28 0 1 stage_two_b 
4 color b1   1 448 29 0 1 stage_two_b 
4 shape h1   1 438 30 0 1 stage_two_b 
4 shape ci1   2 394 30 0 1 stage_two_b 
4 shape h2   1 739 31 0 1 stage_two_b 
4 shape ci2   1 417 32 0 1 stage_two_b 
4 shape h1   1 471 33 0 1 stage_two_b 
4 color w2   1 559 34 0 1 stage_two_b 
4 shape h2   1 669 35 0 1 stage_two_b 
4 color w1   1 645 36 0 1 stage_two_b 
4 color w2   1 475 37 0 1 stage_two_b 
4 color w1   1 362 38 0 1 stage_two_b 
4 color b1   1 459 39 0 1 stage_two_b 
4 shape ci2   1 566 40 0 1 stage_two_b 
4 color w1   1 493 41 0 1 stage_two_b 
4 color b1   1 432 42 0 1 stage_two_b 
4 color b2   1 397 43 0 1 stage_two_b 
4 shape h2   1 422 44 0 1 stage_two_b 
4 color w1   1 427 45 0 1 stage_two_b 
4 color b2   1 413 46 0 1 stage_two_b 
4 shape ci2   1 437 47 0 1 stage_two_b 
4 color b1   1 436 48 0 1 stage_two_b 
4 shape h1   1 559 49 0 1 stage_two_b 
4 color w1   1 469 50 0 1 stage_two_b 
4 shape h2   1 413 51 0 1 stage_two_b 
4 color b2   1 472 52 0 1 stage_two_b 
4 shape h1   1 407 53 0 1 stage_two_b 
4 color w1   1 538 54 0 1 stage_two_b 
4 shape ci2   1 558 55 0 1 stage_two_b 
4 color w2   1 416 56 0 1 stage_two_b 
4 shape h1   1 361 57 0 1 stage_two_b 
4 color w1   1 386 58 0 1 stage_two_b 
4 color b1   1 421 59 0 1 stage_two_b 
4 shape h2   1 602 60 0 1 stage_two_b 
4 color b2   1 441 61 0 1 stage_two_b 
4 shape ci2   1 534 62 0 1 stage_two_b 
4 color b1   1 463 63 0 1 stage_two_b 
4 color w1   1 388 64 0 1 stage_two_b 
4 color w2   1 392 65 0 1 stage_two_b 
4 shape ci1   1 538 66 0 1 stage_two_b 
4 color w1   1 546 67 0 1 stage_two_b 
4 shape ci2   1 375 68 0 1 stage_two_b 
4 color b1   2 478 68 0 1 stage_two_b 
4 color b2   1 259 69 0 1 stage_two_b 
4 shape h1   1 419 70 0 1 stage_two_b 
4 color w2   1 422 71 0 1 stage_two_b 
4 shape h2   1 473 72 0 1 stage_two_b 
4 shape h1   1 521 73 0 1 stage_two_b 
4 color b2   1 411 74 0 1 stage_two_b 
4 shape h2   1 419 75 0 1 stage_two_b 
4 color w2   1 400 76 0 1 stage_two_b 
4 shape ci1   1 673 77 0 1 stage_two_b 
4 shape ci2   1 437 78 0 1 stage_two_b 
4 color w1   1 390 79 0 1 stage_two_b 
4 color w2   1 489 80 0 1 stage_two_b 
4 color b2   1 410 81 0 1 stage_two_b 
4 color b1   1 411 82 0 1 stage_two_b 
4 color w2   2 468 82 0 1 stage_two_b 
4 shape h1   1 477 83 0 1 stage_two_b 
4 shape ci1   2 393 83 0 1 stage_two_b 
4 color b1   1 529 84 0 1 stage_two_b 
4 shape ci2   1 511 85 0 1 stage_two_b 
4 color w1   1 536 86 0 1 stage_two_b 
4 color w2   1 459 87 0 1 stage_two_b 
4 shape ci1   1 792 88 0 1 stage_two_b 
4 shape ci2   1 463 89 0 1 stage_two_b 
4 color b2   1 438 90 0 1 stage_two_b 
4 shape h1   1 508 91 0 1 stage_two_b 
4 color w1   1 1158 92 0 1 stage_two_b 
4 color b2   1 518 93 0 1 stage_two_b 
4 shape h2   1 641 94 0 1 stage_two_b 
4 shape h1   2 597 94 0 1 stage_two_b 
5 shape h2   1 1816 1 0 0 stage_three_a 
5 color w2   1 1119 2 0 1 stage_three_a 
5 color w1   1 1060 3 0 1 stage_three_a 
5 shape ci2   2 1294 3 0 1 stage_three_a 
5 color b2   1 1019 4 0 1 stage_three_a 
5 color w1   1 887 5 0 1 stage_three_a 
5 color b1   1 944 6 0 1 stage_three_a 
5 shape ci1   3 2500 6 0 1 stage_three_a 
5 color w1   1 842 7 0 1 stage_three_a 
5 shape h1   1 1414 8 0 1 stage_three_a 
5 color w2   1 1072 9 0 1 stage_three_a 
5 shape h2   3 2500 9 0 1 stage_three_a 
5 color b2   1 918 10 0 1 stage_three_a 
5 color w2   1 841 11 0 1 stage_three_a 
5 shape h1   1 1262 12 0 1 stage_three_a 
5 color b1   1 1422 13 0 1 stage_three_a 
5 shape ci1   1 1746 14 0 1 stage_three_a 
5 shape h2   1 1473 15 0 1 stage_three_a 
5 shape ci2   1 1684 16 0 1 stage_three_a 
5 shape h1   1 1186 17 0 1 stage_three_a 
5 color w2   1 1089 18 0 1 stage_three_a 
5 shape ci2   1 1082 19 0 1 stage_three_a 
5 color b1   1 1581 20 0 1 stage_three_a 
5 shape h2   1 1870 21 0 1 stage_three_a 
5 color w1   1 890 22 0 1 stage_three_a 
5 shape ci1   2 951 22 0 1 stage_three_a 
5 shape h1   1 970 23 0 1 stage_three_a 
5 color b1   2 1241 23 0 1 stage_three_a 
5 shape h2   1 1746 24 0 1 stage_three_a 
5 color w1   1 904 25 0 1 stage_three_a 
5 shape ci2   1 787 26 0 1 stage_three_a 
5 shape ci1   1 737 27 0 1 stage_three_a 
5 color b2   1 915 28 0 1 stage_three_a 
5 shape h1   1 1535 29 0 1 stage_three_a 
5 color w1   1 1670 30 0 1 stage_three_a 
5 color b2   1 1172 31 0 1 stage_three_a 
5 color w2   1 913 32 0 1 stage_three_a 
5 color w1   1 1046 33 0 1 stage_three_a 
5 color b2   1 1049 34 0 1 stage_three_a 
5 color w2   1 640 35 0 1 stage_three_a 
5 shape ci1   1 1113 36 0 1 stage_three_a 
5 color b1   1 885 37 0 1 stage_three_a 
5 shape h1   1 1547 38 0 1 stage_three_a 
5 color b2   1 1518 39 0 1 stage_three_a 
5 color w1   1 721 40 0 1 stage_three_a 
5 color w2   1 450 41 0 1 stage_three_a 
5 shape h2   1 1186 42 0 1 stage_three_a 
5 color b1   1 650 43 0 1 stage_three_a 
5 color w2   1 764 44 0 1 stage_three_a 
5 color b1   1 715 45 0 1 stage_three_a 
5 color b2   1 780 46 0 1 stage_three_a 
5 color w2   1 504 47 0 1 stage_three_a 
5 shape h1   1 807 48 0 1 stage_three_a 
5 color b1   1 1109 49 0 1 stage_three_a 
5 shape h2   2 810 49 0 1 stage_three_a 
5 color w1   2 416 49 0 1 stage_three_a 
5 color w2   1 883 50 0 1 stage_three_a 
5 color b1   1 583 51 0 1 stage_three_a 
5 color b2   1 840 52 0 1 stage_three_a 
5 color w1   1 1317 53 0 1 stage_three_a 
5 shape ci1   1 1749 54 0 1 stage_three_a 
5 shape h1   1 936 55 0 1 stage_three_a 
5 shape h2   1 674 56 0 1 stage_three_a 
5 shape h1   1 509 57 0 1 stage_three_a 
5 shape ci2   1 517 58 0 1 stage_three_a 
5 color w2   1 828 59 0 1 stage_three_a 
5 shape h2   1 913 60 0 1 stage_three_a 
5 color w1   1 1338 61 0 1 stage_three_a 
5 shape h1   1 652 62 0 1 stage_three_a 
5 color w2   1 771 63 0 1 stage_three_a 
5 shape ci1   1 1649 64 0 1 stage_three_a 
5 color b2   1 1091 65 0 1 stage_three_a 
5 shape h1   2 920 65 0 1 stage_three_a 
5 shape ci1   2 627 65 0 1 stage_three_a 
5 color w1   1 984 66 0 1 stage_three_a 
5 shape h2   1 779 67 0 1 stage_three_a 
5 color w2   1 1002 68 0 1 stage_three_a 
5 shape h1   1 1452 69 0 1 stage_three_a 
5 color b2   1 1445 70 0 1 stage_three_a 
5 color w2   1 581 71 0 1 stage_three_a 
5 shape ci1   1 1319 72 0 1 stage_three_a 
5 shape h2   1 529 73 0 1 stage_three_a 
5 shape ci2   1 582 74 0 1 stage_three_a 
5 shape ci1   1 1793 75 0 1 stage_three_a 
5 shape h2   1 820 76 0 1 stage_three_a 
5 shape ci2   1 910 77 0 1 stage_three_a 
5 color b1   1 826 78 0 1 stage_three_a 
5 shape h1   1 821 79 0 1 stage_three_a 
5 color w2   1 714 80 0 1 stage_three_a 
5 shape h2   1 754 81 0 1 stage_three_a 
5 shape ci1   1 1113 82 0 1 stage_three_a 
5 color b2   1 1298 83 0 1 stage_three_a 
5 color b1   2 665 83 0 1 stage_three_a 
5 shape ci2   1 715 84 0 1 stage_three_a 
5 shape h1   1 890 85 0 1 stage_three_a 
5 shape ci1   1 1016 86 0 1 stage_three_a 
5 shape h2   1 510 87 0 1 stage_three_a 
5 color w2   1 2240 88 0 1 stage_three_a 
5 shape ci1   2 1112 88 0 1 stage_three_a 
5 shape h2   1 665 89 0 1 stage_three_a 
6 color b1   1 750 1 0 0 stage_three_b 
6 shape h1   1 549 2 0 1 stage_three_b 
6 color w1   1 638 3 0 1 stage_three_b 
6 color b1   1 581 4 0 1 stage_three_b 
6 color w1   1 715 5 0 1 stage_three_b 
6 shape h2   1 684 6 0 1 stage_three_b 
6 shape ci1   1 1324 7 0 1 stage_three_b 
6 color b1   1 690 8 0 1 stage_three_b 
6 shape ci2   1 1631 9 0 1 stage_three_b 
6 shape h1   1 661 10 0 1 stage_three_b 
6 color w2   1 974 11 0 1 stage_three_b 
6 color w1   1 603 12 0 1 stage_three_b 
6 color b2   1 837 13 0 1 stage_three_b 
6 color w1   1 730 14 0 1 stage_three_b 
6 color b2   1 997 15 0 1 stage_three_b 
6 color w1   1 684 16 0 1 stage_three_b 
6 color b2   1 665 17 0 1 stage_three_b 
6 color w2   2 838 17 0 1 stage_three_b 
6 shape h2   2 1076 17 0 1 stage_three_b 
6 color b1   1 505 18 0 1 stage_three_b 
6 color b2   1 469 19 0 1 stage_three_b 
6 shape ci1   1 927 20 0 1 stage_three_b 
6 shape ci2   1 620 21 0 1 stage_three_b 
6 color w1   1 796 22 0 1 stage_three_b 
6 color w2   2 806 22 0 1 stage_three_b 
6 color b2   1 445 23 0 1 stage_three_b 
6 shape h1   2 1175 23 0 1 stage_three_b 
6 color w1   1 645 24 0 1 stage_three_b 
6 color w2   1 408 25 0 1 stage_three_b 
6 color b1   1 518 26 0 1 stage_three_b 
6 shape ci2   1 536 27 0 1 stage_three_b 
6 color w2   1 486 28 0 1 stage_three_b 
6 shape h1   1 601 29 0 1 stage_three_b 
6 shape ci2   1 503 30 0 1 stage_three_b 
6 shape h1   1 683 31 0 1 stage_three_b 
6 shape ci1   1 1530 32 0 1 stage_three_b 
6 color b1   1 625 33 0 1 stage_three_b 
6 shape h1   2 558 33 0 1 stage_three_b 
6 color b2   1 491 34 0 1 stage_three_b 
6 color w1   1 650 35 0 1 stage_three_b 
6 shape ci1   2 1062 35 0 1 stage_three_b 
6 color b2   1 871 36 0 1 stage_three_b 
6 shape h2   1 943 37 0 1 stage_three_b 
6 shape ci1   1 1450 38 0 1 stage_three_b 
6 shape h2   1 697 39 0 1 stage_three_b 
6 shape h1   2 652 39 0 1 stage_three_b 
6 shape ci2   1 842 40 0 1 stage_three_b 
6 color b1   1 629 41 0 1 stage_three_b 
6 shape h2   1 1414 42 0 1 stage_three_b 
6 shape ci1   1 1004 43 0 1 stage_three_b 
6 shape h1   1 555 44 0 1 stage_three_b 
6 shape ci2   1 788 45 0 1 stage_three_b 
6 color b2   1 500 46 0 1 stage_three_b 
6 color b1   1 503 47 0 1 stage_three_b 
6 color w1   2 507 47 0 1 stage_three_b 
6 shape h2   1 1003 48 0 1 stage_three_b 
6 color b2   1 603 49 0 1 stage_three_b 
6 color w1   1 552 50 0 1 stage_three_b 
6 shape h1   2 1532 50 0 1 stage_three_b 
6 color b2   1 452 51 0 1 stage_three_b 
6 color b1   1 442 52 0 1 stage_three_b 
6 color b2   1 437 53 0 1 stage_three_b 
6 shape ci1   1 536 54 0 1 stage_three_b 
6 shape h2   1 720 55 0 1 stage_three_b 
6 shape h1   1 636 56 0 1 stage_three_b 
6 shape ci1   1 797 57 0 1 stage_three_b 
6 color w2   1 896 58 0 1 stage_three_b 
6 shape h1   1 774 59 0 1 stage_three_b 
6 shape ci2   1 685 60 0 1 stage_three_b 
6 shape h2   1 609 61 0 1 stage_three_b 
6 shape h1   1 603 62 0 1 stage_three_b 
6 color w1   1 585 63 0 1 stage_three_b 
6 shape ci1   1 977 64 0 1 stage_three_b 
6 shape h1   1 538 65 0 1 stage_three_b 
6 shape h2   1 1985 66 0 1 stage_three_b 
6 color b2   1 1101 67 0 1 stage_three_b 
6 shape ci1   1 678 68 0 1 stage_three_b 
6 color w1   1 670 69 0 1 stage_three_b 
6 color b2   1 689 70 0 1 stage_three_b 
6 color b1   1 609 71 0 1 stage_three_b 
6 shape ci2   1 640 72 0 1 stage_three_b 
6 color w1   1 1180 73 0 1 stage_three_b 
6 shape h1   1 580 74 0 1 stage_three_b 
6 color b1   1 573 75 0 1 stage_three_b 
6 color w2   1 613 76 0 1 stage_three_b 
6 color w1   1 534 77 0 1 stage_three_b 
6 color w2   1 491 78 0 1 stage_three_b 
6 color w1   1 402 79 0 1 stage_three_b 
6 shape ci2   1 590 80 0 1 stage_three_b 
6 shape h1   1 548 81 0 1 stage_three_b 
6 shape h2   1 1360 82 0 1 stage_three_b 
6 shape ci2   1 573 83 0 1 stage_three_b 
6 shape h2   1 1003 84 0 1 stage_three_b 
6 shape ci1   1 1101 85 0 1 stage_three_b 
6 shape h1   1 553 86 0 1 stage_three_b 
6 color b2   1 550 87 0 1 stage_three_b 
6 color w1   1 493 88 0 1 stage_three_b 
6 shape ci2   1 602 89 0 1 stage_three_b 
6 shape h2   1 602 90 0 1 stage_three_b 
6 color b2   1 716 91 0 1 stage_three_b 
