# Supplementary material for: Target-Response Associations Can Produce Response-Congruency Effects Without Task-Switching Costs
Source: Front Psychol. 2019 Feb 11;10:40. doi: 10.3389/fpsyg.2019.00040 (PMC6378947; doi:10.3389/fpsyg.2019.00040)
Supplement: DATA SHEET S1 — Dataset in Experiment 1 and 2. [file Data_Sheet_1.ZIP › Data/Exp1/subject18.txt]

1 shape ci2   1 812 1 0 0 practice 
1 color w2   1 1183 2 0 1 practice 
1 color w1   1 489 3 0 1 practice 
1 shape h1   1 729 4 0 1 practice 
1 shape ci1   1 511 5 0 1 practice 
1 color b1   1 880 6 0 1 practice 
1 color b2   1 638 7 0 1 practice 
1 shape h2   1 475 8 0 1 practice 
1 shape h2   1 458 9 0 1 practice 
1 shape h1   1 698 10 0 1 practice 
1 color w1   1 521 11 0 1 practice 
1 shape ci1   1 745 12 0 1 practice 
1 color b2   1 800 13 0 1 practice 
1 color b1   1 938 14 0 1 practice 
1 color w2   1 615 15 0 1 practice 
1 color b1   1 622 16 0 1 practice 
1 shape ci2   1 585 17 0 1 practice 
1 color w1   1 377 18 0 1 practice 
1 shape ci2   1 458 19 0 1 practice 
1 color w2   1 406 20 0 1 practice 
1 color b2   1 653 21 0 1 practice 
1 shape h2   1 659 22 0 1 practice 
1 shape ci1   1 699 23 0 1 practice 
1 shape h1   1 765 24 0 1 practice 
1 shape ci1   1 799 25 0 1 practice 
1 color b1   1 602 26 0 1 practice 
1 color w2   1 786 27 0 1 practice 
1 shape h1   1 739 28 0 1 practice 
1 color b2   1 884 29 0 1 practice 
1 shape h2   1 889 30 0 1 practice 
1 color w1   1 535 31 0 1 practice 
1 shape ci2   1 589 32 0 1 practice 
2 color w2   1 901 1 0 0 stage_one 
2 shape h2   1 883 2 0 1 stage_one 
2 shape ci2   1 545 3 0 1 stage_one 
2 color w1   1 612 4 0 1 stage_one 
2 color b2   1 661 5 0 1 stage_one 
2 shape ci1   1 664 6 0 1 stage_one 
2 color b1   1 601 7 0 1 stage_one 
2 shape h1   1 700 8 0 1 stage_one 
2 shape h1   1 594 9 0 1 stage_one 
2 color w2   2 506 9 0 1 stage_one 
2 shape h2   1 945 10 0 1 stage_one 
2 color b2   1 628 11 0 1 stage_one 
2 color b1   1 572 12 0 1 stage_one 
2 color w1   1 549 13 0 1 stage_one 
2 color b1   1 805 14 0 1 stage_one 
2 shape ci1   1 775 15 0 1 stage_one 
2 shape ci2   1 516 16 0 1 stage_one 
2 color w2   1 458 17 0 1 stage_one 
2 shape ci2   1 451 18 0 1 stage_one 
2 shape ci1   1 530 19 0 1 stage_one 
2 shape h2   1 765 20 0 1 stage_one 
2 color w1   1 510 21 0 1 stage_one 
2 color b2   1 441 22 0 1 stage_one 
2 shape h1   1 709 23 0 1 stage_one 
2 shape ci1   1 720 24 0 1 stage_one 
2 color b1   1 707 25 0 1 stage_one 
2 shape h2   1 627 26 0 1 stage_one 
2 shape h1   1 692 27 0 1 stage_one 
2 shape ci2   1 869 28 0 1 stage_one 
2 color w1   1 452 29 0 1 stage_one 
2 shape ci1   1 741 30 0 1 stage_one 
2 shape h2   1 868 31 0 1 stage_one 
2 color w2   1 1034 32 0 1 stage_one 
2 shape ci2   1 639 33 0 1 stage_one 
2 color b2   1 589 34 0 1 stage_one 
2 color b2   1 605 35 0 1 stage_one 
2 color b1   1 562 36 0 1 stage_one 
2 color w1   1 608 37 0 1 stage_one 
2 color w2   1 746 38 0 1 stage_one 
2 color w1   1 434 39 0 1 stage_one 
2 color w2   1 374 40 0 1 stage_one 
2 color b1   1 547 41 0 1 stage_one 
2 color b2   1 580 42 0 1 stage_one 
2 color b2   1 471 43 0 1 stage_one 
2 color w2   1 426 44 0 1 stage_one 
2 shape h1   1 696 45 0 1 stage_one 
2 shape ci2   1 583 46 0 1 stage_one 
2 color b1   1 706 47 0 1 stage_one 
2 shape h2   1 1162 48 0 1 stage_one 
2 shape ci1   1 645 49 0 1 stage_one 
2 shape h1   1 1263 50 0 1 stage_one 
2 color w1   1 539 51 0 1 stage_one 
2 shape ci2   1 542 52 0 1 stage_one 
2 shape h1   1 691 53 0 1 stage_one 
2 color b1   1 637 54 0 1 stage_one 
2 color w1   1 420 55 0 1 stage_one 
2 shape h2   1 707 56 0 1 stage_one 
2 color b2   1 710 57 0 1 stage_one 
2 shape ci1   1 665 58 0 1 stage_one 
2 shape h2   1 767 59 0 1 stage_one 
2 shape h1   1 531 60 0 1 stage_one 
2 shape ci1   1 760 61 0 1 stage_one 
2 color w2   1 771 62 0 1 stage_one 
2 shape ci2   1 749 63 0 1 stage_one 
3 shape ci2   1 1253 1 0 0 stage_two_a 
3 color w1   1 597 2 0 1 stage_two_a 
3 shape h2   1 1125 3 0 1 stage_two_a 
3 shape h1   1 584 4 0 1 stage_two_a 
3 shape ci2   1 576 5 0 1 stage_two_a 
3 shape h1   1 683 6 0 1 stage_two_a 
3 shape ci2   1 698 7 0 1 stage_two_a 
3 color b2   1 695 8 0 1 stage_two_a 
3 color w2   1 806 9 0 1 stage_two_a 
3 color b1   1 630 10 0 1 stage_two_a 
3 shape h1   1 660 11 0 1 stage_two_a 
3 shape ci2   1 568 12 0 1 stage_two_a 
3 color w2   1 553 13 0 1 stage_two_a 
3 shape h2   1 846 14 0 1 stage_two_a 
3 shape h1   1 1062 15 0 1 stage_two_a 
3 color b1   1 545 16 0 1 stage_two_a 
3 color b2   1 434 17 0 1 stage_two_a 
3 color w1   1 559 18 0 1 stage_two_a 
3 shape ci1   1 691 19 0 1 stage_two_a 
3 shape h2   1 629 20 0 1 stage_two_a 
3 color w2   1 516 21 0 1 stage_two_a 
3 shape ci2   1 611 22 0 1 stage_two_a 
3 shape h1   1 513 23 0 1 stage_two_a 
3 shape ci2   1 1091 24 0 1 stage_two_a 
3 shape h2   1 547 25 0 1 stage_two_a 
3 shape ci1   1 608 26 0 1 stage_two_a 
3 shape h1   1 610 27 0 1 stage_two_a 
3 shape ci2   1 570 28 0 1 stage_two_a 
3 color b2   1 594 29 0 1 stage_two_a 
3 color b1   1 1159 30 0 1 stage_two_a 
3 shape h2   1 454 31 0 1 stage_two_a 
3 color b2   1 553 32 0 1 stage_two_a 
3 color w2   1 463 33 0 1 stage_two_a 
3 shape ci2   1 858 34 0 1 stage_two_a 
3 color w1   1 578 35 0 1 stage_two_a 
3 color b1   1 603 36 0 1 stage_two_a 
3 color w2   1 500 37 0 1 stage_two_a 
3 shape h1   1 626 38 0 1 stage_two_a 
3 shape ci1   1 605 39 0 1 stage_two_a 
3 color b2   1 505 40 0 1 stage_two_a 
3 color b1   1 932 41 0 1 stage_two_a 
3 shape ci2   1 565 42 0 1 stage_two_a 
3 shape h2   1 649 43 0 1 stage_two_a 
3 color b2   2 533 43 0 1 stage_two_a 
3 color w2   1 442 44 0 1 stage_two_a 
3 color b1   1 677 45 0 1 stage_two_a 
3 shape ci1   1 625 46 0 1 stage_two_a 
3 color w2   1 756 47 0 1 stage_two_a 
3 color b2   1 659 48 0 1 stage_two_a 
3 color b1   1 954 49 0 1 stage_two_a 
3 color w2   1 575 50 0 1 stage_two_a 
3 shape h2   1 608 51 0 1 stage_two_a 
3 shape ci2   1 657 52 0 1 stage_two_a 
3 color w1   1 905 53 0 1 stage_two_a 
3 color b1   1 751 54 0 1 stage_two_a 
3 shape h2   1 1019 55 0 1 stage_two_a 
3 color b2   1 668 56 0 1 stage_two_a 
3 color w2   1 535 57 0 1 stage_two_a 
3 shape ci1   1 670 58 0 1 stage_two_a 
3 shape h1   1 574 59 0 1 stage_two_a 
3 shape ci1   1 605 60 0 1 stage_two_a 
3 shape h1   1 789 61 0 1 stage_two_a 
3 color b1   1 1354 62 0 1 stage_two_a 
3 color w1   1 567 63 0 1 stage_two_a 
3 shape ci1   1 605 64 0 1 stage_two_a 
3 color b1   1 916 65 0 1 stage_two_a 
3 shape h1   2 640 65 0 1 stage_two_a 
3 color w2   1 573 66 0 1 stage_two_a 
3 color b2   1 588 67 0 1 stage_two_a 
3 color b1   1 1105 68 0 1 stage_two_a 
3 color b2   1 507 69 0 1 stage_two_a 
3 color w2   1 584 70 0 1 stage_two_a 
3 color b2   1 840 71 0 1 stage_two_a 
3 shape h2   2 558 71 0 1 stage_two_a 
3 shape ci2   1 591 72 0 1 stage_two_a 
3 color b1   1 487 73 0 1 stage_two_a 
3 color w2   1 640 74 0 1 stage_two_a 
3 shape h2   1 1039 75 0 1 stage_two_a 
3 color w1   1 510 76 0 1 stage_two_a 
3 color b2   1 893 77 0 1 stage_two_a 
3 shape h1   1 632 78 0 1 stage_two_a 
3 shape h2   1 906 79 0 1 stage_two_a 
3 color b1   1 388 80 0 1 stage_two_a 
3 shape ci2   1 640 81 0 1 stage_two_a 
3 color b2   1 588 82 0 1 stage_two_a 
3 shape ci1   1 645 83 0 1 stage_two_a 
3 shape ci2   1 623 84 0 1 stage_two_a 
3 color w1   1 660 85 0 1 stage_two_a 
3 shape h1   1 645 86 0 1 stage_two_a 
3 color b1   1 680 87 0 1 stage_two_a 
3 shape h2   1 854 88 0 1 stage_two_a 
3 shape ci1   1 600 89 0 1 stage_two_a 
3 color w1   1 594 90 0 1 stage_two_a 
3 shape h1   1 594 91 0 1 stage_two_a 
3 color b1   1 745 92 0 1 stage_two_a 
3 shape ci2   1 556 93 0 1 stage_two_a 
3 shape ci1   1 682 94 0 1 stage_two_a 
3 color w1   1 588 95 0 1 stage_two_a 
3 color w2   1 596 96 0 1 stage_two_a 
3 shape ci2   1 541 97 0 1 stage_two_a 
4 color b1   1 1039 1 0 0 stage_two_b 
4 color b2   1 506 2 0 1 stage_two_b 
4 shape h2   1 410 3 0 1 stage_two_b 
4 color w2   2 390 3 0 1 stage_two_b 
4 shape h1   1 609 4 0 1 stage_two_b 
4 shape ci2   1 525 5 0 1 stage_two_b 
4 shape h1   1 614 6 0 1 stage_two_b 
4 shape ci2   1 949 7 0 1 stage_two_b 
4 shape h1   1 488 8 0 1 stage_two_b 
4 color b1   1 599 9 0 1 stage_two_b 
4 color b2   1 596 10 0 1 stage_two_b 
4 color w1   1 602 11 0 1 stage_two_b 
4 shape ci1   1 709 12 0 1 stage_two_b 
4 shape h2   1 850 13 0 1 stage_two_b 
4 shape ci2   1 741 14 0 1 stage_two_b 
4 shape h2   1 831 15 0 1 stage_two_b 
4 color b2   1 560 16 0 1 stage_two_b 
4 shape h1   1 612 17 0 1 stage_two_b 
4 shape ci2   1 599 18 0 1 stage_two_b 
4 shape ci1   1 721 19 0 1 stage_two_b 
4 shape h1   1 710 20 0 1 stage_two_b 
4 shape ci2   1 643 21 0 1 stage_two_b 
4 shape ci1   1 715 22 0 1 stage_two_b 
4 color w1   1 446 23 0 1 stage_two_b 
4 color b2   1 664 24 0 1 stage_two_b 
4 color w2   1 552 25 0 1 stage_two_b 
4 color w1   1 448 26 0 1 stage_two_b 
4 shape h2   1 864 27 0 1 stage_two_b 
4 shape ci2   1 545 28 0 1 stage_two_b 
4 color b1   1 646 29 0 1 stage_two_b 
4 shape h2   1 1157 30 0 1 stage_two_b 
4 color w1   1 520 31 0 1 stage_two_b 
4 shape h1   1 539 32 0 1 stage_two_b 
4 color w2   1 612 33 0 1 stage_two_b 
4 color b1   1 538 34 0 1 stage_two_b 
4 shape ci1   1 531 35 0 1 stage_two_b 
4 shape h1   1 590 36 0 1 stage_two_b 
4 color b2   1 646 37 0 1 stage_two_b 
4 shape h2   1 916 38 0 1 stage_two_b 
4 shape ci1   1 627 39 0 1 stage_two_b 
4 color w2   1 541 40 0 1 stage_two_b 
4 shape h1   1 542 41 0 1 stage_two_b 
4 color b1   1 631 42 0 1 stage_two_b 
4 color w2   1 470 43 0 1 stage_two_b 
4 shape h2   1 503 44 0 1 stage_two_b 
4 color b1   1 575 45 0 1 stage_two_b 
4 color w1   1 605 46 0 1 stage_two_b 
4 color w2   1 513 47 0 1 stage_two_b 
4 color b2   1 503 48 0 1 stage_two_b 
4 color w1   1 463 49 0 1 stage_two_b 
4 color b2   1 484 50 0 1 stage_two_b 
4 color w1   1 509 51 0 1 stage_two_b 
4 color w2   1 674 52 0 1 stage_two_b 
4 shape ci2   1 526 53 0 1 stage_two_b 
4 color b2   1 639 54 0 1 stage_two_b 
4 color b1   1 563 55 0 1 stage_two_b 
4 color w1   1 617 56 0 1 stage_two_b 
4 color b2   1 1466 57 0 1 stage_two_b 
4 shape ci1   1 564 58 0 1 stage_two_b 
4 shape ci2   1 441 59 0 1 stage_two_b 
4 shape h2   1 773 60 0 1 stage_two_b 
4 color w2   1 431 61 0 1 stage_two_b 
4 shape h1   1 582 62 0 1 stage_two_b 
4 shape ci1   1 525 63 0 1 stage_two_b 
4 color w1   1 791 64 0 1 stage_two_b 
4 shape h1   1 780 65 0 1 stage_two_b 
4 color b2   1 1106 66 0 1 stage_two_b 
4 shape h2   1 813 67 0 1 stage_two_b 
4 shape ci1   1 673 68 0 1 stage_two_b 
4 color w1   1 474 69 0 1 stage_two_b 
4 shape ci2   1 497 70 0 1 stage_two_b 
4 color b2   1 617 71 0 1 stage_two_b 
4 shape ci1   1 859 72 0 1 stage_two_b 
4 color b1   1 707 73 0 1 stage_two_b 
4 shape h1   1 1973 74 0 1 stage_two_b 
4 color b2   2 433 74 0 1 stage_two_b 
4 color w2   1 586 75 0 1 stage_two_b 
4 shape h2   1 612 76 0 1 stage_two_b 
4 color b1   1 589 77 0 1 stage_two_b 
4 shape h1   1 651 78 0 1 stage_two_b 
4 color w2   2 519 78 0 1 stage_two_b 
4 color b2   1 573 79 0 1 stage_two_b 
4 color b1   1 525 80 0 1 stage_two_b 
4 shape ci1   1 627 81 0 1 stage_two_b 
4 shape h1   1 679 82 0 1 stage_two_b 
4 color w2   1 626 83 0 1 stage_two_b 
4 shape ci1   1 576 84 0 1 stage_two_b 
4 shape h1   1 650 85 0 1 stage_two_b 
4 color w1   1 1369 86 0 1 stage_two_b 
4 shape ci1   1 561 87 0 1 stage_two_b 
4 shape h2   1 720 88 0 1 stage_two_b 
4 color b1   1 484 89 0 1 stage_two_b 
4 shape h1   1 540 90 0 1 stage_two_b 
4 color w2   1 539 91 0 1 stage_two_b 
4 shape h2   1 723 92 0 1 stage_two_b 
4 color w1   1 518 93 0 1 stage_two_b 
4 color b1   1 542 94 0 1 stage_two_b 
4 color b2   1 777 95 0 1 stage_two_b 
4 shape ci2   1 628 96 0 1 stage_two_b 
4 shape h1   1 593 97 0 1 stage_two_b 
5 color w1   1 968 1 0 0 stage_three_a 
5 color b1   1 751 2 0 1 stage_three_a 
5 color w1   1 655 3 0 1 stage_three_a 
5 shape ci2   1 824 4 0 1 stage_three_a 
5 shape h2   1 771 5 0 1 stage_three_a 
5 shape ci1   1 651 6 0 1 stage_three_a 
5 color b2   1 826 7 0 1 stage_three_a 
5 color b1   1 1252 8 0 1 stage_three_a 
5 shape ci2   1 470 9 0 1 stage_three_a 
5 color w2   1 731 10 0 1 stage_three_a 
5 color b1   1 838 11 0 1 stage_three_a 
5 color w1   1 621 12 0 1 stage_three_a 
5 shape h2   1 777 13 0 1 stage_three_a 
5 color b1   2 721 13 0 1 stage_three_a 
5 shape ci1   1 649 14 0 1 stage_three_a 
5 color w1   1 485 15 0 1 stage_three_a 
5 shape ci2   1 604 16 0 1 stage_three_a 
5 color b2   1 631 17 0 1 stage_three_a 
5 shape ci1   1 543 18 0 1 stage_three_a 
5 shape h1   1 606 19 0 1 stage_three_a 
5 color w2   1 609 20 0 1 stage_three_a 
5 color b2   1 1370 21 0 1 stage_three_a 
5 shape h2   1 785 22 0 1 stage_three_a 
5 color w1   1 540 23 0 1 stage_three_a 
5 color b2   1 613 24 0 1 stage_three_a 
5 color w2   1 544 25 0 1 stage_three_a 
5 color b1   1 489 26 0 1 stage_three_a 
5 color w1   1 571 27 0 1 stage_three_a 
5 shape ci1   1 708 28 0 1 stage_three_a 
5 color w2   1 532 29 0 1 stage_three_a 
5 shape h1   1 617 30 0 1 stage_three_a 
5 shape ci1   1 525 31 0 1 stage_three_a 
5 shape h2   1 777 32 0 1 stage_three_a 
5 color b2   1 618 33 0 1 stage_three_a 
5 color w1   1 573 34 0 1 stage_three_a 
5 shape h1   1 511 35 0 1 stage_three_a 
5 shape h2   1 1016 36 0 1 stage_three_a 
5 shape h1   1 446 37 0 1 stage_three_a 
5 color b2   1 414 38 0 1 stage_three_a 
5 color w1   1 507 39 0 1 stage_three_a 
5 color b2   1 826 40 0 1 stage_three_a 
5 shape ci1   1 643 41 0 1 stage_three_a 
5 shape ci2   1 573 42 0 1 stage_three_a 
5 color w2   1 649 43 0 1 stage_three_a 
5 color w1   1 543 44 0 1 stage_three_a 
5 color b2   1 755 45 0 1 stage_three_a 
5 shape ci1   1 641 46 0 1 stage_three_a 
5 shape h1   1 517 47 0 1 stage_three_a 
5 shape h2   1 1460 48 0 1 stage_three_a 
5 shape ci2   1 493 49 0 1 stage_three_a 
5 color w2   1 524 50 0 1 stage_three_a 
5 color b1   1 543 51 0 1 stage_three_a 
5 shape ci1   1 491 52 0 1 stage_three_a 
5 shape ci2   1 545 53 0 1 stage_three_a 
5 color w2   1 995 54 0 1 stage_three_a 
5 shape ci1   1 578 55 0 1 stage_three_a 
5 shape ci2   1 760 56 0 1 stage_three_a 
5 shape ci1   1 573 57 0 1 stage_three_a 
5 shape h2   1 550 58 0 1 stage_three_a 
5 shape ci1   2 552 58 0 1 stage_three_a 
5 shape ci2   1 529 59 0 1 stage_three_a 
5 color b2   1 534 60 0 1 stage_three_a 
5 color b1   1 560 61 0 1 stage_three_a 
5 shape ci1   1 557 62 0 1 stage_three_a 
5 shape h2   2 777 62 0 1 stage_three_a 
5 shape ci1   1 531 63 0 1 stage_three_a 
5 shape h1   1 721 64 0 1 stage_three_a 
5 shape ci2   1 577 65 0 1 stage_three_a 
5 shape h1   1 1102 66 0 1 stage_three_a 
5 shape ci1   1 559 67 0 1 stage_three_a 
5 color w1   1 589 68 0 1 stage_three_a 
5 color b1   1 567 69 0 1 stage_three_a 
5 color w2   1 550 70 0 1 stage_three_a 
5 shape h2   1 749 71 0 1 stage_three_a 
5 color w1   1 614 72 0 1 stage_three_a 
5 color b2   1 609 73 0 1 stage_three_a 
5 color b1   1 481 74 0 1 stage_three_a 
5 shape h1   1 481 75 0 1 stage_three_a 
5 color w2   1 458 76 0 1 stage_three_a 
5 shape h2   1 659 77 0 1 stage_three_a 
5 color w1   1 510 78 0 1 stage_three_a 
5 shape ci1   1 812 79 0 1 stage_three_a 
5 color w2   1 607 80 0 1 stage_three_a 
5 color b1   1 645 81 0 1 stage_three_a 
5 color w2   1 463 82 0 1 stage_three_a 
5 shape ci2   1 553 83 0 1 stage_three_a 
5 shape h2   1 683 84 0 1 stage_three_a 
5 color b2   1 899 85 0 1 stage_three_a 
5 color w2   1 897 86 0 1 stage_three_a 
5 shape ci1   1 787 87 0 1 stage_three_a 
5 color b2   1 608 88 0 1 stage_three_a 
5 color w2   1 420 89 0 1 stage_three_a 
5 shape h1   1 555 90 0 1 stage_three_a 
5 shape h2   1 723 91 0 1 stage_three_a 
5 shape ci2   1 527 92 0 1 stage_three_a 
5 color b2   1 558 93 0 1 stage_three_a 
5 shape h2   1 812 94 0 1 stage_three_a 
5 color b1   1 1254 95 0 1 stage_three_a 
5 color b2   1 614 96 0 1 stage_three_a 
5 shape ci2   1 728 97 0 1 stage_three_a 
6 shape h1   1 1167 1 0 0 stage_three_b 
6 shape h2   1 1561 2 0 1 stage_three_b 
6 shape ci2   1 1042 3 0 1 stage_three_b 
6 color b1   1 1804 4 0 1 stage_three_b 
6 shape ci1   1 823 5 0 1 stage_three_b 
6 shape h2   1 1504 6 0 1 stage_three_b 
6 shape h1   1 1368 7 0 1 stage_three_b 
6 color w1   1 806 8 0 1 stage_three_b 
6 shape ci1   1 836 9 0 1 stage_three_b 
6 color w2   2 1422 9 0 1 stage_three_b 
6 color b1   1 1918 10 0 1 stage_three_b 
6 color w1   1 687 11 0 1 stage_three_b 
6 shape ci2   2 1993 11 0 1 stage_three_b 
6 color b2   1 1272 12 0 1 stage_three_b 
6 shape h1   1 1662 13 0 1 stage_three_b 
6 shape ci1   1 1388 14 0 1 stage_three_b 
6 color b1   1 1507 15 0 1 stage_three_b 
6 color w2   1 560 16 0 1 stage_three_b 
6 color w1   1 550 17 0 1 stage_three_b 
6 shape ci2   1 1573 18 0 1 stage_three_b 
6 color b2   1 1140 19 0 1 stage_three_b 
6 color b1   1 887 20 0 1 stage_three_b 
6 color w1   2 1217 20 0 1 stage_three_b 
6 color b1   1 1220 21 0 1 stage_three_b 
6 shape h2   1 1694 22 0 1 stage_three_b 
6 color w2   1 762 23 0 1 stage_three_b 
6 color w1   1 980 24 0 1 stage_three_b 
6 shape ci2   1 961 25 0 1 stage_three_b 
6 color w2   2 688 25 0 1 stage_three_b 
6 shape h2   1 1859 26 0 1 stage_three_b 
6 color b2   1 665 27 0 1 stage_three_b 
6 shape h1   1 1063 28 0 1 stage_three_b 
6 color w2   1 877 29 0 1 stage_three_b 
6 shape h2   1 1052 30 0 1 stage_three_b 
6 color w1   1 922 31 0 1 stage_three_b 
6 shape ci2   1 1033 32 0 1 stage_three_b 
6 color w2   1 686 33 0 1 stage_three_b 
6 shape ci1   1 1093 34 0 1 stage_three_b 
6 shape h2   1 937 35 0 1 stage_three_b 
6 color b1   1 1428 36 0 1 stage_three_b 
6 color b2   1 1313 37 0 1 stage_three_b 
6 color b1   1 882 38 0 1 stage_three_b 
6 shape ci1   1 965 39 0 1 stage_three_b 
6 color w2   1 1095 40 0 1 stage_three_b 
6 color b1   1 1484 41 0 1 stage_three_b 
6 shape ci2   1 778 42 0 1 stage_three_b 
6 shape ci1   1 826 43 0 1 stage_three_b 
6 color w2   1 720 44 0 1 stage_three_b 
6 shape h2   1 1602 45 0 1 stage_three_b 
6 shape ci2   1 622 46 0 1 stage_three_b 
6 shape h1   1 1360 47 0 1 stage_three_b 
6 shape h2   1 1079 48 0 1 stage_three_b 
6 shape ci1   1 710 49 0 1 stage_three_b 
6 color b1   1 845 50 0 1 stage_three_b 
6 shape ci2   1 1029 51 0 1 stage_three_b 
6 color w2   1 1345 52 0 1 stage_three_b 
6 color b1   1 1021 53 0 1 stage_three_b 
6 shape ci1   1 976 54 0 1 stage_three_b 
6 color w2   1 800 55 0 1 stage_three_b 
6 color b1   1 993 56 0 1 stage_three_b 
6 shape h1   1 1223 57 0 1 stage_three_b 
6 color w1   1 594 58 0 1 stage_three_b 
6 shape ci2   1 659 59 0 1 stage_three_b 
6 shape ci1   1 614 60 0 1 stage_three_b 
6 shape ci2   1 693 61 0 1 stage_three_b 
6 color w2   1 1089 62 0 1 stage_three_b 
6 color b1   1 638 63 0 1 stage_three_b 
6 shape ci1   1 900 64 0 1 stage_three_b 
6 shape h2   1 1375 65 0 1 stage_three_b 
6 color w2   3 2500 65 0 1 stage_three_b 
6 shape h1   1 662 66 0 1 stage_three_b 
6 shape h2   1 700 67 0 1 stage_three_b 
6 color b1   1 706 68 0 1 stage_three_b 
6 color b2   1 730 69 0 1 stage_three_b 
6 shape h1   1 1422 70 0 1 stage_three_b 
6 shape ci2   1 579 71 0 1 stage_three_b 
6 shape h2   1 1978 72 0 1 stage_three_b 
6 color w1   1 584 73 0 1 stage_three_b 
6 color w2   1 736 74 0 1 stage_three_b 
6 color b2   1 605 75 0 1 stage_three_b 
6 color w2   1 690 76 0 1 stage_three_b 
6 color b2   1 707 77 0 1 stage_three_b 
6 color w2   1 529 78 0 1 stage_three_b 
6 shape h1   1 663 79 0 1 stage_three_b 
6 color b2   1 770 80 0 1 stage_three_b 
6 shape ci1   1 696 81 0 1 stage_three_b 
6 color b1   1 1115 82 0 1 stage_three_b 
6 shape h2   1 1199 83 0 1 stage_three_b 
6 shape h1   1 1009 84 0 1 stage_three_b 
6 shape h2   1 724 85 0 1 stage_three_b 
6 shape ci2   1 619 86 0 1 stage_three_b 
6 shape h1   1 651 87 0 1 stage_three_b 
6 shape ci1   1 1051 88 0 1 stage_three_b 
6 shape ci2   1 597 89 0 1 stage_three_b 
6 color w1   1 663 90 0 1 stage_three_b 
6 color b2   1 620 91 0 1 stage_three_b 
6 color w1   1 650 92 0 1 stage_three_b 
6 color b2   1 712 93 0 1 stage_three_b 
6 color w2   1 524 94 0 1 stage_three_b 
6 shape h2   1 961 95 0 1 stage_three_b 
