# Supplementary material for: Target-Response Associations Can Produce Response-Congruency Effects Without Task-Switching Costs
Source: Front Psychol. 2019 Feb 11;10:40. doi: 10.3389/fpsyg.2019.00040 (PMC6378947; doi:10.3389/fpsyg.2019.00040)
Supplement: DATA SHEET S1 — Dataset in Experiment 1 and 2. [file Data_Sheet_1.ZIP › Data/Exp1/subject19.txt]

1 shape h2   1 603 1 0 0 practice 
1 color w2   1 526 2 0 1 practice 
1 color w1   1 380 3 0 1 practice 
1 color b2   1 517 4 0 1 practice 
1 color b1   2 1130 4 0 1 practice 
1 shape ci1   1 489 5 0 1 practice 
1 color b1   1 465 6 0 1 practice 
1 shape ci2   1 407 7 0 1 practice 
1 shape h1   1 483 8 0 1 practice 
1 shape ci2   1 377 9 0 1 practice 
1 shape ci1   1 446 10 0 1 practice 
1 color w1   1 378 11 0 1 practice 
1 shape h1   1 439 12 0 1 practice 
1 color w2   1 647 13 0 1 practice 
1 color b2   1 417 14 0 1 practice 
1 shape h2   1 407 15 0 1 practice 
1 shape ci1   1 366 16 0 1 practice 
1 shape h1   1 413 17 0 1 practice 
1 color b2   1 451 18 0 1 practice 
1 shape ci2   1 334 19 0 1 practice 
1 shape h2   1 409 20 0 1 practice 
1 color b1   1 491 21 0 1 practice 
1 color w2   1 442 22 0 1 practice 
1 shape h1   1 431 23 0 1 practice 
1 shape ci2   1 349 24 0 1 practice 
1 color w1   1 383 25 0 1 practice 
1 color w2   1 432 26 0 1 practice 
1 color b2   1 361 27 0 1 practice 
1 color b1   1 509 28 0 1 practice 
1 shape ci1   1 577 29 0 1 practice 
1 shape h2   1 905 30 0 1 practice 
1 color w1   1 442 31 0 1 practice 
2 shape ci2   1 441 1 0 0 stage_one 
2 color b1   1 476 2 0 1 stage_one 
2 color w2   2 445 2 0 1 stage_one 
2 shape h1   1 474 3 0 1 stage_one 
2 color b2   1 584 4 0 1 stage_one 
2 shape h2   1 556 5 0 1 stage_one 
2 shape ci1   1 445 6 0 1 stage_one 
2 color w1   1 409 7 0 1 stage_one 
2 color w1   1 366 8 0 1 stage_one 
2 color b1   1 496 9 0 1 stage_one 
2 shape ci2   1 392 10 0 1 stage_one 
2 color b2   1 483 11 0 1 stage_one 
2 shape h2   1 481 12 0 1 stage_one 
2 shape h1   1 527 13 0 1 stage_one 
2 color w2   2 487 13 0 1 stage_one 
2 shape ci1   1 437 14 0 1 stage_one 
2 color w1   1 343 15 0 1 stage_one 
2 shape ci2   1 365 16 0 1 stage_one 
2 shape h1   1 393 17 0 1 stage_one 
2 color w2   2 452 17 0 1 stage_one 
2 color b2   1 422 18 0 1 stage_one 
2 color b1   1 461 19 0 1 stage_one 
2 color w1   1 314 20 0 1 stage_one 
2 color w2   2 459 20 0 1 stage_one 
2 color b2   1 500 21 0 1 stage_one 
2 shape h2   1 547 22 0 1 stage_one 
2 shape ci1   1 509 23 0 1 stage_one 
2 color b1   1 644 24 0 1 stage_one 
2 shape ci2   1 381 25 0 1 stage_one 
2 shape h2   1 422 26 0 1 stage_one 
2 color b2   1 464 27 0 1 stage_one 
2 shape h1   1 489 28 0 1 stage_one 
2 shape ci1   1 440 29 0 1 stage_one 
2 color w1   1 459 30 0 1 stage_one 
2 shape h1   1 427 31 0 1 stage_one 
2 shape ci1   1 421 32 0 1 stage_one 
2 shape ci2   1 353 33 0 1 stage_one 
2 color w2   2 390 33 0 1 stage_one 
2 shape h2   1 426 34 0 1 stage_one 
2 color b1   1 541 35 0 1 stage_one 
2 shape ci2   1 352 36 0 1 stage_one 
2 color w1   1 353 37 0 1 stage_one 
2 shape ci1   1 476 38 0 1 stage_one 
2 color b2   1 412 39 0 1 stage_one 
2 color w2   1 867 40 0 1 stage_one 
2 color b1   1 725 41 0 1 stage_one 
2 color w2   1 779 42 0 1 stage_one 
2 color b2   1 462 43 0 1 stage_one 
2 shape h2   1 506 44 0 1 stage_one 
2 shape h1   1 438 45 0 1 stage_one 
2 color w1   1 399 46 0 1 stage_one 
2 shape ci2   1 417 47 0 1 stage_one 
2 color b1   1 486 48 0 1 stage_one 
2 shape h2   1 469 49 0 1 stage_one 
2 shape h1   1 550 50 0 1 stage_one 
2 shape ci1   1 457 51 0 1 stage_one 
2 shape h1   1 481 52 0 1 stage_one 
2 shape ci1   1 385 53 0 1 stage_one 
2 shape ci2   1 361 54 0 1 stage_one 
2 color w1   1 369 55 0 1 stage_one 
2 color b2   1 562 56 0 1 stage_one 
2 color b1   1 474 57 0 1 stage_one 
2 shape h2   1 515 58 0 1 stage_one 
2 color w2   1 526 59 0 1 stage_one 
3 shape h2   1 735 1 0 0 stage_two_a 
3 color w1   1 560 2 0 1 stage_two_a 
3 shape h1   1 600 3 0 1 stage_two_a 
3 color b2   1 724 4 0 1 stage_two_a 
3 color w1   1 494 5 0 1 stage_two_a 
3 shape h2   2 876 5 0 1 stage_two_a 
3 shape ci2   1 571 6 0 1 stage_two_a 
3 color b1   1 571 7 0 1 stage_two_a 
3 color w1   1 582 8 0 1 stage_two_a 
3 shape ci1   1 792 9 0 1 stage_two_a 
3 color b2   1 846 10 0 1 stage_two_a 
3 color w2   1 627 11 0 1 stage_two_a 
3 color b1   1 545 12 0 1 stage_two_a 
3 shape h1   1 573 13 0 1 stage_two_a 
3 color w2   1 515 14 0 1 stage_two_a 
3 shape ci2   1 496 15 0 1 stage_two_a 
3 shape h2   1 542 16 0 1 stage_two_a 
3 shape h1   1 594 17 0 1 stage_two_a 
3 shape h2   1 504 18 0 1 stage_two_a 
3 shape h1   1 528 19 0 1 stage_two_a 
3 color b2   1 655 20 0 1 stage_two_a 
3 shape h2   1 565 21 0 1 stage_two_a 
3 shape h1   1 568 22 0 1 stage_two_a 
3 shape ci2   1 450 23 0 1 stage_two_a 
3 color b1   1 558 24 0 1 stage_two_a 
3 shape ci1   1 485 25 0 1 stage_two_a 
3 color w1   1 432 26 0 1 stage_two_a 
3 shape ci2   1 431 27 0 1 stage_two_a 
3 color b1   1 431 28 0 1 stage_two_a 
3 shape h1   1 428 29 0 1 stage_two_a 
3 shape h2   1 489 30 0 1 stage_two_a 
3 color b2   1 514 31 0 1 stage_two_a 
3 shape ci1   1 488 32 0 1 stage_two_a 
3 shape ci2   1 434 33 0 1 stage_two_a 
3 shape h1   1 541 34 0 1 stage_two_a 
3 shape ci1   1 478 35 0 1 stage_two_a 
3 shape h1   1 550 36 0 1 stage_two_a 
3 color w1   1 443 37 0 1 stage_two_a 
3 color w2   1 530 38 0 1 stage_two_a 
3 color b1   1 520 39 0 1 stage_two_a 
3 color b2   1 503 40 0 1 stage_two_a 
3 shape ci1   1 724 41 0 1 stage_two_a 
3 shape h2   2 377 41 0 1 stage_two_a 
3 color w2   1 553 42 0 1 stage_two_a 
3 color w1   1 437 43 0 1 stage_two_a 
3 color b1   1 435 44 0 1 stage_two_a 
3 color b2   1 528 45 0 1 stage_two_a 
3 shape ci2   1 411 46 0 1 stage_two_a 
3 color b1   1 496 47 0 1 stage_two_a 
3 shape ci1   1 627 48 0 1 stage_two_a 
3 color b2   1 445 49 0 1 stage_two_a 
3 shape h1   1 491 50 0 1 stage_two_a 
3 color w2   1 538 51 0 1 stage_two_a 
3 color b1   1 425 52 0 1 stage_two_a 
3 shape h2   1 464 53 0 1 stage_two_a 
3 color w2   2 558 53 0 1 stage_two_a 
3 shape ci1   2 565 53 0 1 stage_two_a 
3 shape h1   1 500 54 0 1 stage_two_a 
3 color w1   1 437 55 0 1 stage_two_a 
3 color w2   1 451 56 0 1 stage_two_a 
3 shape ci1   2 496 56 0 1 stage_two_a 
3 color b1   1 577 57 0 1 stage_two_a 
3 color b2   1 753 58 0 1 stage_two_a 
3 color w1   1 455 59 0 1 stage_two_a 
3 color b2   1 675 60 0 1 stage_two_a 
3 shape ci2   1 479 61 0 1 stage_two_a 
3 shape h1   1 709 62 0 1 stage_two_a 
3 shape ci1   1 619 63 0 1 stage_two_a 
3 shape h1   1 587 64 0 1 stage_two_a 
3 shape ci2   1 440 65 0 1 stage_two_a 
3 shape h1   1 531 66 0 1 stage_two_a 
3 color b1   1 571 67 0 1 stage_two_a 
3 color w1   1 416 68 0 1 stage_two_a 
3 shape ci1   1 820 69 0 1 stage_two_a 
3 color b2   1 756 70 0 1 stage_two_a 
3 shape h1   1 457 71 0 1 stage_two_a 
3 color b1   1 599 72 0 1 stage_two_a 
3 color b2   1 629 73 0 1 stage_two_a 
3 shape h2   1 562 74 0 1 stage_two_a 
3 shape ci2   1 420 75 0 1 stage_two_a 
3 color b1   1 466 76 0 1 stage_two_a 
3 shape h1   1 509 77 0 1 stage_two_a 
3 color w1   1 415 78 0 1 stage_two_a 
3 color b2   1 463 79 0 1 stage_two_a 
3 shape h2   1 604 80 0 1 stage_two_a 
3 shape ci2   1 442 81 0 1 stage_two_a 
3 color w1   1 414 82 0 1 stage_two_a 
3 color w2   2 711 82 0 1 stage_two_a 
3 shape h2   1 516 83 0 1 stage_two_a 
3 shape ci2   1 410 84 0 1 stage_two_a 
3 shape h1   1 486 85 0 1 stage_two_a 
3 shape ci2   1 407 86 0 1 stage_two_a 
3 color b2   1 510 87 0 1 stage_two_a 
3 color w1   1 412 88 0 1 stage_two_a 
3 color b2   1 516 89 0 1 stage_two_a 
3 color w2   1 465 90 0 1 stage_two_a 
3 color w1   1 411 91 0 1 stage_two_a 
3 color w2   1 701 92 0 1 stage_two_a 
3 color b2   1 511 93 0 1 stage_two_a 
3 shape h2   1 483 94 0 1 stage_two_a 
4 shape ci1   1 569 1 0 0 stage_two_b 
4 shape ci2   1 436 2 0 1 stage_two_b 
4 shape h2   1 548 3 0 1 stage_two_b 
4 shape ci2   1 437 4 0 1 stage_two_b 
4 color w2   1 578 5 0 1 stage_two_b 
4 shape h2   1 482 6 0 1 stage_two_b 
4 shape ci2   1 424 7 0 1 stage_two_b 
4 color w1   1 482 8 0 1 stage_two_b 
4 color b2   1 518 9 0 1 stage_two_b 
4 color b1   1 476 10 0 1 stage_two_b 
4 shape h2   1 507 11 0 1 stage_two_b 
4 color w1   1 436 12 0 1 stage_two_b 
4 color b1   1 492 13 0 1 stage_two_b 
4 shape h1   1 469 14 0 1 stage_two_b 
4 shape h2   1 517 15 0 1 stage_two_b 
4 shape h1   1 500 16 0 1 stage_two_b 
4 color w2   1 521 17 0 1 stage_two_b 
4 shape h2   1 509 18 0 1 stage_two_b 
4 color b2   1 551 19 0 1 stage_two_b 
4 shape ci1   1 442 20 0 1 stage_two_b 
4 shape ci2   1 394 21 0 1 stage_two_b 
4 shape ci1   1 522 22 0 1 stage_two_b 
4 shape h1   1 469 23 0 1 stage_two_b 
4 shape ci2   1 444 24 0 1 stage_two_b 
4 color b1   1 488 25 0 1 stage_two_b 
4 shape h2   1 459 26 0 1 stage_two_b 
4 shape h1   1 509 27 0 1 stage_two_b 
4 shape h2   1 469 28 0 1 stage_two_b 
4 shape ci1   1 478 29 0 1 stage_two_b 
4 color b2   1 472 30 0 1 stage_two_b 
4 color w1   1 409 31 0 1 stage_two_b 
4 color b2   1 502 32 0 1 stage_two_b 
4 color b1   1 432 33 0 1 stage_two_b 
4 shape ci2   1 399 34 0 1 stage_two_b 
4 color w2   1 503 35 0 1 stage_two_b 
4 color w1   1 403 36 0 1 stage_two_b 
4 color b2   1 408 37 0 1 stage_two_b 
4 color w2   1 459 38 0 1 stage_two_b 
4 shape ci1   1 533 39 0 1 stage_two_b 
4 shape h2   1 546 40 0 1 stage_two_b 
4 shape ci1   1 539 41 0 1 stage_two_b 
4 shape ci2   1 447 42 0 1 stage_two_b 
4 shape h1   1 548 43 0 1 stage_two_b 
4 shape ci1   1 521 44 0 1 stage_two_b 
4 color w1   1 452 45 0 1 stage_two_b 
4 color w2   1 436 46 0 1 stage_two_b 
4 color b2   1 479 47 0 1 stage_two_b 
4 color w2   1 473 48 0 1 stage_two_b 
4 color b2   1 667 49 0 1 stage_two_b 
4 shape ci2   1 424 50 0 1 stage_two_b 
4 color w1   1 438 51 0 1 stage_two_b 
4 color w2   1 455 52 0 1 stage_two_b 
4 shape ci1   2 413 52 0 1 stage_two_b 
4 color b2   1 494 53 0 1 stage_two_b 
4 color w2   2 538 53 0 1 stage_two_b 
4 shape h1   1 614 54 0 1 stage_two_b 
4 color w1   1 408 55 0 1 stage_two_b 
4 shape ci2   1 361 56 0 1 stage_two_b 
4 color b1   1 541 57 0 1 stage_two_b 
4 shape ci1   1 423 58 0 1 stage_two_b 
4 shape ci2   1 403 59 0 1 stage_two_b 
4 color w2   1 400 60 0 1 stage_two_b 
4 color b2   1 428 61 0 1 stage_two_b 
4 shape h2   1 424 62 0 1 stage_two_b 
4 shape h1   1 447 63 0 1 stage_two_b 
4 color w1   1 377 64 0 1 stage_two_b 
4 color w2   1 392 65 0 1 stage_two_b 
4 shape ci1   1 512 66 0 1 stage_two_b 
4 color b1   2 533 66 0 1 stage_two_b 
4 color w1   1 421 67 0 1 stage_two_b 
4 shape h2   1 538 68 0 1 stage_two_b 
4 color b2   1 465 69 0 1 stage_two_b 
4 color w1   1 441 70 0 1 stage_two_b 
4 shape ci1   2 459 70 0 1 stage_two_b 
4 color b1   1 622 71 0 1 stage_two_b 
4 color b2   1 479 72 0 1 stage_two_b 
4 color w1   1 407 73 0 1 stage_two_b 
4 shape ci2   1 404 74 0 1 stage_two_b 
4 shape h1   1 462 75 0 1 stage_two_b 
4 shape ci1   1 458 76 0 1 stage_two_b 
4 shape h2   1 571 77 0 1 stage_two_b 
4 color w2   1 878 78 0 1 stage_two_b 
4 color w1   1 442 79 0 1 stage_two_b 
4 shape ci2   1 419 80 0 1 stage_two_b 
4 shape ci1   1 478 81 0 1 stage_two_b 
4 color b2   1 456 82 0 1 stage_two_b 
4 shape ci2   1 378 83 0 1 stage_two_b 
4 color w2   1 385 84 0 1 stage_two_b 
4 color b1   1 390 85 0 1 stage_two_b 
4 color w2   2 466 85 0 1 stage_two_b 
4 color b2   1 472 86 0 1 stage_two_b 
4 shape h1   2 500 86 0 1 stage_two_b 
4 color w2   1 482 87 0 1 stage_two_b 
4 color b2   1 513 88 0 1 stage_two_b 
4 shape ci2   1 400 89 0 1 stage_two_b 
4 shape h1   1 574 90 0 1 stage_two_b 
4 color w2   1 461 91 0 1 stage_two_b 
4 shape ci2   1 405 92 0 1 stage_two_b 
4 shape h2   1 468 93 0 1 stage_two_b 
4 color w1   1 403 94 0 1 stage_two_b 
5 color w2   1 711 1 0 0 stage_three_a 
5 shape h1   1 540 2 0 1 stage_three_a 
5 color b2   1 862 3 0 1 stage_three_a 
5 shape h2   1 730 4 0 1 stage_three_a 
5 color b1   1 800 5 0 1 stage_three_a 
5 shape h1   1 633 6 0 1 stage_three_a 
5 color b2   1 626 7 0 1 stage_three_a 
5 color w2   1 526 8 0 1 stage_three_a 
5 shape ci2   1 730 9 0 1 stage_three_a 
5 shape h2   1 636 10 0 1 stage_three_a 
5 shape h1   1 506 11 0 1 stage_three_a 
5 shape ci1   1 444 12 0 1 stage_three_a 
5 shape h1   1 605 13 0 1 stage_three_a 
5 shape ci2   1 387 14 0 1 stage_three_a 
5 color b1   1 1123 15 0 1 stage_three_a 
5 color w1   1 509 16 0 1 stage_three_a 
5 shape h2   1 1344 17 0 1 stage_three_a 
5 shape h1   1 583 18 0 1 stage_three_a 
5 shape ci2   1 375 19 0 1 stage_three_a 
5 color b1   1 619 20 0 1 stage_three_a 
5 color b2   1 845 21 0 1 stage_three_a 
5 shape ci1   1 425 22 0 1 stage_three_a 
5 color w1   1 719 23 0 1 stage_three_a 
5 shape h1   1 1074 24 0 1 stage_three_a 
5 color b2   1 663 25 0 1 stage_three_a 
5 color b1   1 1043 26 0 1 stage_three_a 
5 shape ci1   1 914 27 0 1 stage_three_a 
5 shape h2   1 935 28 0 1 stage_three_a 
5 shape ci2   1 491 29 0 1 stage_three_a 
5 color w1   1 570 30 0 1 stage_three_a 
5 shape h2   1 951 31 0 1 stage_three_a 
5 color b1   1 1267 32 0 1 stage_three_a 
5 shape ci2   1 443 33 0 1 stage_three_a 
5 shape h2   1 663 34 0 1 stage_three_a 
5 shape ci2   1 493 35 0 1 stage_three_a 
5 shape h1   1 575 36 0 1 stage_three_a 
5 shape ci2   1 504 37 0 1 stage_three_a 
5 shape h2   1 515 38 0 1 stage_three_a 
5 shape ci2   1 451 39 0 1 stage_three_a 
5 shape h1   1 675 40 0 1 stage_three_a 
5 color w2   1 638 41 0 1 stage_three_a 
5 shape ci2   1 447 42 0 1 stage_three_a 
5 color w1   1 763 43 0 1 stage_three_a 
5 color b2   2 1043 43 0 1 stage_three_a 
5 color b1   1 1413 44 0 1 stage_three_a 
5 shape h1   1 495 45 0 1 stage_three_a 
5 color b2   1 512 46 0 1 stage_three_a 
5 color b1   1 501 47 0 1 stage_three_a 
5 color w1   1 390 48 0 1 stage_three_a 
5 shape ci1   1 500 49 0 1 stage_three_a 
5 shape h2   1 416 50 0 1 stage_three_a 
5 color b1   2 700 50 0 1 stage_three_a 
5 color w1   1 508 51 0 1 stage_three_a 
5 color b1   1 462 52 0 1 stage_three_a 
5 color w1   1 388 53 0 1 stage_three_a 
5 color w2   2 643 53 0 1 stage_three_a 
5 shape ci1   2 496 53 0 1 stage_three_a 
5 shape h2   1 508 54 0 1 stage_three_a 
5 shape ci1   1 544 55 0 1 stage_three_a 
5 shape ci2   1 598 56 0 1 stage_three_a 
5 color b2   1 592 57 0 1 stage_three_a 
5 shape ci1   1 489 58 0 1 stage_three_a 
5 color w1   1 457 59 0 1 stage_three_a 
5 shape h1   1 613 60 0 1 stage_three_a 
5 shape ci2   1 539 61 0 1 stage_three_a 
5 color b2   1 579 62 0 1 stage_three_a 
5 color b1   2 1027 62 0 1 stage_three_a 
5 color w1   1 364 63 0 1 stage_three_a 
5 color b1   1 562 64 0 1 stage_three_a 
5 color w1   1 424 65 0 1 stage_three_a 
5 shape h2   1 537 66 0 1 stage_three_a 
5 color w2   1 1161 67 0 1 stage_three_a 
5 color b1   1 607 68 0 1 stage_three_a 
5 color w2   1 472 69 0 1 stage_three_a 
5 shape ci2   1 475 70 0 1 stage_three_a 
5 shape h2   1 719 71 0 1 stage_three_a 
5 color b1   1 655 72 0 1 stage_three_a 
5 color w2   1 457 73 0 1 stage_three_a 
5 shape ci1   1 619 74 0 1 stage_three_a 
5 shape ci2   1 450 75 0 1 stage_three_a 
5 color w1   1 460 76 0 1 stage_three_a 
5 color b2   1 642 77 0 1 stage_three_a 
5 color w2   1 675 78 0 1 stage_three_a 
5 shape h1   1 516 79 0 1 stage_three_a 
5 shape h2   1 532 80 0 1 stage_three_a 
5 color w1   1 572 81 0 1 stage_three_a 
5 color w2   1 668 82 0 1 stage_three_a 
5 shape ci2   1 483 83 0 1 stage_three_a 
5 shape ci1   1 1050 84 0 1 stage_three_a 
5 shape h1   1 622 85 0 1 stage_three_a 
5 color b1   1 1293 86 0 1 stage_three_a 
5 color b2   1 978 87 0 1 stage_three_a 
5 shape ci1   1 532 88 0 1 stage_three_a 
5 color w1   1 543 89 0 1 stage_three_a 
5 shape h2   1 596 90 0 1 stage_three_a 
5 color b2   1 883 91 0 1 stage_three_a 
5 color b1   1 786 92 0 1 stage_three_a 
5 color b2   1 523 93 0 1 stage_three_a 
5 color b1   1 468 94 0 1 stage_three_a 
5 shape ci2   1 428 95 0 1 stage_three_a 
6 shape ci1   1 525 1 0 0 stage_three_b 
6 color w1   1 406 2 0 1 stage_three_b 
6 shape h1   1 438 3 0 1 stage_three_b 
6 shape h2   1 557 4 0 1 stage_three_b 
6 color w2   2 564 4 0 1 stage_three_b 
6 shape ci1   1 500 5 0 1 stage_three_b 
6 shape ci2   1 413 6 0 1 stage_three_b 
6 shape h2   1 455 7 0 1 stage_three_b 
6 shape h1   1 429 8 0 1 stage_three_b 
6 shape h2   1 449 9 0 1 stage_three_b 
6 color w1   1 471 10 0 1 stage_three_b 
6 shape h1   1 728 11 0 1 stage_three_b 
6 color b2   1 905 12 0 1 stage_three_b 
6 color b1   1 682 13 0 1 stage_three_b 
6 shape ci1   1 713 14 0 1 stage_three_b 
6 shape h1   1 803 15 0 1 stage_three_b 
6 shape ci1   1 537 16 0 1 stage_three_b 
6 shape h2   1 695 17 0 1 stage_three_b 
6 shape h1   1 659 18 0 1 stage_three_b 
6 color w2   1 1159 19 0 1 stage_three_b 
6 color w1   1 720 20 0 1 stage_three_b 
6 shape ci2   1 521 21 0 1 stage_three_b 
6 shape ci1   1 944 22 0 1 stage_three_b 
6 color b1   1 962 23 0 1 stage_three_b 
6 shape h2   1 847 24 0 1 stage_three_b 
6 shape ci2   1 453 25 0 1 stage_three_b 
6 shape h1   1 479 26 0 1 stage_three_b 
6 color w2   1 1124 27 0 1 stage_three_b 
6 shape ci1   1 468 28 0 1 stage_three_b 
6 shape h1   1 463 29 0 1 stage_three_b 
6 shape h2   1 490 30 0 1 stage_three_b 
6 color b2   1 546 31 0 1 stage_three_b 
6 color b1   1 1220 32 0 1 stage_three_b 
6 shape ci2   1 369 33 0 1 stage_three_b 
6 color w1   1 679 34 0 1 stage_three_b 
6 shape h2   1 663 35 0 1 stage_three_b 
6 color w2   1 1093 36 0 1 stage_three_b 
6 color w1   1 438 37 0 1 stage_three_b 
6 shape h1   1 727 38 0 1 stage_three_b 
6 color b2   1 708 39 0 1 stage_three_b 
6 color b1   1 986 40 0 1 stage_three_b 
6 shape h2   1 528 41 0 1 stage_three_b 
6 shape h1   1 510 42 0 1 stage_three_b 
6 color w2   1 1060 43 0 1 stage_three_b 
6 shape ci1   1 569 44 0 1 stage_three_b 
6 color b1   1 782 45 0 1 stage_three_b 
6 shape h1   1 1142 46 0 1 stage_three_b 
6 color w2   1 725 47 0 1 stage_three_b 
6 shape ci2   1 637 48 0 1 stage_three_b 
6 color w1   1 790 49 0 1 stage_three_b 
6 color w2   1 830 50 0 1 stage_three_b 
6 shape h2   1 568 51 0 1 stage_three_b 
6 color w1   1 498 52 0 1 stage_three_b 
6 color w2   1 632 53 0 1 stage_three_b 
6 color b1   1 608 54 0 1 stage_three_b 
6 shape ci2   1 430 55 0 1 stage_three_b 
6 color b2   1 668 56 0 1 stage_three_b 
6 shape h1   1 636 57 0 1 stage_three_b 
6 color b1   1 643 58 0 1 stage_three_b 
6 color b2   1 503 59 0 1 stage_three_b 
6 shape ci1   1 479 60 0 1 stage_three_b 
6 color w2   1 722 61 0 1 stage_three_b 
6 color w1   1 399 62 0 1 stage_three_b 
6 shape ci2   1 433 63 0 1 stage_three_b 
6 color b1   1 918 64 0 1 stage_three_b 
6 shape ci1   1 627 65 0 1 stage_three_b 
6 color w2   1 1018 66 0 1 stage_three_b 
6 shape h2   1 574 67 0 1 stage_three_b 
6 color w1   1 921 68 0 1 stage_three_b 
6 color w2   1 962 69 0 1 stage_three_b 
6 shape ci1   1 638 70 0 1 stage_three_b 
6 color w1   1 400 71 0 1 stage_three_b 
6 color b1   1 907 72 0 1 stage_three_b 
6 color w1   1 427 73 0 1 stage_three_b 
6 color b1   1 694 74 0 1 stage_three_b 
6 shape h2   1 487 75 0 1 stage_three_b 
6 color b2   1 548 76 0 1 stage_three_b 
6 color b1   1 1121 77 0 1 stage_three_b 
6 color w2   1 872 78 0 1 stage_three_b 
6 color b1   1 870 79 0 1 stage_three_b 
6 shape ci1   1 969 80 0 1 stage_three_b 
6 shape h2   1 503 81 0 1 stage_three_b 
6 shape h1   1 526 82 0 1 stage_three_b 
6 color b2   1 528 83 0 1 stage_three_b 
6 color w1   1 424 84 0 1 stage_three_b 
6 color b2   1 482 85 0 1 stage_three_b 
6 shape ci1   1 431 86 0 1 stage_three_b 
6 color b1   1 778 87 0 1 stage_three_b 
6 color w2   2 557 87 0 1 stage_three_b 
6 shape ci2   1 342 88 0 1 stage_three_b 
6 shape ci1   1 685 89 0 1 stage_three_b 
6 shape h2   1 501 90 0 1 stage_three_b 
6 shape ci1   1 756 91 0 1 stage_three_b 
6 color b2   1 661 92 0 1 stage_three_b 
6 shape ci2   1 394 93 0 1 stage_three_b 
6 color w1   1 452 94 0 1 stage_three_b 
6 color b2   1 514 95 0 1 stage_three_b 
6 shape h2   1 621 96 0 1 stage_three_b 
6 color w1   1 382 97 0 1 stage_three_b 
6 shape h1   1 893 98 0 1 stage_three_b 
