# Supplementary material for: Target-Response Associations Can Produce Response-Congruency Effects Without Task-Switching Costs
Source: Front Psychol. 2019 Feb 11;10:40. doi: 10.3389/fpsyg.2019.00040 (PMC6378947; doi:10.3389/fpsyg.2019.00040)
Supplement: DATA SHEET S1 — Dataset in Experiment 1 and 2. [file Data_Sheet_1.ZIP › Data/Exp1/subject2.txt]

1 color b2   1 621 1 0 0 practice 
1 shape h2   1 384 2 1 0 practice 
1 shape h1   1 421 3 0 1 practice 
1 shape c1   1 563 4 0 1 practice 
1 shape c2   1 686 5 0 1 practice 
1 color w2   1 719 6 1 0 practice 
1 shape c1   1 601 7 1 0 practice 
1 color w1   1 663 8 1 0 practice 
1 shape h1   1 615 9 1 0 practice 
1 color b1   1 347 10 1 0 practice 
1 color b1   1 469 11 0 1 practice 
1 color w1   1 811 12 0 1 practice 
1 shape h2   1 503 13 1 0 practice 
1 shape c2   1 551 14 0 1 practice 
1 shape h1   1 444 15 0 1 practice 
1 shape c1   1 732 16 0 1 practice 
1 color w2   1 744 17 1 0 practice 
1 color b2   1 434 18 0 1 practice 
1 color b2   1 369 19 0 1 practice 
1 color b1   1 662 20 0 1 practice 
1 shape h2   1 599 21 1 0 practice 
1 color w1   1 495 22 1 0 practice 
1 shape c2   1 587 23 1 0 practice 
1 shape c1   1 624 24 0 1 practice 
1 color w2   1 648 25 1 0 practice 
1 shape c2   1 629 26 1 0 practice 
1 color w2   1 602 27 1 0 practice 
1 shape h1   1 413 28 1 0 practice 
1 color b2   1 358 29 1 0 practice 
1 shape h2   1 417 30 1 0 practice 
1 color w1   1 616 31 1 0 practice 
1 color b1   1 437 32 0 1 practice 
2 color b1   1 576 1 0 0 stage_one 
2 shape h2   1 561 2 1 0 stage_one 
2 shape h1   1 474 3 0 1 stage_one 
2 shape c1   1 561 4 0 1 stage_one 
2 shape c2   1 456 5 0 1 stage_one 
2 shape h1   1 397 6 0 1 stage_one 
2 color w1   1 521 7 1 0 stage_one 
2 shape c1   1 563 8 1 0 stage_one 
2 shape c2   1 426 9 0 1 stage_one 
2 color b2   1 392 10 1 0 stage_one 
2 color w2   1 506 11 0 1 stage_one 
2 shape h2   1 407 12 1 0 stage_one 
2 shape h1   1 526 13 0 1 stage_one 
2 shape h2   1 659 14 0 1 stage_one 
2 shape c1   1 543 15 0 1 stage_one 
2 color b1   1 441 16 1 0 stage_one 
2 shape c2   1 401 17 1 0 stage_one 
2 shape h2   1 571 18 0 1 stage_one 
2 color b2   1 436 19 1 0 stage_one 
2 shape h1   1 532 20 1 0 stage_one 
2 shape c1   1 488 21 0 1 stage_one 
2 color w1   1 523 22 1 0 stage_one 
2 color w2   1 507 23 0 1 stage_one 
2 color w1   1 415 24 0 1 stage_one 
2 color w2   1 483 25 0 1 stage_one 
2 color b1   1 346 26 0 1 stage_one 
2 color b2   1 407 27 0 1 stage_one 
2 color w1   1 607 28 0 1 stage_one 
2 color b1   1 606 29 0 1 stage_one 
2 shape c2   1 445 30 1 0 stage_one 
2 shape c1   1 549 31 0 1 stage_one 
2 color w2   1 607 32 1 0 stage_one 
2 shape c2   1 502 33 1 0 stage_one 
2 shape h2   1 543 34 0 1 stage_one 
2 color b2   1 492 35 1 0 stage_one 
2 color w1   1 405 36 0 1 stage_one 
2 color b1   1 457 37 0 1 stage_one 
2 color w2   1 477 38 0 1 stage_one 
2 color b2   1 523 39 0 1 stage_one 
2 color w2   1 478 40 0 1 stage_one 
2 color b1   1 673 41 0 1 stage_one 
2 color w1   1 354 42 0 1 stage_one 
2 color b2   1 571 43 0 1 stage_one 
2 shape h1   1 496 44 1 0 stage_one 
2 shape c2   1 600 45 0 1 stage_one 
2 shape h1   1 567 46 0 1 stage_one 
2 shape h2   1 620 47 0 1 stage_one 
2 color w2   1 766 48 1 0 stage_one 
2 shape c1   1 952 49 1 0 stage_one 
2 shape c1   1 534 50 0 1 stage_one 
2 color w1   1 600 51 1 0 stage_one 
2 shape h1   1 438 52 1 0 stage_one 
2 color b1   1 419 53 1 0 stage_one 
2 color b2   1 418 54 0 1 stage_one 
2 shape c2   1 440 55 1 0 stage_one 
2 shape h2   1 608 56 0 1 stage_one 
2 color w2   1 565 57 1 0 stage_one 
2 shape h1   1 734 58 1 0 stage_one 
2 shape c2   1 442 59 0 1 stage_one 
2 shape c1   1 532 60 0 1 stage_one 
2 color w1   1 423 61 1 0 stage_one 
2 shape h2   1 387 62 1 0 stage_one 
2 color b2   1 461 63 1 0 stage_one 
2 color b1   1 393 64 0 1 stage_one 
3 color w1   1 1018 1 0 0 stage_two_a 
3 shape c2   1 494 2 1 0 stage_two_a 
3 color b2   1 517 3 1 0 stage_two_a 
3 shape h1   1 514 4 1 0 stage_two_a 
3 shape c2   1 499 5 0 1 stage_two_a 
3 color b2   1 519 6 1 0 stage_two_a 
3 color b1   1 477 7 0 1 stage_two_a 
3 shape c1   1 607 8 1 0 stage_two_a 
3 color w1   1 720 9 1 0 stage_two_a 
3 color b2   1 600 10 0 1 stage_two_a 
3 color w1   1 706 11 0 1 stage_two_a 
3 color w2   1 592 12 0 1 stage_two_a 
3 shape c2   1 582 13 1 0 stage_two_a 
3 shape c2   1 442 14 0 1 stage_two_a 
3 color b2   1 554 15 1 0 stage_two_a 
3 color w2   1 530 16 0 1 stage_two_a 
3 color b1   1 373 17 0 1 stage_two_a 
3 color b2   1 618 18 0 1 stage_two_a 
3 color b2   1 524 19 0 1 stage_two_a 
3 color w2   1 815 20 0 1 stage_two_a 
3 color w2   1 491 21 0 1 stage_two_a 
3 shape c1   1 854 22 1 0 stage_two_a 
3 shape h2   2 424 22 0 1 stage_two_a 
3 color b2   1 642 23 1 0 stage_two_a 
3 shape h1   1 442 24 1 0 stage_two_a 
3 color w2   1 594 25 1 0 stage_two_a 
3 shape h1   1 704 26 1 0 stage_two_a 
3 shape c2   1 464 27 0 1 stage_two_a 
3 color b2   1 434 28 1 0 stage_two_a 
3 shape c2   1 553 29 1 0 stage_two_a 
3 shape c2   1 359 30 0 1 stage_two_a 
3 color w2   1 602 31 1 0 stage_two_a 
3 color b2   1 509 32 0 1 stage_two_a 
3 color b1   1 407 33 0 1 stage_two_a 
3 shape h1   1 562 34 1 0 stage_two_a 
3 color w1   1 574 35 1 0 stage_two_a 
3 shape c2   1 466 36 1 0 stage_two_a 
3 shape c1   1 594 37 0 1 stage_two_a 
3 shape h2   1 700 38 0 1 stage_two_a 
3 color w2   1 370 39 1 0 stage_two_a 
3 shape c1   1 1027 40 1 0 stage_two_a 
3 shape h1   1 579 41 0 1 stage_two_a 
3 shape h1   1 397 42 0 1 stage_two_a 
3 color b2   1 419 43 1 0 stage_two_a 
3 shape c2   1 378 44 1 0 stage_two_a 
3 shape h2   1 531 45 0 1 stage_two_a 
3 shape h1   1 531 46 0 1 stage_two_a 
3 color b2   1 329 47 1 0 stage_two_a 
3 shape h2   1 672 48 1 0 stage_two_a 
3 color w1   1 427 49 1 0 stage_two_a 
3 color b2   1 491 50 0 1 stage_two_a 
3 color b1   1 440 51 0 1 stage_two_a 
3 shape h1   1 522 52 1 0 stage_two_a 
3 color b2   1 548 53 1 0 stage_two_a 
3 shape c1   1 556 54 1 0 stage_two_a 
3 color w2   1 679 55 1 0 stage_two_a 
3 shape c2   1 440 56 1 0 stage_two_a 
3 shape c1   1 512 57 0 1 stage_two_a 
3 shape c2   1 449 58 0 1 stage_two_a 
3 shape c2   1 397 59 0 1 stage_two_a 
3 shape c2   1 415 60 0 1 stage_two_a 
3 color b1   1 678 61 1 0 stage_two_a 
3 shape h1   1 358 62 1 0 stage_two_a 
3 shape h2   1 321 63 0 1 stage_two_a 
3 color b1   1 469 64 1 0 stage_two_a 
3 shape c2   1 407 65 1 0 stage_two_a 
3 color w2   1 678 66 1 0 stage_two_a 
3 color b2   1 449 67 0 1 stage_two_a 
3 color w2   1 468 68 0 1 stage_two_a 
3 shape c2   1 490 69 1 0 stage_two_a 
3 shape h1   1 483 70 0 1 stage_two_a 
3 color w2   1 585 71 1 0 stage_two_a 
3 shape c2   1 419 72 1 0 stage_two_a 
3 color b1   1 383 73 1 0 stage_two_a 
3 color b1   1 335 74 0 1 stage_two_a 
3 shape h2   2 405 74 1 0 stage_two_a 
3 shape c1   1 586 75 1 0 stage_two_a 
3 shape c2   1 560 76 0 1 stage_two_a 
3 shape h1   1 515 77 0 1 stage_two_a 
3 shape c1   1 718 78 0 1 stage_two_a 
3 color w1   1 463 79 1 0 stage_two_a 
3 shape h1   1 465 80 1 0 stage_two_a 
3 color b1   1 338 81 1 0 stage_two_a 
3 shape h2   1 541 82 1 0 stage_two_a 
3 color b2   1 413 83 1 0 stage_two_a 
3 color b1   1 312 84 0 1 stage_two_a 
3 shape h2   1 413 85 1 0 stage_two_a 
3 color b2   1 371 86 1 0 stage_two_a 
3 shape h2   1 518 87 1 0 stage_two_a 
3 shape h2   1 368 88 0 1 stage_two_a 
3 color b1   1 438 89 1 0 stage_two_a 
3 color w1   1 545 90 0 1 stage_two_a 
3 color w1   1 601 91 0 1 stage_two_a 
3 color b1   1 418 92 0 1 stage_two_a 
3 shape c2   1 447 93 1 0 stage_two_a 
3 color w1   1 407 94 1 0 stage_two_a 
3 shape h2   1 371 95 1 0 stage_two_a 
3 color b2   1 427 96 1 0 stage_two_a 
3 shape c1   2 393 96 1 0 stage_two_a 
3 color b2   1 574 97 0 1 stage_two_a 
4 shape h1   1 735 1 0 0 stage_two_b 
4 color b2   1 435 2 1 0 stage_two_b 
4 color w2   1 475 3 0 1 stage_two_b 
4 shape h1   1 518 4 1 0 stage_two_b 
4 color b2   1 386 5 1 0 stage_two_b 
4 shape c2   1 411 6 1 0 stage_two_b 
4 color b2   1 410 7 1 0 stage_two_b 
4 color b2   1 343 8 0 1 stage_two_b 
4 shape h1   1 551 9 1 0 stage_two_b 
4 color w1   1 408 10 1 0 stage_two_b 
4 shape h1   1 376 11 1 0 stage_two_b 
4 color w1   1 398 12 1 0 stage_two_b 
4 shape c2   1 462 13 1 0 stage_two_b 
4 shape h2   1 491 14 0 1 stage_two_b 
4 color b2   1 419 15 1 0 stage_two_b 
4 shape c1   2 357 15 1 0 stage_two_b 
4 color b2   1 531 16 0 1 stage_two_b 
4 color w2   1 740 17 0 1 stage_two_b 
4 shape h1   1 463 18 1 0 stage_two_b 
4 color w1   1 431 19 1 0 stage_two_b 
4 color w2   1 428 20 0 1 stage_two_b 
4 shape h1   1 378 21 1 0 stage_two_b 
4 color b1   1 405 22 1 0 stage_two_b 
4 shape h2   1 432 23 1 0 stage_two_b 
4 shape c1   1 571 24 0 1 stage_two_b 
4 shape h1   1 480 25 0 1 stage_two_b 
4 color w1   1 442 26 1 0 stage_two_b 
4 shape h1   1 864 27 1 0 stage_two_b 
4 color w2   1 395 28 1 0 stage_two_b 
4 color w2   1 482 29 0 1 stage_two_b 
4 shape c1   1 547 30 1 0 stage_two_b 
4 shape c2   1 518 31 0 1 stage_two_b 
4 shape h1   1 463 32 0 1 stage_two_b 
4 color b2   1 374 33 1 0 stage_two_b 
4 color b1   1 353 34 0 1 stage_two_b 
4 shape h2   1 460 35 1 0 stage_two_b 
4 shape c2   1 483 36 0 1 stage_two_b 
4 color w1   1 495 37 1 0 stage_two_b 
4 color b1   1 361 38 0 1 stage_two_b 
4 shape c2   1 410 39 1 0 stage_two_b 
4 shape c2   1 391 40 0 1 stage_two_b 
4 shape h1   1 422 41 0 1 stage_two_b 
4 color b2   1 507 42 1 0 stage_two_b 
4 shape h1   1 493 43 1 0 stage_two_b 
4 color b1   1 424 44 1 0 stage_two_b 
4 color w2   1 577 45 0 1 stage_two_b 
4 color b1   1 557 46 0 1 stage_two_b 
4 color w1   1 537 47 0 1 stage_two_b 
4 color w2   1 423 48 0 1 stage_two_b 
4 color w1   1 349 49 0 1 stage_two_b 
4 shape c2   1 391 50 1 0 stage_two_b 
4 color b2   1 462 51 1 0 stage_two_b 
4 shape h2   1 451 52 1 0 stage_two_b 
4 color b2   1 377 53 1 0 stage_two_b 
4 color w1   1 388 54 0 1 stage_two_b 
4 color b2   1 488 55 0 1 stage_two_b 
4 shape h1   1 450 56 1 0 stage_two_b 
4 color w1   1 435 57 1 0 stage_two_b 
4 shape h2   1 517 58 1 0 stage_two_b 
4 color w1   1 527 59 1 0 stage_two_b 
4 shape h1   1 419 60 1 0 stage_two_b 
4 color w2   1 517 61 1 0 stage_two_b 
4 shape h1   1 453 62 1 0 stage_two_b 
4 shape h2   1 469 63 0 1 stage_two_b 
4 color w2   1 434 64 1 0 stage_two_b 
4 shape h2   1 919 65 1 0 stage_two_b 
4 color w2   1 399 66 1 0 stage_two_b 
4 shape c1   1 613 67 1 0 stage_two_b 
4 color w2   1 724 68 1 0 stage_two_b 
4 shape c2   1 530 69 1 0 stage_two_b 
4 shape c1   1 563 70 0 1 stage_two_b 
4 color w1   2 389 70 1 0 stage_two_b 
4 color b1   1 563 71 1 0 stage_two_b 
4 shape c2   1 469 72 1 0 stage_two_b 
4 shape h2   1 467 73 0 1 stage_two_b 
4 shape h2   1 421 74 0 1 stage_two_b 
4 color b2   1 462 75 1 0 stage_two_b 
4 shape c1   1 501 76 1 0 stage_two_b 
4 shape c1   1 541 77 0 1 stage_two_b 
4 shape c1   1 402 78 0 1 stage_two_b 
4 color b2   1 413 79 1 0 stage_two_b 
4 shape h1   1 491 80 1 0 stage_two_b 
4 shape c1   1 510 81 0 1 stage_two_b 
4 color w2   1 426 82 1 0 stage_two_b 
4 color b1   1 501 83 0 1 stage_two_b 
4 shape h1   1 369 84 1 0 stage_two_b 
4 color w2   1 461 85 1 0 stage_two_b 
4 shape c1   1 567 86 1 0 stage_two_b 
4 shape c1   1 414 87 0 1 stage_two_b 
4 shape h2   1 463 88 0 1 stage_two_b 
4 color w2   1 529 89 1 0 stage_two_b 
4 color w2   1 403 90 0 1 stage_two_b 
4 color w1   1 448 91 0 1 stage_two_b 
4 color w2   1 434 92 0 1 stage_two_b 
4 shape c2   1 534 93 1 0 stage_two_b 
4 color b2   1 479 94 1 0 stage_two_b 
4 shape h1   1 397 95 1 0 stage_two_b 
4 shape c1   1 522 96 0 1 stage_two_b 
4 color w2   1 540 97 1 0 stage_two_b 
4 shape c1   1 477 98 1 0 stage_two_b 
5 color w1   1 1570 1 0 0 stage_three_a 
5 shape h1   1 1773 2 1 0 stage_three_a 
5 shape c2   1 952 3 0 1 stage_three_a 
5 shape c2   1 588 4 0 1 stage_three_a 
5 shape c1   1 1095 5 0 1 stage_three_a 
5 shape c1   1 599 6 0 1 stage_three_a 
5 color w2   1 866 7 1 0 stage_three_a 
5 shape c2   1 943 8 1 0 stage_three_a 
5 shape c1   1 709 9 0 1 stage_three_a 
5 shape c1   1 388 10 0 1 stage_three_a 
5 shape h1   1 605 11 0 1 stage_three_a 
5 shape c1   1 512 12 0 1 stage_three_a 
5 shape c2   1 540 13 0 1 stage_three_a 
5 color b1   1 1323 14 1 0 stage_three_a 
5 shape h1   1 1140 15 1 0 stage_three_a 
5 color b2   1 1161 16 1 0 stage_three_a 
5 color w1   1 601 17 0 1 stage_three_a 
5 shape c2   1 781 18 1 0 stage_three_a 
5 shape c2   1 375 19 0 1 stage_three_a 
5 color b2   1 1051 20 1 0 stage_three_a 
5 color w2   1 657 21 0 1 stage_three_a 
5 shape h1   1 1193 22 1 0 stage_three_a 
5 color w1   1 1419 23 1 0 stage_three_a 
5 color w2   1 767 24 0 1 stage_three_a 
5 color b1   1 1010 25 0 1 stage_three_a 
5 shape c2   1 1032 26 1 0 stage_three_a 
5 color w2   1 1248 27 1 0 stage_three_a 
5 color w2   1 550 28 0 1 stage_three_a 
5 shape h1   1 1000 29 1 0 stage_three_a 
5 color w1   1 1407 30 1 0 stage_three_a 
5 color b2   1 654 31 0 1 stage_three_a 
5 color w2   1 573 32 0 1 stage_three_a 
5 shape c1   1 1022 33 1 0 stage_three_a 
5 shape c1   1 548 34 0 1 stage_three_a 
5 color w1   1 1195 35 1 0 stage_three_a 
5 color b2   1 688 36 0 1 stage_three_a 
5 color b2   1 466 37 0 1 stage_three_a 
5 shape c2   1 1395 38 1 0 stage_three_a 
5 color b1   1 824 39 1 0 stage_three_a 
5 shape c2   1 1084 40 1 0 stage_three_a 
5 shape c1   1 506 41 0 1 stage_three_a 
5 color b1   1 778 42 1 0 stage_three_a 
5 shape h2   1 2977 43 1 0 stage_three_a 
5 shape c2   1 1163 44 0 1 stage_three_a 
5 color w1   1 940 45 1 0 stage_three_a 
5 shape h2   1 1156 46 1 0 stage_three_a 
5 color w2   1 1121 47 1 0 stage_three_a 
5 shape h2   1 1151 48 1 0 stage_three_a 
5 shape h2   1 600 49 0 1 stage_three_a 
5 color w1   1 1253 50 1 0 stage_three_a 
5 color b2   1 828 51 0 1 stage_three_a 
5 shape h1   1 1702 52 1 0 stage_three_a 
5 color w1   1 1002 53 1 0 stage_three_a 
5 shape h1   1 1456 54 1 0 stage_three_a 
5 shape c2   1 1045 55 0 1 stage_three_a 
5 color b2   1 1620 56 1 0 stage_three_a 
5 shape h1   1 1335 57 1 0 stage_three_a 
5 color b2   1 1059 58 1 0 stage_three_a 
5 color b2   1 589 59 0 1 stage_three_a 
5 color w2   1 1204 60 0 1 stage_three_a 
5 shape h2   1 1173 61 1 0 stage_three_a 
5 color b2   1 1010 62 1 0 stage_three_a 
5 shape c2   1 1359 63 1 0 stage_three_a 
5 color b1   1 1104 64 1 0 stage_three_a 
5 shape h2   1 1584 65 1 0 stage_three_a 
5 color w2   1 1030 66 1 0 stage_three_a 
5 shape h2   1 1589 67 1 0 stage_three_a 
5 shape h2   1 664 68 0 1 stage_three_a 
5 color b2   1 897 69 1 0 stage_three_a 
5 color w2   1 1201 70 0 1 stage_three_a 
5 shape c1   1 1312 71 1 0 stage_three_a 
5 color b2   1 1154 72 1 0 stage_three_a 
5 color w2   1 832 73 0 1 stage_three_a 
5 color w1   1 794 74 0 1 stage_three_a 
5 shape c2   1 2185 75 1 0 stage_three_a 
5 shape c2   1 735 76 0 1 stage_three_a 
5 color b1   1 786 77 1 0 stage_three_a 
5 shape h2   1 2385 78 1 0 stage_three_a 
5 color b1   1 1021 79 1 0 stage_three_a 
5 shape h1   1 548 80 1 0 stage_three_a 
5 color w1   1 563 81 1 0 stage_three_a 
5 shape c1   1 692 82 1 0 stage_three_a 
5 shape h1   1 517 83 0 1 stage_three_a 
5 color w2   1 581 84 1 0 stage_three_a 
5 shape h2   1 606 85 1 0 stage_three_a 
5 color w1   1 646 86 1 0 stage_three_a 
5 shape h2   1 639 87 1 0 stage_three_a 
5 shape c1   1 929 88 0 1 stage_three_a 
5 shape h1   1 550 89 0 1 stage_three_a 
5 shape c2   1 570 90 0 1 stage_three_a 
5 color w1   1 511 91 1 0 stage_three_a 
5 color b2   1 518 92 0 1 stage_three_a 
5 color b2   1 493 93 0 1 stage_three_a 
5 shape h1   1 910 94 1 0 stage_three_a 
5 shape h1   1 601 95 0 1 stage_three_a 
5 color w1   1 870 96 1 0 stage_three_a 
5 color w1   1 654 97 0 1 stage_three_a 
5 color w1   1 1065 98 0 1 stage_three_a 
5 color w2   1 631 99 0 1 stage_three_a 
5 color w1   1 355 100 0 1 stage_three_a 
6 shape c2   1 1272 1 0 0 stage_three_b 
6 shape h1   1 853 2 0 1 stage_three_b 
6 color b1   1 1134 3 1 0 stage_three_b 
6 color w1   1 749 4 0 1 stage_three_b 
6 shape h2   1 1611 5 1 0 stage_three_b 
6 shape h1   1 625 6 0 1 stage_three_b 
6 color b1   1 1157 7 1 0 stage_three_b 
6 color w2   1 897 8 0 1 stage_three_b 
6 shape c2   1 1000 9 1 0 stage_three_b 
6 color w1   1 1229 10 1 0 stage_three_b 
6 shape h1   1 1478 11 1 0 stage_three_b 
6 color b2   1 1364 12 1 0 stage_three_b 
6 color b2   1 381 13 0 1 stage_three_b 
6 shape h2   1 432 14 1 0 stage_three_b 
6 shape h1   1 512 15 0 1 stage_three_b 
6 color w2   1 487 16 1 0 stage_three_b 
6 color b2   1 556 17 0 1 stage_three_b 
6 shape c2   1 436 18 1 0 stage_three_b 
6 shape c1   1 488 19 0 1 stage_three_b 
6 color w2   1 611 20 1 0 stage_three_b 
6 color w2   1 394 21 0 1 stage_three_b 
6 shape c1   1 544 22 1 0 stage_three_b 
6 color b2   2 379 22 1 0 stage_three_b 
6 color b1   1 986 23 1 0 stage_three_b 
6 color b2   1 413 24 0 1 stage_three_b 
6 shape c1   1 751 25 1 0 stage_three_b 
6 shape c1   1 435 26 0 1 stage_three_b 
6 color w2   1 1038 27 1 0 stage_three_b 
6 shape h2   1 490 28 1 0 stage_three_b 
6 shape h1   1 499 29 0 1 stage_three_b 
6 shape h1   1 458 30 0 1 stage_three_b 
6 shape c2   1 538 31 0 1 stage_three_b 
6 shape c2   1 430 32 0 1 stage_three_b 
6 shape h2   1 1034 33 0 1 stage_three_b 
6 shape c1   1 539 34 0 1 stage_three_b 
6 color w1   1 542 35 1 0 stage_three_b 
6 shape c2   1 652 36 1 0 stage_three_b 
6 color w2   1 524 37 1 0 stage_three_b 
6 color w1   1 381 38 0 1 stage_three_b 
6 shape c2   1 516 39 1 0 stage_three_b 
6 color w1   1 405 40 1 0 stage_three_b 
6 shape c1   1 555 41 1 0 stage_three_b 
6 color b1   1 503 42 1 0 stage_three_b 
6 color b1   1 391 43 0 1 stage_three_b 
6 color w2   1 406 44 0 1 stage_three_b 
6 color w2   1 408 45 0 1 stage_three_b 
6 shape c1   1 581 46 1 0 stage_three_b 
6 color b2   1 529 47 1 0 stage_three_b 
6 color b2   1 367 48 0 1 stage_three_b 
6 shape h2   1 492 49 1 0 stage_three_b 
6 color w1   1 642 50 1 0 stage_three_b 
6 shape h1   1 583 51 1 0 stage_three_b 
6 color w2   1 525 52 1 0 stage_three_b 
6 color b2   1 494 53 0 1 stage_three_b 
6 color w2   1 390 54 0 1 stage_three_b 
6 color b1   1 449 55 0 1 stage_three_b 
6 shape h2   1 433 56 1 0 stage_three_b 
6 shape h2   1 359 57 0 1 stage_three_b 
6 color b2   1 369 58 1 0 stage_three_b 
6 shape c1   1 563 59 1 0 stage_three_b 
6 shape h1   1 600 60 0 1 stage_three_b 
6 color b2   1 405 61 1 0 stage_three_b 
6 shape h2   1 368 62 1 0 stage_three_b 
6 shape c2   1 365 63 0 1 stage_three_b 
6 shape h1   1 401 64 0 1 stage_three_b 
6 shape h2   1 366 65 0 1 stage_three_b 
6 shape c2   1 371 66 0 1 stage_three_b 
6 color b1   1 447 67 1 0 stage_three_b 
6 color w1   1 381 68 0 1 stage_three_b 
6 shape c2   1 417 69 1 0 stage_three_b 
6 shape h2   1 343 70 0 1 stage_three_b 
6 color w2   1 385 71 1 0 stage_three_b 
6 color w1   1 365 72 0 1 stage_three_b 
6 color w2   1 410 73 0 1 stage_three_b 
6 color w2   1 310 74 0 1 stage_three_b 
6 shape c2   1 558 75 1 0 stage_three_b 
6 shape c1   2 351 75 0 1 stage_three_b 
6 shape h1   1 996 76 0 1 stage_three_b 
6 color b1   1 447 77 1 0 stage_three_b 
6 shape h2   1 369 78 1 0 stage_three_b 
6 color w1   1 586 79 1 0 stage_three_b 
6 color b1   1 910 80 0 1 stage_three_b 
6 shape c2   1 404 81 1 0 stage_three_b 
6 color w1   1 415 82 1 0 stage_three_b 
6 color w1   1 338 83 0 1 stage_three_b 
6 color b1   1 405 84 0 1 stage_three_b 
6 color b2   1 385 85 0 1 stage_three_b 
6 shape c1   1 665 86 1 0 stage_three_b 
6 color b2   1 392 87 1 0 stage_three_b 
6 shape h1   1 1141 88 1 0 stage_three_b 
6 color b1   1 419 89 1 0 stage_three_b 
6 shape h1   1 490 90 1 0 stage_three_b 
6 shape c1   2 384 90 0 1 stage_three_b 
6 color b1   1 504 91 1 0 stage_three_b 
6 shape c1   1 544 92 1 0 stage_three_b 
6 shape c1   1 407 93 0 1 stage_three_b 
6 shape h1   1 936 94 0 1 stage_three_b 
6 color b2   1 732 95 1 0 stage_three_b 
6 color b1   1 683 96 0 1 stage_three_b 
6 shape c1   1 652 97 1 0 stage_three_b 
