# Supplementary material for: Target-Response Associations Can Produce Response-Congruency Effects Without Task-Switching Costs
Source: Front Psychol. 2019 Feb 11;10:40. doi: 10.3389/fpsyg.2019.00040 (PMC6378947; doi:10.3389/fpsyg.2019.00040)
Supplement: DATA SHEET S1 — Dataset in Experiment 1 and 2. [file Data_Sheet_1.ZIP › Data/Exp1/subject20.txt]

1 shape h1   2 798 0 0 0 practice 
1 color w2   1 438 1 0 0 practice 
1 shape ci1   1 504 2 0 1 practice 
1 shape h2   1 559 3 0 1 practice 
1 shape ci2   1 360 4 0 1 practice 
1 color b1   1 429 5 0 1 practice 
1 shape ci1   1 452 6 0 1 practice 
1 color w1   1 381 7 0 1 practice 
1 shape h1   1 404 8 0 1 practice 
1 color b2   1 487 9 0 1 practice 
1 color b1   1 454 10 0 1 practice 
1 shape h2   1 471 11 0 1 practice 
1 shape ci2   1 359 12 0 1 practice 
1 shape ci1   1 539 13 0 1 practice 
1 color b2   1 383 14 0 1 practice 
1 color w2   1 419 15 0 1 practice 
1 color w1   1 327 16 0 1 practice 
1 color w1   1 334 17 0 1 practice 
1 color w2   2 436 17 0 1 practice 
1 shape h2   1 421 18 0 1 practice 
1 shape h1   1 411 19 0 1 practice 
1 color b1   1 422 20 0 1 practice 
1 color b2   1 404 21 0 1 practice 
1 shape ci2   1 326 22 0 1 practice 
1 color w1   1 298 23 0 1 practice 
1 color b1   1 387 24 0 1 practice 
1 shape ci1   1 448 25 0 1 practice 
1 shape ci2   1 340 26 0 1 practice 
1 shape h2   1 380 27 0 1 practice 
1 color w2   1 537 28 0 1 practice 
1 shape h1   2 306 28 0 1 practice 
1 color b2   1 470 29 0 1 practice 
2 color w1   1 370 1 0 0 stage_one 
2 shape ci2   1 343 2 0 1 stage_one 
2 color w2   1 516 3 0 1 stage_one 
2 color b1   1 431 4 0 1 stage_one 
2 shape ci1   1 450 5 0 1 stage_one 
2 shape h2   1 504 6 0 1 stage_one 
2 color b2   1 387 7 0 1 stage_one 
2 shape h1   1 487 8 0 1 stage_one 
2 color w1   1 329 9 0 1 stage_one 
2 color w2   2 416 9 0 1 stage_one 
2 color b2   1 443 10 0 1 stage_one 
2 color b1   1 466 11 0 1 stage_one 
2 color w2   1 391 12 0 1 stage_one 
2 color w1   1 327 13 0 1 stage_one 
2 shape ci1   1 456 14 0 1 stage_one 
2 shape ci2   1 342 15 0 1 stage_one 
2 color b2   1 401 16 0 1 stage_one 
2 shape h2   1 406 17 0 1 stage_one 
2 shape h1   1 521 18 0 1 stage_one 
2 shape h2   1 456 19 0 1 stage_one 
2 shape h1   1 405 20 0 1 stage_one 
2 color b1   1 511 21 0 1 stage_one 
2 shape ci1   1 375 22 0 1 stage_one 
2 shape ci2   1 364 23 0 1 stage_one 
2 color b2   1 427 24 0 1 stage_one 
2 shape h2   1 384 25 0 1 stage_one 
2 shape ci2   1 391 26 0 1 stage_one 
2 color w1   1 349 27 0 1 stage_one 
2 shape ci1   1 456 28 0 1 stage_one 
2 color w2   1 587 29 0 1 stage_one 
2 shape h1   1 448 30 0 1 stage_one 
2 color b1   1 439 31 0 1 stage_one 
2 color b2   1 498 32 0 1 stage_one 
2 color b1   1 499 33 0 1 stage_one 
2 color w1   1 393 34 0 1 stage_one 
2 shape ci1   2 459 34 0 1 stage_one 
2 shape h1   1 416 35 0 1 stage_one 
2 shape h2   1 465 36 0 1 stage_one 
2 shape ci2   1 341 37 0 1 stage_one 
2 shape ci2   1 305 38 0 1 stage_one 
2 color w2   1 512 39 0 1 stage_one 
2 shape h1   1 381 40 0 1 stage_one 
2 color w1   1 351 41 0 1 stage_one 
2 color b1   1 404 42 0 1 stage_one 
2 color b2   1 451 43 0 1 stage_one 
2 color w2   2 394 43 0 1 stage_one 
2 color w1   1 307 44 0 1 stage_one 
2 shape h2   1 393 45 0 1 stage_one 
2 shape ci1   1 424 46 0 1 stage_one 
2 shape h1   1 402 47 0 1 stage_one 
2 shape ci2   1 359 48 0 1 stage_one 
2 shape h2   1 388 49 0 1 stage_one 
2 color b1   2 380 49 0 1 stage_one 
2 shape ci1   1 396 50 0 1 stage_one 
2 color w2   2 436 50 0 1 stage_one 
2 shape h2   1 382 51 0 1 stage_one 
2 shape h1   1 494 52 0 1 stage_one 
2 color b2   1 474 53 0 1 stage_one 
2 shape ci1   1 445 54 0 1 stage_one 
2 color w1   1 418 55 0 1 stage_one 
2 color b2   1 411 56 0 1 stage_one 
2 color b1   1 444 57 0 1 stage_one 
2 color w2   1 651 58 0 1 stage_one 
2 shape ci2   1 348 59 0 1 stage_one 
3 shape h1   1 443 1 0 0 stage_two_a 
3 shape h2   2 430 1 0 1 stage_two_a 
3 color w1   1 455 2 0 1 stage_two_a 
3 shape ci2   1 393 3 0 1 stage_two_a 
3 color b1   1 439 4 0 1 stage_two_a 
3 color b2   1 374 5 0 1 stage_two_a 
3 color b1   1 424 6 0 1 stage_two_a 
3 color w2   2 470 6 0 1 stage_two_a 
3 color b1   2 508 6 0 1 stage_two_a 
3 shape h1   1 527 7 0 1 stage_two_a 
3 color w1   1 390 8 0 1 stage_two_a 
3 color b1   1 434 9 0 1 stage_two_a 
3 color w2   1 491 10 0 1 stage_two_a 
3 shape ci2   1 388 11 0 1 stage_two_a 
3 color b1   1 398 12 0 1 stage_two_a 
3 color w1   1 392 13 0 1 stage_two_a 
3 shape h2   1 550 14 0 1 stage_two_a 
3 shape ci1   1 556 15 0 1 stage_two_a 
3 shape ci2   1 360 16 0 1 stage_two_a 
3 shape ci1   1 377 17 0 1 stage_two_a 
3 color b1   1 522 18 0 1 stage_two_a 
3 shape h1   1 501 19 0 1 stage_two_a 
3 color w1   1 351 20 0 1 stage_two_a 
3 color b1   1 524 21 0 1 stage_two_a 
3 shape ci2   1 397 22 0 1 stage_two_a 
3 color w1   1 410 23 0 1 stage_two_a 
3 shape h1   1 472 24 0 1 stage_two_a 
3 shape ci1   1 612 25 0 1 stage_two_a 
3 color b1   1 538 26 0 1 stage_two_a 
3 color w1   1 412 27 0 1 stage_two_a 
3 shape ci2   1 402 28 0 1 stage_two_a 
3 shape h2   1 458 29 0 1 stage_two_a 
3 shape h1   1 512 30 0 1 stage_two_a 
3 shape h2   1 460 31 0 1 stage_two_a 
3 color b1   1 901 32 0 1 stage_two_a 
3 color w1   1 395 33 0 1 stage_two_a 
3 color b1   1 460 34 0 1 stage_two_a 
3 shape ci1   1 508 35 0 1 stage_two_a 
3 color b2   1 393 36 0 1 stage_two_a 
3 shape h2   1 505 37 0 1 stage_two_a 
3 shape ci1   1 490 38 0 1 stage_two_a 
3 color b1   1 526 39 0 1 stage_two_a 
3 shape h2   1 494 40 0 1 stage_two_a 
3 shape ci1   1 575 41 0 1 stage_two_a 
3 shape h2   1 427 42 0 1 stage_two_a 
3 shape ci2   1 419 43 0 1 stage_two_a 
3 shape h2   1 402 44 0 1 stage_two_a 
3 color b2   1 478 45 0 1 stage_two_a 
3 color w1   1 385 46 0 1 stage_two_a 
3 color b1   1 393 47 0 1 stage_two_a 
3 shape h1   1 431 48 0 1 stage_two_a 
3 color b2   1 455 49 0 1 stage_two_a 
3 shape ci2   1 376 50 0 1 stage_two_a 
3 color w2   2 477 50 0 1 stage_two_a 
3 shape h2   1 429 51 0 1 stage_two_a 
3 shape ci1   2 396 51 0 1 stage_two_a 
3 color b1   1 425 52 0 1 stage_two_a 
3 color b2   1 499 53 0 1 stage_two_a 
3 shape h2   2 411 53 0 1 stage_two_a 
3 shape ci1   1 456 54 0 1 stage_two_a 
3 color w1   1 428 55 0 1 stage_two_a 
3 color w2   2 508 55 0 1 stage_two_a 
3 shape ci2   1 438 56 0 1 stage_two_a 
3 color w1   1 422 57 0 1 stage_two_a 
3 color w2   1 460 58 0 1 stage_two_a 
3 color w1   1 395 59 0 1 stage_two_a 
3 color w2   1 394 60 0 1 stage_two_a 
3 shape h1   1 489 61 0 1 stage_two_a 
3 shape ci2   1 392 62 0 1 stage_two_a 
3 shape h2   1 462 63 0 1 stage_two_a 
3 shape h1   1 415 64 0 1 stage_two_a 
3 shape h2   1 400 65 0 1 stage_two_a 
3 shape ci2   1 435 66 0 1 stage_two_a 
3 shape h2   1 463 67 0 1 stage_two_a 
3 shape h1   1 478 68 0 1 stage_two_a 
3 shape ci1   1 520 69 0 1 stage_two_a 
3 shape ci2   1 431 70 0 1 stage_two_a 
3 color w1   1 422 71 0 1 stage_two_a 
3 color b2   1 436 72 0 1 stage_two_a 
3 color b1   1 446 73 0 1 stage_two_a 
3 color b2   1 458 74 0 1 stage_two_a 
3 color w1   1 363 75 0 1 stage_two_a 
3 color b2   1 452 76 0 1 stage_two_a 
3 shape h1   1 476 77 0 1 stage_two_a 
3 color w2   1 411 78 0 1 stage_two_a 
3 color b1   1 467 79 0 1 stage_two_a 
3 shape ci1   1 393 80 0 1 stage_two_a 
3 color w1   1 371 81 0 1 stage_two_a 
3 color b1   1 450 82 0 1 stage_two_a 
3 color w2   1 410 83 0 1 stage_two_a 
3 shape h1   1 370 84 0 1 stage_two_a 
3 color b2   1 489 85 0 1 stage_two_a 
3 color w1   1 384 86 0 1 stage_two_a 
3 shape ci2   1 464 87 0 1 stage_two_a 
3 color b1   1 524 88 0 1 stage_two_a 
3 shape h2   1 508 89 0 1 stage_two_a 
3 shape ci1   2 629 89 0 1 stage_two_a 
3 shape ci2   1 478 90 0 1 stage_two_a 
3 shape ci1   1 473 91 0 1 stage_two_a 
3 color w2   2 432 91 0 1 stage_two_a 
4 color b1   1 655 1 0 0 stage_two_b 
4 color w2   1 493 2 0 1 stage_two_b 
4 color b1   1 483 3 0 1 stage_two_b 
4 color b2   1 493 4 0 1 stage_two_b 
4 shape h2   1 539 5 0 1 stage_two_b 
4 shape ci2   1 454 6 0 1 stage_two_b 
4 shape h2   1 458 7 0 1 stage_two_b 
4 color b1   1 459 8 0 1 stage_two_b 
4 color w1   1 374 9 0 1 stage_two_b 
4 shape ci2   1 386 10 0 1 stage_two_b 
4 shape ci1   1 732 11 0 1 stage_two_b 
4 shape ci2   1 336 12 0 1 stage_two_b 
4 color w2   2 393 12 0 1 stage_two_b 
4 shape h1   1 468 13 0 1 stage_two_b 
4 shape ci1   1 446 14 0 1 stage_two_b 
4 shape h2   1 425 15 0 1 stage_two_b 
4 shape ci1   1 500 16 0 1 stage_two_b 
4 shape h2   1 512 17 0 1 stage_two_b 
4 color w1   1 373 18 0 1 stage_two_b 
4 color b2   1 479 19 0 1 stage_two_b 
4 color w2   2 416 19 0 1 stage_two_b 
4 color b2   1 441 20 0 1 stage_two_b 
4 shape ci1   2 530 20 0 1 stage_two_b 
4 color w2   1 629 21 0 1 stage_two_b 
4 color b1   2 522 21 0 1 stage_two_b 
4 color b2   1 482 22 0 1 stage_two_b 
4 shape h1   1 599 23 0 1 stage_two_b 
4 color w1   1 382 24 0 1 stage_two_b 
4 shape ci1   1 522 25 0 1 stage_two_b 
4 color b1   1 459 26 0 1 stage_two_b 
4 shape ci2   1 399 27 0 1 stage_two_b 
4 color w1   1 381 28 0 1 stage_two_b 
4 shape h1   1 411 29 0 1 stage_two_b 
4 color b2   1 460 30 0 1 stage_two_b 
4 shape ci1   1 404 31 0 1 stage_two_b 
4 color b1   1 454 32 0 1 stage_two_b 
4 shape h2   1 534 33 0 1 stage_two_b 
4 color w1   1 385 34 0 1 stage_two_b 
4 color w2   1 392 35 0 1 stage_two_b 
4 color b2   1 455 36 0 1 stage_two_b 
4 color b1   2 638 36 0 1 stage_two_b 
4 shape h1   1 468 37 0 1 stage_two_b 
4 shape ci1   1 412 38 0 1 stage_two_b 
4 shape h1   1 433 39 0 1 stage_two_b 
4 shape ci1   1 640 40 0 1 stage_two_b 
4 shape h2   1 479 41 0 1 stage_two_b 
4 shape ci1   1 458 42 0 1 stage_two_b 
4 color w2   1 665 43 0 1 stage_two_b 
4 color b1   1 473 44 0 1 stage_two_b 
4 color b2   1 463 45 0 1 stage_two_b 
4 shape ci2   1 410 46 0 1 stage_two_b 
4 shape h2   1 430 47 0 1 stage_two_b 
4 shape ci2   1 455 48 0 1 stage_two_b 
4 color w2   1 547 49 0 1 stage_two_b 
4 color b1   1 412 50 0 1 stage_two_b 
4 color w2   1 572 51 0 1 stage_two_b 
4 shape ci1   2 549 51 0 1 stage_two_b 
4 shape ci2   1 389 52 0 1 stage_two_b 
4 color b2   1 509 53 0 1 stage_two_b 
4 color w2   1 512 54 0 1 stage_two_b 
4 shape h1   1 470 55 0 1 stage_two_b 
4 shape ci1   1 414 56 0 1 stage_two_b 
4 shape ci2   1 387 57 0 1 stage_two_b 
4 color b2   1 444 58 0 1 stage_two_b 
4 shape h1   1 465 59 0 1 stage_two_b 
4 color b1   1 556 60 0 1 stage_two_b 
4 shape ci2   1 383 61 0 1 stage_two_b 
4 color b2   1 405 62 0 1 stage_two_b 
4 color w1   1 366 63 0 1 stage_two_b 
4 color b2   1 449 64 0 1 stage_two_b 
4 shape h2   1 445 65 0 1 stage_two_b 
4 color w1   1 375 66 0 1 stage_two_b 
4 color b2   1 393 67 0 1 stage_two_b 
4 color w1   1 396 68 0 1 stage_two_b 
4 shape h1   1 365 69 0 1 stage_two_b 
4 color b1   1 473 70 0 1 stage_two_b 
4 color b2   1 430 71 0 1 stage_two_b 
4 shape ci1   1 447 72 0 1 stage_two_b 
4 shape h2   1 440 73 0 1 stage_two_b 
4 shape ci1   1 381 74 0 1 stage_two_b 
4 shape h2   1 397 75 0 1 stage_two_b 
4 shape h1   1 489 76 0 1 stage_two_b 
4 color w1   1 371 77 0 1 stage_two_b 
4 shape h2   1 406 78 0 1 stage_two_b 
4 color b2   1 483 79 0 1 stage_two_b 
4 shape h1   1 425 80 0 1 stage_two_b 
4 shape ci1   1 401 81 0 1 stage_two_b 
4 color b1   1 370 82 0 1 stage_two_b 
4 color w2   1 575 83 0 1 stage_two_b 
4 color b1   1 485 84 0 1 stage_two_b 
4 shape h1   1 505 85 0 1 stage_two_b 
4 color w2   2 511 85 0 1 stage_two_b 
4 shape ci2   1 442 86 0 1 stage_two_b 
4 shape h1   1 444 87 0 1 stage_two_b 
4 color b1   1 486 88 0 1 stage_two_b 
4 shape ci1   1 417 89 0 1 stage_two_b 
4 color b2   1 894 90 0 1 stage_two_b 
4 shape ci2   1 384 91 0 1 stage_two_b 
4 shape ci1   1 472 92 0 1 stage_two_b 
4 color b1   1 545 93 0 1 stage_two_b 
5 color b2   1 619 1 0 0 stage_three_a 
5 color w2   1 504 2 0 1 stage_three_a 
5 color w1   1 420 3 0 1 stage_three_a 
5 color w2   1 871 4 0 1 stage_three_a 
5 shape ci2   1 479 5 0 1 stage_three_a 
5 shape ci1   1 1185 6 0 1 stage_three_a 
5 shape ci2   1 384 7 0 1 stage_three_a 
5 shape h2   1 449 8 0 1 stage_three_a 
5 color w1   1 429 9 0 1 stage_three_a 
5 color b1   1 597 10 0 1 stage_three_a 
5 shape h1   1 957 11 0 1 stage_three_a 
5 shape ci2   1 567 12 0 1 stage_three_a 
5 color b2   1 871 13 0 1 stage_three_a 
5 color w2   1 481 14 0 1 stage_three_a 
5 color b1   1 589 15 0 1 stage_three_a 
5 shape ci1   1 457 16 0 1 stage_three_a 
5 shape h1   1 601 17 0 1 stage_three_a 
5 shape h2   1 437 18 0 1 stage_three_a 
5 color b2   1 527 19 0 1 stage_three_a 
5 shape ci2   1 458 20 0 1 stage_three_a 
5 color b1   1 756 21 0 1 stage_three_a 
5 shape h1   1 627 22 0 1 stage_three_a 
5 shape ci1   1 433 23 0 1 stage_three_a 
5 color b2   1 544 24 0 1 stage_three_a 
5 shape ci2   1 430 25 0 1 stage_three_a 
5 shape h1   1 488 26 0 1 stage_three_a 
5 color b1   1 1218 27 0 1 stage_three_a 
5 shape ci1   1 491 28 0 1 stage_three_a 
5 shape ci2   1 543 29 0 1 stage_three_a 
5 shape h1   1 465 30 0 1 stage_three_a 
5 color w1   1 396 31 0 1 stage_three_a 
5 color b2   1 457 32 0 1 stage_three_a 
5 color w1   1 418 33 0 1 stage_three_a 
5 color b1   1 458 34 0 1 stage_three_a 
5 color w1   1 403 35 0 1 stage_three_a 
5 shape ci1   1 484 36 0 1 stage_three_a 
5 color b2   1 968 37 0 1 stage_three_a 
5 shape ci2   1 378 38 0 1 stage_three_a 
5 color w1   1 417 39 0 1 stage_three_a 
5 shape h2   1 426 40 0 1 stage_three_a 
5 color b2   1 410 41 0 1 stage_three_a 
5 color b1   1 641 42 0 1 stage_three_a 
5 shape h1   1 584 43 0 1 stage_three_a 
5 shape ci1   1 440 44 0 1 stage_three_a 
5 shape h2   1 502 45 0 1 stage_three_a 
5 color b2   1 505 46 0 1 stage_three_a 
5 color w2   1 954 47 0 1 stage_three_a 
5 color b2   1 431 48 0 1 stage_three_a 
5 shape ci2   1 588 49 0 1 stage_three_a 
5 shape h2   1 433 50 0 1 stage_three_a 
5 color w2   1 709 51 0 1 stage_three_a 
5 color w1   1 404 52 0 1 stage_three_a 
5 color b2   1 429 53 0 1 stage_three_a 
5 shape h1   1 373 54 0 1 stage_three_a 
5 shape ci2   1 425 55 0 1 stage_three_a 
5 shape h1   1 567 56 0 1 stage_three_a 
5 shape h2   1 483 57 0 1 stage_three_a 
5 shape h1   1 721 58 0 1 stage_three_a 
5 color b1   1 1127 59 0 1 stage_three_a 
5 shape h2   1 462 60 0 1 stage_three_a 
5 shape ci1   1 366 61 0 1 stage_three_a 
5 shape h1   1 434 62 0 1 stage_three_a 
5 color b2   1 1253 63 0 1 stage_three_a 
5 shape ci2   1 616 64 0 1 stage_three_a 
5 color w2   1 824 65 0 1 stage_three_a 
5 shape h1   1 555 66 0 1 stage_three_a 
5 color b2   1 603 67 0 1 stage_three_a 
5 color w1   1 419 68 0 1 stage_three_a 
5 color b1   1 1329 69 0 1 stage_three_a 
5 color b2   1 554 70 0 1 stage_three_a 
5 shape ci2   1 383 71 0 1 stage_three_a 
5 color w1   1 413 72 0 1 stage_three_a 
5 color b1   1 424 73 0 1 stage_three_a 
5 shape ci1   1 519 74 0 1 stage_three_a 
5 shape ci2   1 441 75 0 1 stage_three_a 
5 color w1   1 515 76 0 1 stage_three_a 
5 color b2   1 637 77 0 1 stage_three_a 
5 color b1   1 1456 78 0 1 stage_three_a 
5 shape h1   1 736 79 0 1 stage_three_a 
5 color w1   1 422 80 0 1 stage_three_a 
5 shape ci1   1 579 81 0 1 stage_three_a 
5 color b1   1 648 82 0 1 stage_three_a 
5 color b2   1 541 83 0 1 stage_three_a 
5 color w2   1 363 84 0 1 stage_three_a 
5 color b2   1 437 85 0 1 stage_three_a 
5 shape h2   1 1045 86 0 1 stage_three_a 
5 shape ci2   1 345 87 0 1 stage_three_a 
5 shape h2   1 431 88 0 1 stage_three_a 
5 shape ci2   1 409 89 0 1 stage_three_a 
5 shape ci1   1 594 90 0 1 stage_three_a 
5 color w1   1 503 91 0 1 stage_three_a 
5 shape h1   1 518 92 0 1 stage_three_a 
5 color b1   1 525 93 0 1 stage_three_a 
5 shape ci2   1 429 94 0 1 stage_three_a 
5 shape h1   1 424 95 0 1 stage_three_a 
5 shape ci2   1 426 96 0 1 stage_three_a 
5 color b2   1 446 97 0 1 stage_three_a 
5 color w1   1 745 98 0 1 stage_three_a 
5 shape h2   1 667 99 0 1 stage_three_a 
5 color b2   1 656 100 0 1 stage_three_a 
6 shape ci2   1 526 1 0 0 stage_three_b 
6 color w1   1 1005 2 0 1 stage_three_b 
6 color w2   1 804 3 0 1 stage_three_b 
6 shape ci1   1 576 4 0 1 stage_three_b 
6 shape h2   1 832 5 0 1 stage_three_b 
6 shape ci1   1 625 6 0 1 stage_three_b 
6 shape ci2   1 623 7 0 1 stage_three_b 
6 color w1   1 672 8 0 1 stage_three_b 
6 color w2   2 646 8 0 1 stage_three_b 
6 shape h2   1 561 9 0 1 stage_three_b 
6 color b2   1 554 10 0 1 stage_three_b 
6 color w2   1 653 11 0 1 stage_three_b 
6 shape ci1   1 551 12 0 1 stage_three_b 
6 color b2   1 1211 13 0 1 stage_three_b 
6 shape ci2   1 443 14 0 1 stage_three_b 
6 color w1   1 555 15 0 1 stage_three_b 
6 color w2   1 996 16 0 1 stage_three_b 
6 color b2   1 555 17 0 1 stage_three_b 
6 color w2   1 918 18 0 1 stage_three_b 
6 shape ci1   1 1067 19 0 1 stage_three_b 
6 color b1   1 932 20 0 1 stage_three_b 
6 shape h1   1 602 21 0 1 stage_three_b 
6 shape ci1   1 549 22 0 1 stage_three_b 
6 shape ci2   1 488 23 0 1 stage_three_b 
6 color w2   2 981 23 0 1 stage_three_b 
6 shape h2   1 450 24 0 1 stage_three_b 
6 shape h1   2 1017 24 0 1 stage_three_b 
6 shape ci1   1 544 25 0 1 stage_three_b 
6 shape h2   1 544 26 0 1 stage_three_b 
6 shape ci1   1 815 27 0 1 stage_three_b 
6 color b2   1 1143 28 0 1 stage_three_b 
6 shape ci2   1 625 29 0 1 stage_three_b 
6 color w1   1 932 30 0 1 stage_three_b 
6 shape h2   1 632 31 0 1 stage_three_b 
6 color w2   1 725 32 0 1 stage_three_b 
6 shape ci2   1 989 33 0 1 stage_three_b 
6 color b1   1 1469 34 0 1 stage_three_b 
6 color w2   1 710 35 0 1 stage_three_b 
6 shape h2   1 1260 36 0 1 stage_three_b 
6 shape h1   1 649 37 0 1 stage_three_b 
6 color w1   1 436 38 0 1 stage_three_b 
6 color b1   1 1354 39 0 1 stage_three_b 
6 color w2   1 602 40 0 1 stage_three_b 
6 shape h2   1 943 41 0 1 stage_three_b 
6 shape h1   1 515 42 0 1 stage_three_b 
6 color b1   1 898 43 0 1 stage_three_b 
6 color b2   1 615 44 0 1 stage_three_b 
6 color b1   1 664 45 0 1 stage_three_b 
6 color b2   2 589 45 0 1 stage_three_b 
6 shape h2   1 548 46 0 1 stage_three_b 
6 color w1   1 413 47 0 1 stage_three_b 
6 color b2   1 533 48 0 1 stage_three_b 
6 shape h1   1 779 49 0 1 stage_three_b 
6 shape ci2   1 601 50 0 1 stage_three_b 
6 shape ci1   1 558 51 0 1 stage_three_b 
6 shape ci2   1 869 52 0 1 stage_three_b 
6 shape h1   1 775 53 0 1 stage_three_b 
6 color w2   2 962 53 0 1 stage_three_b 
6 shape ci2   1 390 54 0 1 stage_three_b 
6 shape ci1   1 984 55 0 1 stage_three_b 
6 color w1   1 500 56 0 1 stage_three_b 
6 color b1   1 552 57 0 1 stage_three_b 
6 shape ci2   1 469 58 0 1 stage_three_b 
6 color w1   1 489 59 0 1 stage_three_b 
6 shape h1   1 523 60 0 1 stage_three_b 
6 shape ci2   1 485 61 0 1 stage_three_b 
6 shape ci1   1 632 62 0 1 stage_three_b 
6 color b2   2 1316 62 0 1 stage_three_b 
6 color w1   1 438 63 0 1 stage_three_b 
6 color b2   1 488 64 0 1 stage_three_b 
6 color w1   1 671 65 0 1 stage_three_b 
6 color b1   1 591 66 0 1 stage_three_b 
6 shape ci2   1 724 67 0 1 stage_three_b 
6 shape h1   1 606 68 0 1 stage_three_b 
6 shape ci1   1 623 69 0 1 stage_three_b 
6 color w1   1 478 70 0 1 stage_three_b 
6 shape ci2   1 529 71 0 1 stage_three_b 
6 color b2   1 504 72 0 1 stage_three_b 
6 color w1   1 570 73 0 1 stage_three_b 
6 color b1   1 1022 74 0 1 stage_three_b 
6 shape h2   1 1214 75 0 1 stage_three_b 
6 color w2   1 810 76 0 1 stage_three_b 
6 shape ci1   1 590 77 0 1 stage_three_b 
6 color w1   1 514 78 0 1 stage_three_b 
6 shape h2   1 591 79 0 1 stage_three_b 
6 color b2   1 707 80 0 1 stage_three_b 
6 shape ci1   1 1546 81 0 1 stage_three_b 
6 color w1   1 728 82 0 1 stage_three_b 
6 shape h1   1 470 83 0 1 stage_three_b 
6 shape ci2   1 507 84 0 1 stage_three_b 
6 shape h1   1 980 85 0 1 stage_three_b 
6 color w2   1 622 86 0 1 stage_three_b 
6 color b2   1 471 87 0 1 stage_three_b 
6 color w2   1 685 88 0 1 stage_three_b 
6 color w1   1 398 89 0 1 stage_three_b 
6 shape ci1   1 1004 90 0 1 stage_three_b 
6 shape h2   1 627 91 0 1 stage_three_b 
6 color b2   1 965 92 0 1 stage_three_b 
6 color w2   1 1220 93 0 1 stage_three_b 
6 shape ci2   1 683 94 0 1 stage_three_b 
