# Supplementary material for: Target-Response Associations Can Produce Response-Congruency Effects Without Task-Switching Costs
Source: Front Psychol. 2019 Feb 11;10:40. doi: 10.3389/fpsyg.2019.00040 (PMC6378947; doi:10.3389/fpsyg.2019.00040)
Supplement: DATA SHEET S1 — Dataset in Experiment 1 and 2. [file Data_Sheet_1.ZIP › Data/Exp1/subject21.txt]

1 shape h1   1 1101 1 0 0 practice 
1 shape ci1   1 371 2 0 1 practice 
1 shape h2   1 483 3 0 1 practice 
1 shape ci2   1 386 4 0 1 practice 
1 shape ci1   1 671 5 0 1 practice 
1 shape h1   1 379 6 0 1 practice 
1 shape h2   1 390 7 0 1 practice 
1 color w2   2 396 7 0 1 practice 
1 color w1   1 380 8 0 1 practice 
1 color b1   1 468 9 0 1 practice 
1 shape ci2   1 353 10 0 1 practice 
1 color b2   1 649 11 0 1 practice 
1 color w1   1 376 12 0 1 practice 
1 color b1   1 518 13 0 1 practice 
1 shape h2   1 457 14 0 1 practice 
1 shape h1   1 470 15 0 1 practice 
1 color b2   1 466 16 0 1 practice 
1 color w2   2 595 16 0 1 practice 
1 color w2   2 425 16 0 1 practice 
1 shape ci1   1 411 17 0 1 practice 
1 shape ci2   1 385 18 0 1 practice 
1 color b2   1 384 19 0 1 practice 
1 shape h1   1 453 20 0 1 practice 
1 shape ci1   1 410 21 0 1 practice 
1 color b1   1 424 22 0 1 practice 
1 shape ci2   1 344 23 0 1 practice 
1 color w1   1 384 24 0 1 practice 
1 color b2   1 441 25 0 1 practice 
1 color w1   1 385 26 0 1 practice 
1 shape h2   1 434 27 0 1 practice 
1 color b1   1 398 28 0 1 practice 
1 color w2   2 379 28 0 1 practice 
2 shape ci2   1 446 1 0 0 stage_one 
2 shape h1   1 478 2 0 1 stage_one 
2 shape h2   1 493 3 0 1 stage_one 
2 shape ci1   1 464 4 0 1 stage_one 
2 shape ci2   1 350 5 0 1 stage_one 
2 shape h1   1 487 6 0 1 stage_one 
2 shape h2   1 431 7 0 1 stage_one 
2 shape ci1   1 443 8 0 1 stage_one 
2 shape h2   1 610 9 0 1 stage_one 
2 color b2   1 476 10 0 1 stage_one 
2 shape ci2   1 355 11 0 1 stage_one 
2 color b1   1 436 12 0 1 stage_one 
2 color w2   1 520 13 0 1 stage_one 
2 color w1   1 369 14 0 1 stage_one 
2 color w1   1 328 15 0 1 stage_one 
2 shape ci1   2 681 15 0 1 stage_one 
2 color b1   1 423 16 0 1 stage_one 
2 color b2   1 491 17 0 1 stage_one 
2 shape h1   1 541 18 0 1 stage_one 
2 color w2   2 520 18 0 1 stage_one 
2 shape h1   1 488 19 0 1 stage_one 
2 color w2   1 408 20 0 1 stage_one 
2 color b1   1 556 21 0 1 stage_one 
2 color b2   1 511 22 0 1 stage_one 
2 shape ci1   1 588 23 0 1 stage_one 
2 color w1   1 337 24 0 1 stage_one 
2 color b2   1 429 25 0 1 stage_one 
2 color w2   1 539 26 0 1 stage_one 
2 color w1   1 351 27 0 1 stage_one 
2 color b1   1 377 28 0 1 stage_one 
2 shape h2   1 445 29 0 1 stage_one 
2 color w2   1 568 30 0 1 stage_one 
2 color b2   1 392 31 0 1 stage_one 
2 color w1   1 323 32 0 1 stage_one 
2 shape ci2   1 408 33 0 1 stage_one 
2 color b1   1 411 34 0 1 stage_one 
2 shape h1   1 455 35 0 1 stage_one 
2 shape ci2   1 380 36 0 1 stage_one 
2 color b2   1 401 37 0 1 stage_one 
2 color b1   1 412 38 0 1 stage_one 
2 color w1   1 315 39 0 1 stage_one 
2 color w2   2 426 39 0 1 stage_one 
2 shape h2   1 490 40 0 1 stage_one 
2 shape ci1   1 426 41 0 1 stage_one 
2 shape h2   1 454 42 0 1 stage_one 
2 shape ci1   1 346 43 0 1 stage_one 
2 color w1   1 361 44 0 1 stage_one 
2 shape h1   1 443 45 0 1 stage_one 
2 color b1   1 465 46 0 1 stage_one 
2 shape ci2   1 341 47 0 1 stage_one 
2 shape ci2   1 332 48 0 1 stage_one 
2 color b2   1 358 49 0 1 stage_one 
2 color w2   2 400 49 0 1 stage_one 
2 shape ci1   1 498 50 0 1 stage_one 
2 shape h2   1 402 51 0 1 stage_one 
2 shape h1   1 437 52 0 1 stage_one 
2 shape ci1   1 375 53 0 1 stage_one 
2 color w1   1 344 54 0 1 stage_one 
2 color b2   1 388 55 0 1 stage_one 
2 shape h2   1 438 56 0 1 stage_one 
2 shape h1   1 427 57 0 1 stage_one 
2 color b1   1 478 58 0 1 stage_one 
2 color w2   1 326 59 0 1 stage_one 
2 shape ci2   1 325 60 0 1 stage_one 
3 color w2   1 722 1 0 0 stage_two_a 
3 shape ci1   1 641 2 0 1 stage_two_a 
3 shape h2   1 411 3 0 1 stage_two_a 
3 shape ci1   1 472 4 0 1 stage_two_a 
3 shape ci2   1 341 5 0 1 stage_two_a 
3 shape h1   1 407 6 0 1 stage_two_a 
3 color b1   1 423 7 0 1 stage_two_a 
3 color w2   1 464 8 0 1 stage_two_a 
3 shape h2   1 469 9 0 1 stage_two_a 
3 shape ci2   1 319 10 0 1 stage_two_a 
3 color b2   1 428 11 0 1 stage_two_a 
3 color w1   1 369 12 0 1 stage_two_a 
3 color b1   1 462 13 0 1 stage_two_a 
3 color w2   1 458 14 0 1 stage_two_a 
3 shape h1   1 447 15 0 1 stage_two_a 
3 color w1   1 378 16 0 1 stage_two_a 
3 color b2   1 389 17 0 1 stage_two_a 
3 shape ci2   1 352 18 0 1 stage_two_a 
3 color b1   1 468 19 0 1 stage_two_a 
3 color b2   1 532 20 0 1 stage_two_a 
3 shape h1   1 532 21 0 1 stage_two_a 
3 color w2   1 348 22 0 1 stage_two_a 
3 color w1   1 351 23 0 1 stage_two_a 
3 shape h2   1 420 24 0 1 stage_two_a 
3 color w2   2 559 24 0 1 stage_two_a 
3 shape ci2   1 398 25 0 1 stage_two_a 
3 shape ci1   2 520 25 0 1 stage_two_a 
3 color w1   1 333 26 0 1 stage_two_a 
3 color b1   1 512 27 0 1 stage_two_a 
3 shape ci2   1 325 28 0 1 stage_two_a 
3 shape h2   1 433 29 0 1 stage_two_a 
3 color w2   1 365 30 0 1 stage_two_a 
3 color b2   1 461 31 0 1 stage_two_a 
3 color w2   1 405 32 0 1 stage_two_a 
3 color b2   1 424 33 0 1 stage_two_a 
3 color w2   1 509 34 0 1 stage_two_a 
3 color b2   1 477 35 0 1 stage_two_a 
3 color b1   1 471 36 0 1 stage_two_a 
3 color b2   1 434 37 0 1 stage_two_a 
3 shape ci1   1 369 38 0 1 stage_two_a 
3 color b1   1 439 39 0 1 stage_two_a 
3 color b2   1 461 40 0 1 stage_two_a 
3 shape ci2   1 363 41 0 1 stage_two_a 
3 shape h1   1 466 42 0 1 stage_two_a 
3 shape ci1   1 533 43 0 1 stage_two_a 
3 color w2   1 445 44 0 1 stage_two_a 
3 shape h1   1 490 45 0 1 stage_two_a 
3 shape ci1   1 524 46 0 1 stage_two_a 
3 shape ci2   1 360 47 0 1 stage_two_a 
3 color b1   1 395 48 0 1 stage_two_a 
3 color w2   1 428 49 0 1 stage_two_a 
3 shape ci1   1 423 50 0 1 stage_two_a 
3 shape h1   1 469 51 0 1 stage_two_a 
3 color b2   1 448 52 0 1 stage_two_a 
3 shape ci2   1 368 53 0 1 stage_two_a 
3 color w2   1 515 54 0 1 stage_two_a 
3 shape ci1   1 399 55 0 1 stage_two_a 
3 color w1   1 391 56 0 1 stage_two_a 
3 shape h2   1 468 57 0 1 stage_two_a 
3 color b1   2 417 57 0 1 stage_two_a 
3 color b2   2 383 57 0 1 stage_two_a 
3 shape ci2   1 428 58 0 1 stage_two_a 
3 shape h1   1 450 59 0 1 stage_two_a 
3 shape ci1   1 406 60 0 1 stage_two_a 
3 shape h2   1 409 61 0 1 stage_two_a 
3 shape h1   1 410 62 0 1 stage_two_a 
3 shape ci1   1 354 63 0 1 stage_two_a 
3 color w1   1 350 64 0 1 stage_two_a 
3 shape h2   1 384 65 0 1 stage_two_a 
3 color b1   1 500 66 0 1 stage_two_a 
3 shape ci1   1 427 67 0 1 stage_two_a 
3 shape h2   1 407 68 0 1 stage_two_a 
3 color w2   1 399 69 0 1 stage_two_a 
3 shape ci1   1 416 70 0 1 stage_two_a 
3 shape h2   1 391 71 0 1 stage_two_a 
3 color b1   1 595 72 0 1 stage_two_a 
3 shape h1   1 454 73 0 1 stage_two_a 
3 color w1   1 346 74 0 1 stage_two_a 
3 shape h2   1 370 75 0 1 stage_two_a 
3 color b1   1 385 76 0 1 stage_two_a 
3 shape ci1   1 411 77 0 1 stage_two_a 
3 color w1   1 357 78 0 1 stage_two_a 
3 color b1   1 380 79 0 1 stage_two_a 
3 shape ci2   1 365 80 0 1 stage_two_a 
3 shape ci1   1 454 81 0 1 stage_two_a 
3 color w2   1 407 82 0 1 stage_two_a 
3 shape h1   1 344 83 0 1 stage_two_a 
3 color b1   1 444 84 0 1 stage_two_a 
3 color w1   1 356 85 0 1 stage_two_a 
3 color b2   1 366 86 0 1 stage_two_a 
3 shape ci2   1 335 87 0 1 stage_two_a 
3 shape h2   1 369 88 0 1 stage_two_a 
3 color w1   1 372 89 0 1 stage_two_a 
3 color b1   1 396 90 0 1 stage_two_a 
3 color b2   1 367 91 0 1 stage_two_a 
3 shape ci2   1 318 92 0 1 stage_two_a 
3 shape h2   1 349 93 0 1 stage_two_a 
3 shape ci1   1 487 94 0 1 stage_two_a 
3 color w2   2 375 94 0 1 stage_two_a 
3 shape h1   1 375 95 0 1 stage_two_a 
4 shape ci2   1 470 1 0 0 stage_two_b 
4 shape h2   1 412 2 0 1 stage_two_b 
4 shape ci2   1 337 3 0 1 stage_two_b 
4 color b2   1 446 4 0 1 stage_two_b 
4 color w1   1 349 5 0 1 stage_two_b 
4 shape ci1   2 356 5 0 1 stage_two_b 
4 color b2   1 510 6 0 1 stage_two_b 
4 color w2   1 370 7 0 1 stage_two_b 
4 color b1   1 433 8 0 1 stage_two_b 
4 color w1   1 307 9 0 1 stage_two_b 
4 shape ci2   1 322 10 0 1 stage_two_b 
4 shape h2   1 404 11 0 1 stage_two_b 
4 shape h1   1 414 12 0 1 stage_two_b 
4 color b1   1 456 13 0 1 stage_two_b 
4 shape ci2   1 354 14 0 1 stage_two_b 
4 color w1   1 377 15 0 1 stage_two_b 
4 color w2   1 513 16 0 1 stage_two_b 
4 shape h2   1 384 17 0 1 stage_two_b 
4 shape ci1   1 469 18 0 1 stage_two_b 
4 shape h1   1 478 19 0 1 stage_two_b 
4 color b1   2 333 19 0 1 stage_two_b 
4 shape h2   1 455 20 0 1 stage_two_b 
4 color b2   1 426 21 0 1 stage_two_b 
4 color b1   1 364 22 0 1 stage_two_b 
4 color w1   1 344 23 0 1 stage_two_b 
4 color w2   2 415 23 0 1 stage_two_b 
4 color b1   1 734 24 0 1 stage_two_b 
4 color w2   1 354 25 0 1 stage_two_b 
4 shape ci1   1 701 26 0 1 stage_two_b 
4 shape h2   1 445 27 0 1 stage_two_b 
4 shape ci2   1 403 28 0 1 stage_two_b 
4 color b1   1 441 29 0 1 stage_two_b 
4 color b2   1 459 30 0 1 stage_two_b 
4 shape ci1   1 366 31 0 1 stage_two_b 
4 color b1   1 417 32 0 1 stage_two_b 
4 color b2   1 436 33 0 1 stage_two_b 
4 shape h1   1 476 34 0 1 stage_two_b 
4 color w1   1 388 35 0 1 stage_two_b 
4 shape ci2   1 341 36 0 1 stage_two_b 
4 shape ci1   1 561 37 0 1 stage_two_b 
4 shape h2   1 473 38 0 1 stage_two_b 
4 color w2   1 345 39 0 1 stage_two_b 
4 shape ci1   1 383 40 0 1 stage_two_b 
4 shape h1   1 459 41 0 1 stage_two_b 
4 shape ci1   1 404 42 0 1 stage_two_b 
4 shape h1   1 399 43 0 1 stage_two_b 
4 color b1   1 443 44 0 1 stage_two_b 
4 shape h2   1 505 45 0 1 stage_two_b 
4 shape ci1   1 585 46 0 1 stage_two_b 
4 color w2   1 502 47 0 1 stage_two_b 
4 shape h1   2 366 47 0 1 stage_two_b 
4 shape h2   1 375 48 0 1 stage_two_b 
4 shape ci2   1 377 49 0 1 stage_two_b 
4 color w1   1 366 50 0 1 stage_two_b 
4 color b1   1 412 51 0 1 stage_two_b 
4 shape ci1   2 561 51 0 1 stage_two_b 
4 color w1   1 384 52 0 1 stage_two_b 
4 color b2   1 474 53 0 1 stage_two_b 
4 shape ci2   1 346 54 0 1 stage_two_b 
4 shape h2   1 464 55 0 1 stage_two_b 
4 color w1   1 369 56 0 1 stage_two_b 
4 color w2   1 363 57 0 1 stage_two_b 
4 shape ci2   1 438 58 0 1 stage_two_b 
4 shape h1   1 436 59 0 1 stage_two_b 
4 shape h2   1 490 60 0 1 stage_two_b 
4 color b2   1 453 61 0 1 stage_two_b 
4 color w1   1 382 62 0 1 stage_two_b 
4 color b2   1 429 63 0 1 stage_two_b 
4 color b1   1 533 64 0 1 stage_two_b 
4 color w2   2 474 64 0 1 stage_two_b 
4 shape ci2   1 386 65 0 1 stage_two_b 
4 color b1   1 468 66 0 1 stage_two_b 
4 shape ci1   1 417 67 0 1 stage_two_b 
4 shape ci2   1 373 68 0 1 stage_two_b 
4 shape h2   1 466 69 0 1 stage_two_b 
4 color w1   1 431 70 0 1 stage_two_b 
4 shape ci1   1 439 71 0 1 stage_two_b 
4 color w2   1 589 72 0 1 stage_two_b 
4 color w1   1 392 73 0 1 stage_two_b 
4 color w2   1 358 74 0 1 stage_two_b 
4 shape ci2   1 415 75 0 1 stage_two_b 
4 shape ci1   1 469 76 0 1 stage_two_b 
4 color w1   1 441 77 0 1 stage_two_b 
4 color b2   1 514 78 0 1 stage_two_b 
4 shape h2   1 473 79 0 1 stage_two_b 
4 shape ci2   1 393 80 0 1 stage_two_b 
4 color b1   1 496 81 0 1 stage_two_b 
4 color w1   1 384 82 0 1 stage_two_b 
4 color w2   1 540 83 0 1 stage_two_b 
4 color b1   1 473 84 0 1 stage_two_b 
4 shape ci1   1 379 85 0 1 stage_two_b 
4 color w2   1 605 86 0 1 stage_two_b 
4 color b1   1 483 87 0 1 stage_two_b 
4 shape h2   1 801 88 0 1 stage_two_b 
4 color w2   1 432 89 0 1 stage_two_b 
4 shape h1   1 492 90 0 1 stage_two_b 
4 color b2   1 546 91 0 1 stage_two_b 
4 shape ci1   1 490 92 0 1 stage_two_b 
4 shape ci2   1 403 93 0 1 stage_two_b 
4 shape h2   1 408 94 0 1 stage_two_b 
5 color w1   1 613 1 0 0 stage_three_a 
5 color w2   2 655 1 0 1 stage_three_a 
5 color w1   1 399 2 0 1 stage_three_a 
5 shape h1   1 518 3 0 1 stage_three_a 
5 shape ci2   1 467 4 0 1 stage_three_a 
5 shape h1   1 864 5 0 1 stage_three_a 
5 color b2   1 449 6 0 1 stage_three_a 
5 shape h2   1 613 7 0 1 stage_three_a 
5 color b1   1 643 8 0 1 stage_three_a 
5 shape ci1   1 550 9 0 1 stage_three_a 
5 shape ci2   1 573 10 0 1 stage_three_a 
5 color w1   1 741 11 0 1 stage_three_a 
5 color w2   2 1801 11 0 1 stage_three_a 
5 shape h1   1 591 12 0 1 stage_three_a 
5 shape ci2   1 984 13 0 1 stage_three_a 
5 shape h2   1 553 14 0 1 stage_three_a 
5 shape ci1   1 411 15 0 1 stage_three_a 
5 color b2   1 1039 16 0 1 stage_three_a 
5 color b1   1 1320 17 0 1 stage_three_a 
5 shape h1   1 448 18 0 1 stage_three_a 
5 color w1   1 595 19 0 1 stage_three_a 
5 shape ci2   1 525 20 0 1 stage_three_a 
5 color b1   1 1360 21 0 1 stage_three_a 
5 color w2   1 706 22 0 1 stage_three_a 
5 shape ci1   1 675 23 0 1 stage_three_a 
5 shape h2   1 511 24 0 1 stage_three_a 
5 color w1   1 625 25 0 1 stage_three_a 
5 shape ci2   1 383 26 0 1 stage_three_a 
5 color b2   1 1041 27 0 1 stage_three_a 
5 shape h2   1 643 28 0 1 stage_three_a 
5 color w2   1 901 29 0 1 stage_three_a 
5 color w1   1 831 30 0 1 stage_three_a 
5 color w2   2 1034 30 0 1 stage_three_a 
5 shape ci1   1 905 31 0 1 stage_three_a 
5 color b1   1 953 32 0 1 stage_three_a 
5 shape h2   1 560 33 0 1 stage_three_a 
5 color w2   2 440 33 0 1 stage_three_a 
5 shape h1   1 538 34 0 1 stage_three_a 
5 shape ci2   1 1007 35 0 1 stage_three_a 
5 color b2   1 861 36 0 1 stage_three_a 
5 shape ci1   1 422 37 0 1 stage_three_a 
5 shape h2   1 507 38 0 1 stage_three_a 
5 color w1   1 578 39 0 1 stage_three_a 
5 color b1   1 957 40 0 1 stage_three_a 
5 color w1   1 455 41 0 1 stage_three_a 
5 shape ci2   1 855 42 0 1 stage_three_a 
5 shape h1   1 455 43 0 1 stage_three_a 
5 shape ci1   1 1000 44 0 1 stage_three_a 
5 color b2   2 1240 44 0 1 stage_three_a 
5 shape h1   1 563 45 0 1 stage_three_a 
5 shape h2   1 778 46 0 1 stage_three_a 
5 shape ci2   1 675 47 0 1 stage_three_a 
5 color w2   1 703 48 0 1 stage_three_a 
5 color b2   1 518 49 0 1 stage_three_a 
5 color w2   1 795 50 0 1 stage_three_a 
5 color b2   1 515 51 0 1 stage_three_a 
5 color w1   1 462 52 0 1 stage_three_a 
5 shape h1   1 579 53 0 1 stage_three_a 
5 shape h2   1 871 54 0 1 stage_three_a 
5 color w2   1 1036 55 0 1 stage_three_a 
5 shape h1   1 913 56 0 1 stage_three_a 
5 color b1   2 576 56 0 1 stage_three_a 
5 color b2   1 675 57 0 1 stage_three_a 
5 shape h2   1 548 58 0 1 stage_three_a 
5 shape ci2   1 1130 59 0 1 stage_three_a 
5 color w2   1 755 60 0 1 stage_three_a 
5 color b2   1 757 61 0 1 stage_three_a 
5 shape ci1   1 571 62 0 1 stage_three_a 
5 color w1   1 686 63 0 1 stage_three_a 
5 shape h1   1 954 64 0 1 stage_three_a 
5 color b2   1 593 65 0 1 stage_three_a 
5 shape ci2   1 421 66 0 1 stage_three_a 
5 shape h1   1 920 67 0 1 stage_three_a 
5 color w1   1 511 68 0 1 stage_three_a 
5 shape ci2   1 723 69 0 1 stage_three_a 
5 shape h2   1 678 70 0 1 stage_three_a 
5 shape ci2   1 658 71 0 1 stage_three_a 
5 shape h2   1 759 72 0 1 stage_three_a 
5 shape ci2   1 482 73 0 1 stage_three_a 
5 color b2   1 1435 74 0 1 stage_three_a 
5 shape h2   1 797 75 0 1 stage_three_a 
5 color w1   1 875 76 0 1 stage_three_a 
5 color b1   1 702 77 0 1 stage_three_a 
5 color w2   2 780 77 0 1 stage_three_a 
5 shape h1   1 708 78 0 1 stage_three_a 
5 color w1   1 457 79 0 1 stage_three_a 
5 color b1   1 807 80 0 1 stage_three_a 
5 color w1   1 1005 81 0 1 stage_three_a 
5 shape ci2   1 1020 82 0 1 stage_three_a 
5 color b1   1 651 83 0 1 stage_three_a 
5 shape h2   1 545 84 0 1 stage_three_a 
5 color b2   1 994 85 0 1 stage_three_a 
5 color b1   1 1135 86 0 1 stage_three_a 
5 shape ci1   1 941 87 0 1 stage_three_a 
5 color w1   1 649 88 0 1 stage_three_a 
5 shape h2   1 507 89 0 1 stage_three_a 
5 color b1   2 876 89 0 1 stage_three_a 
5 shape h1   1 567 90 0 1 stage_three_a 
5 shape ci2   1 438 91 0 1 stage_three_a 
5 color w2   1 1182 92 0 1 stage_three_a 
6 shape ci1   2 1083 0 0 0 stage_three_b 
6 shape h1   1 757 1 0 0 stage_three_b 
6 shape ci2   1 568 2 0 1 stage_three_b 
6 color b2   1 704 3 0 1 stage_three_b 
6 color w2   1 725 4 0 1 stage_three_b 
6 shape h2   1 659 5 0 1 stage_three_b 
6 shape ci1   1 492 6 0 1 stage_three_b 
6 color b2   1 752 7 0 1 stage_three_b 
6 shape h2   1 525 8 0 1 stage_three_b 
6 color w2   1 536 9 0 1 stage_three_b 
6 shape h1   1 807 10 0 1 stage_three_b 
6 shape h2   1 756 11 0 1 stage_three_b 
6 color b2   1 1005 12 0 1 stage_three_b 
6 color b1   1 800 13 0 1 stage_three_b 
6 shape ci2   1 1161 14 0 1 stage_three_b 
6 color b2   1 762 15 0 1 stage_three_b 
6 color w1   1 681 16 0 1 stage_three_b 
6 shape h2   1 1034 17 0 1 stage_three_b 
6 shape h1   1 912 18 0 1 stage_three_b 
6 color b1   2 1053 18 0 1 stage_three_b 
6 shape ci1   1 464 19 0 1 stage_three_b 
6 color b2   1 649 20 0 1 stage_three_b 
6 shape h2   1 951 21 0 1 stage_three_b 
6 shape ci2   1 431 22 0 1 stage_three_b 
6 color w2   1 900 23 0 1 stage_three_b 
6 shape h1   1 981 24 0 1 stage_three_b 
6 shape h2   1 562 25 0 1 stage_three_b 
6 color b1   2 1432 25 0 1 stage_three_b 
6 color b2   1 498 26 0 1 stage_three_b 
6 color b1   1 1006 27 0 1 stage_three_b 
6 color w2   1 657 28 0 1 stage_three_b 
6 color b2   1 717 29 0 1 stage_three_b 
6 color b1   1 494 30 0 1 stage_three_b 
6 color b2   1 494 31 0 1 stage_three_b 
6 color w1   1 622 32 0 1 stage_three_b 
6 shape h1   1 1319 33 0 1 stage_three_b 
6 color w2   1 695 34 0 1 stage_three_b 
6 color b2   1 442 35 0 1 stage_three_b 
6 color b1   1 638 36 0 1 stage_three_b 
6 shape h2   1 1475 37 0 1 stage_three_b 
6 color b2   1 713 38 0 1 stage_three_b 
6 color w1   1 555 39 0 1 stage_three_b 
6 shape ci1   1 1093 40 0 1 stage_three_b 
6 shape ci2   1 801 41 0 1 stage_three_b 
6 shape h2   1 585 42 0 1 stage_three_b 
6 shape ci2   1 481 43 0 1 stage_three_b 
6 color b2   1 603 44 0 1 stage_three_b 
6 color w2   1 1047 45 0 1 stage_three_b 
6 color w1   1 597 46 0 1 stage_three_b 
6 color b1   1 671 47 0 1 stage_three_b 
6 color w1   1 615 48 0 1 stage_three_b 
6 shape h2   1 686 49 0 1 stage_three_b 
6 shape ci1   1 942 50 0 1 stage_three_b 
6 shape h1   1 494 51 0 1 stage_three_b 
6 shape ci1   1 488 52 0 1 stage_three_b 
6 color b1   1 996 53 0 1 stage_three_b 
6 shape ci2   1 456 54 0 1 stage_three_b 
6 color b2   1 884 55 0 1 stage_three_b 
6 color b1   1 1420 56 0 1 stage_three_b 
6 shape h1   1 699 57 0 1 stage_three_b 
6 shape h2   1 1250 58 0 1 stage_three_b 
6 color w2   1 523 59 0 1 stage_three_b 
6 color w1   1 459 60 0 1 stage_three_b 
6 color w2   1 964 61 0 1 stage_three_b 
6 shape ci2   1 530 62 0 1 stage_three_b 
6 shape h1   1 585 63 0 1 stage_three_b 
6 shape ci2   1 825 64 0 1 stage_three_b 
6 color b1   1 566 65 0 1 stage_three_b 
6 shape ci1   1 761 66 0 1 stage_three_b 
6 shape ci2   1 546 67 0 1 stage_three_b 
6 color w1   1 989 68 0 1 stage_three_b 
6 color b2   1 585 69 0 1 stage_three_b 
6 color b1   1 624 70 0 1 stage_three_b 
6 color b2   1 562 71 0 1 stage_three_b 
6 shape ci1   1 882 72 0 1 stage_three_b 
6 shape h1   1 448 73 0 1 stage_three_b 
6 color w2   1 1775 74 0 1 stage_three_b 
6 color w1   1 485 75 0 1 stage_three_b 
6 color b1   1 494 76 0 1 stage_three_b 
6 shape ci1   1 530 77 0 1 stage_three_b 
6 shape h1   1 488 78 0 1 stage_three_b 
6 shape h2   1 564 79 0 1 stage_three_b 
6 shape ci2   1 522 80 0 1 stage_three_b 
6 color w1   1 526 81 0 1 stage_three_b 
6 shape ci1   1 1196 82 0 1 stage_three_b 
6 color w2   1 1108 83 0 1 stage_three_b 
6 shape h2   1 548 84 0 1 stage_three_b 
6 shape ci2   1 683 85 0 1 stage_three_b 
6 shape h1   1 448 86 0 1 stage_three_b 
6 shape ci1   1 447 87 0 1 stage_three_b 
6 shape h2   1 582 88 0 1 stage_three_b 
6 color w1   1 502 89 0 1 stage_three_b 
6 shape ci2   1 624 90 0 1 stage_three_b 
6 color b2   1 1055 91 0 1 stage_three_b 
6 color b1   1 1032 92 0 1 stage_three_b 
6 color w2   1 1321 93 0 1 stage_three_b 
6 shape ci1   1 1673 94 0 1 stage_three_b 
6 shape h2   1 528 95 0 1 stage_three_b 
6 color b2   1 615 96 0 1 stage_three_b 
6 shape ci2   1 787 97 0 1 stage_three_b 
