# Supplementary material for: Target-Response Associations Can Produce Response-Congruency Effects Without Task-Switching Costs
Source: Front Psychol. 2019 Feb 11;10:40. doi: 10.3389/fpsyg.2019.00040 (PMC6378947; doi:10.3389/fpsyg.2019.00040)
Supplement: DATA SHEET S1 — Dataset in Experiment 1 and 2. [file Data_Sheet_1.ZIP › Data/Exp1/subject22.txt]

1 shape h2   1 901 1 0 0 practice 
1 color w1   1 648 2 0 1 practice 
1 shape ci2   1 978 3 0 1 practice 
1 shape h1   1 620 4 0 1 practice 
1 shape ci1   1 698 5 0 1 practice 
1 color w2   1 641 6 0 1 practice 
1 color b1   1 604 7 0 1 practice 
1 shape ci1   1 654 8 0 1 practice 
1 color b2   1 606 9 0 1 practice 
1 shape h1   1 608 10 0 1 practice 
1 color b1   1 645 11 0 1 practice 
1 shape h2   1 674 12 0 1 practice 
1 shape ci2   1 621 13 0 1 practice 
1 color w2   1 584 14 0 1 practice 
1 color w1   1 687 15 0 1 practice 
1 color b2   1 638 16 0 1 practice 
1 shape h1   1 601 17 0 1 practice 
1 color b2   1 612 18 0 1 practice 
1 shape ci1   1 596 19 0 1 practice 
1 color b1   1 652 20 0 1 practice 
1 shape h2   1 576 21 0 1 practice 
1 shape ci2   1 614 22 0 1 practice 
1 shape ci1   1 576 23 0 1 practice 
1 color w2   1 616 24 0 1 practice 
1 color w1   1 600 25 0 1 practice 
1 color w1   1 603 26 0 1 practice 
1 shape h1   1 528 27 0 1 practice 
1 shape h2   1 551 28 0 1 practice 
1 color b1   1 522 29 0 1 practice 
1 color w2   1 589 30 0 1 practice 
1 shape ci2   1 533 31 0 1 practice 
1 color b2   1 532 32 0 1 practice 
2 color b2   1 717 1 0 0 stage_one 
2 shape h2   1 673 2 0 1 stage_one 
2 color w2   1 573 3 0 1 stage_one 
2 color b1   1 565 4 0 1 stage_one 
2 color w1   1 592 5 0 1 stage_one 
2 color w1   1 636 6 0 1 stage_one 
2 shape h1   1 507 7 0 1 stage_one 
2 shape ci1   1 551 8 0 1 stage_one 
2 shape ci2   1 493 9 0 1 stage_one 
2 shape h1   1 530 10 0 1 stage_one 
2 color b2   1 511 11 0 1 stage_one 
2 shape ci2   1 458 12 0 1 stage_one 
2 shape h2   1 439 13 0 1 stage_one 
2 shape ci1   1 529 14 0 1 stage_one 
2 color b1   1 481 15 0 1 stage_one 
2 shape ci2   1 453 16 0 1 stage_one 
2 shape ci1   1 500 17 0 1 stage_one 
2 color w2   1 527 18 0 1 stage_one 
2 color b2   1 453 19 0 1 stage_one 
2 shape h2   1 525 20 0 1 stage_one 
2 color w1   1 445 21 0 1 stage_one 
2 color b1   1 449 22 0 1 stage_one 
2 shape h1   1 484 23 0 1 stage_one 
2 shape h2   1 482 24 0 1 stage_one 
2 shape ci2   1 415 25 0 1 stage_one 
2 shape h1   1 436 26 0 1 stage_one 
2 color w2   1 481 27 0 1 stage_one 
2 color b1   1 567 28 0 1 stage_one 
2 shape ci1   1 563 29 0 1 stage_one 
2 color w1   1 400 30 0 1 stage_one 
2 color b2   1 487 31 0 1 stage_one 
2 color w2   2 438 31 0 1 stage_one 
2 color w1   1 414 32 0 1 stage_one 
2 color w2   1 493 33 0 1 stage_one 
2 color b1   1 532 34 0 1 stage_one 
2 shape ci1   1 467 35 0 1 stage_one 
2 shape h2   1 493 36 0 1 stage_one 
2 color b2   1 468 37 0 1 stage_one 
2 shape h1   1 463 38 0 1 stage_one 
2 color w1   1 383 39 0 1 stage_one 
2 color b2   1 471 40 0 1 stage_one 
2 shape ci2   1 395 41 0 1 stage_one 
2 shape ci1   1 438 42 0 1 stage_one 
2 color b1   1 491 43 0 1 stage_one 
2 shape h1   1 492 44 0 1 stage_one 
2 color w2   1 467 45 0 1 stage_one 
2 shape h2   1 492 46 0 1 stage_one 
2 shape ci2   1 368 47 0 1 stage_one 
2 shape ci1   1 495 48 0 1 stage_one 
2 shape h1   1 433 49 0 1 stage_one 
2 color b1   1 442 50 0 1 stage_one 
2 color w1   1 412 51 0 1 stage_one 
2 shape ci2   1 358 52 0 1 stage_one 
2 color b2   1 470 53 0 1 stage_one 
2 color w2   2 451 53 0 1 stage_one 
2 color b1   1 1110 54 0 1 stage_one 
2 shape h2   1 923 55 0 1 stage_one 
2 shape ci2   1 385 56 0 1 stage_one 
2 shape ci1   1 478 57 0 1 stage_one 
2 shape h1   1 576 58 0 1 stage_one 
2 color b2   1 605 59 0 1 stage_one 
2 color w2   1 418 60 0 1 stage_one 
2 shape h2   1 522 61 0 1 stage_one 
2 color w1   1 378 62 0 1 stage_one 
3 shape h1   1 758 1 0 0 stage_two_a 
3 color b1   1 693 2 0 1 stage_two_a 
3 shape ci2   1 572 3 0 1 stage_two_a 
3 shape h2   1 549 4 0 1 stage_two_a 
3 shape h1   1 566 5 0 1 stage_two_a 
3 shape h2   1 569 6 0 1 stage_two_a 
3 color w2   1 489 7 0 1 stage_two_a 
3 shape ci2   1 579 8 0 1 stage_two_a 
3 color b1   2 552 8 0 1 stage_two_a 
3 color w1   1 638 9 0 1 stage_two_a 
3 color w2   1 664 10 0 1 stage_two_a 
3 color b1   1 570 11 0 1 stage_two_a 
3 color b2   1 542 12 0 1 stage_two_a 
3 shape h2   1 537 13 0 1 stage_two_a 
3 shape ci1   1 517 14 0 1 stage_two_a 
3 shape h1   1 506 15 0 1 stage_two_a 
3 shape ci2   1 549 16 0 1 stage_two_a 
3 color w2   1 554 17 0 1 stage_two_a 
3 shape h2   1 525 18 0 1 stage_two_a 
3 shape h1   1 504 19 0 1 stage_two_a 
3 color b2   1 550 20 0 1 stage_two_a 
3 color w1   1 493 21 0 1 stage_two_a 
3 shape h2   1 533 22 0 1 stage_two_a 
3 color w2   2 497 22 0 1 stage_two_a 
3 shape ci1   1 630 23 0 1 stage_two_a 
3 shape h2   1 601 24 0 1 stage_two_a 
3 color b1   2 501 24 0 1 stage_two_a 
3 color w2   1 921 25 0 1 stage_two_a 
3 color b2   1 562 26 0 1 stage_two_a 
3 shape ci1   1 636 27 0 1 stage_two_a 
3 color b1   1 711 28 0 1 stage_two_a 
3 color b2   1 685 29 0 1 stage_two_a 
3 shape h2   1 664 30 0 1 stage_two_a 
3 color w1   1 526 31 0 1 stage_two_a 
3 shape ci1   1 629 32 0 1 stage_two_a 
3 shape ci2   1 582 33 0 1 stage_two_a 
3 color w2   1 679 34 0 1 stage_two_a 
3 color b1   2 609 34 0 1 stage_two_a 
3 shape ci1   1 624 35 0 1 stage_two_a 
3 color b2   1 911 36 0 1 stage_two_a 
3 shape h1   1 647 37 0 1 stage_two_a 
3 shape h2   1 735 38 0 1 stage_two_a 
3 shape ci1   1 580 39 0 1 stage_two_a 
3 color w1   1 580 40 0 1 stage_two_a 
3 shape ci2   1 556 41 0 1 stage_two_a 
3 shape h1   1 552 42 0 1 stage_two_a 
3 shape h2   1 595 43 0 1 stage_two_a 
3 shape ci1   1 504 44 0 1 stage_two_a 
3 shape h1   1 519 45 0 1 stage_two_a 
3 color w2   1 517 46 0 1 stage_two_a 
3 color b1   2 637 46 0 1 stage_two_a 
3 color w1   1 617 47 0 1 stage_two_a 
3 color b2   1 544 48 0 1 stage_two_a 
3 shape h2   1 560 49 0 1 stage_two_a 
3 color b1   1 537 50 0 1 stage_two_a 
3 shape ci1   1 522 51 0 1 stage_two_a 
3 color w2   1 612 52 0 1 stage_two_a 
3 color b2   1 591 53 0 1 stage_two_a 
3 color w1   1 521 54 0 1 stage_two_a 
3 shape h1   1 557 55 0 1 stage_two_a 
3 color w2   1 557 56 0 1 stage_two_a 
3 color w1   1 536 57 0 1 stage_two_a 
3 color b1   1 571 58 0 1 stage_two_a 
3 color w2   1 589 59 0 1 stage_two_a 
3 shape ci1   1 573 60 0 1 stage_two_a 
3 color b2   1 741 61 0 1 stage_two_a 
3 color w1   1 512 62 0 1 stage_two_a 
3 shape h1   1 570 63 0 1 stage_two_a 
3 color w2   1 528 64 0 1 stage_two_a 
3 shape ci2   1 488 65 0 1 stage_two_a 
3 shape h1   1 501 66 0 1 stage_two_a 
3 shape ci2   1 517 67 0 1 stage_two_a 
3 shape h1   1 498 68 0 1 stage_two_a 
3 color b1   1 553 69 0 1 stage_two_a 
3 color w1   1 468 70 0 1 stage_two_a 
3 shape ci1   1 526 71 0 1 stage_two_a 
3 shape ci2   1 535 72 0 1 stage_two_a 
3 color b1   1 590 73 0 1 stage_two_a 
3 shape h1   1 525 74 0 1 stage_two_a 
3 shape h2   1 516 75 0 1 stage_two_a 
3 color w1   1 379 76 0 1 stage_two_a 
3 shape ci1   1 574 77 0 1 stage_two_a 
3 color b2   1 522 78 0 1 stage_two_a 
3 shape h1   1 614 79 0 1 stage_two_a 
3 shape ci1   1 495 80 0 1 stage_two_a 
3 color b1   2 723 80 0 1 stage_two_a 
3 color w2   1 515 81 0 1 stage_two_a 
3 color b2   1 479 82 0 1 stage_two_a 
3 color w1   1 499 83 0 1 stage_two_a 
3 shape h2   1 483 84 0 1 stage_two_a 
3 color w2   1 553 85 0 1 stage_two_a 
3 shape h1   1 499 86 0 1 stage_two_a 
3 shape ci2   1 459 87 0 1 stage_two_a 
3 color b2   1 513 88 0 1 stage_two_a 
3 shape ci1   1 579 89 0 1 stage_two_a 
3 shape ci2   1 421 90 0 1 stage_two_a 
3 color w2   1 776 91 0 1 stage_two_a 
3 color w1   1 440 92 0 1 stage_two_a 
3 color b1   2 847 92 0 1 stage_two_a 
3 shape h1   1 463 93 0 1 stage_two_a 
4 color w1   1 541 1 0 0 stage_two_b 
4 shape h2   1 465 2 0 1 stage_two_b 
4 shape h1   1 457 3 0 1 stage_two_b 
4 shape ci1   1 458 4 0 1 stage_two_b 
4 color b2   1 460 5 0 1 stage_two_b 
4 color b1   1 543 6 0 1 stage_two_b 
4 shape h2   1 455 7 0 1 stage_two_b 
4 color w1   1 445 8 0 1 stage_two_b 
4 color b1   1 506 9 0 1 stage_two_b 
4 color w2   2 463 9 0 1 stage_two_b 
4 color b2   1 526 10 0 1 stage_two_b 
4 shape ci2   1 445 11 0 1 stage_two_b 
4 shape h2   1 432 12 0 1 stage_two_b 
4 shape ci1   1 513 13 0 1 stage_two_b 
4 shape h2   1 423 14 0 1 stage_two_b 
4 shape ci2   1 445 15 0 1 stage_two_b 
4 color w2   1 540 16 0 1 stage_two_b 
4 color b1   1 868 17 0 1 stage_two_b 
4 color w2   1 491 18 0 1 stage_two_b 
4 shape h2   1 482 19 0 1 stage_two_b 
4 shape ci1   1 540 20 0 1 stage_two_b 
4 color b1   1 541 21 0 1 stage_two_b 
4 shape ci2   1 449 22 0 1 stage_two_b 
4 shape h1   1 473 23 0 1 stage_two_b 
4 shape h2   1 545 24 0 1 stage_two_b 
4 color w1   1 502 25 0 1 stage_two_b 
4 shape h1   1 641 26 0 1 stage_two_b 
4 color b1   1 858 27 0 1 stage_two_b 
4 shape h2   1 562 28 0 1 stage_two_b 
4 shape h1   1 571 29 0 1 stage_two_b 
4 color b2   1 517 30 0 1 stage_two_b 
4 color w1   1 482 31 0 1 stage_two_b 
4 color w2   2 738 31 0 1 stage_two_b 
4 shape ci2   1 460 32 0 1 stage_two_b 
4 color b1   1 513 33 0 1 stage_two_b 
4 color b2   1 457 34 0 1 stage_two_b 
4 shape ci1   1 940 35 0 1 stage_two_b 
4 shape h2   1 470 36 0 1 stage_two_b 
4 color w1   1 461 37 0 1 stage_two_b 
4 color b2   1 455 38 0 1 stage_two_b 
4 shape h1   1 529 39 0 1 stage_two_b 
4 color b1   2 478 39 0 1 stage_two_b 
4 color w2   1 416 40 0 1 stage_two_b 
4 color w1   1 411 41 0 1 stage_two_b 
4 shape h2   1 427 42 0 1 stage_two_b 
4 color b2   1 459 43 0 1 stage_two_b 
4 shape ci2   1 395 44 0 1 stage_two_b 
4 color b1   1 380 45 0 1 stage_two_b 
4 shape h1   1 452 46 0 1 stage_two_b 
4 color w2   1 361 47 0 1 stage_two_b 
4 shape h2   1 458 48 0 1 stage_two_b 
4 color b2   1 422 49 0 1 stage_two_b 
4 shape h1   1 392 50 0 1 stage_two_b 
4 color b1   1 488 51 0 1 stage_two_b 
4 shape ci1   1 506 52 0 1 stage_two_b 
4 shape ci2   1 398 53 0 1 stage_two_b 
4 shape h1   1 434 54 0 1 stage_two_b 
4 color b2   1 423 55 0 1 stage_two_b 
4 shape ci1   2 404 55 0 1 stage_two_b 
4 color w2   1 482 56 0 1 stage_two_b 
4 color b2   1 447 57 0 1 stage_two_b 
4 shape h2   1 440 58 0 1 stage_two_b 
4 shape ci2   1 376 59 0 1 stage_two_b 
4 color w2   1 515 60 0 1 stage_two_b 
4 color b1   1 430 61 0 1 stage_two_b 
4 shape h1   1 437 62 0 1 stage_two_b 
4 color w1   1 380 63 0 1 stage_two_b 
4 shape ci1   1 449 64 0 1 stage_two_b 
4 shape h1   2 381 64 0 1 stage_two_b 
4 color b1   1 462 65 0 1 stage_two_b 
4 color w2   1 533 66 0 1 stage_two_b 
4 shape h2   1 431 67 0 1 stage_two_b 
4 shape ci2   1 384 68 0 1 stage_two_b 
4 shape h1   1 475 69 0 1 stage_two_b 
4 shape h2   1 455 70 0 1 stage_two_b 
4 color w1   1 359 71 0 1 stage_two_b 
4 color b1   1 562 72 0 1 stage_two_b 
4 shape ci1   1 434 73 0 1 stage_two_b 
4 color w1   1 408 74 0 1 stage_two_b 
4 shape ci2   1 386 75 0 1 stage_two_b 
4 color b2   1 411 76 0 1 stage_two_b 
4 color w2   1 489 77 0 1 stage_two_b 
4 color w1   1 385 78 0 1 stage_two_b 
4 shape ci1   1 495 79 0 1 stage_two_b 
4 color w2   1 683 80 0 1 stage_two_b 
4 shape h2   1 438 81 0 1 stage_two_b 
4 color w1   1 454 82 0 1 stage_two_b 
4 color b2   1 430 83 0 1 stage_two_b 
4 shape h1   1 420 84 0 1 stage_two_b 
4 shape ci2   1 338 85 0 1 stage_two_b 
4 shape ci1   1 414 86 0 1 stage_two_b 
4 color b1   1 456 87 0 1 stage_two_b 
4 color b2   1 419 88 0 1 stage_two_b 
4 shape h2   1 474 89 0 1 stage_two_b 
4 color b1   1 442 90 0 1 stage_two_b 
4 shape h1   2 424 90 0 1 stage_two_b 
4 shape ci2   1 415 91 0 1 stage_two_b 
4 color w2   1 539 92 0 1 stage_two_b 
4 shape h1   1 565 93 0 1 stage_two_b 
4 color w1   1 375 94 0 1 stage_two_b 
5 color b1   1 682 1 0 0 stage_three_a 
5 shape h2   1 962 2 0 1 stage_three_a 
5 shape ci1   1 590 3 0 1 stage_three_a 
5 shape h2   1 584 4 0 1 stage_three_a 
5 shape h1   1 667 5 0 1 stage_three_a 
5 shape h2   1 500 6 0 1 stage_three_a 
5 color w2   1 1109 7 0 1 stage_three_a 
5 shape ci2   1 608 8 0 1 stage_three_a 
5 shape h1   1 586 9 0 1 stage_three_a 
5 shape ci2   1 468 10 0 1 stage_three_a 
5 color w1   1 751 11 0 1 stage_three_a 
5 shape ci1   1 459 12 0 1 stage_three_a 
5 shape h2   1 462 13 0 1 stage_three_a 
5 shape h1   1 476 14 0 1 stage_three_a 
5 color b1   1 838 15 0 1 stage_three_a 
5 shape ci2   1 422 16 0 1 stage_three_a 
5 color w2   1 658 17 0 1 stage_three_a 
5 color w1   1 457 18 0 1 stage_three_a 
5 color b1   1 862 19 0 1 stage_three_a 
5 color w1   1 657 20 0 1 stage_three_a 
5 shape ci1   1 608 21 0 1 stage_three_a 
5 shape h1   1 506 22 0 1 stage_three_a 
5 shape h2   1 476 23 0 1 stage_three_a 
5 color w2   1 612 24 0 1 stage_three_a 
5 color w1   1 573 25 0 1 stage_three_a 
5 color b2   1 809 26 0 1 stage_three_a 
5 color b1   2 1614 26 0 1 stage_three_a 
5 color b2   1 692 27 0 1 stage_three_a 
5 color w2   1 627 28 0 1 stage_three_a 
5 shape h1   1 518 29 0 1 stage_three_a 
5 color b2   1 688 30 0 1 stage_three_a 
5 color b1   1 699 31 0 1 stage_three_a 
5 shape h2   2 1165 31 0 1 stage_three_a 
5 color w1   1 372 32 0 1 stage_three_a 
5 color b1   1 424 33 0 1 stage_three_a 
5 shape h1   1 432 34 0 1 stage_three_a 
5 shape h2   1 802 35 0 1 stage_three_a 
5 color w2   1 705 36 0 1 stage_three_a 
5 shape h1   1 547 37 0 1 stage_three_a 
5 color b1   2 495 37 0 1 stage_three_a 
5 shape ci2   1 382 38 0 1 stage_three_a 
5 shape ci1   1 484 39 0 1 stage_three_a 
5 shape h1   1 669 40 0 1 stage_three_a 
5 color w2   1 917 41 0 1 stage_three_a 
5 shape ci1   1 539 42 0 1 stage_three_a 
5 color w1   1 473 43 0 1 stage_three_a 
5 shape ci2   1 527 44 0 1 stage_three_a 
5 color b1   1 738 45 0 1 stage_three_a 
5 color w2   1 575 46 0 1 stage_three_a 
5 color b1   1 1032 47 0 1 stage_three_a 
5 color b2   1 522 48 0 1 stage_three_a 
5 color b1   1 1179 49 0 1 stage_three_a 
5 color w2   1 455 50 0 1 stage_three_a 
5 color b2   1 574 51 0 1 stage_three_a 
5 shape ci1   1 540 52 0 1 stage_three_a 
5 shape ci2   1 518 53 0 1 stage_three_a 
5 color w2   1 1419 54 0 1 stage_three_a 
5 color w1   1 752 55 0 1 stage_three_a 
5 color b1   1 983 56 0 1 stage_three_a 
5 shape h1   1 1301 57 0 1 stage_three_a 
5 color w1   1 415 58 0 1 stage_three_a 
5 shape ci2   1 472 59 0 1 stage_three_a 
5 shape ci1   1 531 60 0 1 stage_three_a 
5 shape ci2   1 855 61 0 1 stage_three_a 
5 shape h1   1 599 62 0 1 stage_three_a 
5 color b1   1 612 63 0 1 stage_three_a 
5 shape ci1   1 721 64 0 1 stage_three_a 
5 shape ci2   1 444 65 0 1 stage_three_a 
5 color b2   1 1214 66 0 1 stage_three_a 
5 color w2   1 763 67 0 1 stage_three_a 
5 color w1   1 546 68 0 1 stage_three_a 
5 color w2   1 738 69 0 1 stage_three_a 
5 shape h2   1 828 70 0 1 stage_three_a 
5 shape ci2   1 491 71 0 1 stage_three_a 
5 color b1   1 898 72 0 1 stage_three_a 
5 color w1   1 430 73 0 1 stage_three_a 
5 color w2   1 662 74 0 1 stage_three_a 
5 shape ci1   1 578 75 0 1 stage_three_a 
5 shape h1   1 479 76 0 1 stage_three_a 
5 shape h2   1 496 77 0 1 stage_three_a 
5 color b1   1 470 78 0 1 stage_three_a 
5 shape ci1   1 520 79 0 1 stage_three_a 
5 shape h2   1 491 80 0 1 stage_three_a 
5 color w1   1 387 81 0 1 stage_three_a 
5 color b2   1 434 82 0 1 stage_three_a 
5 color w1   1 408 83 0 1 stage_three_a 
5 color b1   1 495 84 0 1 stage_three_a 
5 shape h1   1 514 85 0 1 stage_three_a 
5 shape ci2   1 453 86 0 1 stage_three_a 
5 shape h1   1 542 87 0 1 stage_three_a 
5 shape ci1   1 455 88 0 1 stage_three_a 
5 color b2   1 506 89 0 1 stage_three_a 
5 shape h2   1 872 90 0 1 stage_three_a 
5 shape ci1   1 510 91 0 1 stage_three_a 
5 color w1   1 566 92 0 1 stage_three_a 
5 shape h2   1 912 93 0 1 stage_three_a 
5 shape h1   1 888 94 0 1 stage_three_a 
5 color b2   1 542 95 0 1 stage_three_a 
5 color w2   1 610 96 0 1 stage_three_a 
5 shape ci2   1 515 97 0 1 stage_three_a 
6 shape ci1   2 1266 0 0 0 stage_three_b 
6 shape h1   1 508 1 0 0 stage_three_b 
6 shape ci1   1 460 2 0 1 stage_three_b 
6 shape ci2   1 411 3 0 1 stage_three_b 
6 shape h2   1 426 4 0 1 stage_three_b 
6 color w1   1 396 5 0 1 stage_three_b 
6 shape ci2   1 459 6 0 1 stage_three_b 
6 shape ci1   1 602 7 0 1 stage_three_b 
6 shape h1   1 1213 8 0 1 stage_three_b 
6 shape ci1   1 421 9 0 1 stage_three_b 
6 shape ci2   1 512 10 0 1 stage_three_b 
6 shape ci1   1 462 11 0 1 stage_three_b 
6 color w2   1 1358 12 0 1 stage_three_b 
6 color b2   1 538 13 0 1 stage_three_b 
6 shape ci2   1 446 14 0 1 stage_three_b 
6 shape ci1   1 518 15 0 1 stage_three_b 
6 color w1   1 668 16 0 1 stage_three_b 
6 shape h1   1 854 17 0 1 stage_three_b 
6 color b2   1 521 18 0 1 stage_three_b 
6 shape ci1   1 1143 19 0 1 stage_three_b 
6 color b1   1 951 20 0 1 stage_three_b 
6 color w1   1 507 21 0 1 stage_three_b 
6 color b2   1 771 22 0 1 stage_three_b 
6 shape h1   1 1221 23 0 1 stage_three_b 
6 color w2   1 1184 24 0 1 stage_three_b 
6 shape h2   1 392 25 0 1 stage_three_b 
6 color b1   1 925 26 0 1 stage_three_b 
6 shape h1   1 491 27 0 1 stage_three_b 
6 color w1   1 414 28 0 1 stage_three_b 
6 shape ci1   1 532 29 0 1 stage_three_b 
6 shape h1   1 447 30 0 1 stage_three_b 
6 color w2   2 631 30 0 1 stage_three_b 
6 color b1   1 513 31 0 1 stage_three_b 
6 color w2   1 1107 32 0 1 stage_three_b 
6 color w1   1 461 33 0 1 stage_three_b 
6 shape ci2   1 481 34 0 1 stage_three_b 
6 color b2   1 573 35 0 1 stage_three_b 
6 shape h2   1 650 36 0 1 stage_three_b 
6 shape h1   1 489 37 0 1 stage_three_b 
6 color b1   1 1072 38 0 1 stage_three_b 
6 color w1   1 635 39 0 1 stage_three_b 
6 color w2   1 703 40 0 1 stage_three_b 
6 shape ci1   2 878 40 0 1 stage_three_b 
6 shape h2   1 422 41 0 1 stage_three_b 
6 shape ci2   1 1136 42 0 1 stage_three_b 
6 color b2   1 575 43 0 1 stage_three_b 
6 color w1   1 422 44 0 1 stage_three_b 
6 color b1   1 1194 45 0 1 stage_three_b 
6 color b2   1 893 46 0 1 stage_three_b 
6 shape h1   1 599 47 0 1 stage_three_b 
6 color w2   1 1213 48 0 1 stage_three_b 
6 color w1   1 561 49 0 1 stage_three_b 
6 color w2   1 872 50 0 1 stage_three_b 
6 color b1   1 922 51 0 1 stage_three_b 
6 shape ci2   1 538 52 0 1 stage_three_b 
6 shape h2   1 424 53 0 1 stage_three_b 
6 color w2   1 731 54 0 1 stage_three_b 
6 shape ci1   1 634 55 0 1 stage_three_b 
6 color w1   1 515 56 0 1 stage_three_b 
6 shape h1   1 581 57 0 1 stage_three_b 
6 color b2   1 500 58 0 1 stage_three_b 
6 shape ci1   1 994 59 0 1 stage_three_b 
6 shape h2   1 583 60 0 1 stage_three_b 
6 color w2   1 888 61 0 1 stage_three_b 
6 color w1   1 664 62 0 1 stage_three_b 
6 shape h1   1 486 63 0 1 stage_three_b 
6 shape h2   1 436 64 0 1 stage_three_b 
6 color w2   1 1129 65 0 1 stage_three_b 
6 shape ci1   1 626 66 0 1 stage_three_b 
6 color w1   1 438 67 0 1 stage_three_b 
6 color b1   1 947 68 0 1 stage_three_b 
6 color b2   1 513 69 0 1 stage_three_b 
6 shape h1   1 465 70 0 1 stage_three_b 
6 color w1   1 514 71 0 1 stage_three_b 
6 color b2   1 467 72 0 1 stage_three_b 
6 shape ci1   1 1313 73 0 1 stage_three_b 
6 shape h2   1 456 74 0 1 stage_three_b 
6 shape h1   1 996 75 0 1 stage_three_b 
6 color b1   1 1098 76 0 1 stage_three_b 
6 shape ci1   1 1170 77 0 1 stage_three_b 
6 color b2   1 704 78 0 1 stage_three_b 
6 shape h1   1 560 79 0 1 stage_three_b 
6 color b1   2 1211 79 0 1 stage_three_b 
6 shape h2   1 443 80 0 1 stage_three_b 
6 color b2   1 454 81 0 1 stage_three_b 
6 color w1   1 393 82 0 1 stage_three_b 
6 color b2   1 530 83 0 1 stage_three_b 
6 color b1   1 493 84 0 1 stage_three_b 
6 shape ci1   1 476 85 0 1 stage_three_b 
6 shape ci2   1 575 86 0 1 stage_three_b 
6 color w1   1 679 87 0 1 stage_three_b 
6 color b1   1 474 88 0 1 stage_three_b 
6 shape ci1   1 453 89 0 1 stage_three_b 
6 color b2   1 614 90 0 1 stage_three_b 
6 shape h2   1 1122 91 0 1 stage_three_b 
6 shape ci2   1 412 92 0 1 stage_three_b 
6 color w1   1 862 93 0 1 stage_three_b 
6 color w2   2 615 93 0 1 stage_three_b 
6 shape ci1   1 498 94 0 1 stage_three_b 
6 shape ci2   1 389 95 0 1 stage_three_b 
