# Supplementary material for: Target-Response Associations Can Produce Response-Congruency Effects Without Task-Switching Costs
Source: Front Psychol. 2019 Feb 11;10:40. doi: 10.3389/fpsyg.2019.00040 (PMC6378947; doi:10.3389/fpsyg.2019.00040)
Supplement: DATA SHEET S1 — Dataset in Experiment 1 and 2. [file Data_Sheet_1.ZIP › Data/Exp1/subject23.txt]

1 color b1   1 652 1 0 0 practice 
1 shape h1   1 517 2 0 1 practice 
1 shape h2   1 483 3 0 1 practice 
1 color w1   1 323 4 0 1 practice 
1 shape ci1   2 786 4 0 1 practice 
1 color w2   1 339 5 0 1 practice 
1 shape ci2   1 374 6 0 1 practice 
1 color b2   1 372 7 0 1 practice 
1 shape h2   1 407 8 0 1 practice 
1 shape h1   1 414 9 0 1 practice 
1 color b2   1 374 10 0 1 practice 
1 shape ci2   1 332 11 0 1 practice 
1 color w2   1 358 12 0 1 practice 
1 color b1   1 374 13 0 1 practice 
1 shape ci1   2 393 13 0 1 practice 
1 color w1   1 343 14 0 1 practice 
1 color b2   1 429 15 0 1 practice 
1 color w2   1 337 16 0 1 practice 
1 color w1   1 332 17 0 1 practice 
1 color b1   1 457 18 0 1 practice 
1 shape h1   1 412 19 0 1 practice 
1 shape ci1   1 361 20 0 1 practice 
1 color w2   1 366 21 0 1 practice 
1 shape h2   1 394 22 0 1 practice 
1 shape ci2   1 338 23 0 1 practice 
1 shape ci2   1 335 24 0 1 practice 
1 color b2   1 363 25 0 1 practice 
1 shape h1   1 367 26 0 1 practice 
1 color b1   1 372 27 0 1 practice 
1 color w1   1 343 28 0 1 practice 
1 shape h2   1 354 29 0 1 practice 
1 shape ci1   1 372 30 0 1 practice 
2 shape ci2   1 378 1 0 0 stage_one 
2 color w2   1 416 2 0 1 stage_one 
2 shape h2   1 373 3 0 1 stage_one 
2 shape h1   1 391 4 0 1 stage_one 
2 color w1   1 315 5 0 1 stage_one 
2 color b2   1 409 6 0 1 stage_one 
2 shape ci1   1 337 7 0 1 stage_one 
2 color b1   1 440 8 0 1 stage_one 
2 color w2   1 311 9 0 1 stage_one 
2 shape h1   2 496 9 0 1 stage_one 
2 color b2   1 367 10 0 1 stage_one 
2 color w1   1 318 11 0 1 stage_one 
2 color b1   1 375 12 0 1 stage_one 
2 color w2   1 347 13 0 1 stage_one 
2 shape ci1   2 395 13 0 1 stage_one 
2 shape ci2   1 379 14 0 1 stage_one 
2 color b2   1 411 15 0 1 stage_one 
2 shape h2   1 401 16 0 1 stage_one 
2 color b1   1 447 17 0 1 stage_one 
2 shape h2   1 392 18 0 1 stage_one 
2 color w1   1 328 19 0 1 stage_one 
2 shape h1   1 442 20 0 1 stage_one 
2 shape ci1   1 367 21 0 1 stage_one 
2 shape ci2   1 373 22 0 1 stage_one 
2 shape ci1   1 458 23 0 1 stage_one 
2 color w1   1 334 24 0 1 stage_one 
2 shape h1   1 446 25 0 1 stage_one 
2 color w2   2 693 25 0 1 stage_one 
2 shape ci2   1 352 26 0 1 stage_one 
2 shape h2   1 391 27 0 1 stage_one 
2 color b2   1 419 28 0 1 stage_one 
2 color b1   1 367 29 0 1 stage_one 
2 shape ci1   1 417 30 0 1 stage_one 
2 shape ci2   1 370 31 0 1 stage_one 
2 color b1   1 471 32 0 1 stage_one 
2 color b2   1 418 33 0 1 stage_one 
2 shape h1   2 431 33 0 1 stage_one 
2 shape h2   1 396 34 0 1 stage_one 
2 shape h1   1 447 35 0 1 stage_one 
2 color w1   1 342 36 0 1 stage_one 
2 color w2   1 325 37 0 1 stage_one 
2 color w2   1 339 38 0 1 stage_one 
2 shape ci1   1 389 39 0 1 stage_one 
2 color b2   1 414 40 0 1 stage_one 
2 shape h2   1 397 41 0 1 stage_one 
2 shape ci2   1 344 42 0 1 stage_one 
2 color w1   1 338 43 0 1 stage_one 
2 color b1   1 440 44 0 1 stage_one 
2 color b2   1 387 45 0 1 stage_one 
2 shape ci1   1 380 46 0 1 stage_one 
2 shape h2   1 394 47 0 1 stage_one 
2 shape ci2   1 341 48 0 1 stage_one 
2 color w1   1 357 49 0 1 stage_one 
2 shape h1   1 526 50 0 1 stage_one 
2 color b1   2 360 50 0 1 stage_one 
2 color w2   2 472 50 0 1 stage_one 
2 shape ci2   1 348 51 0 1 stage_one 
2 color b2   1 445 52 0 1 stage_one 
2 color b1   1 431 53 0 1 stage_one 
2 shape ci1   1 456 54 0 1 stage_one 
2 shape h1   1 421 55 0 1 stage_one 
2 shape h2   1 471 56 0 1 stage_one 
2 color w1   1 362 57 0 1 stage_one 
2 color w2   2 399 57 0 1 stage_one 
3 color b2   1 526 1 0 0 stage_two_a 
3 shape ci2   1 389 2 0 1 stage_two_a 
3 color w1   1 393 3 0 1 stage_two_a 
3 color w2   1 419 4 0 1 stage_two_a 
3 shape h2   1 492 5 0 1 stage_two_a 
3 color b2   1 424 6 0 1 stage_two_a 
3 shape h1   1 377 7 0 1 stage_two_a 
3 color b1   2 494 7 0 1 stage_two_a 
3 shape ci2   1 691 8 0 1 stage_two_a 
3 shape h2   2 461 8 0 1 stage_two_a 
3 shape h1   1 560 9 0 1 stage_two_a 
3 color b2   1 533 10 0 1 stage_two_a 
3 color b1   2 516 10 0 1 stage_two_a 
3 shape ci2   1 417 11 0 1 stage_two_a 
3 shape ci1   1 486 12 0 1 stage_two_a 
3 color b2   1 498 13 0 1 stage_two_a 
3 shape h2   1 489 14 0 1 stage_two_a 
3 shape ci2   1 369 15 0 1 stage_two_a 
3 color w1   1 399 16 0 1 stage_two_a 
3 color b2   1 416 17 0 1 stage_two_a 
3 color b1   1 431 18 0 1 stage_two_a 
3 color w1   1 374 19 0 1 stage_two_a 
3 shape h1   1 432 20 0 1 stage_two_a 
3 color b1   1 506 21 0 1 stage_two_a 
3 color b2   1 467 22 0 1 stage_two_a 
3 shape ci2   1 378 23 0 1 stage_two_a 
3 color b1   1 401 24 0 1 stage_two_a 
3 color w1   1 776 25 0 1 stage_two_a 
3 color b1   1 524 26 0 1 stage_two_a 
3 color b2   1 452 27 0 1 stage_two_a 
3 color w1   1 416 28 0 1 stage_two_a 
3 shape ci1   1 513 29 0 1 stage_two_a 
3 shape h2   1 431 30 0 1 stage_two_a 
3 shape ci2   1 393 31 0 1 stage_two_a 
3 shape h2   1 431 32 0 1 stage_two_a 
3 color b2   1 444 33 0 1 stage_two_a 
3 color w2   2 459 33 0 1 stage_two_a 
3 shape ci2   1 367 34 0 1 stage_two_a 
3 color w1   1 371 35 0 1 stage_two_a 
3 color w2   1 544 36 0 1 stage_two_a 
3 shape ci1   1 517 37 0 1 stage_two_a 
3 shape ci2   1 339 38 0 1 stage_two_a 
3 color b1   1 396 39 0 1 stage_two_a 
3 shape ci1   1 438 40 0 1 stage_two_a 
3 shape h1   1 416 41 0 1 stage_two_a 
3 color b2   1 428 42 0 1 stage_two_a 
3 shape h2   1 384 43 0 1 stage_two_a 
3 color w2   2 468 43 0 1 stage_two_a 
3 shape ci2   1 385 44 0 1 stage_two_a 
3 color b2   1 543 45 0 1 stage_two_a 
3 color w1   1 406 46 0 1 stage_two_a 
3 shape h2   1 434 47 0 1 stage_two_a 
3 shape ci1   1 481 48 0 1 stage_two_a 
3 color w2   2 563 48 0 1 stage_two_a 
3 shape h2   1 573 49 0 1 stage_two_a 
3 shape ci1   1 439 50 0 1 stage_two_a 
3 shape ci2   1 397 51 0 1 stage_two_a 
3 shape h1   1 572 52 0 1 stage_two_a 
3 color b1   1 551 53 0 1 stage_two_a 
3 color w1   1 415 54 0 1 stage_two_a 
3 color b2   1 477 55 0 1 stage_two_a 
3 shape ci1   1 449 56 0 1 stage_two_a 
3 color w1   1 437 57 0 1 stage_two_a 
3 color b1   1 500 58 0 1 stage_two_a 
3 shape ci2   1 377 59 0 1 stage_two_a 
3 shape h2   1 535 60 0 1 stage_two_a 
3 shape ci1   1 398 61 0 1 stage_two_a 
3 color w2   2 814 61 0 1 stage_two_a 
3 color b1   2 789 61 0 1 stage_two_a 
3 color w1   1 451 62 0 1 stage_two_a 
3 color b2   1 628 63 0 1 stage_two_a 
3 shape ci2   1 343 64 0 1 stage_two_a 
3 color w1   1 386 65 0 1 stage_two_a 
3 color b1   1 420 66 0 1 stage_two_a 
3 shape h2   1 522 67 0 1 stage_two_a 
3 color w1   1 366 68 0 1 stage_two_a 
3 color b1   1 391 69 0 1 stage_two_a 
3 color w1   1 352 70 0 1 stage_two_a 
3 shape ci2   1 346 71 0 1 stage_two_a 
3 color b1   1 370 72 0 1 stage_two_a 
3 shape h1   1 335 73 0 1 stage_two_a 
3 color b2   1 374 74 0 1 stage_two_a 
3 shape ci2   1 335 75 0 1 stage_two_a 
3 shape h2   1 454 76 0 1 stage_two_a 
3 color w1   1 333 77 0 1 stage_two_a 
3 shape ci2   1 313 78 0 1 stage_two_a 
3 shape ci1   2 329 78 0 1 stage_two_a 
3 shape h1   1 453 79 0 1 stage_two_a 
3 color b2   1 477 80 0 1 stage_two_a 
3 shape ci1   1 500 81 0 1 stage_two_a 
3 shape h1   1 492 82 0 1 stage_two_a 
3 shape ci1   1 351 83 0 1 stage_two_a 
3 color w1   1 383 84 0 1 stage_two_a 
3 shape ci2   1 352 85 0 1 stage_two_a 
3 color w2   2 374 85 0 1 stage_two_a 
3 shape h1   1 570 86 0 1 stage_two_a 
3 color b1   1 516 87 0 1 stage_two_a 
3 shape h2   1 549 88 0 1 stage_two_a 
3 shape h1   1 442 89 0 1 stage_two_a 
3 shape ci2   1 365 90 0 1 stage_two_a 
4 color w2   1 604 1 0 0 stage_two_b 
4 shape ci1   1 456 2 0 1 stage_two_b 
4 color b2   1 526 3 0 1 stage_two_b 
4 shape h1   1 421 4 0 1 stage_two_b 
4 color w1   1 394 5 0 1 stage_two_b 
4 color w2   1 360 6 0 1 stage_two_b 
4 color b2   1 420 7 0 1 stage_two_b 
4 shape ci1   1 529 8 0 1 stage_two_b 
4 color w2   1 487 9 0 1 stage_two_b 
4 shape h1   1 443 10 0 1 stage_two_b 
4 shape h2   1 609 11 0 1 stage_two_b 
4 shape h1   1 629 12 0 1 stage_two_b 
4 shape h2   1 555 13 0 1 stage_two_b 
4 color w1   1 366 14 0 1 stage_two_b 
4 shape ci1   1 446 15 0 1 stage_two_b 
4 shape h2   1 456 16 0 1 stage_two_b 
4 color b1   2 454 16 0 1 stage_two_b 
4 color w1   1 487 17 0 1 stage_two_b 
4 color b2   1 655 18 0 1 stage_two_b 
4 shape ci1   1 637 19 0 1 stage_two_b 
4 color w2   1 565 20 0 1 stage_two_b 
4 color b2   1 485 21 0 1 stage_two_b 
4 color w1   1 447 22 0 1 stage_two_b 
4 shape h1   1 529 23 0 1 stage_two_b 
4 color b1   1 467 24 0 1 stage_two_b 
4 color w2   1 487 25 0 1 stage_two_b 
4 shape ci1   1 494 26 0 1 stage_two_b 
4 shape h1   1 450 27 0 1 stage_two_b 
4 shape h2   1 455 28 0 1 stage_two_b 
4 color b2   1 444 29 0 1 stage_two_b 
4 color w2   1 453 30 0 1 stage_two_b 
4 shape h1   1 493 31 0 1 stage_two_b 
4 color b2   1 460 32 0 1 stage_two_b 
4 shape ci1   1 458 33 0 1 stage_two_b 
4 color w2   1 471 34 0 1 stage_two_b 
4 shape ci2   1 421 35 0 1 stage_two_b 
4 shape ci1   1 412 36 0 1 stage_two_b 
4 color b1   1 383 37 0 1 stage_two_b 
4 color w1   1 380 38 0 1 stage_two_b 
4 color b2   1 423 39 0 1 stage_two_b 
4 shape h1   1 444 40 0 1 stage_two_b 
4 color b1   1 434 41 0 1 stage_two_b 
4 shape ci1   1 450 42 0 1 stage_two_b 
4 color w2   1 443 43 0 1 stage_two_b 
4 color b1   1 486 44 0 1 stage_two_b 
4 shape ci2   1 380 45 0 1 stage_two_b 
4 color b2   1 456 46 0 1 stage_two_b 
4 shape ci1   1 501 47 0 1 stage_two_b 
4 shape h1   2 500 47 0 1 stage_two_b 
4 shape ci1   1 473 48 0 1 stage_two_b 
4 color w2   1 435 49 0 1 stage_two_b 
4 shape h1   2 453 49 0 1 stage_two_b 
4 color b2   1 476 50 0 1 stage_two_b 
4 color w1   1 397 51 0 1 stage_two_b 
4 shape ci1   1 452 52 0 1 stage_two_b 
4 color b2   1 410 53 0 1 stage_two_b 
4 shape ci2   1 371 54 0 1 stage_two_b 
4 shape h2   1 444 55 0 1 stage_two_b 
4 shape ci1   1 407 56 0 1 stage_two_b 
4 color w1   1 377 57 0 1 stage_two_b 
4 color w2   2 534 57 0 1 stage_two_b 
4 shape h2   1 459 58 0 1 stage_two_b 
4 color b1   1 633 59 0 1 stage_two_b 
4 shape h1   1 511 60 0 1 stage_two_b 
4 shape ci1   1 535 61 0 1 stage_two_b 
4 color w1   1 339 62 0 1 stage_two_b 
4 shape h1   1 473 63 0 1 stage_two_b 
4 shape ci2   1 364 64 0 1 stage_two_b 
4 shape ci1   1 627 65 0 1 stage_two_b 
4 color w2   1 419 66 0 1 stage_two_b 
4 color b1   1 465 67 0 1 stage_two_b 
4 color b2   1 406 68 0 1 stage_two_b 
4 shape ci2   1 392 69 0 1 stage_two_b 
4 color w2   1 378 70 0 1 stage_two_b 
4 color b2   1 371 71 0 1 stage_two_b 
4 shape h2   1 395 72 0 1 stage_two_b 
4 color b1   1 350 73 0 1 stage_two_b 
4 shape h1   2 352 73 0 1 stage_two_b 
4 shape ci1   1 519 74 0 1 stage_two_b 
4 shape h2   1 403 75 0 1 stage_two_b 
4 shape ci2   1 374 76 0 1 stage_two_b 
4 color w1   1 418 77 0 1 stage_two_b 
4 color b2   1 409 78 0 1 stage_two_b 
4 color b1   1 397 79 0 1 stage_two_b 
4 shape h2   1 441 80 0 1 stage_two_b 
4 shape ci1   2 406 80 0 1 stage_two_b 
4 color b2   1 471 81 0 1 stage_two_b 
4 shape ci2   1 367 82 0 1 stage_two_b 
4 shape h2   1 429 83 0 1 stage_two_b 
4 color w2   1 504 84 0 1 stage_two_b 
4 color b1   1 431 85 0 1 stage_two_b 
4 shape ci2   1 371 86 0 1 stage_two_b 
4 color b2   1 439 87 0 1 stage_two_b 
4 shape h2   1 505 88 0 1 stage_two_b 
4 shape ci1   1 407 89 0 1 stage_two_b 
4 shape ci2   1 373 90 0 1 stage_two_b 
4 color b1   1 419 91 0 1 stage_two_b 
4 color w1   1 416 92 0 1 stage_two_b 
4 shape ci1   1 501 93 0 1 stage_two_b 
4 color w2   1 381 94 0 1 stage_two_b 
5 shape ci2   1 491 1 0 0 stage_three_a 
5 shape ci1   1 529 2 0 1 stage_three_a 
5 shape h2   1 492 3 0 1 stage_three_a 
5 color w1   1 436 4 0 1 stage_three_a 
5 color w2   2 1177 4 0 1 stage_three_a 
5 color b2   1 489 5 0 1 stage_three_a 
5 color w2   1 1124 6 0 1 stage_three_a 
5 color w1   1 480 7 0 1 stage_three_a 
5 shape ci1   1 837 8 0 1 stage_three_a 
5 shape h1   1 435 9 0 1 stage_three_a 
5 shape ci1   1 490 10 0 1 stage_three_a 
5 color b2   1 451 11 0 1 stage_three_a 
5 color b1   1 1055 12 0 1 stage_three_a 
5 shape h2   1 541 13 0 1 stage_three_a 
5 shape ci2   1 473 14 0 1 stage_three_a 
5 shape ci1   1 571 15 0 1 stage_three_a 
5 color w2   2 703 15 0 1 stage_three_a 
5 shape h2   1 381 16 0 1 stage_three_a 
5 color b1   1 444 17 0 1 stage_three_a 
5 color w1   1 382 18 0 1 stage_three_a 
5 color w2   1 1180 19 0 1 stage_three_a 
5 color b1   1 436 20 0 1 stage_three_a 
5 shape ci1   2 434 20 0 1 stage_three_a 
5 color w2   2 439 20 0 1 stage_three_a 
5 color b2   1 474 21 0 1 stage_three_a 
5 shape h2   1 555 22 0 1 stage_three_a 
5 color w2   2 462 22 0 1 stage_three_a 
5 color w1   1 360 23 0 1 stage_three_a 
5 shape ci1   1 1332 24 0 1 stage_three_a 
5 color b2   1 699 25 0 1 stage_three_a 
5 color w2   1 628 26 0 1 stage_three_a 
5 shape ci2   1 468 27 0 1 stage_three_a 
5 color w1   1 420 28 0 1 stage_three_a 
5 color b2   1 448 29 0 1 stage_three_a 
5 shape h1   1 468 30 0 1 stage_three_a 
5 shape ci2   1 437 31 0 1 stage_three_a 
5 shape ci1   1 574 32 0 1 stage_three_a 
5 shape h2   1 568 33 0 1 stage_three_a 
5 shape ci1   1 515 34 0 1 stage_three_a 
5 shape ci2   1 518 35 0 1 stage_three_a 
5 color b1   1 1021 36 0 1 stage_three_a 
5 color w1   1 508 37 0 1 stage_three_a 
5 color b2   1 519 38 0 1 stage_three_a 
5 shape h1   1 475 39 0 1 stage_three_a 
5 color b1   1 489 40 0 1 stage_three_a 
5 shape ci2   1 385 41 0 1 stage_three_a 
5 color w1   1 544 42 0 1 stage_three_a 
5 color b2   1 440 43 0 1 stage_three_a 
5 shape h2   1 445 44 0 1 stage_three_a 
5 color b1   1 601 45 0 1 stage_three_a 
5 color w1   1 477 46 0 1 stage_three_a 
5 shape ci2   1 1109 47 0 1 stage_three_a 
5 shape h1   1 647 48 0 1 stage_three_a 
5 shape ci1   1 552 49 0 1 stage_three_a 
5 shape ci2   1 692 50 0 1 stage_three_a 
5 color w2   1 744 51 0 1 stage_three_a 
5 shape ci1   1 611 52 0 1 stage_three_a 
5 color w1   1 568 53 0 1 stage_three_a 
5 shape h1   1 449 54 0 1 stage_three_a 
5 shape h2   1 475 55 0 1 stage_three_a 
5 color b2   1 601 56 0 1 stage_three_a 
5 shape ci2   1 387 57 0 1 stage_three_a 
5 color b1   2 573 57 0 1 stage_three_a 
5 color b2   1 447 58 0 1 stage_three_a 
5 shape ci1   1 652 59 0 1 stage_three_a 
5 shape h1   1 497 60 0 1 stage_three_a 
5 shape ci2   1 676 61 0 1 stage_three_a 
5 color w1   1 680 62 0 1 stage_three_a 
5 color b2   1 836 63 0 1 stage_three_a 
5 shape ci1   1 845 64 0 1 stage_three_a 
5 color w1   1 712 65 0 1 stage_three_a 
5 color b2   1 691 66 0 1 stage_three_a 
5 shape h2   1 519 67 0 1 stage_three_a 
5 color w1   1 586 68 0 1 stage_three_a 
5 shape ci2   1 775 69 0 1 stage_three_a 
5 shape h2   1 462 70 0 1 stage_three_a 
5 color b2   1 561 71 0 1 stage_three_a 
5 shape h1   1 882 72 0 1 stage_three_a 
5 shape h2   1 482 73 0 1 stage_three_a 
5 color w1   1 462 74 0 1 stage_three_a 
5 shape h1   1 489 75 0 1 stage_three_a 
5 color b1   1 1274 76 0 1 stage_three_a 
5 shape ci1   1 536 77 0 1 stage_three_a 
5 shape ci2   1 591 78 0 1 stage_three_a 
5 color b2   1 784 79 0 1 stage_three_a 
5 shape h2   1 1162 80 0 1 stage_three_a 
5 color w1   1 439 81 0 1 stage_three_a 
5 color b2   1 860 82 0 1 stage_three_a 
5 shape ci1   1 855 83 0 1 stage_three_a 
5 shape h2   1 582 84 0 1 stage_three_a 
5 color w1   1 986 85 0 1 stage_three_a 
5 shape ci1   1 527 86 0 1 stage_three_a 
5 color w2   1 1067 87 0 1 stage_three_a 
5 shape ci2   1 801 88 0 1 stage_three_a 
5 shape ci1   1 747 89 0 1 stage_three_a 
5 color w1   1 525 90 0 1 stage_three_a 
5 color b1   1 715 91 0 1 stage_three_a 
5 color w1   1 483 92 0 1 stage_three_a 
5 shape h1   1 803 93 0 1 stage_three_a 
5 color b2   1 580 94 0 1 stage_three_a 
6 shape h2   1 507 1 0 0 stage_three_b 
6 shape ci1   1 1403 2 0 1 stage_three_b 
6 color w2   1 1302 3 0 1 stage_three_b 
6 shape h2   1 700 4 0 1 stage_three_b 
6 color b1   2 973 4 0 1 stage_three_b 
6 shape ci2   1 409 5 0 1 stage_three_b 
6 shape h1   1 760 6 0 1 stage_three_b 
6 color b2   1 935 7 0 1 stage_three_b 
6 color w2   1 838 8 0 1 stage_three_b 
6 color b2   1 639 9 0 1 stage_three_b 
6 shape ci2   1 972 10 0 1 stage_three_b 
6 color w1   1 515 11 0 1 stage_three_b 
6 color b1   1 762 12 0 1 stage_three_b 
6 shape h2   1 509 13 0 1 stage_three_b 
6 shape h1   1 720 14 0 1 stage_three_b 
6 color w1   1 535 15 0 1 stage_three_b 
6 shape h2   1 901 16 0 1 stage_three_b 
6 color b2   1 497 17 0 1 stage_three_b 
6 color w1   1 870 18 0 1 stage_three_b 
6 color b2   1 621 19 0 1 stage_three_b 
6 color w1   1 899 20 0 1 stage_three_b 
6 shape ci1   1 881 21 0 1 stage_three_b 
6 shape h2   1 936 22 0 1 stage_three_b 
6 color b2   1 996 23 0 1 stage_three_b 
6 color w2   1 801 24 0 1 stage_three_b 
6 color w1   1 796 25 0 1 stage_three_b 
6 shape ci1   1 949 26 0 1 stage_three_b 
6 shape h2   1 833 27 0 1 stage_three_b 
6 color b2   1 974 28 0 1 stage_three_b 
6 shape ci1   1 1092 29 0 1 stage_three_b 
6 shape h1   1 1038 30 0 1 stage_three_b 
6 shape ci2   1 937 31 0 1 stage_three_b 
6 shape ci1   1 1472 32 0 1 stage_three_b 
6 color b1   1 836 33 0 1 stage_three_b 
6 color b2   1 1184 34 0 1 stage_three_b 
6 shape ci2   1 711 35 0 1 stage_three_b 
6 shape ci1   1 894 36 0 1 stage_three_b 
6 color b1   1 1184 37 0 1 stage_three_b 
6 shape ci2   1 802 38 0 1 stage_three_b 
6 color w1   1 889 39 0 1 stage_three_b 
6 color w2   1 1052 40 0 1 stage_three_b 
6 color b1   1 1211 41 0 1 stage_three_b 
6 color b2   1 569 42 0 1 stage_three_b 
6 shape h2   1 794 43 0 1 stage_three_b 
6 color b1   2 580 43 0 1 stage_three_b 
6 color w2   2 499 43 0 1 stage_three_b 
6 color w1   1 366 44 0 1 stage_three_b 
6 shape ci1   1 893 45 0 1 stage_three_b 
6 color w2   1 659 46 0 1 stage_three_b 
6 color b2   1 727 47 0 1 stage_three_b 
6 color w2   1 786 48 0 1 stage_three_b 
6 shape h2   1 642 49 0 1 stage_three_b 
6 color b1   1 675 50 0 1 stage_three_b 
6 shape ci1   1 684 51 0 1 stage_three_b 
6 shape h2   1 554 52 0 1 stage_three_b 
6 shape ci2   1 717 53 0 1 stage_three_b 
6 color w2   1 741 54 0 1 stage_three_b 
6 color b2   1 666 55 0 1 stage_three_b 
6 shape h2   1 575 56 0 1 stage_three_b 
6 shape h1   1 516 57 0 1 stage_three_b 
6 shape h2   1 514 58 0 1 stage_three_b 
6 shape ci2   1 559 59 0 1 stage_three_b 
6 shape ci1   2 695 59 0 1 stage_three_b 
6 shape ci2   1 381 60 0 1 stage_three_b 
6 shape h2   1 471 61 0 1 stage_three_b 
6 shape ci2   1 442 62 0 1 stage_three_b 
6 color b1   2 687 62 0 1 stage_three_b 
6 color w1   1 364 63 0 1 stage_three_b 
6 shape h1   1 717 64 0 1 stage_three_b 
6 color w2   2 660 64 0 1 stage_three_b 
6 shape ci2   1 359 65 0 1 stage_three_b 
6 color b2   1 507 66 0 1 stage_three_b 
6 color b1   2 969 66 0 1 stage_three_b 
6 shape h2   1 539 67 0 1 stage_three_b 
6 color b2   1 791 68 0 1 stage_three_b 
6 color w1   1 1001 69 0 1 stage_three_b 
6 shape h1   1 528 70 0 1 stage_three_b 
6 shape ci1   1 607 71 0 1 stage_three_b 
6 color b1   1 1126 72 0 1 stage_three_b 
6 color w2   1 892 73 0 1 stage_three_b 
6 shape h2   1 773 74 0 1 stage_three_b 
6 color b1   1 685 75 0 1 stage_three_b 
6 color b2   1 772 76 0 1 stage_three_b 
6 color w1   1 697 77 0 1 stage_three_b 
6 shape ci1   1 881 78 0 1 stage_three_b 
6 color w2   1 1011 79 0 1 stage_three_b 
6 shape ci2   1 545 80 0 1 stage_three_b 
6 shape h2   1 513 81 0 1 stage_three_b 
6 shape ci1   1 874 82 0 1 stage_three_b 
6 shape h1   1 698 83 0 1 stage_three_b 
6 color b1   1 1258 84 0 1 stage_three_b 
6 color w2   1 751 85 0 1 stage_three_b 
6 shape h2   1 690 86 0 1 stage_three_b 
6 shape ci1   1 518 87 0 1 stage_three_b 
6 shape h1   1 602 88 0 1 stage_three_b 
6 color w1   1 715 89 0 1 stage_three_b 
6 shape ci1   1 541 90 0 1 stage_three_b 
6 color b2   1 666 91 0 1 stage_three_b 
6 color b1   1 627 92 0 1 stage_three_b 
6 shape ci2   1 1039 93 0 1 stage_three_b 
