# Supplementary material for: Target-Response Associations Can Produce Response-Congruency Effects Without Task-Switching Costs
Source: Front Psychol. 2019 Feb 11;10:40. doi: 10.3389/fpsyg.2019.00040 (PMC6378947; doi:10.3389/fpsyg.2019.00040)
Supplement: DATA SHEET S1 — Dataset in Experiment 1 and 2. [file Data_Sheet_1.ZIP › Data/Exp1/subject24.txt]

1 color b2   1 620 1 0 0 practice 
1 shape h1   1 624 2 0 1 practice 
1 color w2   1 632 3 0 1 practice 
1 color b1   1 624 4 0 1 practice 
1 shape ci2   1 394 5 0 1 practice 
1 shape ci1   1 393 6 0 1 practice 
1 shape h2   1 518 7 0 1 practice 
1 shape ci1   1 376 8 0 1 practice 
1 shape h2   1 393 9 0 1 practice 
1 color w1   1 675 10 0 1 practice 
1 shape h1   1 394 11 0 1 practice 
1 color w2   2 416 11 0 1 practice 
1 shape ci2   1 396 12 0 1 practice 
1 color b1   1 407 13 0 1 practice 
1 color b2   1 392 14 0 1 practice 
1 color w1   1 390 15 0 1 practice 
1 shape ci1   1 448 16 0 1 practice 
1 shape h2   1 427 17 0 1 practice 
1 color b1   2 526 17 0 1 practice 
1 color w2   1 475 18 0 1 practice 
1 shape h1   1 453 19 0 1 practice 
1 color b2   1 451 20 0 1 practice 
1 color w1   1 351 21 0 1 practice 
1 color w2   1 504 22 0 1 practice 
1 shape ci2   1 340 23 0 1 practice 
1 shape h1   1 458 24 0 1 practice 
1 color w1   1 347 25 0 1 practice 
1 shape h2   1 432 26 0 1 practice 
1 shape ci1   1 459 27 0 1 practice 
1 color b1   2 511 27 0 1 practice 
1 shape ci2   1 352 28 0 1 practice 
1 color b2   1 456 29 0 1 practice 
2 color b2   1 522 1 0 0 stage_one 
2 color w2   1 337 2 0 1 stage_one 
2 shape h1   1 407 3 0 1 stage_one 
2 color b1   1 482 4 0 1 stage_one 
2 shape h2   2 509 4 0 1 stage_one 
2 shape ci2   1 411 5 0 1 stage_one 
2 shape ci1   1 463 6 0 1 stage_one 
2 shape h1   1 576 7 0 1 stage_one 
2 shape ci1   1 409 8 0 1 stage_one 
2 color w1   1 368 9 0 1 stage_one 
2 color b2   1 400 10 0 1 stage_one 
2 color w2   1 535 11 0 1 stage_one 
2 shape h2   1 460 12 0 1 stage_one 
2 color b1   1 520 13 0 1 stage_one 
2 color w1   1 309 14 0 1 stage_one 
2 color w2   2 388 14 0 1 stage_one 
2 color b2   1 517 15 0 1 stage_one 
2 shape ci2   1 380 16 0 1 stage_one 
2 shape ci2   1 359 17 0 1 stage_one 
2 color w1   1 324 18 0 1 stage_one 
2 color b1   1 394 19 0 1 stage_one 
2 color w2   1 467 20 0 1 stage_one 
2 color b2   1 482 21 0 1 stage_one 
2 shape h2   1 496 22 0 1 stage_one 
2 shape ci1   1 526 23 0 1 stage_one 
2 color b1   1 511 24 0 1 stage_one 
2 color w1   1 356 25 0 1 stage_one 
2 shape h1   1 426 26 0 1 stage_one 
2 color w1   1 346 27 0 1 stage_one 
2 shape ci2   1 349 28 0 1 stage_one 
2 color b1   1 426 29 0 1 stage_one 
2 color b2   1 445 30 0 1 stage_one 
2 shape h1   1 423 31 0 1 stage_one 
2 color w2   1 322 32 0 1 stage_one 
2 shape ci1   2 744 32 0 1 stage_one 
2 shape h2   1 423 33 0 1 stage_one 
2 shape ci2   1 347 34 0 1 stage_one 
2 shape ci1   1 353 35 0 1 stage_one 
2 shape h1   1 387 36 0 1 stage_one 
2 color w1   1 386 37 0 1 stage_one 
2 color w2   2 464 37 0 1 stage_one 
2 shape h2   1 404 38 0 1 stage_one 
2 color b2   2 353 38 0 1 stage_one 
2 shape ci2   1 370 39 0 1 stage_one 
2 shape ci1   1 411 40 0 1 stage_one 
2 color b1   1 504 41 0 1 stage_one 
2 shape h1   1 431 42 0 1 stage_one 
2 color w2   1 518 43 0 1 stage_one 
2 color b2   1 478 44 0 1 stage_one 
2 shape h2   1 437 45 0 1 stage_one 
2 shape ci2   1 364 46 0 1 stage_one 
2 color w1   1 339 47 0 1 stage_one 
2 color b1   1 485 48 0 1 stage_one 
2 shape h1   1 395 49 0 1 stage_one 
2 shape ci1   1 430 50 0 1 stage_one 
2 shape h2   1 416 51 0 1 stage_one 
2 color w1   1 359 52 0 1 stage_one 
2 color b1   1 436 53 0 1 stage_one 
2 shape ci2   1 356 54 0 1 stage_one 
2 shape h2   1 658 55 0 1 stage_one 
2 color w2   1 528 56 0 1 stage_one 
2 shape h1   1 490 57 0 1 stage_one 
2 shape ci1   1 784 58 0 1 stage_one 
2 color b2   1 444 59 0 1 stage_one 
3 color w2   1 599 1 0 0 stage_two_a 
3 color w1   1 355 2 0 1 stage_two_a 
3 color w2   1 351 3 0 1 stage_two_a 
3 shape h1   1 449 4 0 1 stage_two_a 
3 shape ci2   1 368 5 0 1 stage_two_a 
3 shape h2   1 367 6 0 1 stage_two_a 
3 shape ci1   1 349 7 0 1 stage_two_a 
3 shape ci2   1 327 8 0 1 stage_two_a 
3 shape h2   1 398 9 0 1 stage_two_a 
3 color w1   1 339 10 0 1 stage_two_a 
3 shape ci2   1 354 11 0 1 stage_two_a 
3 shape ci1   2 528 11 0 1 stage_two_a 
3 shape h1   1 478 12 0 1 stage_two_a 
3 color b2   1 524 13 0 1 stage_two_a 
3 color w2   1 541 14 0 1 stage_two_a 
3 shape ci1   1 420 15 0 1 stage_two_a 
3 shape h1   1 544 16 0 1 stage_two_a 
3 color b1   2 595 16 0 1 stage_two_a 
3 shape h2   1 439 17 0 1 stage_two_a 
3 color b2   1 525 18 0 1 stage_two_a 
3 shape h1   1 496 19 0 1 stage_two_a 
3 shape ci1   1 380 20 0 1 stage_two_a 
3 color b1   1 444 21 0 1 stage_two_a 
3 color w2   1 558 22 0 1 stage_two_a 
3 shape h2   1 449 23 0 1 stage_two_a 
3 color b1   1 450 24 0 1 stage_two_a 
3 shape ci2   1 368 25 0 1 stage_two_a 
3 shape ci1   1 413 26 0 1 stage_two_a 
3 color b2   1 450 27 0 1 stage_two_a 
3 shape h1   1 412 28 0 1 stage_two_a 
3 color w2   2 521 28 0 1 stage_two_a 
3 color b1   1 400 29 0 1 stage_two_a 
3 color w2   1 516 30 0 1 stage_two_a 
3 shape h2   1 396 31 0 1 stage_two_a 
3 color b1   1 406 32 0 1 stage_two_a 
3 color b2   1 440 33 0 1 stage_two_a 
3 shape h1   1 441 34 0 1 stage_two_a 
3 shape h2   1 418 35 0 1 stage_two_a 
3 color b1   2 553 35 0 1 stage_two_a 
3 shape ci1   2 376 35 0 1 stage_two_a 
3 shape h1   1 558 36 0 1 stage_two_a 
3 shape h2   1 440 37 0 1 stage_two_a 
3 color b2   1 499 38 0 1 stage_two_a 
3 color w1   1 368 39 0 1 stage_two_a 
3 color w2   1 362 40 0 1 stage_two_a 
3 color b2   1 453 41 0 1 stage_two_a 
3 color b1   1 665 42 0 1 stage_two_a 
3 color w2   1 505 43 0 1 stage_two_a 
3 shape ci1   1 530 44 0 1 stage_two_a 
3 shape h2   1 439 45 0 1 stage_two_a 
3 color w1   1 371 46 0 1 stage_two_a 
3 shape h1   1 421 47 0 1 stage_two_a 
3 shape h2   1 401 48 0 1 stage_two_a 
3 color b2   1 401 49 0 1 stage_two_a 
3 color w1   1 336 50 0 1 stage_two_a 
3 color b1   1 416 51 0 1 stage_two_a 
3 color w1   1 345 52 0 1 stage_two_a 
3 shape h1   1 426 53 0 1 stage_two_a 
3 color w2   1 367 54 0 1 stage_two_a 
3 shape ci2   1 383 55 0 1 stage_two_a 
3 shape ci1   1 338 56 0 1 stage_two_a 
3 shape h1   1 373 57 0 1 stage_two_a 
3 shape ci1   2 388 57 0 1 stage_two_a 
3 shape h1   1 387 58 0 1 stage_two_a 
3 shape ci1   1 421 59 0 1 stage_two_a 
3 shape ci2   1 340 60 0 1 stage_two_a 
3 shape ci1   1 319 61 0 1 stage_two_a 
3 color b1   2 373 61 0 1 stage_two_a 
3 shape h2   1 393 62 0 1 stage_two_a 
3 color w2   2 421 62 0 1 stage_two_a 
3 shape h1   1 438 63 0 1 stage_two_a 
3 color w1   1 359 64 0 1 stage_two_a 
3 shape ci2   1 346 65 0 1 stage_two_a 
3 shape ci1   1 439 66 0 1 stage_two_a 
3 color w2   2 524 66 0 1 stage_two_a 
3 color b2   1 489 67 0 1 stage_two_a 
3 color w1   1 398 68 0 1 stage_two_a 
3 shape h1   1 406 69 0 1 stage_two_a 
3 shape h2   1 454 70 0 1 stage_two_a 
3 color w2   1 522 71 0 1 stage_two_a 
3 color b2   1 497 72 0 1 stage_two_a 
3 shape ci2   1 370 73 0 1 stage_two_a 
3 color b1   1 502 74 0 1 stage_two_a 
3 shape ci1   1 402 75 0 1 stage_two_a 
3 color w1   1 378 76 0 1 stage_two_a 
3 shape ci2   1 359 77 0 1 stage_two_a 
3 color w2   1 499 78 0 1 stage_two_a 
3 color b2   1 502 79 0 1 stage_two_a 
3 color b1   1 397 80 0 1 stage_two_a 
3 color w2   1 388 81 0 1 stage_two_a 
3 color w1   1 411 82 0 1 stage_two_a 
3 shape h2   1 445 83 0 1 stage_two_a 
3 color w2   1 476 84 0 1 stage_two_a 
3 color b1   1 591 85 0 1 stage_two_a 
3 color w1   1 366 86 0 1 stage_two_a 
3 color w2   1 357 87 0 1 stage_two_a 
3 shape ci2   1 409 88 0 1 stage_two_a 
3 shape ci1   2 383 88 0 1 stage_two_a 
3 shape h2   1 448 89 0 1 stage_two_a 
3 color w1   1 328 90 0 1 stage_two_a 
4 shape ci2   1 419 1 0 0 stage_two_b 
4 shape ci1   1 354 2 0 1 stage_two_b 
4 color w2   1 366 3 0 1 stage_two_b 
4 shape h1   1 476 4 0 1 stage_two_b 
4 shape h2   1 515 5 0 1 stage_two_b 
4 shape ci1   1 508 6 0 1 stage_two_b 
4 color b2   1 431 7 0 1 stage_two_b 
4 color w1   1 394 8 0 1 stage_two_b 
4 shape h1   1 400 9 0 1 stage_two_b 
4 color b2   2 465 9 0 1 stage_two_b 
4 shape ci1   2 413 9 0 1 stage_two_b 
4 shape h1   1 518 10 0 1 stage_two_b 
4 shape h2   1 483 11 0 1 stage_two_b 
4 color w1   1 354 12 0 1 stage_two_b 
4 shape ci2   1 351 13 0 1 stage_two_b 
4 color b2   1 401 14 0 1 stage_two_b 
4 shape h2   1 408 15 0 1 stage_two_b 
4 shape ci2   1 345 16 0 1 stage_two_b 
4 shape h1   1 486 17 0 1 stage_two_b 
4 shape ci1   1 488 18 0 1 stage_two_b 
4 color w2   1 472 19 0 1 stage_two_b 
4 shape h1   1 444 20 0 1 stage_two_b 
4 shape ci1   1 359 21 0 1 stage_two_b 
4 color b1   2 579 21 0 1 stage_two_b 
4 color b2   1 410 22 0 1 stage_two_b 
4 shape h2   1 395 23 0 1 stage_two_b 
4 color w1   1 370 24 0 1 stage_two_b 
4 color w2   1 566 25 0 1 stage_two_b 
4 color b2   1 475 26 0 1 stage_two_b 
4 color w1   1 357 27 0 1 stage_two_b 
4 color b2   1 454 28 0 1 stage_two_b 
4 color w2   1 377 29 0 1 stage_two_b 
4 color b1   1 676 30 0 1 stage_two_b 
4 color b2   1 399 31 0 1 stage_two_b 
4 color b1   1 544 32 0 1 stage_two_b 
4 color w1   1 338 33 0 1 stage_two_b 
4 color b1   1 612 34 0 1 stage_two_b 
4 color b2   1 433 35 0 1 stage_two_b 
4 shape ci1   1 468 36 0 1 stage_two_b 
4 shape h1   1 503 37 0 1 stage_two_b 
4 shape h2   1 523 38 0 1 stage_two_b 
4 shape h1   1 389 39 0 1 stage_two_b 
4 shape ci2   1 352 40 0 1 stage_two_b 
4 shape h1   1 424 41 0 1 stage_two_b 
4 color w2   2 459 41 0 1 stage_two_b 
4 color b2   1 377 42 0 1 stage_two_b 
4 color w2   1 382 43 0 1 stage_two_b 
4 color w1   1 341 44 0 1 stage_two_b 
4 color b1   2 458 44 0 1 stage_two_b 
4 shape ci1   2 390 44 0 1 stage_two_b 
4 color w1   1 385 45 0 1 stage_two_b 
4 shape h1   1 474 46 0 1 stage_two_b 
4 shape ci1   1 440 47 0 1 stage_two_b 
4 shape h2   1 424 48 0 1 stage_two_b 
4 shape h1   1 416 49 0 1 stage_two_b 
4 color w2   1 414 50 0 1 stage_two_b 
4 shape ci1   1 394 51 0 1 stage_two_b 
4 shape ci2   1 335 52 0 1 stage_two_b 
4 shape ci1   1 529 53 0 1 stage_two_b 
4 shape h2   1 529 54 0 1 stage_two_b 
4 shape ci2   1 326 55 0 1 stage_two_b 
4 color b2   1 413 56 0 1 stage_two_b 
4 color w1   1 345 57 0 1 stage_two_b 
4 shape h2   1 397 58 0 1 stage_two_b 
4 shape ci2   1 333 59 0 1 stage_two_b 
4 shape ci1   1 343 60 0 1 stage_two_b 
4 color b1   1 528 61 0 1 stage_two_b 
4 color w1   1 350 62 0 1 stage_two_b 
4 color w2   1 525 63 0 1 stage_two_b 
4 color w1   1 367 64 0 1 stage_two_b 
4 color w2   1 512 65 0 1 stage_two_b 
4 color b2   1 526 66 0 1 stage_two_b 
4 shape h2   1 471 67 0 1 stage_two_b 
4 shape h1   1 505 68 0 1 stage_two_b 
4 color w1   1 329 69 0 1 stage_two_b 
4 color b1   2 526 69 0 1 stage_two_b 
4 shape h2   1 378 70 0 1 stage_two_b 
4 color w1   1 314 71 0 1 stage_two_b 
4 shape ci2   1 350 72 0 1 stage_two_b 
4 color b2   1 357 73 0 1 stage_two_b 
4 shape ci1   1 453 74 0 1 stage_two_b 
4 shape h1   1 457 75 0 1 stage_two_b 
4 color w2   1 318 76 0 1 stage_two_b 
4 shape ci2   2 350 76 0 1 stage_two_b 
4 color b2   1 446 77 0 1 stage_two_b 
4 color b1   1 365 78 0 1 stage_two_b 
4 color w1   1 308 79 0 1 stage_two_b 
4 shape h1   1 493 80 0 1 stage_two_b 
4 shape h2   1 441 81 0 1 stage_two_b 
4 color w2   2 459 81 0 1 stage_two_b 
4 shape ci2   1 338 82 0 1 stage_two_b 
4 shape h2   1 417 83 0 1 stage_two_b 
4 color b1   2 571 83 0 1 stage_two_b 
4 color w2   1 375 84 0 1 stage_two_b 
4 color w1   1 352 85 0 1 stage_two_b 
4 shape ci1   1 419 86 0 1 stage_two_b 
4 shape h2   1 448 87 0 1 stage_two_b 
4 color b2   1 399 88 0 1 stage_two_b 
4 color w1   1 335 89 0 1 stage_two_b 
4 shape ci2   1 300 90 0 1 stage_two_b 
5 shape h1   1 644 1 0 0 stage_three_a 
5 color w2   2 485 1 0 1 stage_three_a 
5 color b2   1 509 2 0 1 stage_three_a 
5 shape h2   1 688 3 0 1 stage_three_a 
5 color b1   2 832 3 0 1 stage_three_a 
5 shape h1   1 883 4 0 1 stage_three_a 
5 color b2   1 832 5 0 1 stage_three_a 
5 shape h2   1 814 6 0 1 stage_three_a 
5 color w2   1 656 7 0 1 stage_three_a 
5 color b2   1 664 8 0 1 stage_three_a 
5 shape ci1   1 1031 9 0 1 stage_three_a 
5 shape h2   1 1146 10 0 1 stage_three_a 
5 shape ci2   1 672 11 0 1 stage_three_a 
5 shape ci1   1 607 12 0 1 stage_three_a 
5 color w1   1 519 13 0 1 stage_three_a 
5 shape ci2   1 1114 14 0 1 stage_three_a 
5 shape ci1   1 914 15 0 1 stage_three_a 
5 color b2   1 675 16 0 1 stage_three_a 
5 color b1   1 607 17 0 1 stage_three_a 
5 color b2   1 530 18 0 1 stage_three_a 
5 color w1   1 548 19 0 1 stage_three_a 
5 shape h2   1 584 20 0 1 stage_three_a 
5 color b1   1 1126 21 0 1 stage_three_a 
5 color b2   1 555 22 0 1 stage_three_a 
5 color b1   1 651 23 0 1 stage_three_a 
5 shape ci2   1 950 24 0 1 stage_three_a 
5 shape h1   1 556 25 0 1 stage_three_a 
5 color w1   1 408 26 0 1 stage_three_a 
5 color b2   1 644 27 0 1 stage_three_a 
5 color w1   1 462 28 0 1 stage_three_a 
5 shape ci1   1 768 29 0 1 stage_three_a 
5 shape h2   1 519 30 0 1 stage_three_a 
5 color w2   1 671 31 0 1 stage_three_a 
5 shape ci1   1 953 32 0 1 stage_three_a 
5 color w1   1 622 33 0 1 stage_three_a 
5 color b1   1 641 34 0 1 stage_three_a 
5 shape h1   1 628 35 0 1 stage_three_a 
5 shape ci2   1 858 36 0 1 stage_three_a 
5 shape h2   1 466 37 0 1 stage_three_a 
5 shape ci1   1 477 38 0 1 stage_three_a 
5 shape h2   1 568 39 0 1 stage_three_a 
5 color b2   1 504 40 0 1 stage_three_a 
5 shape ci2   1 755 41 0 1 stage_three_a 
5 color b1   1 493 42 0 1 stage_three_a 
5 shape h1   1 1393 43 0 1 stage_three_a 
5 shape h2   1 447 44 0 1 stage_three_a 
5 color b2   1 460 45 0 1 stage_three_a 
5 shape ci2   1 549 46 0 1 stage_three_a 
5 shape ci1   1 430 47 0 1 stage_three_a 
5 color w1   1 448 48 0 1 stage_three_a 
5 shape h2   1 467 49 0 1 stage_three_a 
5 shape ci1   1 470 50 0 1 stage_three_a 
5 color b1   1 537 51 0 1 stage_three_a 
5 color w1   1 395 52 0 1 stage_three_a 
5 shape ci2   1 466 53 0 1 stage_three_a 
5 color w2   1 1823 54 0 1 stage_three_a 
5 color b2   1 562 55 0 1 stage_three_a 
5 color w2   1 920 56 0 1 stage_three_a 
5 shape h1   1 457 57 0 1 stage_three_a 
5 shape ci2   1 712 58 0 1 stage_three_a 
5 shape ci1   1 705 59 0 1 stage_three_a 
5 shape ci2   1 876 60 0 1 stage_three_a 
5 color w1   1 886 61 0 1 stage_three_a 
5 color w2   1 717 62 0 1 stage_three_a 
5 color b1   1 493 63 0 1 stage_three_a 
5 shape h1   1 702 64 0 1 stage_three_a 
5 color w2   1 418 65 0 1 stage_three_a 
5 color b2   1 479 66 0 1 stage_three_a 
5 color w2   1 821 67 0 1 stage_three_a 
5 shape ci2   1 420 68 0 1 stage_three_a 
5 shape h1   1 529 69 0 1 stage_three_a 
5 color b2   1 528 70 0 1 stage_three_a 
5 shape ci1   1 888 71 0 1 stage_three_a 
5 shape h2   1 520 72 0 1 stage_three_a 
5 shape ci2   1 406 73 0 1 stage_three_a 
5 color w1   1 435 74 0 1 stage_three_a 
5 shape h2   1 469 75 0 1 stage_three_a 
5 color w2   1 1029 76 0 1 stage_three_a 
5 color b1   1 817 77 0 1 stage_three_a 
5 color w2   1 545 78 0 1 stage_three_a 
5 shape ci2   1 506 79 0 1 stage_three_a 
5 color b1   1 676 80 0 1 stage_three_a 
5 shape ci1   1 698 81 0 1 stage_three_a 
5 shape h2   1 535 82 0 1 stage_three_a 
5 color w1   1 675 83 0 1 stage_three_a 
5 color b2   1 556 84 0 1 stage_three_a 
5 shape ci2   1 413 85 0 1 stage_three_a 
5 color b1   1 474 86 0 1 stage_three_a 
5 color b2   1 453 87 0 1 stage_three_a 
5 shape h1   1 530 88 0 1 stage_three_a 
5 shape ci1   1 1208 89 0 1 stage_three_a 
5 color w2   1 1106 90 0 1 stage_three_a 
5 shape ci2   1 393 91 0 1 stage_three_a 
5 shape ci1   1 534 92 0 1 stage_three_a 
5 color b2   1 714 93 0 1 stage_three_a 
5 color w1   1 474 94 0 1 stage_three_a 
5 color w2   1 563 95 0 1 stage_three_a 
5 color b2   1 470 96 0 1 stage_three_a 
5 shape h1   1 512 97 0 1 stage_three_a 
5 shape h2   1 520 98 0 1 stage_three_a 
6 shape ci1   1 719 1 0 0 stage_three_b 
6 shape h2   1 674 2 0 1 stage_three_b 
6 shape ci2   1 524 3 0 1 stage_three_b 
6 shape h1   1 683 4 0 1 stage_three_b 
6 shape ci1   1 555 5 0 1 stage_three_b 
6 color w1   1 633 6 0 1 stage_three_b 
6 color b2   1 475 7 0 1 stage_three_b 
6 color w1   1 447 8 0 1 stage_three_b 
6 shape ci2   1 543 9 0 1 stage_three_b 
6 color b2   1 582 10 0 1 stage_three_b 
6 color b1   2 1165 10 0 1 stage_three_b 
6 shape ci1   1 454 11 0 1 stage_three_b 
6 color w2   1 971 12 0 1 stage_three_b 
6 shape h2   1 636 13 0 1 stage_three_b 
6 shape ci2   1 457 14 0 1 stage_three_b 
6 color b2   1 524 15 0 1 stage_three_b 
6 shape ci1   1 496 16 0 1 stage_three_b 
6 shape ci2   1 592 17 0 1 stage_three_b 
6 shape h2   1 509 18 0 1 stage_three_b 
6 shape h1   1 540 19 0 1 stage_three_b 
6 color w1   1 543 20 0 1 stage_three_b 
6 color b2   1 529 21 0 1 stage_three_b 
6 color w2   1 1217 22 0 1 stage_three_b 
6 shape ci1   1 705 23 0 1 stage_three_b 
6 shape ci2   1 601 24 0 1 stage_three_b 
6 color b2   1 554 25 0 1 stage_three_b 
6 shape h1   1 1078 26 0 1 stage_three_b 
6 color w1   1 605 27 0 1 stage_three_b 
6 color b1   1 595 28 0 1 stage_three_b 
6 color b2   1 564 29 0 1 stage_three_b 
6 color w1   1 592 30 0 1 stage_three_b 
6 color b1   1 1211 31 0 1 stage_three_b 
6 shape h2   1 659 32 0 1 stage_three_b 
6 color w2   1 1461 33 0 1 stage_three_b 
6 color w1   1 642 34 0 1 stage_three_b 
6 color b1   1 606 35 0 1 stage_three_b 
6 color b2   1 556 36 0 1 stage_three_b 
6 color w2   1 1290 37 0 1 stage_three_b 
6 shape ci1   1 1015 38 0 1 stage_three_b 
6 shape h1   1 708 39 0 1 stage_three_b 
6 color b1   1 1224 40 0 1 stage_three_b 
6 shape ci2   1 613 41 0 1 stage_three_b 
6 shape ci1   1 539 42 0 1 stage_three_b 
6 shape h2   1 582 43 0 1 stage_three_b 
6 color w1   1 515 44 0 1 stage_three_b 
6 shape h1   1 573 45 0 1 stage_three_b 
6 shape ci1   1 561 46 0 1 stage_three_b 
6 color w2   1 852 47 0 1 stage_three_b 
6 color b2   1 858 48 0 1 stage_three_b 
6 shape h2   1 807 49 0 1 stage_three_b 
6 color w2   2 992 49 0 1 stage_three_b 
6 color w1   1 439 50 0 1 stage_three_b 
6 shape h1   1 593 51 0 1 stage_three_b 
6 shape h2   1 677 52 0 1 stage_three_b 
6 color b2   1 646 53 0 1 stage_three_b 
6 color w2   1 610 54 0 1 stage_three_b 
6 shape h1   1 548 55 0 1 stage_three_b 
6 shape ci2   1 406 56 0 1 stage_three_b 
6 color w1   1 417 57 0 1 stage_three_b 
6 color b2   1 556 58 0 1 stage_three_b 
6 shape h2   1 571 59 0 1 stage_three_b 
6 color w1   1 407 60 0 1 stage_three_b 
6 shape ci1   1 491 61 0 1 stage_three_b 
6 color b2   1 559 62 0 1 stage_three_b 
6 shape h2   1 495 63 0 1 stage_three_b 
6 shape ci2   1 397 64 0 1 stage_three_b 
6 shape h2   1 463 65 0 1 stage_three_b 
6 shape h1   2 1253 65 0 1 stage_three_b 
6 shape h2   1 412 66 0 1 stage_three_b 
6 color w2   1 896 67 0 1 stage_three_b 
6 shape ci2   1 529 68 0 1 stage_three_b 
6 shape ci1   1 655 69 0 1 stage_three_b 
6 shape h2   1 527 70 0 1 stage_three_b 
6 color b1   2 773 70 0 1 stage_three_b 
6 color w2   1 432 71 0 1 stage_three_b 
6 shape ci2   1 855 72 0 1 stage_three_b 
6 color w1   1 806 73 0 1 stage_three_b 
6 shape ci1   1 894 74 0 1 stage_three_b 
6 color w2   1 970 75 0 1 stage_three_b 
6 shape h2   1 523 76 0 1 stage_three_b 
6 color w1   1 598 77 0 1 stage_three_b 
6 shape h1   1 591 78 0 1 stage_three_b 
6 shape h2   2 984 78 0 1 stage_three_b 
6 color w2   1 322 79 0 1 stage_three_b 
6 color b1   1 717 80 0 1 stage_three_b 
6 shape ci2   1 443 81 0 1 stage_three_b 
6 color b2   1 635 82 0 1 stage_three_b 
6 shape h1   1 1356 83 0 1 stage_three_b 
6 shape h2   1 1381 84 0 1 stage_three_b 
6 color b1   2 1234 84 0 1 stage_three_b 
6 color w2   1 650 85 0 1 stage_three_b 
6 shape h1   1 518 86 0 1 stage_three_b 
6 color b2   1 539 87 0 1 stage_three_b 
6 shape h2   1 544 88 0 1 stage_three_b 
6 color b1   1 922 89 0 1 stage_three_b 
6 color w1   1 609 90 0 1 stage_three_b 
6 color w2   1 913 91 0 1 stage_three_b 
6 color b1   1 1396 92 0 1 stage_three_b 
6 color w1   1 451 93 0 1 stage_three_b 
6 shape ci1   1 563 94 0 1 stage_three_b 
