# Supplementary material for: Target-Response Associations Can Produce Response-Congruency Effects Without Task-Switching Costs
Source: Front Psychol. 2019 Feb 11;10:40. doi: 10.3389/fpsyg.2019.00040 (PMC6378947; doi:10.3389/fpsyg.2019.00040)
Supplement: DATA SHEET S1 — Dataset in Experiment 1 and 2. [file Data_Sheet_1.ZIP › Data/Exp1/subject3.txt]

1 shape c2   1 671 1 0 0 practice 
1 color b1   1 587 2 1 0 practice 
1 shape c1   1 569 3 1 0 practice 
1 color b2   1 476 4 1 0 practice 
1 color w2   1 457 5 0 1 practice 
1 color w1   1 369 6 0 1 practice 
1 shape h1   1 558 7 1 0 practice 
1 color b2   1 497 8 1 0 practice 
1 shape h2   1 610 9 1 0 practice 
1 shape c1   1 593 10 0 1 practice 
1 shape h2   1 613 11 0 1 practice 
1 color w2   1 440 12 1 0 practice 
1 color w1   1 376 13 0 1 practice 
1 color b1   1 473 14 0 1 practice 
1 shape h1   1 557 15 1 0 practice 
1 color w1   1 475 16 1 0 practice 
1 color b1   1 480 17 0 1 practice 
1 shape c2   1 400 18 1 0 practice 
1 shape c1   1 518 19 0 1 practice 
1 shape h2   1 842 20 0 1 practice 
1 color w2   1 417 21 1 0 practice 
1 color b2   1 437 22 0 1 practice 
1 shape c2   1 424 23 1 0 practice 
1 color w1   1 398 24 1 0 practice 
1 shape h1   1 612 25 1 0 practice 
1 shape c1   1 464 26 0 1 practice 
1 color b1   1 464 27 1 0 practice 
1 shape c2   1 396 28 1 0 practice 
1 color w2   1 515 29 1 0 practice 
1 shape h2   1 477 30 1 0 practice 
1 shape h1   2 421 30 0 1 practice 
1 color b2   1 560 31 1 0 practice 
2 color w1   1 604 1 0 0 stage_one 
2 shape c1   1 498 2 1 0 stage_one 
2 color w2   1 597 3 1 0 stage_one 
2 color b1   1 500 4 0 1 stage_one 
2 shape h1   1 510 5 1 0 stage_one 
2 shape c2   1 472 6 0 1 stage_one 
2 shape h2   1 513 7 0 1 stage_one 
2 shape h2   1 407 8 0 1 stage_one 
2 shape c1   1 587 9 0 1 stage_one 
2 shape c2   1 446 10 0 1 stage_one 
2 color b2   1 484 11 1 0 stage_one 
2 color b1   1 495 12 0 1 stage_one 
2 shape h1   1 524 13 1 0 stage_one 
2 shape h1   1 449 14 0 1 stage_one 
2 color b2   1 477 15 1 0 stage_one 
2 color w1   1 519 16 0 1 stage_one 
2 shape c1   1 458 17 1 0 stage_one 
2 color w2   1 434 18 1 0 stage_one 
2 shape h2   1 422 19 1 0 stage_one 
2 color w1   1 416 20 1 0 stage_one 
2 shape c2   1 524 21 1 0 stage_one 
2 color w2   1 424 22 1 0 stage_one 
2 shape c1   1 558 23 1 0 stage_one 
2 color b1   1 543 24 1 0 stage_one 
2 color b2   1 503 25 0 1 stage_one 
2 shape h1   1 481 26 1 0 stage_one 
2 color b1   1 505 27 1 0 stage_one 
2 color w2   1 420 28 0 1 stage_one 
2 color b2   1 476 29 0 1 stage_one 
2 color w1   1 471 30 0 1 stage_one 
2 color b2   1 453 31 0 1 stage_one 
2 shape c2   1 461 32 1 0 stage_one 
2 color w2   1 418 33 1 0 stage_one 
2 shape h2   1 540 34 1 0 stage_one 
2 shape c2   1 447 35 0 1 stage_one 
2 shape h2   1 430 36 0 1 stage_one 
2 shape h1   1 462 37 0 1 stage_one 
2 color b1   1 464 38 1 0 stage_one 
2 color w1   1 542 39 0 1 stage_one 
2 shape c1   1 566 40 1 0 stage_one 
2 shape h1   1 509 41 0 1 stage_one 
2 color b2   1 420 42 1 0 stage_one 
2 color w1   1 578 43 0 1 stage_one 
2 shape h2   1 522 44 1 0 stage_one 
2 color b1   1 399 45 1 0 stage_one 
2 shape c1   1 543 46 1 0 stage_one 
2 color w2   1 519 47 1 0 stage_one 
2 shape c2   1 397 48 1 0 stage_one 
2 shape h2   1 545 49 0 1 stage_one 
2 color b2   1 401 50 1 0 stage_one 
2 color w1   1 528 51 0 1 stage_one 
2 shape h1   1 553 52 1 0 stage_one 
2 shape c1   1 473 53 0 1 stage_one 
2 shape c2   1 438 54 0 1 stage_one 
2 shape c1   1 576 55 0 1 stage_one 
2 color w2   1 505 56 1 0 stage_one 
2 color b1   1 493 57 0 1 stage_one 
2 color b1   1 375 58 0 1 stage_one 
2 shape c2   1 400 59 1 0 stage_one 
2 color w1   1 380 60 1 0 stage_one 
2 color b2   1 444 61 0 1 stage_one 
2 shape h1   1 474 62 1 0 stage_one 
2 shape h2   1 528 63 0 1 stage_one 
2 color w2   1 414 64 1 0 stage_one 
3 color w1   1 1085 1 0 0 stage_two_a 
3 color b1   1 788 2 0 1 stage_two_a 
3 shape c2   1 656 3 1 0 stage_two_a 
3 shape h1   1 549 4 0 1 stage_two_a 
3 shape h2   1 661 5 0 1 stage_two_a 
3 color w2   1 596 6 1 0 stage_two_a 
3 shape h1   1 601 7 1 0 stage_two_a 
3 color b2   1 545 8 1 0 stage_two_a 
3 color w2   1 569 9 0 1 stage_two_a 
3 color b1   1 649 10 0 1 stage_two_a 
3 color w2   1 521 11 0 1 stage_two_a 
3 color b2   1 471 12 0 1 stage_two_a 
3 shape c1   1 521 13 1 0 stage_two_a 
3 shape c2   1 579 14 0 1 stage_two_a 
3 shape c2   1 379 15 0 1 stage_two_a 
3 shape h1   1 521 16 0 1 stage_two_a 
3 color b2   1 570 17 1 0 stage_two_a 
3 shape h2   1 687 18 1 0 stage_two_a 
3 shape h1   1 648 19 0 1 stage_two_a 
3 color w2   1 701 20 1 0 stage_two_a 
3 color w2   1 562 21 0 1 stage_two_a 
3 color b1   1 506 22 0 1 stage_two_a 
3 shape c2   1 456 23 1 0 stage_two_a 
3 color w2   1 527 24 1 0 stage_two_a 
3 color w2   1 372 25 0 1 stage_two_a 
3 shape h2   1 473 26 1 0 stage_two_a 
3 shape c1   1 567 27 0 1 stage_two_a 
3 shape c1   1 489 28 0 1 stage_two_a 
3 color w2   1 650 29 1 0 stage_two_a 
3 color b1   1 499 30 0 1 stage_two_a 
3 color w2   1 953 31 0 1 stage_two_a 
3 color b2   1 500 32 0 1 stage_two_a 
3 color w2   1 436 33 0 1 stage_two_a 
3 shape c1   1 531 34 1 0 stage_two_a 
3 color b1   1 492 35 1 0 stage_two_a 
3 color b1   1 414 36 0 1 stage_two_a 
3 color w2   1 497 37 0 1 stage_two_a 
3 color b2   1 596 38 0 1 stage_two_a 
3 shape c2   1 475 39 1 0 stage_two_a 
3 color b1   1 541 40 1 0 stage_two_a 
3 shape h2   1 673 41 1 0 stage_two_a 
3 color b1   1 453 42 1 0 stage_two_a 
3 shape h1   1 525 43 1 0 stage_two_a 
3 shape c2   1 487 44 0 1 stage_two_a 
3 color w1   1 1005 45 1 0 stage_two_a 
3 shape c1   1 485 46 1 0 stage_two_a 
3 color w1   1 497 47 1 0 stage_two_a 
3 color b2   1 575 48 0 1 stage_two_a 
3 color b2   1 458 49 0 1 stage_two_a 
3 shape c1   1 550 50 1 0 stage_two_a 
3 shape h2   1 536 51 0 1 stage_two_a 
3 shape c1   1 603 52 0 1 stage_two_a 
3 shape c2   1 517 53 0 1 stage_two_a 
3 color w1   1 515 54 1 0 stage_two_a 
3 shape h1   1 587 55 1 0 stage_two_a 
3 color b2   1 530 56 1 0 stage_two_a 
3 shape h2   1 526 57 1 0 stage_two_a 
3 shape c1   1 563 58 0 1 stage_two_a 
3 shape c1   1 478 59 0 1 stage_two_a 
3 shape c1   1 374 60 0 1 stage_two_a 
3 color b2   1 503 61 1 0 stage_two_a 
3 shape c2   1 425 62 1 0 stage_two_a 
3 shape h2   1 521 63 0 1 stage_two_a 
3 color w1   1 506 64 1 0 stage_two_a 
3 shape h1   1 543 65 1 0 stage_two_a 
3 color b1   1 611 66 1 0 stage_two_a 
3 shape c1   1 596 67 1 0 stage_two_a 
3 shape h2   1 592 68 0 1 stage_two_a 
3 color b2   1 538 69 1 0 stage_two_a 
3 shape c1   1 615 70 1 0 stage_two_a 
3 color b1   1 539 71 1 0 stage_two_a 
3 shape c2   1 458 72 1 0 stage_two_a 
3 shape h1   1 553 73 0 1 stage_two_a 
3 color b1   1 550 74 1 0 stage_two_a 
3 shape h1   1 672 75 1 0 stage_two_a 
3 color b1   1 621 76 1 0 stage_two_a 
3 color w1   1 486 77 0 1 stage_two_a 
3 shape h2   1 576 78 1 0 stage_two_a 
3 shape c1   1 514 79 0 1 stage_two_a 
3 shape h2   1 475 80 0 1 stage_two_a 
3 color w2   1 620 81 1 0 stage_two_a 
3 color b1   1 780 82 0 1 stage_two_a 
3 color w2   1 697 83 0 1 stage_two_a 
3 color b1   1 838 84 0 1 stage_two_a 
3 color w2   1 626 85 0 1 stage_two_a 
3 shape c1   1 1351 86 1 0 stage_two_a 
3 color w1   1 496 87 1 0 stage_two_a 
3 shape h1   1 577 88 1 0 stage_two_a 
3 shape h1   1 973 89 0 1 stage_two_a 
3 color b2   1 488 90 1 0 stage_two_a 
3 shape h2   1 472 91 1 0 stage_two_a 
3 shape c2   1 536 92 0 1 stage_two_a 
3 color b2   1 501 93 1 0 stage_two_a 
3 color b1   1 502 94 0 1 stage_two_a 
3 color w2   1 518 95 0 1 stage_two_a 
3 shape c2   1 433 96 1 0 stage_two_a 
3 shape h2   1 479 97 0 1 stage_two_a 
3 shape h1   1 769 98 0 1 stage_two_a 
3 color b2   1 510 99 1 0 stage_two_a 
3 shape h2   1 506 100 1 0 stage_two_a 
4 color b2   1 817 1 0 0 stage_two_b 
4 shape h2   1 457 2 1 0 stage_two_b 
4 color b2   1 461 3 1 0 stage_two_b 
4 shape h2   1 653 4 1 0 stage_two_b 
4 color w1   1 560 5 1 0 stage_two_b 
4 color b1   1 521 6 0 1 stage_two_b 
4 shape h1   1 512 7 1 0 stage_two_b 
4 color b1   1 396 8 1 0 stage_two_b 
4 color w2   1 545 9 0 1 stage_two_b 
4 color w1   1 488 10 0 1 stage_two_b 
4 color w1   1 483 11 0 1 stage_two_b 
4 shape c2   1 396 12 1 0 stage_two_b 
4 color w1   1 350 13 1 0 stage_two_b 
4 shape c1   1 483 14 1 0 stage_two_b 
4 shape h1   1 623 15 0 1 stage_two_b 
4 color w2   1 567 16 1 0 stage_two_b 
4 shape h1   1 562 17 1 0 stage_two_b 
4 shape c2   1 637 18 0 1 stage_two_b 
4 color w1   1 364 19 1 0 stage_two_b 
4 shape c1   1 619 20 1 0 stage_two_b 
4 shape c2   1 437 21 0 1 stage_two_b 
4 color b1   1 712 22 1 0 stage_two_b 
4 shape h1   1 596 23 1 0 stage_two_b 
4 color w2   1 564 24 1 0 stage_two_b 
4 color w1   1 487 25 0 1 stage_two_b 
4 color b1   1 464 26 0 1 stage_two_b 
4 color b1   1 396 27 0 1 stage_two_b 
4 shape h1   1 466 28 1 0 stage_two_b 
4 shape h2   1 528 29 0 1 stage_two_b 
4 shape h1   1 646 30 0 1 stage_two_b 
4 color b2   1 469 31 1 0 stage_two_b 
4 color w2   1 349 32 0 1 stage_two_b 
4 color b2   1 479 33 0 1 stage_two_b 
4 color w2   1 410 34 0 1 stage_two_b 
4 color w1   1 394 35 0 1 stage_two_b 
4 shape h2   1 441 36 1 0 stage_two_b 
4 shape h2   1 450 37 0 1 stage_two_b 
4 shape c2   1 486 38 0 1 stage_two_b 
4 color b2   1 491 39 1 0 stage_two_b 
4 color w1   1 434 40 0 1 stage_two_b 
4 shape c1   1 486 41 1 0 stage_two_b 
4 shape c2   1 582 42 0 1 stage_two_b 
4 shape h1   1 515 43 0 1 stage_two_b 
4 color b1   1 489 44 1 0 stage_two_b 
4 color b1   1 381 45 0 1 stage_two_b 
4 shape h2   1 426 46 1 0 stage_two_b 
4 color b1   1 378 47 1 0 stage_two_b 
4 color w1   1 551 48 0 1 stage_two_b 
4 color w1   1 384 49 0 1 stage_two_b 
4 shape c1   1 509 50 1 0 stage_two_b 
4 color w2   1 404 51 1 0 stage_two_b 
4 shape h1   1 583 52 1 0 stage_two_b 
4 shape c2   1 519 53 0 1 stage_two_b 
4 shape h2   1 438 54 0 1 stage_two_b 
4 shape h1   1 500 55 0 1 stage_two_b 
4 shape h1   1 388 56 0 1 stage_two_b 
4 shape h1   1 348 57 0 1 stage_two_b 
4 shape c1   1 470 58 0 1 stage_two_b 
4 color b1   1 556 59 1 0 stage_two_b 
4 shape c1   1 550 60 1 0 stage_two_b 
4 shape c2   1 471 61 0 1 stage_two_b 
4 color b2   1 543 62 1 0 stage_two_b 
4 shape h2   1 551 63 1 0 stage_two_b 
4 color b1   1 433 64 1 0 stage_two_b 
4 shape c2   1 523 65 1 0 stage_two_b 
4 color b1   1 518 66 1 0 stage_two_b 
4 color b2   1 509 67 0 1 stage_two_b 
4 shape c1   1 616 68 1 0 stage_two_b 
4 shape h2   1 634 69 0 1 stage_two_b 
4 color w2   1 534 70 1 0 stage_two_b 
4 shape h2   1 603 71 1 0 stage_two_b 
4 shape h2   1 530 72 0 1 stage_two_b 
4 color b2   1 515 73 1 0 stage_two_b 
4 shape h2   1 614 74 1 0 stage_two_b 
4 color w2   1 460 75 1 0 stage_two_b 
4 shape h2   1 936 76 1 0 stage_two_b 
4 shape c2   1 514 77 0 1 stage_two_b 
4 color b2   1 514 78 1 0 stage_two_b 
4 color b1   1 653 79 0 1 stage_two_b 
4 color w1   1 493 80 0 1 stage_two_b 
4 color w2   1 640 81 0 1 stage_two_b 
4 shape h1   1 697 82 1 0 stage_two_b 
4 shape h1   1 488 83 0 1 stage_two_b 
4 color b2   1 498 84 1 0 stage_two_b 
4 color w2   1 471 85 0 1 stage_two_b 
4 shape h1   1 533 86 1 0 stage_two_b 
4 shape c2   1 469 87 0 1 stage_two_b 
4 color w2   1 518 88 1 0 stage_two_b 
4 shape h2   1 469 89 1 0 stage_two_b 
4 shape h2   1 1030 90 0 1 stage_two_b 
4 color b1   1 400 91 1 0 stage_two_b 
4 color w1   1 484 92 0 1 stage_two_b 
4 shape c1   1 519 93 1 0 stage_two_b 
4 color b2   1 555 94 1 0 stage_two_b 
4 shape c2   1 498 95 1 0 stage_two_b 
4 color w2   1 557 96 1 0 stage_two_b 
4 color w1   1 415 97 0 1 stage_two_b 
4 shape c2   1 351 98 1 0 stage_two_b 
4 color w2   1 315 99 1 0 stage_two_b 
4 shape h2   1 501 100 1 0 stage_two_b 
5 shape h2   2 2484 0 0 0 stage_three_a 
5 shape h1   1 1939 1 0 0 stage_three_a 
5 color b1   1 1415 2 1 0 stage_three_a 
5 shape c1   1 2650 3 1 0 stage_three_a 
5 shape c2   1 765 4 0 1 stage_three_a 
5 color w1   1 1264 5 1 0 stage_three_a 
5 shape c2   1 670 6 1 0 stage_three_a 
5 shape h1   1 1425 7 0 1 stage_three_a 
5 shape c2   1 896 8 0 1 stage_three_a 
5 color b2   1 1660 9 1 0 stage_three_a 
5 color b1   1 938 10 0 1 stage_three_a 
5 shape h2   1 1287 11 1 0 stage_three_a 
5 shape c1   1 1491 12 0 1 stage_three_a 
5 shape h1   1 1239 13 0 1 stage_three_a 
5 shape c2   1 688 14 0 1 stage_three_a 
5 color w1   1 1271 15 1 0 stage_three_a 
5 shape h1   1 1288 16 1 0 stage_three_a 
5 shape c1   1 1224 17 0 1 stage_three_a 
5 color b1   1 1256 18 1 0 stage_three_a 
5 color w2   1 1289 19 0 1 stage_three_a 
5 color b1   1 944 20 0 1 stage_three_a 
5 shape h2   1 1027 21 1 0 stage_three_a 
5 shape c2   1 786 22 0 1 stage_three_a 
5 color b2   1 1745 23 1 0 stage_three_a 
5 color w2   1 1126 24 0 1 stage_three_a 
5 color w2   1 561 25 0 1 stage_three_a 
5 color w1   1 608 26 0 1 stage_three_a 
5 shape c2   1 690 27 1 0 stage_three_a 
5 color w1   1 853 28 1 0 stage_three_a 
5 shape h2   1 1155 29 1 0 stage_three_a 
5 shape h2   1 554 30 0 1 stage_three_a 
5 shape h1   1 522 31 0 1 stage_three_a 
5 shape h1   1 593 32 0 1 stage_three_a 
5 color w2   1 912 33 1 0 stage_three_a 
5 shape c1   1 1256 34 1 0 stage_three_a 
5 shape c2   1 565 35 0 1 stage_three_a 
5 color w1   1 874 36 1 0 stage_three_a 
5 color w1   1 525 37 0 1 stage_three_a 
5 shape h2   1 1982 38 1 0 stage_three_a 
5 color w1   1 903 39 1 0 stage_three_a 
5 color b2   1 1095 40 0 1 stage_three_a 
5 shape c2   1 843 41 1 0 stage_three_a 
5 shape h2   1 586 42 0 1 stage_three_a 
5 color w1   1 1004 43 1 0 stage_three_a 
5 color b1   1 643 44 0 1 stage_three_a 
5 color w1   1 1062 45 0 1 stage_three_a 
5 color w1   1 582 46 0 1 stage_three_a 
5 shape c1   1 1227 47 1 0 stage_three_a 
5 shape c1   1 740 48 0 1 stage_three_a 
5 color w2   1 1190 49 1 0 stage_three_a 
5 color w2   1 539 50 0 1 stage_three_a 
5 shape h1   1 1258 51 1 0 stage_three_a 
5 shape h2   1 1485 52 0 1 stage_three_a 
5 color b2   1 549 53 1 0 stage_three_a 
5 color w2   1 658 54 0 1 stage_three_a 
5 shape c2   1 542 55 1 0 stage_three_a 
5 color w2   1 641 56 1 0 stage_three_a 
5 color w2   1 456 57 0 1 stage_three_a 
5 color w1   1 536 58 0 1 stage_three_a 
5 color w2   1 526 59 0 1 stage_three_a 
5 color b2   1 565 60 0 1 stage_three_a 
5 shape c2   1 579 61 1 0 stage_three_a 
5 shape c2   1 492 62 0 1 stage_three_a 
5 shape h2   1 520 63 0 1 stage_three_a 
5 color w2   1 663 64 1 0 stage_three_a 
5 shape h1   1 637 65 1 0 stage_three_a 
5 color b2   1 670 66 1 0 stage_three_a 
5 shape h1   1 1060 67 1 0 stage_three_a 
5 shape c1   1 646 68 0 1 stage_three_a 
5 color w2   1 725 69 1 0 stage_three_a 
5 color b2   1 614 70 0 1 stage_three_a 
5 color b1   1 631 71 0 1 stage_three_a 
5 shape h1   1 1202 72 1 0 stage_three_a 
5 color w1   2 604 72 1 0 stage_three_a 
5 shape h2   1 810 73 0 1 stage_three_a 
5 shape c2   1 568 74 0 1 stage_three_a 
5 shape h1   1 691 75 0 1 stage_three_a 
5 color w1   1 631 76 1 0 stage_three_a 
5 shape c1   1 827 77 1 0 stage_three_a 
5 shape h1   1 734 78 0 1 stage_three_a 
5 color w2   1 646 79 1 0 stage_three_a 
5 color w2   1 683 80 0 1 stage_three_a 
5 color w1   1 602 81 0 1 stage_three_a 
5 shape h1   1 689 82 1 0 stage_three_a 
5 color b1   1 697 83 1 0 stage_three_a 
5 color w1   1 817 84 0 1 stage_three_a 
5 color w1   1 501 85 0 1 stage_three_a 
5 shape h2   1 894 86 1 0 stage_three_a 
5 shape c1   1 1378 87 0 1 stage_three_a 
5 color w2   1 856 88 1 0 stage_three_a 
5 shape c1   1 725 89 1 0 stage_three_a 
5 shape c1   1 478 90 0 1 stage_three_a 
5 color b2   1 884 91 1 0 stage_three_a 
5 shape c1   1 690 92 1 0 stage_three_a 
5 color b1   1 745 93 1 0 stage_three_a 
5 color w1   1 586 94 0 1 stage_three_a 
5 shape h2   1 645 95 1 0 stage_three_a 
5 shape h2   1 665 96 0 1 stage_three_a 
5 color b1   1 652 97 1 0 stage_three_a 
5 color w1   1 613 98 0 1 stage_three_a 
6 shape c2   1 767 1 0 0 stage_three_b 
6 color w1   1 812 2 1 0 stage_three_b 
6 color w1   1 504 3 0 1 stage_three_b 
6 color b1   1 641 4 0 1 stage_three_b 
6 color b1   1 509 5 0 1 stage_three_b 
6 color b2   1 605 6 0 1 stage_three_b 
6 shape h2   1 644 7 1 0 stage_three_b 
6 color w1   1 641 8 1 0 stage_three_b 
6 shape c2   1 587 9 1 0 stage_three_b 
6 color b1   1 775 10 1 0 stage_three_b 
6 shape h2   1 628 11 1 0 stage_three_b 
6 color w2   1 866 12 1 0 stage_three_b 
6 shape h1   1 676 13 1 0 stage_three_b 
6 color w2   1 911 14 1 0 stage_three_b 
6 color b1   1 649 15 0 1 stage_three_b 
6 shape h1   1 1093 16 1 0 stage_three_b 
6 shape h1   1 617 17 0 1 stage_three_b 
6 shape h1   1 489 18 0 1 stage_three_b 
6 color w1   1 808 19 1 0 stage_three_b 
6 shape h1   1 826 20 1 0 stage_three_b 
6 shape c2   1 513 21 0 1 stage_three_b 
6 shape h2   1 589 22 0 1 stage_three_b 
6 shape c2   1 605 23 0 1 stage_three_b 
6 color w2   1 684 24 1 0 stage_three_b 
6 color w2   1 575 25 0 1 stage_three_b 
6 color w2   1 556 26 0 1 stage_three_b 
6 shape c2   1 533 27 1 0 stage_three_b 
6 shape c2   1 525 28 0 1 stage_three_b 
6 shape c2   1 446 29 0 1 stage_three_b 
6 color b2   1 567 30 1 0 stage_three_b 
6 shape c1   1 877 31 1 0 stage_three_b 
6 shape h2   1 631 32 0 1 stage_three_b 
6 shape c2   1 874 33 0 1 stage_three_b 
6 color w2   1 1176 34 1 0 stage_three_b 
6 color b2   1 568 35 0 1 stage_three_b 
6 shape h2   1 624 36 1 0 stage_three_b 
6 color w2   1 646 37 1 0 stage_three_b 
6 shape h2   1 733 38 1 0 stage_three_b 
6 shape h1   1 530 39 0 1 stage_three_b 
6 color w2   1 690 40 1 0 stage_three_b 
6 shape h1   1 1310 41 1 0 stage_three_b 
6 shape c2   1 549 42 0 1 stage_three_b 
6 shape c2   1 457 43 0 1 stage_three_b 
6 color w2   1 767 44 1 0 stage_three_b 
6 color b1   1 570 45 0 1 stage_three_b 
6 shape h2   1 646 46 1 0 stage_three_b 
6 shape c1   1 624 47 0 1 stage_three_b 
6 color b2   1 689 48 1 0 stage_three_b 
6 color b2   1 603 49 0 1 stage_three_b 
6 color w1   1 1327 50 0 1 stage_three_b 
6 color w2   1 551 51 0 1 stage_three_b 
6 shape h2   1 679 52 1 0 stage_three_b 
6 color b2   1 538 53 1 0 stage_three_b 
6 shape h1   1 592 54 1 0 stage_three_b 
6 color w2   1 663 55 1 0 stage_three_b 
6 shape h2   1 583 56 1 0 stage_three_b 
6 shape h1   1 609 57 0 1 stage_three_b 
6 color b2   1 573 58 1 0 stage_three_b 
6 shape h1   1 557 59 1 0 stage_three_b 
6 shape h2   1 548 60 0 1 stage_three_b 
6 color b2   1 657 61 1 0 stage_three_b 
6 color b1   1 762 62 0 1 stage_three_b 
6 color b2   1 600 63 0 1 stage_three_b 
6 shape c1   1 716 64 1 0 stage_three_b 
6 color w2   1 627 65 1 0 stage_three_b 
6 shape h1   1 640 66 1 0 stage_three_b 
6 color w1   1 560 67 1 0 stage_three_b 
6 shape c1   1 556 68 1 0 stage_three_b 
6 color w1   1 567 69 1 0 stage_three_b 
6 shape c2   1 577 70 1 0 stage_three_b 
6 color w1   1 501 71 1 0 stage_three_b 
6 shape h2   1 540 72 1 0 stage_three_b 
6 color w1   1 592 73 1 0 stage_three_b 
6 color b2   1 508 74 0 1 stage_three_b 
6 color w1   1 550 75 0 1 stage_three_b 
6 color b2   1 568 76 0 1 stage_three_b 
6 color b1   1 617 77 0 1 stage_three_b 
6 shape c2   1 521 78 1 0 stage_three_b 
6 shape h1   1 542 79 0 1 stage_three_b 
6 color b1   1 477 80 1 0 stage_three_b 
6 shape h1   1 601 81 1 0 stage_three_b 
6 shape h2   1 489 82 0 1 stage_three_b 
6 shape c1   1 550 83 0 1 stage_three_b 
6 shape c2   1 555 84 0 1 stage_three_b 
6 shape c2   1 399 85 0 1 stage_three_b 
6 color b2   1 546 86 1 0 stage_three_b 
6 color w1   1 470 87 0 1 stage_three_b 
6 color w2   1 590 88 0 1 stage_three_b 
6 shape h2   1 550 89 1 0 stage_three_b 
6 shape h1   1 701 90 0 1 stage_three_b 
6 color b2   1 598 91 1 0 stage_three_b 
6 color b1   1 518 92 0 1 stage_three_b 
6 color b2   1 468 93 0 1 stage_three_b 
6 color b2   1 384 94 0 1 stage_three_b 
6 shape c1   1 559 95 1 0 stage_three_b 
6 color w2   1 551 96 1 0 stage_three_b 
6 shape c1   1 603 97 1 0 stage_three_b 
6 shape c2   1 465 98 0 1 stage_three_b 
6 color b1   1 803 99 1 0 stage_three_b 
6 shape c1   1 544 100 1 0 stage_three_b 
