# Supplementary material for: Target-Response Associations Can Produce Response-Congruency Effects Without Task-Switching Costs
Source: Front Psychol. 2019 Feb 11;10:40. doi: 10.3389/fpsyg.2019.00040 (PMC6378947; doi:10.3389/fpsyg.2019.00040)
Supplement: DATA SHEET S1 — Dataset in Experiment 1 and 2. [file Data_Sheet_1.ZIP › Data/Exp1/subject4.txt]

1 shape c2   1 1206 1 0 0 practice 
1 color b1   1 561 2 1 0 practice 
1 shape c1   2 455 2 1 0 practice 
1 color w1   1 817 3 0 1 practice 
1 color w2   1 690 4 0 1 practice 
1 shape h1   1 650 5 1 0 practice 
1 color b2   1 649 6 1 0 practice 
1 color w1   1 686 7 0 1 practice 
1 color w2   1 587 8 0 1 practice 
1 color b1   1 534 9 0 1 practice 
1 color b2   1 543 10 0 1 practice 
1 shape h2   1 743 11 1 0 practice 
1 color b1   2 857 11 1 0 practice 
1 shape c2   1 1757 12 0 1 practice 
1 color b2   1 678 13 1 0 practice 
1 shape c1   1 1831 14 1 0 practice 
1 shape h2   1 2204 15 0 1 practice 
1 color w2   1 611 16 1 0 practice 
1 color w1   1 656 17 0 1 practice 
1 color w2   1 658 18 0 1 practice 
1 shape h1   1 1110 19 1 0 practice 
1 shape h1   1 667 20 0 1 practice 
1 shape c1   1 1116 21 0 1 practice 
1 shape c2   1 815 22 0 1 practice 
1 shape h2   1 1146 23 0 1 practice 
1 shape c2   1 665 24 0 1 practice 
1 shape c1   1 739 25 0 1 practice 
1 color b2   1 571 26 1 0 practice 
1 color w1   1 399 27 0 1 practice 
1 color b1   1 621 28 0 1 practice 
1 shape h1   1 560 29 1 0 practice 
1 shape h2   1 1076 30 0 1 practice 
2 color b2   1 648 1 0 0 stage_one 
2 color w1   1 535 2 0 1 stage_one 
2 color w2   1 506 3 0 1 stage_one 
2 shape c1   1 602 4 1 0 stage_one 
2 color b1   1 667 5 1 0 stage_one 
2 shape h1   1 612 6 1 0 stage_one 
2 color b1   1 484 7 1 0 stage_one 
2 color b2   1 505 8 0 1 stage_one 
2 color w2   1 566 9 0 1 stage_one 
2 shape h2   1 1773 10 1 0 stage_one 
2 color w1   1 622 11 1 0 stage_one 
2 color w1   1 502 12 0 1 stage_one 
2 shape c2   1 596 13 1 0 stage_one 
2 color b2   1 552 14 1 0 stage_one 
2 shape h2   1 690 15 1 0 stage_one 
2 color b1   1 1438 16 1 0 stage_one 
2 shape h1   1 590 17 1 0 stage_one 
2 shape c1   1 1096 18 0 1 stage_one 
2 color w2   1 471 19 1 0 stage_one 
2 shape c2   1 655 20 1 0 stage_one 
2 shape h2   1 1517 21 0 1 stage_one 
2 shape c2   1 506 22 0 1 stage_one 
2 color b1   1 928 23 1 0 stage_one 
2 color w1   1 837 24 0 1 stage_one 
2 color b2   1 596 25 0 1 stage_one 
2 color w2   1 793 26 0 1 stage_one 
2 shape h1   1 509 27 1 0 stage_one 
2 color b1   1 1018 28 1 0 stage_one 
2 shape c1   1 648 29 1 0 stage_one 
2 color w2   1 989 30 1 0 stage_one 
2 color w1   1 553 31 0 1 stage_one 
2 color b2   1 639 32 0 1 stage_one 
2 color w1   1 576 33 0 1 stage_one 
2 shape h2   1 1031 34 1 0 stage_one 
2 color b2   1 683 35 1 0 stage_one 
2 shape c1   1 624 36 1 0 stage_one 
2 shape h1   1 724 37 0 1 stage_one 
2 shape c2   1 617 38 0 1 stage_one 
2 color w2   1 740 39 1 0 stage_one 
2 color b1   1 879 40 0 1 stage_one 
2 shape h2   1 1169 41 1 0 stage_one 
2 shape c2   1 498 42 0 1 stage_one 
2 shape h1   1 645 43 0 1 stage_one 
2 color w2   1 859 44 1 0 stage_one 
2 color b1   1 636 45 0 1 stage_one 
2 shape c1   1 1443 46 1 0 stage_one 
2 shape h1   1 557 47 0 1 stage_one 
2 shape h2   1 1360 48 0 1 stage_one 
2 shape c2   1 792 49 0 1 stage_one 
2 color w1   1 731 50 1 0 stage_one 
2 shape c1   1 1497 51 1 0 stage_one 
2 shape h1   1 715 52 0 1 stage_one 
2 color b2   1 654 53 1 0 stage_one 
2 shape h2   1 1487 54 1 0 stage_one 
2 color b1   1 1046 55 1 0 stage_one 
2 shape c1   1 1253 56 1 0 stage_one 
2 shape c2   1 594 57 0 1 stage_one 
2 shape c1   1 821 58 0 1 stage_one 
2 shape h2   1 956 59 0 1 stage_one 
2 color w2   1 677 60 1 0 stage_one 
2 shape h1   1 1994 61 1 0 stage_one 
2 shape c2   1 694 62 0 1 stage_one 
2 color b2   1 583 63 1 0 stage_one 
2 color w1   1 796 64 0 1 stage_one 
3 shape h2   1 2046 1 0 0 stage_two_a 
3 shape h2   1 638 2 0 1 stage_two_a 
3 shape h1   1 672 3 0 1 stage_two_a 
3 color b2   1 719 4 1 0 stage_two_a 
3 shape h1   1 711 5 1 0 stage_two_a 
3 shape h1   1 410 6 0 1 stage_two_a 
3 color w1   1 1044 7 1 0 stage_two_a 
3 shape h1   1 555 8 1 0 stage_two_a 
3 shape h2   1 1039 9 0 1 stage_two_a 
3 shape c1   1 733 10 0 1 stage_two_a 
3 color w1   1 818 11 1 0 stage_two_a 
3 shape c2   1 559 12 1 0 stage_two_a 
3 color b2   1 917 13 1 0 stage_two_a 
3 color b2   1 606 14 0 1 stage_two_a 
3 shape h2   1 1206 15 1 0 stage_two_a 
3 color w1   1 617 16 1 0 stage_two_a 
3 shape h2   1 826 17 1 0 stage_two_a 
3 shape c1   1 788 18 0 1 stage_two_a 
3 color w1   1 491 19 1 0 stage_two_a 
3 color w1   1 406 20 0 1 stage_two_a 
3 color b1   1 752 21 0 1 stage_two_a 
3 shape h2   1 606 22 1 0 stage_two_a 
3 shape c1   1 586 23 0 1 stage_two_a 
3 color b1   1 743 24 1 0 stage_two_a 
3 shape c1   1 703 25 1 0 stage_two_a 
3 color w1   1 645 26 1 0 stage_two_a 
3 color b1   1 656 27 0 1 stage_two_a 
3 color b1   1 412 28 0 1 stage_two_a 
3 color b1   1 355 29 0 1 stage_two_a 
3 shape c2   1 531 30 1 0 stage_two_a 
3 shape h2   1 907 31 0 1 stage_two_a 
3 shape h1   1 563 32 0 1 stage_two_a 
3 color b2   1 585 33 1 0 stage_two_a 
3 color w1   1 774 34 0 1 stage_two_a 
3 color b1   1 841 35 0 1 stage_two_a 
3 color b1   1 401 36 0 1 stage_two_a 
3 color w1   1 575 37 0 1 stage_two_a 
3 shape c1   1 1187 38 1 0 stage_two_a 
3 shape c2   1 616 39 0 1 stage_two_a 
3 color b1   1 545 40 1 0 stage_two_a 
3 shape h1   1 518 41 1 0 stage_two_a 
3 color b2   1 494 42 1 0 stage_two_a 
3 shape h1   1 500 43 1 0 stage_two_a 
3 shape h1   1 417 44 0 1 stage_two_a 
3 color w2   1 903 45 1 0 stage_two_a 
3 shape c2   1 564 46 1 0 stage_two_a 
3 color b2   1 638 47 1 0 stage_two_a 
3 shape c1   1 979 48 1 0 stage_two_a 
3 shape h1   1 720 49 0 1 stage_two_a 
3 color w1   1 625 50 1 0 stage_two_a 
3 color w2   1 1365 51 0 1 stage_two_a 
3 color b2   1 644 52 0 1 stage_two_a 
3 color b1   1 656 53 0 1 stage_two_a 
3 shape c1   1 724 54 1 0 stage_two_a 
3 shape c2   1 675 55 0 1 stage_two_a 
3 shape c2   1 490 56 0 1 stage_two_a 
3 color b2   1 677 57 1 0 stage_two_a 
3 shape h1   1 1119 58 1 0 stage_two_a 
3 shape h1   1 430 59 0 1 stage_two_a 
3 color b1   1 656 60 1 0 stage_two_a 
3 shape h1   1 505 61 1 0 stage_two_a 
3 color w2   1 564 62 1 0 stage_two_a 
3 color b1   1 458 63 0 1 stage_two_a 
3 shape c1   1 633 64 1 0 stage_two_a 
3 color w1   1 548 65 1 0 stage_two_a 
3 shape c1   1 797 66 1 0 stage_two_a 
3 color b1   1 501 67 1 0 stage_two_a 
3 color w1   1 532 68 0 1 stage_two_a 
3 color w1   1 427 69 0 1 stage_two_a 
3 shape c2   1 577 70 1 0 stage_two_a 
3 shape h2   1 1104 71 0 1 stage_two_a 
3 color b1   1 611 72 1 0 stage_two_a 
3 color b2   1 430 73 0 1 stage_two_a 
3 color b1   1 404 74 0 1 stage_two_a 
3 color b2   1 355 75 0 1 stage_two_a 
3 shape h2   1 457 76 1 0 stage_two_a 
3 color w2   1 698 77 1 0 stage_two_a 
3 color w2   1 455 78 0 1 stage_two_a 
3 shape h2   1 888 79 1 0 stage_two_a 
3 shape h2   1 529 80 0 1 stage_two_a 
3 shape c2   1 480 81 0 1 stage_two_a 
3 shape c2   1 622 82 0 1 stage_two_a 
3 color w2   1 622 83 1 0 stage_two_a 
3 color b1   1 549 84 0 1 stage_two_a 
3 color w1   1 775 85 0 1 stage_two_a 
3 shape c2   1 555 86 1 0 stage_two_a 
3 color w1   1 377 87 1 0 stage_two_a 
3 color w2   1 354 88 0 1 stage_two_a 
3 shape h2   1 677 89 1 0 stage_two_a 
3 color b1   1 477 90 1 0 stage_two_a 
3 shape h1   1 515 91 1 0 stage_two_a 
3 color b1   1 429 92 1 0 stage_two_a 
3 shape h1   1 372 93 1 0 stage_two_a 
3 shape c1   1 579 94 0 1 stage_two_a 
3 shape c2   1 514 95 0 1 stage_two_a 
3 color b2   1 615 96 1 0 stage_two_a 
3 shape c1   1 583 97 1 0 stage_two_a 
3 shape c2   1 518 98 0 1 stage_two_a 
3 color b2   1 699 99 1 0 stage_two_a 
3 shape c1   1 715 100 1 0 stage_two_a 
4 shape h1   1 1259 1 0 0 stage_two_b 
4 color b2   1 705 2 1 0 stage_two_b 
4 color w1   1 889 3 0 1 stage_two_b 
4 shape h2   1 1410 4 1 0 stage_two_b 
4 color b1   1 580 5 1 0 stage_two_b 
4 color w2   1 612 6 0 1 stage_two_b 
4 shape c1   1 522 7 1 0 stage_two_b 
4 shape h1   1 625 8 0 1 stage_two_b 
4 shape c1   1 588 9 0 1 stage_two_b 
4 color b2   1 545 10 1 0 stage_two_b 
4 shape h2   1 718 11 1 0 stage_two_b 
4 shape h2   1 871 12 0 1 stage_two_b 
4 color b1   1 935 13 1 0 stage_two_b 
4 color w2   1 529 14 0 1 stage_two_b 
4 shape h2   1 1400 15 1 0 stage_two_b 
4 shape c2   1 488 16 0 1 stage_two_b 
4 shape c2   1 499 17 0 1 stage_two_b 
4 color b2   1 535 18 1 0 stage_two_b 
4 color w1   1 471 19 0 1 stage_two_b 
4 shape c1   1 529 20 1 0 stage_two_b 
4 color b1   1 531 21 1 0 stage_two_b 
4 shape h2   1 1057 22 1 0 stage_two_b 
4 shape h1   1 610 23 0 1 stage_two_b 
4 shape h2   1 670 24 0 1 stage_two_b 
4 color w2   1 578 25 1 0 stage_two_b 
4 shape h1   1 974 26 1 0 stage_two_b 
4 shape h1   1 465 27 0 1 stage_two_b 
4 color w2   1 656 28 1 0 stage_two_b 
4 shape c2   1 517 29 1 0 stage_two_b 
4 shape h1   1 1174 30 0 1 stage_two_b 
4 color w1   1 661 31 1 0 stage_two_b 
4 shape c1   1 485 32 1 0 stage_two_b 
4 color b2   1 565 33 1 0 stage_two_b 
4 shape h2   1 781 34 1 0 stage_two_b 
4 color b1   1 587 35 1 0 stage_two_b 
4 color b2   1 574 36 0 1 stage_two_b 
4 shape h2   1 667 37 1 0 stage_two_b 
4 color w2   1 531 38 1 0 stage_two_b 
4 shape h1   1 604 39 1 0 stage_two_b 
4 color w1   1 574 40 1 0 stage_two_b 
4 shape h2   1 782 41 1 0 stage_two_b 
4 color w1   1 480 42 1 0 stage_two_b 
4 shape c2   1 554 43 1 0 stage_two_b 
4 shape c2   1 410 44 0 1 stage_two_b 
4 shape c2   1 369 45 0 1 stage_two_b 
4 shape h1   1 529 46 0 1 stage_two_b 
4 shape c1   1 533 47 0 1 stage_two_b 
4 color w1   1 508 48 1 0 stage_two_b 
4 shape c1   1 535 49 1 0 stage_two_b 
4 shape h1   1 526 50 0 1 stage_two_b 
4 shape c1   1 481 51 0 1 stage_two_b 
4 shape c2   1 491 52 0 1 stage_two_b 
4 shape h2   1 519 53 0 1 stage_two_b 
4 color w2   1 1064 54 1 0 stage_two_b 
4 color b2   1 494 55 0 1 stage_two_b 
4 color b1   1 573 56 0 1 stage_two_b 
4 color b1   1 377 57 0 1 stage_two_b 
4 shape h1   1 644 58 1 0 stage_two_b 
4 color w1   1 512 59 1 0 stage_two_b 
4 shape c1   1 537 60 1 0 stage_two_b 
4 color b1   1 687 61 1 0 stage_two_b 
4 color w2   1 548 62 0 1 stage_two_b 
4 color w1   1 547 63 0 1 stage_two_b 
4 shape h2   1 945 64 1 0 stage_two_b 
4 color b1   1 505 65 1 0 stage_two_b 
4 shape h2   1 396 66 1 0 stage_two_b 
4 shape h2   1 419 67 0 1 stage_two_b 
4 color w2   1 553 68 1 0 stage_two_b 
4 color b1   1 484 69 0 1 stage_two_b 
4 color w1   1 532 70 0 1 stage_two_b 
4 color w2   1 454 71 0 1 stage_two_b 
4 color w1   1 385 72 0 1 stage_two_b 
4 color w1   1 384 73 0 1 stage_two_b 
4 shape h1   1 579 74 1 0 stage_two_b 
4 shape h1   1 461 75 0 1 stage_two_b 
4 shape c2   1 969 76 0 1 stage_two_b 
4 color b1   1 497 77 1 0 stage_two_b 
4 shape c2   1 430 78 1 0 stage_two_b 
4 color b2   1 506 79 1 0 stage_two_b 
4 shape c2   1 482 80 1 0 stage_two_b 
4 color b2   1 497 81 1 0 stage_two_b 
4 color w2   1 523 82 0 1 stage_two_b 
4 color w1   1 522 83 0 1 stage_two_b 
4 color w1   1 409 84 0 1 stage_two_b 
4 color b2   1 548 85 0 1 stage_two_b 
4 color b2   1 424 86 0 1 stage_two_b 
4 shape h2   1 978 87 1 0 stage_two_b 
4 shape h1   1 567 88 0 1 stage_two_b 
4 color w1   1 473 89 1 0 stage_two_b 
4 color b2   1 481 90 0 1 stage_two_b 
4 color b1   1 424 91 0 1 stage_two_b 
4 shape h1   1 503 92 1 0 stage_two_b 
4 color b2   1 400 93 1 0 stage_two_b 
4 color b2   1 351 94 0 1 stage_two_b 
4 shape c1   2 346 94 1 0 stage_two_b 
4 shape c1   1 848 95 1 0 stage_two_b 
4 shape h1   1 547 96 0 1 stage_two_b 
4 color b2   1 591 97 1 0 stage_two_b 
4 shape c2   1 488 98 1 0 stage_two_b 
4 color b1   1 809 99 1 0 stage_two_b 
5 color w2   2 2353 0 0 0 stage_three_a 
5 color w2   1 1288 1 0 0 stage_three_a 
5 color w2   1 770 2 0 1 stage_three_a 
5 shape h1   1 1817 3 1 0 stage_three_a 
5 shape h1   1 793 4 0 1 stage_three_a 
5 shape c2   1 1182 5 0 1 stage_three_a 
5 shape c2   1 619 6 0 1 stage_three_a 
5 shape c1   1 728 7 0 1 stage_three_a 
5 shape c2   1 568 8 0 1 stage_three_a 
5 color b2   2 2025 8 1 0 stage_three_a 
5 color w2   1 1509 9 1 0 stage_three_a 
5 color b1   1 969 10 0 1 stage_three_a 
5 color b2   1 719 11 0 1 stage_three_a 
5 color w2   1 1299 12 0 1 stage_three_a 
5 shape h1   1 2380 13 1 0 stage_three_a 
5 color w1   1 921 14 1 0 stage_three_a 
5 shape h1   1 1937 15 1 0 stage_three_a 
5 shape c2   1 704 16 0 1 stage_three_a 
5 color w1   1 1023 17 1 0 stage_three_a 
5 shape c2   1 1651 18 1 0 stage_three_a 
5 shape h1   1 962 19 0 1 stage_three_a 
5 shape h2   1 1326 20 0 1 stage_three_a 
5 shape h2   1 773 21 0 1 stage_three_a 
5 color b1   1 2070 22 1 0 stage_three_a 
5 shape h1   1 1198 23 1 0 stage_three_a 
5 shape c1   1 627 24 0 1 stage_three_a 
5 shape h2   1 734 25 0 1 stage_three_a 
5 shape h2   1 734 26 0 1 stage_three_a 
5 color w2   1 1444 27 1 0 stage_three_a 
5 color w1   1 755 28 0 1 stage_three_a 
5 shape h1   1 1454 29 1 0 stage_three_a 
5 color b2   1 1581 30 1 0 stage_three_a 
5 shape h2   1 1456 31 1 0 stage_three_a 
5 color b2   1 863 32 1 0 stage_three_a 
5 color b1   1 915 33 0 1 stage_three_a 
5 color w2   1 813 34 0 1 stage_three_a 
5 color w1   1 688 35 0 1 stage_three_a 
5 color b2   1 825 36 0 1 stage_three_a 
5 color w1   1 1521 37 0 1 stage_three_a 
5 shape h2   1 966 38 1 0 stage_three_a 
5 color w2   1 950 39 1 0 stage_three_a 
5 shape h2   1 1292 40 1 0 stage_three_a 
5 color w1   1 1358 41 1 0 stage_three_a 
5 color b1   1 1225 42 0 1 stage_three_a 
5 color b1   1 938 43 0 1 stage_three_a 
5 color b2   1 599 44 0 1 stage_three_a 
5 color b2   1 512 45 0 1 stage_three_a 
5 color w2   1 629 46 0 1 stage_three_a 
5 color w2   1 714 47 0 1 stage_three_a 
5 shape c2   1 1144 48 1 0 stage_three_a 
5 color b2   1 984 49 1 0 stage_three_a 
5 shape h2   1 1311 50 1 0 stage_three_a 
5 color b2   1 2365 51 1 0 stage_three_a 
5 shape h1   1 1560 52 1 0 stage_three_a 
5 color b1   1 842 53 1 0 stage_three_a 
5 color b1   1 1234 54 0 1 stage_three_a 
5 shape h1   1 841 55 1 0 stage_three_a 
5 shape h1   1 845 56 0 1 stage_three_a 
5 shape h2   1 1134 57 0 1 stage_three_a 
5 shape c1   1 1364 58 0 1 stage_three_a 
5 shape c1   1 627 59 0 1 stage_three_a 
5 shape h1   1 779 60 0 1 stage_three_a 
5 shape c2   1 730 61 0 1 stage_three_a 
5 color w2   1 1114 62 1 0 stage_three_a 
5 shape c1   1 796 63 1 0 stage_three_a 
5 color b2   1 897 64 1 0 stage_three_a 
5 color b2   1 773 65 0 1 stage_three_a 
5 color w2   1 672 66 0 1 stage_three_a 
5 color b2   1 740 67 0 1 stage_three_a 
5 color b1   1 1080 68 0 1 stage_three_a 
5 color w2   1 553 69 0 1 stage_three_a 
5 shape h2   1 1189 70 1 0 stage_three_a 
5 color w2   1 688 71 1 0 stage_three_a 
5 shape c1   1 1192 72 1 0 stage_three_a 
5 color b1   1 995 73 1 0 stage_three_a 
5 color w1   1 901 74 0 1 stage_three_a 
5 shape c2   1 1018 75 1 0 stage_three_a 
5 color b2   1 1556 76 1 0 stage_three_a 
5 color w1   1 577 77 0 1 stage_three_a 
5 shape c1   1 1110 78 1 0 stage_three_a 
5 shape h2   1 835 79 0 1 stage_three_a 
5 shape c2   1 583 80 0 1 stage_three_a 
5 color b2   1 689 81 1 0 stage_three_a 
5 shape c2   1 818 82 1 0 stage_three_a 
5 color b1   1 1945 83 1 0 stage_three_a 
5 color b2   1 624 84 0 1 stage_three_a 
5 shape c2   1 1446 85 1 0 stage_three_a 
5 color b2   1 694 86 1 0 stage_three_a 
5 shape h1   1 817 87 1 0 stage_three_a 
5 shape c1   1 720 88 0 1 stage_three_a 
5 color w2   1 760 89 1 0 stage_three_a 
5 shape h1   1 802 90 1 0 stage_three_a 
5 shape h2   1 1210 91 0 1 stage_three_a 
5 shape c2   1 605 92 0 1 stage_three_a 
5 shape h1   1 770 93 0 1 stage_three_a 
5 shape h1   1 845 94 0 1 stage_three_a 
5 shape h2   1 968 95 0 1 stage_three_a 
5 shape h2   1 742 96 0 1 stage_three_a 
5 shape h1   1 773 97 0 1 stage_three_a 
5 color w1   1 919 98 1 0 stage_three_a 
6 shape h1   1 1459 1 0 0 stage_three_b 
6 shape c2   1 623 2 0 1 stage_three_b 
6 shape h1   1 805 3 0 1 stage_three_b 
6 color b1   1 1252 4 1 0 stage_three_b 
6 shape c1   1 1450 5 1 0 stage_three_b 
6 color b1   1 632 6 1 0 stage_three_b 
6 color w1   1 640 7 0 1 stage_three_b 
6 shape c1   1 1107 8 1 0 stage_three_b 
6 color b2   1 675 9 1 0 stage_three_b 
6 color w2   1 692 10 0 1 stage_three_b 
6 color w2   1 566 11 0 1 stage_three_b 
6 shape h1   1 1216 12 1 0 stage_three_b 
6 shape h2   1 1339 13 0 1 stage_three_b 
6 shape c1   1 658 14 0 1 stage_three_b 
6 color w1   1 697 15 1 0 stage_three_b 
6 shape h1   1 1321 16 1 0 stage_three_b 
6 color b2   1 663 17 1 0 stage_three_b 
6 color w2   1 536 18 0 1 stage_three_b 
6 shape c1   1 1028 19 1 0 stage_three_b 
6 shape c1   1 497 20 0 1 stage_three_b 
6 color w1   1 912 21 1 0 stage_three_b 
6 color b2   1 540 22 0 1 stage_three_b 
6 color b1   1 541 23 0 1 stage_three_b 
6 color w2   1 620 24 0 1 stage_three_b 
6 color w2   1 587 25 0 1 stage_three_b 
6 shape h1   1 2060 26 1 0 stage_three_b 
6 shape c1   1 493 27 0 1 stage_three_b 
6 color w2   1 629 28 1 0 stage_three_b 
6 shape h1   1 834 29 1 0 stage_three_b 
6 shape c2   1 504 30 0 1 stage_three_b 
6 color b2   1 1081 31 1 0 stage_three_b 
6 shape h1   2 1335 31 1 0 stage_three_b 
6 shape h2   1 763 32 1 0 stage_three_b 
6 color b1   1 676 33 1 0 stage_three_b 
6 color w1   1 645 34 0 1 stage_three_b 
6 shape h1   1 1165 35 1 0 stage_three_b 
6 color w2   1 820 36 1 0 stage_three_b 
6 color b1   1 1067 37 0 1 stage_three_b 
6 color w1   1 613 38 0 1 stage_three_b 
6 color w1   1 573 39 0 1 stage_three_b 
6 color w2   1 609 40 0 1 stage_three_b 
6 shape h1   1 1203 41 1 0 stage_three_b 
6 color b2   1 662 42 1 0 stage_three_b 
6 color w1   1 566 43 0 1 stage_three_b 
6 color w2   1 503 44 0 1 stage_three_b 
6 shape h1   1 1213 45 1 0 stage_three_b 
6 color b2   1 622 46 1 0 stage_three_b 
6 shape h2   1 1291 47 1 0 stage_three_b 
6 color b2   1 1038 48 1 0 stage_three_b 
6 color b2   1 871 49 0 1 stage_three_b 
6 shape c1   1 1574 50 1 0 stage_three_b 
6 shape c1   1 828 51 0 1 stage_three_b 
6 shape h1   1 1220 52 0 1 stage_three_b 
6 color w1   1 1218 53 1 0 stage_three_b 
6 color b1   1 758 54 0 1 stage_three_b 
6 shape h2   1 1525 55 1 0 stage_three_b 
6 color w2   1 782 56 1 0 stage_three_b 
6 shape c2   1 863 57 1 0 stage_three_b 
6 shape h2   1 738 58 0 1 stage_three_b 
6 shape h2   1 665 59 0 1 stage_three_b 
6 color w2   1 1607 60 1 0 stage_three_b 
6 shape h1   1 820 61 1 0 stage_three_b 
6 shape h1   1 959 62 0 1 stage_three_b 
6 color w2   1 1391 63 1 0 stage_three_b 
6 shape c1   1 1606 64 1 0 stage_three_b 
6 color w1   1 576 65 1 0 stage_three_b 
6 color w2   1 832 66 0 1 stage_three_b 
6 shape h2   1 740 67 1 0 stage_three_b 
6 color w2   1 928 68 1 0 stage_three_b 
6 shape c1   1 1212 69 1 0 stage_three_b 
6 shape h1   1 587 70 0 1 stage_three_b 
6 color b1   1 779 71 1 0 stage_three_b 
6 shape c2   1 581 72 1 0 stage_three_b 
6 color w1   1 843 73 1 0 stage_three_b 
6 shape c1   1 780 74 1 0 stage_three_b 
6 color b2   1 928 75 1 0 stage_three_b 
6 shape c2   1 983 76 1 0 stage_three_b 
6 shape h2   1 617 77 0 1 stage_three_b 
6 color b2   1 712 78 1 0 stage_three_b 
6 shape c2   1 501 79 1 0 stage_three_b 
6 shape c1   1 1264 80 0 1 stage_three_b 
6 shape c2   1 547 81 0 1 stage_three_b 
6 shape h1   1 562 82 0 1 stage_three_b 
6 color w2   1 630 83 1 0 stage_three_b 
6 shape h1   1 801 84 1 0 stage_three_b 
6 color b1   1 842 85 1 0 stage_three_b 
6 color w2   1 600 86 0 1 stage_three_b 
6 shape c2   1 662 87 1 0 stage_three_b 
6 shape c2   1 545 88 0 1 stage_three_b 
6 shape c2   1 560 89 0 1 stage_three_b 
6 color b1   1 630 90 1 0 stage_three_b 
6 color w1   1 562 91 0 1 stage_three_b 
6 shape c1   1 736 92 1 0 stage_three_b 
6 color w1   1 1729 93 1 0 stage_three_b 
6 color w1   1 453 94 0 1 stage_three_b 
6 shape h2   1 1008 95 1 0 stage_three_b 
6 color b2   1 605 96 1 0 stage_three_b 
6 shape h1   1 882 97 1 0 stage_three_b 
6 color b1   1 603 98 1 0 stage_three_b 
6 shape c1   1 779 99 1 0 stage_three_b 
