# Supplementary material for: Target-Response Associations Can Produce Response-Congruency Effects Without Task-Switching Costs
Source: Front Psychol. 2019 Feb 11;10:40. doi: 10.3389/fpsyg.2019.00040 (PMC6378947; doi:10.3389/fpsyg.2019.00040)
Supplement: DATA SHEET S1 — Dataset in Experiment 1 and 2. [file Data_Sheet_1.ZIP › Data/Exp1/subject5.txt]

1 shape h1   1 653 1 0 0 practice 
1 color b2   1 448 2 1 0 practice 
1 shape c2   1 385 3 1 0 practice 
1 color b1   1 444 4 1 0 practice 
1 color w2   1 337 5 0 1 practice 
1 color w1   1 356 6 0 1 practice 
1 color b1   1 438 7 0 1 practice 
1 shape c1   1 528 8 1 0 practice 
1 shape h2   1 743 9 0 1 practice 
1 color w2   1 404 10 1 0 practice 
1 shape h2   1 749 11 1 0 practice 
1 color w1   1 355 12 1 0 practice 
1 shape c1   1 542 13 1 0 practice 
1 shape c2   1 397 14 0 1 practice 
1 color b2   1 398 15 1 0 practice 
1 shape h1   1 458 16 1 0 practice 
1 shape h1   1 386 17 0 1 practice 
1 shape c2   1 364 18 0 1 practice 
1 shape c1   1 535 19 0 1 practice 
1 shape h2   1 592 20 0 1 practice 
1 color b1   1 476 21 1 0 practice 
1 shape c2   1 370 22 1 0 practice 
1 shape c1   1 554 23 0 1 practice 
1 color w2   1 395 24 1 0 practice 
1 color w1   1 327 25 0 1 practice 
1 shape h1   1 374 26 1 0 practice 
1 color b2   1 312 27 1 0 practice 
1 color b1   1 329 28 0 1 practice 
1 color w2   1 351 29 0 1 practice 
1 color w1   1 407 30 0 1 practice 
1 color b2   1 432 31 0 1 practice 
1 shape h2   1 640 32 1 0 practice 
2 color b1   1 540 1 0 0 stage_one 
2 shape c1   1 469 2 1 0 stage_one 
2 shape h2   1 435 3 0 1 stage_one 
2 color w1   1 280 4 1 0 stage_one 
2 color b2   1 383 5 0 1 stage_one 
2 color w2   1 319 6 0 1 stage_one 
2 color b2   1 327 7 0 1 stage_one 
2 shape h1   1 341 8 1 0 stage_one 
2 color b1   1 340 9 1 0 stage_one 
2 shape c2   1 299 10 1 0 stage_one 
2 shape h1   1 322 11 0 1 stage_one 
2 shape h2   1 433 12 0 1 stage_one 
2 shape c2   1 346 13 0 1 stage_one 
2 color w1   1 349 14 1 0 stage_one 
2 shape c1   2 322 14 1 0 stage_one 
2 color w2   1 641 15 0 1 stage_one 
2 color b2   1 358 16 0 1 stage_one 
2 color b1   1 348 17 0 1 stage_one 
2 color w1   1 299 18 0 1 stage_one 
2 color w2   1 314 19 0 1 stage_one 
2 color w1   1 269 20 0 1 stage_one 
2 color w2   1 276 21 0 1 stage_one 
2 shape c2   1 389 22 1 0 stage_one 
2 color b2   1 323 23 1 0 stage_one 
2 shape h1   2 351 23 1 0 stage_one 
2 shape c1   1 675 24 1 0 stage_one 
2 shape h2   1 443 25 0 1 stage_one 
2 shape h1   1 378 26 0 1 stage_one 
2 shape c2   1 354 27 0 1 stage_one 
2 color b1   1 410 28 1 0 stage_one 
2 shape h2   1 534 29 1 0 stage_one 
2 shape c1   1 544 30 0 1 stage_one 
2 color w1   1 405 31 1 0 stage_one 
2 shape c1   1 498 32 1 0 stage_one 
2 shape h1   1 469 33 0 1 stage_one 
2 shape c2   1 365 34 0 1 stage_one 
2 color w2   1 352 35 1 0 stage_one 
2 color b2   1 431 36 0 1 stage_one 
2 color b1   1 465 37 0 1 stage_one 
2 color w2   1 363 38 0 1 stage_one 
2 color b2   1 377 39 0 1 stage_one 
2 shape h2   1 473 40 1 0 stage_one 
2 color w1   1 296 41 1 0 stage_one 
2 shape c1   1 511 42 1 0 stage_one 
2 color b1   1 403 43 1 0 stage_one 
2 color w2   1 386 44 0 1 stage_one 
2 shape c2   1 347 45 1 0 stage_one 
2 color b1   1 433 46 1 0 stage_one 
2 shape h1   2 349 46 1 0 stage_one 
2 color b2   1 570 47 0 1 stage_one 
2 shape h2   1 723 48 1 0 stage_one 
2 color w1   1 412 49 1 0 stage_one 
2 shape h2   1 730 50 1 0 stage_one 
2 color w2   1 386 51 1 0 stage_one 
2 shape c2   1 437 52 1 0 stage_one 
2 color b1   1 440 53 1 0 stage_one 
2 color b2   1 470 54 0 1 stage_one 
2 shape c1   1 501 55 1 0 stage_one 
2 shape h1   1 472 56 0 1 stage_one 
2 shape c2   1 442 57 0 1 stage_one 
2 shape c1   1 533 58 0 1 stage_one 
2 shape h2   1 553 59 0 1 stage_one 
2 shape h1   1 582 60 0 1 stage_one 
2 color w1   1 480 61 1 0 stage_one 
3 color w1   1 1008 1 0 0 stage_two_a 
3 shape c1   1 574 2 1 0 stage_two_a 
3 shape c1   1 448 3 0 1 stage_two_a 
3 color w1   1 368 4 1 0 stage_two_a 
3 shape c1   1 430 5 1 0 stage_two_a 
3 shape c2   1 410 6 0 1 stage_two_a 
3 color b1   1 573 7 1 0 stage_two_a 
3 color b1   1 368 8 0 1 stage_two_a 
3 color w2   1 361 9 0 1 stage_two_a 
3 shape h2   2 612 9 1 0 stage_two_a 
3 shape c2   1 495 10 1 0 stage_two_a 
3 color b1   1 476 11 1 0 stage_two_a 
3 color w2   1 454 12 0 1 stage_two_a 
3 shape c1   1 505 13 1 0 stage_two_a 
3 shape h2   1 630 14 0 1 stage_two_a 
3 color w1   1 478 15 1 0 stage_two_a 
3 color w2   1 528 16 0 1 stage_two_a 
3 shape h2   1 611 17 1 0 stage_two_a 
3 shape c1   1 517 18 0 1 stage_two_a 
3 shape c1   1 615 19 0 1 stage_two_a 
3 color w2   1 505 20 1 0 stage_two_a 
3 color w2   1 386 21 0 1 stage_two_a 
3 color b1   1 440 22 0 1 stage_two_a 
3 color w1   1 430 23 0 1 stage_two_a 
3 color b2   1 457 24 0 1 stage_two_a 
3 shape h1   1 512 25 1 0 stage_two_a 
3 shape h1   1 472 26 0 1 stage_two_a 
3 color b2   1 432 27 1 0 stage_two_a 
3 color b2   1 381 28 0 1 stage_two_a 
3 shape c2   1 403 29 1 0 stage_two_a 
3 shape h2   1 628 30 0 1 stage_two_a 
3 shape h1   1 464 31 0 1 stage_two_a 
3 color w2   1 402 32 1 0 stage_two_a 
3 color b2   1 490 33 0 1 stage_two_a 
3 shape c1   1 472 34 1 0 stage_two_a 
3 shape c1   1 476 35 0 1 stage_two_a 
3 color w1   1 434 36 1 0 stage_two_a 
3 shape h2   1 607 37 1 0 stage_two_a 
3 color w2   1 598 38 1 0 stage_two_a 
3 color w1   1 456 39 0 1 stage_two_a 
3 color b1   1 460 40 0 1 stage_two_a 
3 shape c2   1 423 41 1 0 stage_two_a 
3 color w1   1 386 42 1 0 stage_two_a 
3 color w1   1 368 43 0 1 stage_two_a 
3 color w1   1 338 44 0 1 stage_two_a 
3 shape c2   1 396 45 1 0 stage_two_a 
3 color w1   1 380 46 1 0 stage_two_a 
3 shape c1   1 501 47 1 0 stage_two_a 
3 shape h2   1 581 48 0 1 stage_two_a 
3 color w2   1 492 49 1 0 stage_two_a 
3 color b1   1 496 50 0 1 stage_two_a 
3 color w2   1 394 51 0 1 stage_two_a 
3 color w2   1 445 52 0 1 stage_two_a 
3 color w2   1 362 53 0 1 stage_two_a 
3 shape h2   1 679 54 1 0 stage_two_a 
3 shape c2   1 427 55 0 1 stage_two_a 
3 color b2   1 457 56 1 0 stage_two_a 
3 shape h2   1 555 57 1 0 stage_two_a 
3 shape c1   1 483 58 0 1 stage_two_a 
3 shape h2   1 498 59 0 1 stage_two_a 
3 shape h2   1 462 60 0 1 stage_two_a 
3 shape c1   1 476 61 0 1 stage_two_a 
3 shape h1   1 493 62 0 1 stage_two_a 
3 shape h2   1 627 63 0 1 stage_two_a 
3 color b2   1 426 64 1 0 stage_two_a 
3 color b1   1 404 65 0 1 stage_two_a 
3 shape h1   1 487 66 1 0 stage_two_a 
3 color b1   1 364 67 1 0 stage_two_a 
3 shape h2   1 421 68 1 0 stage_two_a 
3 shape c2   1 397 69 0 1 stage_two_a 
3 color w1   1 439 70 1 0 stage_two_a 
3 shape c2   1 399 71 1 0 stage_two_a 
3 shape c1   1 604 72 0 1 stage_two_a 
3 shape h1   1 544 73 0 1 stage_two_a 
3 shape h2   1 628 74 0 1 stage_two_a 
3 shape h2   1 442 75 0 1 stage_two_a 
3 color w1   1 411 76 1 0 stage_two_a 
3 shape h2   1 396 77 1 0 stage_two_a 
3 color b2   1 426 78 1 0 stage_two_a 
3 color b2   1 405 79 0 1 stage_two_a 
3 shape c2   1 433 80 1 0 stage_two_a 
3 color w2   1 440 81 1 0 stage_two_a 
3 shape h1   1 403 82 1 0 stage_two_a 
3 color w1   1 432 83 1 0 stage_two_a 
3 color b2   1 431 84 0 1 stage_two_a 
3 shape c1   1 518 85 1 0 stage_two_a 
3 color b1   1 434 86 1 0 stage_two_a 
3 color w2   1 423 87 0 1 stage_two_a 
3 shape c1   1 485 88 1 0 stage_two_a 
3 color b1   1 453 89 1 0 stage_two_a 
3 color w2   1 486 90 0 1 stage_two_a 
3 shape h2   1 485 91 1 0 stage_two_a 
3 color w1   1 376 92 1 0 stage_two_a 
3 shape h1   1 351 93 1 0 stage_two_a 
3 color b1   1 405 94 1 0 stage_two_a 
3 shape h1   1 447 95 1 0 stage_two_a 
3 color w2   1 385 96 1 0 stage_two_a 
3 shape c2   1 415 97 1 0 stage_two_a 
3 color w2   1 495 98 1 0 stage_two_a 
3 shape h2   1 481 99 1 0 stage_two_a 
4 shape c1   1 650 1 0 0 stage_two_b 
4 color b1   1 424 2 1 0 stage_two_b 
4 color w1   1 345 3 0 1 stage_two_b 
4 color b1   1 418 4 0 1 stage_two_b 
4 shape c1   1 425 5 1 0 stage_two_b 
4 shape h1   1 378 6 0 1 stage_two_b 
4 color b1   1 457 7 1 0 stage_two_b 
4 shape h1   1 440 8 1 0 stage_two_b 
4 shape c2   1 393 9 0 1 stage_two_b 
4 color b1   1 332 10 1 0 stage_two_b 
4 color w2   1 355 11 0 1 stage_two_b 
4 color w1   1 434 12 0 1 stage_two_b 
4 color w2   1 340 13 0 1 stage_two_b 
4 color b1   1 420 14 0 1 stage_two_b 
4 color w2   1 380 15 0 1 stage_two_b 
4 shape h1   1 338 16 1 0 stage_two_b 
4 shape c1   1 438 17 0 1 stage_two_b 
4 shape h1   1 441 18 0 1 stage_two_b 
4 shape c2   1 353 19 0 1 stage_two_b 
4 color w2   1 418 20 1 0 stage_two_b 
4 shape c1   1 481 21 1 0 stage_two_b 
4 shape c1   1 388 22 0 1 stage_two_b 
4 shape c2   1 355 23 0 1 stage_two_b 
4 shape h2   1 571 24 0 1 stage_two_b 
4 shape h2   1 375 25 0 1 stage_two_b 
4 shape h2   1 335 26 0 1 stage_two_b 
4 shape h1   1 386 27 0 1 stage_two_b 
4 color w1   1 387 28 1 0 stage_two_b 
4 color b1   1 445 29 0 1 stage_two_b 
4 shape c2   1 324 30 1 0 stage_two_b 
4 color b1   1 355 31 1 0 stage_two_b 
4 color b1   1 419 32 0 1 stage_two_b 
4 color w2   1 420 33 0 1 stage_two_b 
4 shape c1   1 527 34 1 0 stage_two_b 
4 shape h1   1 559 35 0 1 stage_two_b 
4 color w2   1 601 36 1 0 stage_two_b 
4 color w2   1 474 37 0 1 stage_two_b 
4 color b2   1 434 38 0 1 stage_two_b 
4 shape c2   1 413 39 1 0 stage_two_b 
4 shape c1   1 512 40 0 1 stage_two_b 
4 shape h2   1 538 41 0 1 stage_two_b 
4 shape h2   1 716 42 0 1 stage_two_b 
4 color b2   1 462 43 1 0 stage_two_b 
4 shape h2   1 572 44 1 0 stage_two_b 
4 shape h1   1 401 45 0 1 stage_two_b 
4 shape c1   1 439 46 0 1 stage_two_b 
4 shape h1   1 393 47 0 1 stage_two_b 
4 color w1   1 426 48 1 0 stage_two_b 
4 color b1   1 333 49 0 1 stage_two_b 
4 color w1   1 485 50 0 1 stage_two_b 
4 color b2   1 340 51 0 1 stage_two_b 
4 color b1   1 444 52 0 1 stage_two_b 
4 shape h2   1 774 53 1 0 stage_two_b 
4 shape h1   1 403 54 0 1 stage_two_b 
4 color w1   1 384 55 1 0 stage_two_b 
4 shape h1   1 308 56 1 0 stage_two_b 
4 shape c2   1 410 57 0 1 stage_two_b 
4 shape h1   1 336 58 0 1 stage_two_b 
4 color w2   1 384 59 1 0 stage_two_b 
4 shape c1   2 354 59 1 0 stage_two_b 
4 color w2   1 567 60 0 1 stage_two_b 
4 shape c1   1 480 61 1 0 stage_two_b 
4 color w2   1 390 62 1 0 stage_two_b 
4 color b1   1 447 63 0 1 stage_two_b 
4 shape h2   1 551 64 1 0 stage_two_b 
4 color w2   1 399 65 1 0 stage_two_b 
4 color w2   1 365 66 0 1 stage_two_b 
4 color w2   1 369 67 0 1 stage_two_b 
4 color w2   1 341 68 0 1 stage_two_b 
4 shape h1   1 406 69 1 0 stage_two_b 
4 shape c2   1 425 70 0 1 stage_two_b 
4 shape h1   1 484 71 0 1 stage_two_b 
4 color w1   1 452 72 1 0 stage_two_b 
4 color w1   1 456 73 0 1 stage_two_b 
4 color w1   1 318 74 0 1 stage_two_b 
4 shape c1   1 552 75 1 0 stage_two_b 
4 shape c1   1 364 76 0 1 stage_two_b 
4 color b2   1 417 77 1 0 stage_two_b 
4 shape c2   1 365 78 1 0 stage_two_b 
4 color b2   1 376 79 1 0 stage_two_b 
4 shape c1   1 370 80 1 0 stage_two_b 
4 color b1   1 420 81 1 0 stage_two_b 
4 color b1   1 391 82 0 1 stage_two_b 
4 shape h1   2 409 82 1 0 stage_two_b 
4 shape h1   1 530 83 1 0 stage_two_b 
4 color b2   1 350 84 1 0 stage_two_b 
4 shape c1   1 457 85 1 0 stage_two_b 
4 shape h1   1 411 86 0 1 stage_two_b 
4 color b1   1 354 87 1 0 stage_two_b 
4 shape h2   1 443 88 1 0 stage_two_b 
4 color w2   1 468 89 1 0 stage_two_b 
4 color w2   1 436 90 0 1 stage_two_b 
4 color b2   1 390 91 0 1 stage_two_b 
4 shape h2   1 613 92 1 0 stage_two_b 
4 color w2   1 685 93 1 0 stage_two_b 
4 color b2   1 396 94 0 1 stage_two_b 
4 color w2   1 440 95 0 1 stage_two_b 
4 color w2   1 527 96 0 1 stage_two_b 
4 shape h2   1 695 97 1 0 stage_two_b 
4 shape h1   1 398 98 0 1 stage_two_b 
5 shape h1   1 753 1 0 0 stage_three_a 
5 color b2   1 538 2 1 0 stage_three_a 
5 color b1   1 348 3 0 1 stage_three_a 
5 color w1   1 413 4 0 1 stage_three_a 
5 shape h1   1 345 5 1 0 stage_three_a 
5 shape c2   1 372 6 0 1 stage_three_a 
5 color w1   1 403 7 1 0 stage_three_a 
5 shape h1   1 352 8 1 0 stage_three_a 
5 color b2   1 344 9 1 0 stage_three_a 
5 shape c2   1 367 10 1 0 stage_three_a 
5 shape c1   1 448 11 0 1 stage_three_a 
5 color b2   1 432 12 1 0 stage_three_a 
5 shape h2   1 701 13 1 0 stage_three_a 
5 shape h2   1 401 14 0 1 stage_three_a 
5 color w2   1 376 15 1 0 stage_three_a 
5 shape c1   2 380 15 1 0 stage_three_a 
5 color w1   1 538 16 0 1 stage_three_a 
5 color w1   1 410 17 0 1 stage_three_a 
5 shape h1   1 429 18 1 0 stage_three_a 
5 color w1   1 393 19 1 0 stage_three_a 
5 color w1   1 390 20 0 1 stage_three_a 
5 color b1   1 443 21 0 1 stage_three_a 
5 shape c2   1 397 22 1 0 stage_three_a 
5 shape h2   1 561 23 0 1 stage_three_a 
5 color b1   1 420 24 1 0 stage_three_a 
5 color w1   1 401 25 0 1 stage_three_a 
5 shape h2   1 625 26 1 0 stage_three_a 
5 shape c1   1 503 27 0 1 stage_three_a 
5 shape h2   1 403 28 0 1 stage_three_a 
5 color w2   1 449 29 1 0 stage_three_a 
5 color b2   1 348 30 0 1 stage_three_a 
5 shape h1   1 453 31 1 0 stage_three_a 
5 shape h2   1 508 32 0 1 stage_three_a 
5 color w1   1 452 33 1 0 stage_three_a 
5 color b2   1 330 34 0 1 stage_three_a 
5 shape c2   1 443 35 1 0 stage_three_a 
5 shape c1   1 488 36 0 1 stage_three_a 
5 color w1   1 557 37 1 0 stage_three_a 
5 color b2   1 455 38 0 1 stage_three_a 
5 color b2   1 390 39 0 1 stage_three_a 
5 color w1   1 435 40 0 1 stage_three_a 
5 color b2   1 428 41 0 1 stage_three_a 
5 color w2   1 432 42 0 1 stage_three_a 
5 color b1   1 430 43 0 1 stage_three_a 
5 shape c1   1 501 44 1 0 stage_three_a 
5 color w2   1 474 45 1 0 stage_three_a 
5 shape h1   1 452 46 1 0 stage_three_a 
5 shape h1   1 392 47 0 1 stage_three_a 
5 color w2   1 427 48 1 0 stage_three_a 
5 shape h2   1 423 49 1 0 stage_three_a 
5 color w2   1 452 50 1 0 stage_three_a 
5 shape h2   1 348 51 1 0 stage_three_a 
5 color b1   1 339 52 1 0 stage_three_a 
5 color b2   1 357 53 0 1 stage_three_a 
5 shape c1   1 422 54 1 0 stage_three_a 
5 color b2   1 319 55 1 0 stage_three_a 
5 color w1   1 411 56 0 1 stage_three_a 
5 shape h2   1 308 57 1 0 stage_three_a 
5 color b1   1 346 58 1 0 stage_three_a 
5 shape h1   1 393 59 1 0 stage_three_a 
5 shape c1   1 473 60 0 1 stage_three_a 
5 shape h1   1 346 61 0 1 stage_three_a 
5 shape c1   1 390 62 0 1 stage_three_a 
5 shape c2   1 384 63 0 1 stage_three_a 
5 shape c1   2 347 63 0 1 stage_three_a 
5 color w1   1 523 64 1 0 stage_three_a 
5 shape c1   1 520 65 1 0 stage_three_a 
5 color w2   1 493 66 1 0 stage_three_a 
5 shape c2   1 372 67 1 0 stage_three_a 
5 color b2   1 395 68 1 0 stage_three_a 
5 color b1   1 415 69 0 1 stage_three_a 
5 color w2   1 385 70 0 1 stage_three_a 
5 shape c2   1 359 71 1 0 stage_three_a 
5 shape c2   1 362 72 0 1 stage_three_a 
5 color w2   1 379 73 1 0 stage_three_a 
5 shape h2   1 550 74 1 0 stage_three_a 
5 color w1   1 386 75 1 0 stage_three_a 
5 shape h1   1 382 76 1 0 stage_three_a 
5 shape h1   1 341 77 0 1 stage_three_a 
5 shape c2   1 386 78 0 1 stage_three_a 
5 color w2   1 373 79 1 0 stage_three_a 
5 shape h2   1 452 80 1 0 stage_three_a 
5 color w1   1 406 81 1 0 stage_three_a 
5 color w2   1 376 82 0 1 stage_three_a 
5 shape c2   1 405 83 1 0 stage_three_a 
5 color w2   1 388 84 1 0 stage_three_a 
5 color w2   1 349 85 0 1 stage_three_a 
5 shape h2   1 422 86 1 0 stage_three_a 
5 shape h1   1 472 87 0 1 stage_three_a 
5 color b2   1 339 88 1 0 stage_three_a 
5 shape h1   1 316 89 1 0 stage_three_a 
5 shape c2   1 409 90 0 1 stage_three_a 
5 shape h1   1 518 91 0 1 stage_three_a 
5 color b1   1 463 92 1 0 stage_three_a 
5 color w1   1 377 93 0 1 stage_three_a 
5 shape h2   1 344 94 1 0 stage_three_a 
5 color b1   1 327 95 1 0 stage_three_a 
5 shape h2   1 465 96 1 0 stage_three_a 
5 shape c2   1 406 97 0 1 stage_three_a 
5 color w1   2 408 97 1 0 stage_three_a 
6 color w2   1 772 1 0 0 stage_three_b 
6 color b1   1 461 2 0 1 stage_three_b 
6 shape c1   1 541 3 1 0 stage_three_b 
6 shape c1   1 366 4 0 1 stage_three_b 
6 color w2   1 453 5 1 0 stage_three_b 
6 shape h2   1 420 6 1 0 stage_three_b 
6 shape h1   1 412 7 0 1 stage_three_b 
6 shape h1   1 310 8 0 1 stage_three_b 
6 shape c1   1 477 9 0 1 stage_three_b 
6 color b2   1 392 10 1 0 stage_three_b 
6 color w2   1 436 11 0 1 stage_three_b 
6 color b1   1 363 12 0 1 stage_three_b 
6 shape h1   1 492 13 1 0 stage_three_b 
6 shape h2   1 661 14 0 1 stage_three_b 
6 shape c1   1 500 15 0 1 stage_three_b 
6 color b1   1 415 16 1 0 stage_three_b 
6 color b1   1 364 17 0 1 stage_three_b 
6 color w2   1 412 18 0 1 stage_three_b 
6 shape h2   1 406 19 1 0 stage_three_b 
6 shape c1   1 526 20 0 1 stage_three_b 
6 shape c1   1 397 21 0 1 stage_three_b 
6 shape c1   1 325 22 0 1 stage_three_b 
6 shape c2   1 417 23 0 1 stage_three_b 
6 color w1   1 408 24 1 0 stage_three_b 
6 shape h1   1 453 25 1 0 stage_three_b 
6 shape h1   1 365 26 0 1 stage_three_b 
6 color w1   1 407 27 1 0 stage_three_b 
6 color b1   1 401 28 0 1 stage_three_b 
6 color w1   1 453 29 0 1 stage_three_b 
6 shape c2   1 423 30 1 0 stage_three_b 
6 color b2   1 455 31 1 0 stage_three_b 
6 color b1   1 339 32 0 1 stage_three_b 
6 shape c1   1 396 33 1 0 stage_three_b 
6 shape c2   1 418 34 0 1 stage_three_b 
6 color w2   1 428 35 1 0 stage_three_b 
6 color b2   1 469 36 0 1 stage_three_b 
6 shape h2   1 551 37 1 0 stage_three_b 
6 color b1   1 350 38 1 0 stage_three_b 
6 shape h1   1 389 39 1 0 stage_three_b 
6 color b2   1 318 40 1 0 stage_three_b 
6 color w2   1 404 41 0 1 stage_three_b 
6 shape c1   1 431 42 1 0 stage_three_b 
6 shape h2   1 495 43 0 1 stage_three_b 
6 shape c2   1 484 44 0 1 stage_three_b 
6 color b1   1 359 45 1 0 stage_three_b 
6 color b1   1 380 46 0 1 stage_three_b 
6 color w2   1 416 47 0 1 stage_three_b 
6 color b2   1 409 48 0 1 stage_three_b 
6 shape c1   1 458 49 1 0 stage_three_b 
6 color w1   1 463 50 1 0 stage_three_b 
6 shape c2   1 410 51 1 0 stage_three_b 
6 color w2   1 397 52 1 0 stage_three_b 
6 color b2   1 405 53 0 1 stage_three_b 
6 shape c1   1 452 54 1 0 stage_three_b 
6 shape h2   1 467 55 0 1 stage_three_b 
6 color b1   1 379 56 1 0 stage_three_b 
6 color w2   1 394 57 0 1 stage_three_b 
6 color b2   1 399 58 0 1 stage_three_b 
6 color w2   1 340 59 0 1 stage_three_b 
6 color w2   1 445 60 0 1 stage_three_b 
6 shape h2   1 539 61 1 0 stage_three_b 
6 color w2   1 710 62 1 0 stage_three_b 
6 shape c2   1 436 63 1 0 stage_three_b 
6 shape c1   1 500 64 0 1 stage_three_b 
6 shape h2   1 524 65 0 1 stage_three_b 
6 shape h2   1 532 66 0 1 stage_three_b 
6 shape c1   2 352 66 0 1 stage_three_b 
6 shape c1   1 529 67 0 1 stage_three_b 
6 color b2   1 391 68 1 0 stage_three_b 
6 color w2   1 407 69 0 1 stage_three_b 
6 shape h1   1 544 70 1 0 stage_three_b 
6 color w2   1 446 71 1 0 stage_three_b 
6 color w2   1 412 72 0 1 stage_three_b 
6 shape h1   1 450 73 1 0 stage_three_b 
6 color b2   1 426 74 1 0 stage_three_b 
6 shape c2   1 408 75 1 0 stage_three_b 
6 shape h1   1 383 76 0 1 stage_three_b 
6 shape c2   1 390 77 0 1 stage_three_b 
6 shape h1   1 385 78 0 1 stage_three_b 
6 color w1   1 374 79 1 0 stage_three_b 
6 color w2   1 392 80 0 1 stage_three_b 
6 color b1   1 396 81 0 1 stage_three_b 
6 color w2   1 358 82 0 1 stage_three_b 
6 color w2   1 333 83 0 1 stage_three_b 
6 shape h2   1 415 84 1 0 stage_three_b 
6 shape c1   1 492 85 0 1 stage_three_b 
6 color w1   1 384 86 1 0 stage_three_b 
6 color b2   1 474 87 0 1 stage_three_b 
6 shape c2   1 363 88 1 0 stage_three_b 
6 shape c2   1 303 89 0 1 stage_three_b 
6 shape h1   1 396 90 0 1 stage_three_b 
6 shape h2   1 629 91 0 1 stage_three_b 
6 shape h2   1 418 92 0 1 stage_three_b 
6 color b1   1 398 93 1 0 stage_three_b 
6 color b1   1 410 94 0 1 stage_three_b 
6 color w2   1 392 95 0 1 stage_three_b 
6 color b1   1 371 96 0 1 stage_three_b 
6 shape h1   1 374 97 1 0 stage_three_b 
6 shape c2   1 395 98 0 1 stage_three_b 
6 color w1   1 382 99 1 0 stage_three_b 
