# Supplementary material for: Target-Response Associations Can Produce Response-Congruency Effects Without Task-Switching Costs
Source: Front Psychol. 2019 Feb 11;10:40. doi: 10.3389/fpsyg.2019.00040 (PMC6378947; doi:10.3389/fpsyg.2019.00040)
Supplement: DATA SHEET S1 — Dataset in Experiment 1 and 2. [file Data_Sheet_1.ZIP › Data/Exp1/subject6.txt]

1 shape c1   1 1051 1 0 0 practice 
1 color w1   1 815 2 1 0 practice 
1 shape h1   1 759 3 1 0 practice 
1 shape h2   1 1470 4 0 1 practice 
1 color w2   2 964 4 1 0 practice 
1 color b2   1 859 5 1 0 practice 
1 color b1   1 1145 6 0 1 practice 
1 color b2   1 725 7 0 1 practice 
1 shape c2   1 725 8 1 0 practice 
1 shape h1   1 624 9 0 1 practice 
1 color w2   1 940 10 1 0 practice 
1 shape c2   1 609 11 1 0 practice 
1 shape c1   1 605 12 0 1 practice 
1 color w1   1 746 13 1 0 practice 
1 color b1   1 557 14 0 1 practice 
1 shape h2   1 875 15 1 0 practice 
1 shape h1   1 562 16 0 1 practice 
1 color b2   1 595 17 1 0 practice 
1 shape h2   1 898 18 1 0 practice 
1 color w1   1 601 19 1 0 practice 
1 shape c1   1 595 20 1 0 practice 
1 color w2   1 662 21 1 0 practice 
1 shape c2   1 517 22 1 0 practice 
1 color b1   1 575 23 1 0 practice 
1 color w2   1 594 24 0 1 practice 
1 shape c2   1 549 25 1 0 practice 
1 color b1   1 639 26 1 0 practice 
1 shape h1   1 525 27 1 0 practice 
1 shape c1   1 535 28 0 1 practice 
1 color w1   1 534 29 1 0 practice 
1 color b2   1 525 30 0 1 practice 
1 shape h2   1 913 31 1 0 practice 
2 color b1   1 689 1 0 0 stage_one 
2 shape c1   1 758 2 1 0 stage_one 
2 shape h1   1 544 3 0 1 stage_one 
2 shape c2   1 577 4 0 1 stage_one 
2 color b2   1 495 5 1 0 stage_one 
2 color w1   1 458 6 0 1 stage_one 
2 shape h2   1 695 7 1 0 stage_one 
2 color w2   1 384 8 1 0 stage_one 
2 shape h2   1 543 9 1 0 stage_one 
2 shape c2   1 494 10 0 1 stage_one 
2 color w2   2 806 10 1 0 stage_one 
2 color b1   1 722 11 1 0 stage_one 
2 shape c1   1 593 12 1 0 stage_one 
2 color w1   1 573 13 1 0 stage_one 
2 shape h1   1 624 14 1 0 stage_one 
2 shape c2   1 511 15 0 1 stage_one 
2 shape c1   1 609 16 0 1 stage_one 
2 shape h1   1 542 17 0 1 stage_one 
2 shape h2   1 1093 18 0 1 stage_one 
2 color b2   1 495 19 1 0 stage_one 
2 shape h2   1 586 20 1 0 stage_one 
2 color b1   1 501 21 1 0 stage_one 
2 shape h1   1 466 22 1 0 stage_one 
2 shape c1   1 554 23 0 1 stage_one 
2 shape c2   1 390 24 0 1 stage_one 
2 color w1   1 339 25 1 0 stage_one 
2 color b2   1 468 26 0 1 stage_one 
2 color w2   1 633 27 0 1 stage_one 
2 shape h1   1 471 28 1 0 stage_one 
2 color b2   1 400 29 1 0 stage_one 
2 color w2   1 683 30 0 1 stage_one 
2 color b1   1 820 31 0 1 stage_one 
2 shape c1   1 525 32 1 0 stage_one 
2 color w1   1 477 33 1 0 stage_one 
2 color w1   1 562 34 0 1 stage_one 
2 shape h2   1 713 35 1 0 stage_one 
2 shape c2   1 655 36 0 1 stage_one 
2 color w2   1 881 37 1 0 stage_one 
2 color b1   1 457 38 0 1 stage_one 
2 shape c1   1 568 39 1 0 stage_one 
2 color b2   1 433 40 1 0 stage_one 
2 color w1   1 521 41 0 1 stage_one 
2 color b2   1 429 42 0 1 stage_one 
2 shape h2   1 952 43 1 0 stage_one 
2 color w2   1 412 44 1 0 stage_one 
2 shape c2   1 522 45 1 0 stage_one 
2 color b1   1 512 46 1 0 stage_one 
2 color b2   1 439 47 0 1 stage_one 
2 shape h1   1 516 48 1 0 stage_one 
2 color w1   1 591 49 1 0 stage_one 
2 shape h2   2 589 49 1 0 stage_one 
2 color b1   1 565 50 0 1 stage_one 
2 color w2   1 775 51 0 1 stage_one 
2 shape c2   1 636 52 1 0 stage_one 
2 shape h1   1 449 53 0 1 stage_one 
2 shape c1   1 597 54 0 1 stage_one 
2 color w1   1 696 55 1 0 stage_one 
2 shape c2   1 497 56 1 0 stage_one 
2 color b1   1 495 57 1 0 stage_one 
2 shape h2   1 682 58 1 0 stage_one 
2 shape c1   1 582 59 0 1 stage_one 
2 shape h1   1 435 60 0 1 stage_one 
2 color w2   1 861 61 1 0 stage_one 
2 color b2   1 495 62 0 1 stage_one 
3 shape h2   1 1060 1 0 0 stage_two_a 
3 shape h1   1 550 2 0 1 stage_two_a 
3 shape c2   1 617 3 0 1 stage_two_a 
3 shape c1   1 528 4 0 1 stage_two_a 
3 shape c2   1 502 5 0 1 stage_two_a 
3 color b2   1 680 6 1 0 stage_two_a 
3 shape c2   1 516 7 1 0 stage_two_a 
3 shape c2   1 518 8 0 1 stage_two_a 
3 shape c1   1 501 9 0 1 stage_two_a 
3 shape c1   1 564 10 0 1 stage_two_a 
3 shape h1   1 588 11 0 1 stage_two_a 
3 shape h1   1 478 12 0 1 stage_two_a 
3 shape c1   1 510 13 0 1 stage_two_a 
3 color b1   1 756 14 1 0 stage_two_a 
3 shape h2   1 813 15 1 0 stage_two_a 
3 shape h1   1 514 16 0 1 stage_two_a 
3 color b1   1 549 17 1 0 stage_two_a 
3 shape h2   1 612 18 1 0 stage_two_a 
3 shape h2   1 364 19 0 1 stage_two_a 
3 color w1   1 709 20 1 0 stage_two_a 
3 color w1   1 523 21 0 1 stage_two_a 
3 shape c2   1 589 22 1 0 stage_two_a 
3 color b2   1 486 23 1 0 stage_two_a 
3 color w1   1 552 24 0 1 stage_two_a 
3 shape c2   1 532 25 1 0 stage_two_a 
3 color b1   1 504 26 1 0 stage_two_a 
3 shape h2   1 677 27 1 0 stage_two_a 
3 shape h1   1 482 28 0 1 stage_two_a 
3 color w1   1 754 29 1 0 stage_two_a 
3 shape h1   1 464 30 1 0 stage_two_a 
3 color w2   1 669 31 1 0 stage_two_a 
3 color b2   1 484 32 0 1 stage_two_a 
3 color w1   1 957 33 0 1 stage_two_a 
3 color w1   1 592 34 0 1 stage_two_a 
3 color w2   1 1282 35 0 1 stage_two_a 
3 color w2   1 550 36 0 1 stage_two_a 
3 shape h1   1 497 37 1 0 stage_two_a 
3 color b2   1 504 38 1 0 stage_two_a 
3 color w1   1 550 39 0 1 stage_two_a 
3 color b2   1 470 40 0 1 stage_two_a 
3 color w2   1 712 41 0 1 stage_two_a 
3 shape c2   1 573 42 1 0 stage_two_a 
3 shape c2   1 354 43 0 1 stage_two_a 
3 color w1   1 436 44 1 0 stage_two_a 
3 shape h1   1 494 45 1 0 stage_two_a 
3 shape h2   1 523 46 0 1 stage_two_a 
3 shape c2   1 543 47 0 1 stage_two_a 
3 color w1   1 605 48 1 0 stage_two_a 
3 color b2   1 474 49 0 1 stage_two_a 
3 color w1   1 680 50 0 1 stage_two_a 
3 shape h2   1 650 51 1 0 stage_two_a 
3 color w1   1 609 52 1 0 stage_two_a 
3 color w1   1 481 53 0 1 stage_two_a 
3 shape h1   1 479 54 1 0 stage_two_a 
3 color b2   1 562 55 1 0 stage_two_a 
3 color b2   1 432 56 0 1 stage_two_a 
3 color w1   1 522 57 0 1 stage_two_a 
3 color b2   1 572 58 0 1 stage_two_a 
3 shape h1   1 430 59 1 0 stage_two_a 
3 shape c2   1 570 60 0 1 stage_two_a 
3 shape h2   1 820 61 0 1 stage_two_a 
3 color b1   1 570 62 1 0 stage_two_a 
3 color b2   1 475 63 0 1 stage_two_a 
3 shape c2   1 530 64 1 0 stage_two_a 
3 color w1   1 511 65 1 0 stage_two_a 
3 color w2   1 792 66 0 1 stage_two_a 
3 shape c2   1 543 67 1 0 stage_two_a 
3 color b2   1 492 68 1 0 stage_two_a 
3 color b2   1 448 69 0 1 stage_two_a 
3 shape c1   1 563 70 1 0 stage_two_a 
3 shape h2   1 612 71 0 1 stage_two_a 
3 shape h1   1 526 72 0 1 stage_two_a 
3 color w2   1 726 73 1 0 stage_two_a 
3 color w1   1 577 74 0 1 stage_two_a 
3 color w1   1 644 75 0 1 stage_two_a 
3 color w1   1 543 76 0 1 stage_two_a 
3 shape h1   1 488 77 1 0 stage_two_a 
3 color w2   1 710 78 1 0 stage_two_a 
3 shape c1   1 615 79 1 0 stage_two_a 
3 color w2   1 663 80 1 0 stage_two_a 
3 color w1   1 486 81 0 1 stage_two_a 
3 shape c1   1 488 82 1 0 stage_two_a 
3 color b1   1 561 83 1 0 stage_two_a 
3 shape h1   1 555 84 1 0 stage_two_a 
3 shape h1   1 547 85 0 1 stage_two_a 
3 color w2   1 634 86 1 0 stage_two_a 
3 shape h2   1 664 87 1 0 stage_two_a 
3 shape c1   1 561 88 0 1 stage_two_a 
3 color w2   1 634 89 1 0 stage_two_a 
3 shape h2   1 567 90 1 0 stage_two_a 
3 shape h1   1 614 91 0 1 stage_two_a 
3 shape c2   1 568 92 0 1 stage_two_a 
3 color w2   1 796 93 1 0 stage_two_a 
3 shape c1   1 617 94 1 0 stage_two_a 
3 shape h1   1 527 95 0 1 stage_two_a 
3 color w2   1 594 96 1 0 stage_two_a 
3 color w1   1 574 97 0 1 stage_two_a 
3 color b2   1 468 98 0 1 stage_two_a 
3 shape h1   1 601 99 1 0 stage_two_a 
3 color b1   1 490 100 1 0 stage_two_a 
4 color w2   1 995 1 0 0 stage_two_b 
4 color b2   1 388 2 0 1 stage_two_b 
4 color w2   1 512 3 0 1 stage_two_b 
4 color w1   1 469 4 0 1 stage_two_b 
4 shape c1   1 515 5 1 0 stage_two_b 
4 color b1   1 526 6 1 0 stage_two_b 
4 color b1   1 404 7 0 1 stage_two_b 
4 shape h2   1 601 8 1 0 stage_two_b 
4 color b1   1 429 9 1 0 stage_two_b 
4 color b1   1 380 10 0 1 stage_two_b 
4 shape c1   1 530 11 1 0 stage_two_b 
4 color w2   1 512 12 1 0 stage_two_b 
4 color w2   1 365 13 0 1 stage_two_b 
4 shape h1   1 513 14 1 0 stage_two_b 
4 shape h1   1 315 15 0 1 stage_two_b 
4 shape c1   1 435 16 0 1 stage_two_b 
4 color w1   1 547 17 1 0 stage_two_b 
4 shape c2   1 450 18 1 0 stage_two_b 
4 color w2   1 432 19 1 0 stage_two_b 
4 color b1   1 369 20 0 1 stage_two_b 
4 shape h2   1 377 21 1 0 stage_two_b 
4 color b1   1 612 22 1 0 stage_two_b 
4 color b1   1 501 23 0 1 stage_two_b 
4 shape h2   1 470 24 1 0 stage_two_b 
4 shape h1   1 476 25 0 1 stage_two_b 
4 shape c1   1 610 26 0 1 stage_two_b 
4 color b1   1 436 27 1 0 stage_two_b 
4 shape h2   1 749 28 1 0 stage_two_b 
4 color b1   1 504 29 1 0 stage_two_b 
4 color b1   1 395 30 0 1 stage_two_b 
4 color w2   1 649 31 0 1 stage_two_b 
4 shape c1   1 619 32 1 0 stage_two_b 
4 color b1   1 504 33 1 0 stage_two_b 
4 shape c1   1 516 34 1 0 stage_two_b 
4 shape h1   1 560 35 0 1 stage_two_b 
4 shape c2   1 542 36 0 1 stage_two_b 
4 shape h1   1 528 37 0 1 stage_two_b 
4 shape c2   1 455 38 0 1 stage_two_b 
4 shape h1   1 514 39 0 1 stage_two_b 
4 color b1   1 461 40 1 0 stage_two_b 
4 color b2   1 482 41 0 1 stage_two_b 
4 shape c2   1 447 42 1 0 stage_two_b 
4 shape h2   1 1102 43 0 1 stage_two_b 
4 color w2   1 555 44 1 0 stage_two_b 
4 color w1   1 526 45 0 1 stage_two_b 
4 color b1   1 433 46 0 1 stage_two_b 
4 color w1   1 529 47 0 1 stage_two_b 
4 shape c1   1 546 48 1 0 stage_two_b 
4 shape h1   1 519 49 0 1 stage_two_b 
4 color b1   1 438 50 1 0 stage_two_b 
4 shape c1   1 562 51 1 0 stage_two_b 
4 shape h2   1 647 52 0 1 stage_two_b 
4 color b2   1 516 53 1 0 stage_two_b 
4 color w2   1 465 54 0 1 stage_two_b 
4 color w2   1 437 55 0 1 stage_two_b 
4 shape c1   1 477 56 1 0 stage_two_b 
4 shape h1   1 463 57 0 1 stage_two_b 
4 color b2   1 478 58 1 0 stage_two_b 
4 shape h1   1 563 59 1 0 stage_two_b 
4 color b1   1 477 60 1 0 stage_two_b 
4 color b1   1 440 61 0 1 stage_two_b 
4 shape c2   1 464 62 1 0 stage_two_b 
4 shape c1   1 468 63 0 1 stage_two_b 
4 shape c2   1 369 64 0 1 stage_two_b 
4 shape h1   1 497 65 0 1 stage_two_b 
4 shape c2   1 457 66 0 1 stage_two_b 
4 shape c1   1 464 67 0 1 stage_two_b 
4 shape c1   1 403 68 0 1 stage_two_b 
4 color b2   1 555 69 1 0 stage_two_b 
4 shape c2   1 422 70 1 0 stage_two_b 
4 shape c1   1 497 71 0 1 stage_two_b 
4 color b1   1 411 72 1 0 stage_two_b 
4 color b1   1 395 73 0 1 stage_two_b 
4 shape h2   1 536 74 1 0 stage_two_b 
4 shape c1   1 567 75 0 1 stage_two_b 
4 color w1   1 597 76 1 0 stage_two_b 
4 shape h1   1 592 77 1 0 stage_two_b 
4 color b2   1 528 78 1 0 stage_two_b 
4 color w1   1 810 79 0 1 stage_two_b 
4 color w1   1 512 80 0 1 stage_two_b 
4 shape c2   1 515 81 1 0 stage_two_b 
4 color w1   1 396 82 1 0 stage_two_b 
4 shape h2   1 724 83 1 0 stage_two_b 
4 color b2   1 514 84 1 0 stage_two_b 
4 shape c2   1 567 85 1 0 stage_two_b 
4 color b2   1 445 86 1 0 stage_two_b 
4 shape h1   1 492 87 1 0 stage_two_b 
4 color w2   1 744 88 1 0 stage_two_b 
4 color b1   1 451 89 0 1 stage_two_b 
4 shape c2   1 456 90 1 0 stage_two_b 
4 color w1   1 577 91 1 0 stage_two_b 
4 color w2   1 522 92 0 1 stage_two_b 
4 shape h1   1 514 93 1 0 stage_two_b 
4 shape h1   1 409 94 0 1 stage_two_b 
4 shape h1   1 371 95 0 1 stage_two_b 
4 color b1   1 464 96 1 0 stage_two_b 
4 shape h2   1 578 97 1 0 stage_two_b 
4 shape h1   1 566 98 0 1 stage_two_b 
4 color b1   1 393 99 1 0 stage_two_b 
4 color b1   1 305 100 0 1 stage_two_b 
5 color w1   1 2344 1 0 0 stage_three_a 
5 shape c2   1 2068 2 1 0 stage_three_a 
5 shape c1   1 2252 3 0 1 stage_three_a 
5 color w2   1 1729 4 1 0 stage_three_a 
5 color b2   1 1436 5 0 1 stage_three_a 
5 shape h2   1 2154 6 1 0 stage_three_a 
5 color b1   1 1694 7 1 0 stage_three_a 
5 shape h2   1 1018 8 1 0 stage_three_a 
5 color b2   1 862 9 1 0 stage_three_a 
5 shape c1   1 1558 10 1 0 stage_three_a 
5 color b1   1 1251 11 1 0 stage_three_a 
5 color w2   1 933 12 0 1 stage_three_a 
5 color b1   1 1001 13 0 1 stage_three_a 
5 color b1   1 570 14 0 1 stage_three_a 
5 color w1   1 649 15 0 1 stage_three_a 
5 shape c1   1 956 16 1 0 stage_three_a 
5 color b1   1 991 17 1 0 stage_three_a 
5 shape h2   1 932 18 1 0 stage_three_a 
5 shape h1   1 994 19 0 1 stage_three_a 
5 color b2   1 855 20 1 0 stage_three_a 
5 color b1   1 632 21 0 1 stage_three_a 
5 color b1   1 544 22 0 1 stage_three_a 
5 color b2   1 564 23 0 1 stage_three_a 
5 color w2   1 645 24 0 1 stage_three_a 
5 shape c1   1 796 25 1 0 stage_three_a 
5 color w2   1 950 26 1 0 stage_three_a 
5 color w2   1 692 27 0 1 stage_three_a 
5 color w1   1 989 28 0 1 stage_three_a 
5 shape c2   1 989 29 1 0 stage_three_a 
5 shape h2   1 865 30 0 1 stage_three_a 
5 color b1   1 926 31 1 0 stage_three_a 
5 color w1   1 656 32 0 1 stage_three_a 
5 shape c1   1 767 33 1 0 stage_three_a 
5 shape c2   1 792 34 0 1 stage_three_a 
5 shape c1   1 914 35 0 1 stage_three_a 
5 color b2   1 741 36 1 0 stage_three_a 
5 color w1   1 714 37 0 1 stage_three_a 
5 shape c1   1 1624 38 1 0 stage_three_a 
5 shape h2   1 551 39 0 1 stage_three_a 
5 shape h2   1 471 40 0 1 stage_three_a 
5 shape c1   1 605 41 0 1 stage_three_a 
5 shape h2   1 736 42 0 1 stage_three_a 
5 color w1   1 1018 43 1 0 stage_three_a 
5 shape c1   1 979 44 1 0 stage_three_a 
5 shape h2   1 1000 45 0 1 stage_three_a 
5 shape c2   1 988 46 0 1 stage_three_a 
5 color b2   1 787 47 1 0 stage_three_a 
5 shape c1   1 796 48 1 0 stage_three_a 
5 shape h2   1 775 49 0 1 stage_three_a 
5 color w1   1 584 50 1 0 stage_three_a 
5 color b2   1 633 51 0 1 stage_three_a 
5 shape h2   1 802 52 1 0 stage_three_a 
5 shape h1   1 541 53 0 1 stage_three_a 
5 shape h2   1 534 54 0 1 stage_three_a 
5 shape c2   1 868 55 0 1 stage_three_a 
5 shape c1   1 813 56 0 1 stage_three_a 
5 color w1   1 574 57 1 0 stage_three_a 
5 shape c1   1 593 58 1 0 stage_three_a 
5 shape h2   1 576 59 0 1 stage_three_a 
5 shape h2   1 508 60 0 1 stage_three_a 
5 color b1   1 1169 61 1 0 stage_three_a 
5 color w1   1 676 62 0 1 stage_three_a 
5 shape c1   1 1140 63 1 0 stage_three_a 
5 color w2   1 596 64 1 0 stage_three_a 
5 color w1   1 507 65 0 1 stage_three_a 
5 shape c1   1 701 66 1 0 stage_three_a 
5 shape h1   1 676 67 0 1 stage_three_a 
5 color b2   1 675 68 1 0 stage_three_a 
5 shape h2   1 565 69 1 0 stage_three_a 
5 shape h1   1 465 70 0 1 stage_three_a 
5 shape h2   1 538 71 0 1 stage_three_a 
5 color b2   1 804 72 1 0 stage_three_a 
5 shape c2   1 1279 73 1 0 stage_three_a 
5 color b2   1 610 74 1 0 stage_three_a 
5 color w1   1 471 75 0 1 stage_three_a 
5 color b1   1 502 76 0 1 stage_three_a 
5 shape h2   1 688 77 1 0 stage_three_a 
5 shape h1   1 487 78 0 1 stage_three_a 
5 color b1   1 608 79 1 0 stage_three_a 
5 color w1   1 725 80 0 1 stage_three_a 
5 color b2   1 467 81 0 1 stage_three_a 
5 shape h2   1 568 82 1 0 stage_three_a 
5 color w2   1 741 83 1 0 stage_three_a 
5 color b1   1 568 84 0 1 stage_three_a 
5 color b1   1 499 85 0 1 stage_three_a 
5 color w1   1 550 86 0 1 stage_three_a 
5 shape c2   1 849 87 1 0 stage_three_a 
5 color b1   1 1294 88 1 0 stage_three_a 
5 color b1   1 472 89 0 1 stage_three_a 
5 shape c2   1 575 90 1 0 stage_three_a 
5 color w1   1 549 91 1 0 stage_three_a 
5 shape h2   1 680 92 1 0 stage_three_a 
5 shape c2   1 626 93 0 1 stage_three_a 
5 color w2   1 793 94 1 0 stage_three_a 
5 color b1   1 756 95 0 1 stage_three_a 
5 shape c1   1 556 96 1 0 stage_three_a 
5 shape c1   1 647 97 0 1 stage_three_a 
5 shape c1   1 412 98 0 1 stage_three_a 
5 color w2   1 623 99 1 0 stage_three_a 
5 shape c1   1 457 100 1 0 stage_three_a 
6 color w2   1 1057 1 0 0 stage_three_b 
6 shape c1   1 562 2 1 0 stage_three_b 
6 color b1   1 558 3 1 0 stage_three_b 
6 shape c1   1 736 4 1 0 stage_three_b 
6 shape h2   1 513 5 0 1 stage_three_b 
6 shape c1   1 564 6 0 1 stage_three_b 
6 color w1   1 674 7 1 0 stage_three_b 
6 shape h2   1 508 8 1 0 stage_three_b 
6 shape c1   1 561 9 0 1 stage_three_b 
6 color b2   1 523 10 1 0 stage_three_b 
6 color b2   1 549 11 0 1 stage_three_b 
6 shape h1   1 629 12 1 0 stage_three_b 
6 color w2   1 606 13 1 0 stage_three_b 
6 color b2   1 592 14 0 1 stage_three_b 
6 color w1   1 518 15 0 1 stage_three_b 
6 color b1   1 511 16 0 1 stage_three_b 
6 color w2   1 608 17 0 1 stage_three_b 
6 shape h1   1 548 18 1 0 stage_three_b 
6 color w1   1 610 19 1 0 stage_three_b 
6 color b1   1 434 20 0 1 stage_three_b 
6 color w2   1 575 21 0 1 stage_three_b 
6 shape h1   1 544 22 1 0 stage_three_b 
6 color w2   1 646 23 1 0 stage_three_b 
6 color w1   1 646 24 0 1 stage_three_b 
6 color w1   1 514 25 0 1 stage_three_b 
6 shape h1   1 612 26 1 0 stage_three_b 
6 shape h2   1 650 27 0 1 stage_three_b 
6 color b2   1 598 28 1 0 stage_three_b 
6 shape h1   1 576 29 1 0 stage_three_b 
6 color w1   1 872 30 1 0 stage_three_b 
6 shape h1   1 527 31 1 0 stage_three_b 
6 shape c1   1 708 32 0 1 stage_three_b 
6 color w1   1 569 33 1 0 stage_three_b 
6 shape h2   1 553 34 1 0 stage_three_b 
6 shape c1   1 578 35 0 1 stage_three_b 
6 color b1   1 597 36 1 0 stage_three_b 
6 color w2   1 556 37 0 1 stage_three_b 
6 color b2   1 542 38 0 1 stage_three_b 
6 color b1   1 553 39 0 1 stage_three_b 
6 shape h1   1 508 40 1 0 stage_three_b 
6 shape h2   1 626 41 0 1 stage_three_b 
6 color b1   1 486 42 1 0 stage_three_b 
6 shape c2   1 594 43 1 0 stage_three_b 
6 shape c2   1 551 44 0 1 stage_three_b 
6 color b2   1 599 45 1 0 stage_three_b 
6 color w2   1 550 46 0 1 stage_three_b 
6 shape c1   1 549 47 1 0 stage_three_b 
6 color b2   1 655 48 1 0 stage_three_b 
6 color w1   1 547 49 0 1 stage_three_b 
6 color b1   1 567 50 0 1 stage_three_b 
6 shape h2   1 711 51 1 0 stage_three_b 
6 shape c2   1 533 52 0 1 stage_three_b 
6 shape h2   1 464 53 0 1 stage_three_b 
6 color w2   1 529 54 1 0 stage_three_b 
6 shape c1   1 529 55 1 0 stage_three_b 
6 color b2   1 469 56 1 0 stage_three_b 
6 shape c2   1 432 57 1 0 stage_three_b 
6 color w1   1 457 58 1 0 stage_three_b 
6 shape h1   1 479 59 1 0 stage_three_b 
6 color b2   1 511 60 1 0 stage_three_b 
6 color b1   1 617 61 0 1 stage_three_b 
6 shape h1   1 547 62 1 0 stage_three_b 
6 shape c1   1 524 63 0 1 stage_three_b 
6 shape c2   1 502 64 0 1 stage_three_b 
6 color b1   1 516 65 1 0 stage_three_b 
6 color w1   1 486 66 0 1 stage_three_b 
6 color b2   1 451 67 0 1 stage_three_b 
6 shape h2   1 699 68 1 0 stage_three_b 
6 shape c1   1 517 69 0 1 stage_three_b 
6 color b1   1 530 70 1 0 stage_three_b 
6 shape h2   1 573 71 1 0 stage_three_b 
6 shape h2   1 472 72 0 1 stage_three_b 
6 color b1   1 543 73 1 0 stage_three_b 
6 shape h1   1 487 74 1 0 stage_three_b 
6 shape c2   1 520 75 0 1 stage_three_b 
6 color w2   1 620 76 1 0 stage_three_b 
6 shape h2   1 503 77 1 0 stage_three_b 
6 color w1   1 472 78 1 0 stage_three_b 
6 shape h1   1 445 79 1 0 stage_three_b 
6 shape c1   1 564 80 0 1 stage_three_b 
6 shape h2   1 485 81 0 1 stage_three_b 
6 color b1   1 512 82 1 0 stage_three_b 
6 color w2   1 527 83 0 1 stage_three_b 
6 color b2   1 460 84 0 1 stage_three_b 
6 shape c1   1 659 85 1 0 stage_three_b 
6 shape h1   1 537 86 0 1 stage_three_b 
6 color b2   1 594 87 1 0 stage_three_b 
6 shape h2   1 520 88 1 0 stage_three_b 
6 color w1   1 513 89 1 0 stage_three_b 
6 shape c2   1 541 90 1 0 stage_three_b 
6 color b2   1 466 91 1 0 stage_three_b 
6 shape h1   1 476 92 1 0 stage_three_b 
6 shape h2   1 620 93 0 1 stage_three_b 
6 shape h1   1 516 94 0 1 stage_three_b 
6 color w1   1 503 95 1 0 stage_three_b 
6 color w1   1 450 96 0 1 stage_three_b 
6 shape h2   1 612 97 1 0 stage_three_b 
6 color w2   1 589 98 1 0 stage_three_b 
6 shape c1   1 576 99 1 0 stage_three_b 
6 shape c2   1 505 100 0 1 stage_three_b 
