# Supplementary material for: Target-Response Associations Can Produce Response-Congruency Effects Without Task-Switching Costs
Source: Front Psychol. 2019 Feb 11;10:40. doi: 10.3389/fpsyg.2019.00040 (PMC6378947; doi:10.3389/fpsyg.2019.00040)
Supplement: DATA SHEET S1 — Dataset in Experiment 1 and 2. [file Data_Sheet_1.ZIP › Data/Exp1/subject7.txt]

1 color w1   1 717 1 0 0 practice 
1 color w2   1 1607 2 0 1 practice 
1 shape c1   1 706 3 1 0 practice 
1 color b1   1 638 4 1 0 practice 
1 shape h2   1 857 5 1 0 practice 
1 shape h1   1 720 6 0 1 practice 
1 color b2   1 632 7 1 0 practice 
1 shape c2   1 750 8 1 0 practice 
1 shape c1   1 582 9 0 1 practice 
1 shape h1   1 857 10 0 1 practice 
1 shape c2   1 590 11 0 1 practice 
1 shape h2   1 993 12 0 1 practice 
1 shape c1   1 661 13 0 1 practice 
1 shape h1   1 1172 14 0 1 practice 
1 color b2   1 734 15 1 0 practice 
1 color w1   1 593 16 0 1 practice 
1 color w2   1 815 17 0 1 practice 
1 color b1   1 730 18 0 1 practice 
1 color w2   1 1315 19 0 1 practice 
1 color b1   1 624 20 0 1 practice 
1 shape h2   1 732 21 1 0 practice 
1 shape c2   1 596 22 0 1 practice 
1 color w1   1 823 23 1 0 practice 
1 color b2   1 672 24 0 1 practice 
1 shape c1   1 669 25 1 0 practice 
1 color b1   1 518 26 1 0 practice 
1 shape h2   1 730 27 1 0 practice 
1 color w2   1 1538 28 1 0 practice 
1 color b2   1 759 29 0 1 practice 
1 shape h1   1 442 30 1 0 practice 
1 color w1   1 600 31 1 0 practice 
1 shape c2   1 613 32 1 0 practice 
2 shape h1   1 775 1 0 0 stage_one 
2 shape c1   1 507 2 0 1 stage_one 
2 shape c2   1 511 3 0 1 stage_one 
2 shape h2   1 950 4 0 1 stage_one 
2 shape h1   1 507 5 0 1 stage_one 
2 color w2   1 779 6 1 0 stage_one 
2 color b1   1 513 7 0 1 stage_one 
2 color w1   1 537 8 0 1 stage_one 
2 color b2   1 554 9 0 1 stage_one 
2 color b2   1 432 10 0 1 stage_one 
2 color w2   1 656 11 0 1 stage_one 
2 shape c1   1 490 12 1 0 stage_one 
2 color b1   1 516 13 1 0 stage_one 
2 color w1   1 565 14 0 1 stage_one 
2 shape h2   1 1135 15 1 0 stage_one 
2 shape c2   1 485 16 0 1 stage_one 
2 shape h1   1 517 17 0 1 stage_one 
2 color w1   1 508 18 1 0 stage_one 
2 shape h2   1 644 19 1 0 stage_one 
2 color b1   1 414 20 1 0 stage_one 
2 color b2   1 380 21 0 1 stage_one 
2 shape c2   1 481 22 1 0 stage_one 
2 color w2   1 1140 23 1 0 stage_one 
2 shape c1   1 592 24 1 0 stage_one 
2 shape h2   1 673 25 0 1 stage_one 
2 shape h1   1 486 26 0 1 stage_one 
2 color b2   1 429 27 1 0 stage_one 
2 shape c1   1 603 28 1 0 stage_one 
2 shape c2   1 593 29 0 1 stage_one 
2 color w1   1 652 30 1 0 stage_one 
2 color w2   1 601 31 0 1 stage_one 
2 color b1   1 365 32 0 1 stage_one 
2 color w1   1 558 33 0 1 stage_one 
2 color b2   1 598 34 0 1 stage_one 
2 shape h1   1 536 35 1 0 stage_one 
2 color b1   1 545 36 1 0 stage_one 
2 shape c2   1 459 37 1 0 stage_one 
2 color w2   1 632 38 1 0 stage_one 
2 color b2   1 600 39 0 1 stage_one 
2 color w1   1 459 40 0 1 stage_one 
2 shape h2   1 664 41 1 0 stage_one 
2 shape c1   1 504 42 0 1 stage_one 
2 shape h2   1 686 43 0 1 stage_one 
2 shape c2   1 505 44 0 1 stage_one 
2 shape h1   1 507 45 0 1 stage_one 
2 color b1   1 622 46 1 0 stage_one 
2 shape c1   1 781 47 1 0 stage_one 
2 color w2   1 516 48 1 0 stage_one 
2 shape c2   1 463 49 1 0 stage_one 
2 color b2   1 482 50 1 0 stage_one 
2 color b1   1 549 51 0 1 stage_one 
2 color w1   1 474 52 0 1 stage_one 
2 shape c1   1 425 53 1 0 stage_one 
2 color w2   1 441 54 1 0 stage_one 
2 shape h2   1 752 55 1 0 stage_one 
2 color w1   1 1095 56 1 0 stage_one 
2 color b1   1 420 57 0 1 stage_one 
2 shape h1   1 597 58 1 0 stage_one 
2 shape h1   1 371 59 0 1 stage_one 
2 shape h2   1 668 60 0 1 stage_one 
2 shape c2   1 395 61 0 1 stage_one 
2 color w2   1 885 62 1 0 stage_one 
2 color b2   1 605 63 0 1 stage_one 
2 shape c1   1 574 64 1 0 stage_one 
3 color b1   1 1285 1 0 0 stage_two_a 
3 shape h2   2 2469 1 1 0 stage_two_a 
3 shape c2   1 1388 2 1 0 stage_two_a 
3 color w1   1 985 3 1 0 stage_two_a 
3 color b1   1 613 4 0 1 stage_two_a 
3 color w1   1 696 5 0 1 stage_two_a 
3 shape c2   1 563 6 1 0 stage_two_a 
3 shape c2   1 523 7 0 1 stage_two_a 
3 color w2   1 787 8 1 0 stage_two_a 
3 color b1   1 615 9 0 1 stage_two_a 
3 shape c1   1 536 10 1 0 stage_two_a 
3 shape h2   1 1005 11 0 1 stage_two_a 
3 shape h2   1 579 12 0 1 stage_two_a 
3 color w2   1 669 13 1 0 stage_two_a 
3 color b2   1 642 14 0 1 stage_two_a 
3 color b2   1 500 15 0 1 stage_two_a 
3 shape c2   1 476 16 1 0 stage_two_a 
3 color b1   1 1047 17 1 0 stage_two_a 
3 shape h1   1 581 18 1 0 stage_two_a 
3 shape h1   1 796 19 0 1 stage_two_a 
3 color w2   1 647 20 1 0 stage_two_a 
3 shape h1   1 788 21 1 0 stage_two_a 
3 shape c2   1 526 22 0 1 stage_two_a 
3 color w2   1 1068 23 1 0 stage_two_a 
3 color b2   1 599 24 0 1 stage_two_a 
3 shape h2   1 894 25 1 0 stage_two_a 
3 color w1   1 543 26 1 0 stage_two_a 
3 color w1   1 416 27 0 1 stage_two_a 
3 shape c2   1 572 28 1 0 stage_two_a 
3 color b1   1 526 29 1 0 stage_two_a 
3 shape c1   1 547 30 1 0 stage_two_a 
3 shape h1   1 504 31 0 1 stage_two_a 
3 color b2   1 536 32 1 0 stage_two_a 
3 shape c1   1 875 33 1 0 stage_two_a 
3 shape c1   1 644 34 0 1 stage_two_a 
3 shape h2   1 608 35 0 1 stage_two_a 
3 color b1   1 527 36 1 0 stage_two_a 
3 shape c1   1 535 37 1 0 stage_two_a 
3 color b2   1 615 38 1 0 stage_two_a 
3 color w1   1 563 39 0 1 stage_two_a 
3 color b1   1 600 40 0 1 stage_two_a 
3 shape h2   1 790 41 1 0 stage_two_a 
3 shape h2   1 410 42 0 1 stage_two_a 
3 shape h2   1 373 43 0 1 stage_two_a 
3 color w1   1 532 44 1 0 stage_two_a 
3 color w1   1 393 45 0 1 stage_two_a 
3 color b2   1 520 46 0 1 stage_two_a 
3 color w2   1 805 47 0 1 stage_two_a 
3 color b2   1 763 48 0 1 stage_two_a 
3 shape c2   1 482 49 1 0 stage_two_a 
3 color w1   1 815 50 1 0 stage_two_a 
3 color b2   1 502 51 0 1 stage_two_a 
3 color w1   1 724 52 0 1 stage_two_a 
3 color b2   1 485 53 0 1 stage_two_a 
3 shape h1   1 513 54 1 0 stage_two_a 
3 shape c2   1 464 55 0 1 stage_two_a 
3 shape h1   2 477 55 0 1 stage_two_a 
3 color b1   1 584 56 1 0 stage_two_a 
3 color w1   1 592 57 0 1 stage_two_a 
3 color b2   1 483 58 0 1 stage_two_a 
3 shape h1   1 626 59 1 0 stage_two_a 
3 color b1   1 426 60 1 0 stage_two_a 
3 color b1   1 338 61 0 1 stage_two_a 
3 shape c2   1 434 62 1 0 stage_two_a 
3 shape c2   1 377 63 0 1 stage_two_a 
3 color b1   1 486 64 1 0 stage_two_a 
3 shape h1   1 539 65 1 0 stage_two_a 
3 color w1   1 430 66 1 0 stage_two_a 
3 shape h2   1 578 67 1 0 stage_two_a 
3 shape h2   1 356 68 0 1 stage_two_a 
3 color b1   1 451 69 1 0 stage_two_a 
3 shape c1   1 563 70 1 0 stage_two_a 
3 color b1   1 535 71 1 0 stage_two_a 
3 shape h2   1 665 72 1 0 stage_two_a 
3 color w1   1 483 73 1 0 stage_two_a 
3 shape c1   1 475 74 1 0 stage_two_a 
3 shape h2   1 534 75 0 1 stage_two_a 
3 color b1   1 433 76 1 0 stage_two_a 
3 color b1   1 334 77 0 1 stage_two_a 
3 shape c2   1 461 78 1 0 stage_two_a 
3 shape h2   1 570 79 0 1 stage_two_a 
3 shape h2   1 449 80 0 1 stage_two_a 
3 shape c1   1 479 81 0 1 stage_two_a 
3 shape h2   2 388 81 0 1 stage_two_a 
3 shape c1   1 643 82 0 1 stage_two_a 
3 color w2   1 630 83 1 0 stage_two_a 
3 color w1   1 418 84 0 1 stage_two_a 
3 color b1   1 655 85 0 1 stage_two_a 
3 color b1   1 338 86 0 1 stage_two_a 
3 shape c2   1 546 87 1 0 stage_two_a 
3 shape c1   1 597 88 0 1 stage_two_a 
3 shape c1   1 340 89 0 1 stage_two_a 
3 shape h1   1 524 90 0 1 stage_two_a 
3 shape h1   1 373 91 0 1 stage_two_a 
3 shape c1   1 590 92 0 1 stage_two_a 
3 color w2   1 1321 93 1 0 stage_two_a 
3 color w2   1 406 94 0 1 stage_two_a 
3 color b2   1 475 95 0 1 stage_two_a 
3 color b2   1 393 96 0 1 stage_two_a 
3 shape c1   1 528 97 1 0 stage_two_a 
4 color w1   1 1220 1 0 0 stage_two_b 
4 color w2   1 713 2 0 1 stage_two_b 
4 color b1   1 460 3 0 1 stage_two_b 
4 color b2   1 476 4 0 1 stage_two_b 
4 shape h2   1 582 5 1 0 stage_two_b 
4 color b1   1 402 6 1 0 stage_two_b 
4 color b2   1 542 7 0 1 stage_two_b 
4 shape c1   1 603 8 1 0 stage_two_b 
4 color b1   1 632 9 1 0 stage_two_b 
4 shape c1   1 446 10 1 0 stage_two_b 
4 shape c1   1 497 11 0 1 stage_two_b 
4 color w1   1 564 12 1 0 stage_two_b 
4 color b1   1 600 13 0 1 stage_two_b 
4 shape c2   1 716 14 1 0 stage_two_b 
4 color b2   1 516 15 1 0 stage_two_b 
4 shape c2   1 491 16 1 0 stage_two_b 
4 shape c2   1 419 17 0 1 stage_two_b 
4 shape c2   1 373 18 0 1 stage_two_b 
4 shape c2   1 344 19 0 1 stage_two_b 
4 shape h2   1 594 20 0 1 stage_two_b 
4 color w2   1 527 21 1 0 stage_two_b 
4 shape c2   1 493 22 1 0 stage_two_b 
4 color w1   1 568 23 1 0 stage_two_b 
4 color w1   1 413 24 0 1 stage_two_b 
4 shape h1   1 495 25 1 0 stage_two_b 
4 shape c2   1 495 26 0 1 stage_two_b 
4 color w1   1 602 27 1 0 stage_two_b 
4 shape h1   1 517 28 1 0 stage_two_b 
4 color b2   1 619 29 1 0 stage_two_b 
4 color b1   1 903 30 0 1 stage_two_b 
4 color b2   1 495 31 0 1 stage_two_b 
4 shape c2   1 450 32 1 0 stage_two_b 
4 color w2   1 889 33 1 0 stage_two_b 
4 color b1   1 438 34 0 1 stage_two_b 
4 shape h2   1 597 35 1 0 stage_two_b 
4 color b2   1 455 36 1 0 stage_two_b 
4 shape c1   1 456 37 1 0 stage_two_b 
4 color b2   1 470 38 1 0 stage_two_b 
4 color b2   1 440 39 0 1 stage_two_b 
4 shape c2   1 434 40 1 0 stage_two_b 
4 color w2   2 530 40 1 0 stage_two_b 
4 shape h2   1 716 41 0 1 stage_two_b 
4 color b1   1 470 42 1 0 stage_two_b 
4 shape c1   1 525 43 1 0 stage_two_b 
4 shape c2   1 486 44 0 1 stage_two_b 
4 shape h2   1 597 45 0 1 stage_two_b 
4 shape c2   1 463 46 0 1 stage_two_b 
4 color w2   1 767 47 1 0 stage_two_b 
4 shape h2   1 484 48 1 0 stage_two_b 
4 shape h2   1 422 49 0 1 stage_two_b 
4 shape h1   1 593 50 0 1 stage_two_b 
4 color w2   1 536 51 1 0 stage_two_b 
4 shape c1   1 541 52 1 0 stage_two_b 
4 color w2   1 695 53 1 0 stage_two_b 
4 color w1   1 522 54 0 1 stage_two_b 
4 color b2   1 534 55 0 1 stage_two_b 
4 shape c2   1 516 56 1 0 stage_two_b 
4 color b1   1 507 57 1 0 stage_two_b 
4 shape c1   1 507 58 1 0 stage_two_b 
4 shape c1   1 426 59 0 1 stage_two_b 
4 shape c1   1 595 60 0 1 stage_two_b 
4 color b1   1 447 61 1 0 stage_two_b 
4 shape h2   1 608 62 1 0 stage_two_b 
4 color b1   1 419 63 1 0 stage_two_b 
4 color w1   1 523 64 0 1 stage_two_b 
4 shape h2   1 771 65 1 0 stage_two_b 
4 shape h1   1 645 66 0 1 stage_two_b 
4 color b1   1 434 67 1 0 stage_two_b 
4 shape h2   1 359 68 1 0 stage_two_b 
4 shape c1   1 462 69 0 1 stage_two_b 
4 shape c2   1 489 70 0 1 stage_two_b 
4 color b2   1 637 71 1 0 stage_two_b 
4 shape c1   1 651 72 1 0 stage_two_b 
4 color b2   1 670 73 1 0 stage_two_b 
4 color w2   1 898 74 0 1 stage_two_b 
4 shape c2   1 511 75 1 0 stage_two_b 
4 shape c2   1 523 76 0 1 stage_two_b 
4 shape h2   1 601 77 0 1 stage_two_b 
4 shape h2   1 427 78 0 1 stage_two_b 
4 shape c1   1 539 79 0 1 stage_two_b 
4 color w1   1 512 80 1 0 stage_two_b 
4 color w1   1 422 81 0 1 stage_two_b 
4 color b2   1 582 82 0 1 stage_two_b 
4 color w2   1 706 83 0 1 stage_two_b 
4 shape h2   1 759 84 1 0 stage_two_b 
4 shape c1   1 522 85 0 1 stage_two_b 
4 color b1   1 625 86 1 0 stage_two_b 
4 shape h2   1 672 87 1 0 stage_two_b 
4 color w1   1 524 88 1 0 stage_two_b 
4 color b2   1 565 89 0 1 stage_two_b 
4 shape h1   1 645 90 1 0 stage_two_b 
4 color w2   1 593 91 1 0 stage_two_b 
4 color w2   1 436 92 0 1 stage_two_b 
4 color w2   1 467 93 0 1 stage_two_b 
4 color w1   1 826 94 0 1 stage_two_b 
4 color b2   1 506 95 0 1 stage_two_b 
4 shape h2   1 559 96 1 0 stage_two_b 
4 shape h2   1 424 97 0 1 stage_two_b 
4 shape c1   1 681 98 0 1 stage_two_b 
4 color w2   1 510 99 1 0 stage_two_b 
5 color b1   1 1884 1 0 0 stage_three_a 
5 color w1   1 718 2 0 1 stage_three_a 
5 color b1   1 582 3 0 1 stage_three_a 
5 color w2   1 1023 4 0 1 stage_three_a 
5 color w1   1 653 5 0 1 stage_three_a 
5 shape c2   1 1035 6 1 0 stage_three_a 
5 shape c1   1 1220 7 0 1 stage_three_a 
5 shape h2   1 665 8 0 1 stage_three_a 
5 shape h1   1 1056 9 0 1 stage_three_a 
5 shape c1   1 650 10 0 1 stage_three_a 
5 shape h2   1 716 11 0 1 stage_three_a 
5 shape c1   1 574 12 0 1 stage_three_a 
5 shape c2   1 723 13 0 1 stage_three_a 
5 shape c2   1 487 14 0 1 stage_three_a 
5 color w1   1 1256 15 1 0 stage_three_a 
5 color b1   1 429 16 0 1 stage_three_a 
5 color b1   1 354 17 0 1 stage_three_a 
5 shape h2   1 1920 18 1 0 stage_three_a 
5 color w1   1 627 19 1 0 stage_three_a 
5 color b2   1 641 20 0 1 stage_three_a 
5 shape c1   1 658 21 1 0 stage_three_a 
5 color w1   1 606 22 1 0 stage_three_a 
5 color b1   1 390 23 0 1 stage_three_a 
5 shape h2   1 514 24 1 0 stage_three_a 
5 color w2   1 627 25 1 0 stage_three_a 
5 shape c2   1 673 26 1 0 stage_three_a 
5 color w1   1 615 27 1 0 stage_three_a 
5 color b2   1 577 28 0 1 stage_three_a 
5 shape h1   1 630 29 1 0 stage_three_a 
5 shape c1   1 529 30 0 1 stage_three_a 
5 color w2   1 533 31 1 0 stage_three_a 
5 shape h2   1 666 32 1 0 stage_three_a 
5 shape c1   1 537 33 0 1 stage_three_a 
5 color b2   1 488 34 1 0 stage_three_a 
5 shape h1   2 401 34 1 0 stage_three_a 
5 shape h1   1 548 35 1 0 stage_three_a 
5 color w1   1 477 36 1 0 stage_three_a 
5 shape h2   1 493 37 1 0 stage_three_a 
5 shape h1   1 603 38 0 1 stage_three_a 
5 color b2   1 444 39 1 0 stage_three_a 
5 shape h1   1 500 40 1 0 stage_three_a 
5 shape c2   1 380 41 0 1 stage_three_a 
5 shape h2   1 586 42 0 1 stage_three_a 
5 color b1   1 1240 43 1 0 stage_three_a 
5 color w2   1 492 44 0 1 stage_three_a 
5 shape h2   1 739 45 1 0 stage_three_a 
5 color b1   1 696 46 1 0 stage_three_a 
5 color w1   1 374 47 0 1 stage_three_a 
5 color w1   1 515 48 0 1 stage_three_a 
5 shape h1   1 526 49 1 0 stage_three_a 
5 shape c1   1 800 50 0 1 stage_three_a 
5 shape h1   1 1107 51 0 1 stage_three_a 
5 shape c1   1 496 52 0 1 stage_three_a 
5 shape c1   1 520 53 0 1 stage_three_a 
5 color w1   1 635 54 1 0 stage_three_a 
5 color b1   1 525 55 0 1 stage_three_a 
5 color b2   1 494 56 0 1 stage_three_a 
5 shape h2   1 826 57 1 0 stage_three_a 
5 color w2   1 686 58 1 0 stage_three_a 
5 color b2   1 621 59 0 1 stage_three_a 
5 shape h2   1 592 60 1 0 stage_three_a 
5 shape h1   1 710 61 0 1 stage_three_a 
5 color b2   1 485 62 1 0 stage_three_a 
5 color b2   1 375 63 0 1 stage_three_a 
5 shape h1   2 370 63 1 0 stage_three_a 
5 color b1   1 1009 64 0 1 stage_three_a 
5 color b2   1 517 65 0 1 stage_three_a 
5 shape c2   1 528 66 1 0 stage_three_a 
5 shape c2   1 362 67 0 1 stage_three_a 
5 shape h1   1 969 68 0 1 stage_three_a 
5 shape c2   2 394 68 0 1 stage_three_a 
5 color w2   1 687 69 1 0 stage_three_a 
5 color b1   1 546 70 0 1 stage_three_a 
5 shape c2   1 472 71 1 0 stage_three_a 
5 color b2   1 539 72 1 0 stage_three_a 
5 shape c2   1 331 73 1 0 stage_three_a 
5 shape h2   1 584 74 0 1 stage_three_a 
5 shape c2   1 473 75 0 1 stage_three_a 
5 color w2   1 1596 76 1 0 stage_three_a 
5 color w1   1 391 77 0 1 stage_three_a 
5 shape c2   1 610 78 1 0 stage_three_a 
5 shape h1   1 475 79 0 1 stage_three_a 
5 shape h1   1 434 80 0 1 stage_three_a 
5 color b2   1 536 81 1 0 stage_three_a 
5 shape h1   1 389 82 1 0 stage_three_a 
5 color b2   1 500 83 1 0 stage_three_a 
5 color b1   1 501 84 0 1 stage_three_a 
5 color b1   1 368 85 0 1 stage_three_a 
5 color b1   1 327 86 0 1 stage_three_a 
5 color b2   1 487 87 0 1 stage_three_a 
5 color w2   1 458 88 0 1 stage_three_a 
5 shape h1   1 491 89 1 0 stage_three_a 
5 color w1   1 441 90 1 0 stage_three_a 
5 color w1   1 390 91 0 1 stage_three_a 
5 shape c2   1 559 92 1 0 stage_three_a 
5 color w1   1 400 93 1 0 stage_three_a 
5 shape c1   1 1314 94 1 0 stage_three_a 
5 color w1   1 477 95 1 0 stage_three_a 
5 color b1   1 380 96 0 1 stage_three_a 
5 shape h2   1 574 97 1 0 stage_three_a 
6 shape c1   1 816 1 0 0 stage_three_b 
6 color w2   1 519 2 1 0 stage_three_b 
6 color b2   2 417 2 0 1 stage_three_b 
6 color b1   1 689 3 0 1 stage_three_b 
6 color w1   1 484 4 0 1 stage_three_b 
6 color b2   1 330 5 0 1 stage_three_b 
6 shape h1   1 537 6 1 0 stage_three_b 
6 shape c1   1 861 7 0 1 stage_three_b 
6 color b2   1 537 8 1 0 stage_three_b 
6 color b1   1 949 9 0 1 stage_three_b 
6 shape h2   1 474 10 1 0 stage_three_b 
6 color w1   1 538 11 1 0 stage_three_b 
6 color w2   1 369 12 0 1 stage_three_b 
6 color w1   1 365 13 0 1 stage_three_b 
6 color b2   1 461 14 0 1 stage_three_b 
6 shape c2   1 499 15 1 0 stage_three_b 
6 shape h2   1 598 16 0 1 stage_three_b 
6 shape h2   1 446 17 0 1 stage_three_b 
6 shape c2   1 483 18 0 1 stage_three_b 
6 color w2   1 541 19 1 0 stage_three_b 
6 shape h1   1 510 20 1 0 stage_three_b 
6 shape c2   1 524 21 0 1 stage_three_b 
6 color b2   1 536 22 1 0 stage_three_b 
6 color w1   1 472 23 0 1 stage_three_b 
6 shape h1   1 388 24 1 0 stage_three_b 
6 color b2   1 501 25 1 0 stage_three_b 
6 shape c2   1 504 26 1 0 stage_three_b 
6 shape h1   1 552 27 0 1 stage_three_b 
6 color b1   1 526 28 1 0 stage_three_b 
6 shape c2   1 521 29 1 0 stage_three_b 
6 shape c2   1 352 30 0 1 stage_three_b 
6 color b1   1 490 31 1 0 stage_three_b 
6 shape c2   1 502 32 1 0 stage_three_b 
6 shape h1   1 512 33 0 1 stage_three_b 
6 shape c2   1 1590 34 0 1 stage_three_b 
6 shape h2   1 528 35 0 1 stage_three_b 
6 shape c2   1 488 36 0 1 stage_three_b 
6 shape c1   1 541 37 0 1 stage_three_b 
6 shape h2   1 973 38 0 1 stage_three_b 
6 color b1   1 525 39 1 0 stage_three_b 
6 color w2   1 536 40 0 1 stage_three_b 
6 shape c1   1 556 41 1 0 stage_three_b 
6 shape c1   1 367 42 0 1 stage_three_b 
6 color w1   1 515 43 1 0 stage_three_b 
6 shape h2   1 552 44 1 0 stage_three_b 
6 color w2   1 540 45 1 0 stage_three_b 
6 color w1   1 491 46 0 1 stage_three_b 
6 color w1   1 375 47 0 1 stage_three_b 
6 color w1   1 338 48 0 1 stage_three_b 
6 color w1   1 490 49 0 1 stage_three_b 
6 shape h1   1 386 50 1 0 stage_three_b 
6 color b2   1 505 51 1 0 stage_three_b 
6 shape c2   1 510 52 1 0 stage_three_b 
6 shape h1   1 565 53 0 1 stage_three_b 
6 color w2   1 531 54 1 0 stage_three_b 
6 shape c1   1 471 55 1 0 stage_three_b 
6 color b1   1 559 56 1 0 stage_three_b 
6 shape h2   1 679 57 1 0 stage_three_b 
6 shape h2   1 417 58 0 1 stage_three_b 
6 color w2   1 682 59 1 0 stage_three_b 
6 shape h1   1 471 60 1 0 stage_three_b 
6 color w1   1 514 61 1 0 stage_three_b 
6 shape c2   1 541 62 1 0 stage_three_b 
6 shape h1   1 470 63 0 1 stage_three_b 
6 shape c1   1 472 64 0 1 stage_three_b 
6 color b1   1 543 65 1 0 stage_three_b 
6 shape c1   1 554 66 1 0 stage_three_b 
6 color b1   1 603 67 1 0 stage_three_b 
6 color w2   1 513 68 0 1 stage_three_b 
6 shape h1   1 1470 69 1 0 stage_three_b 
6 color b2   1 529 70 1 0 stage_three_b 
6 color w2   1 499 71 0 1 stage_three_b 
6 shape h1   1 506 72 1 0 stage_three_b 
6 color w1   2 429 72 1 0 stage_three_b 
6 shape c1   1 573 73 0 1 stage_three_b 
6 color w1   1 617 74 1 0 stage_three_b 
6 color w1   1 392 75 0 1 stage_three_b 
6 shape h2   1 458 76 1 0 stage_three_b 
6 color b1   1 538 77 1 0 stage_three_b 
6 color b1   1 328 78 0 1 stage_three_b 
6 shape c2   1 449 79 1 0 stage_three_b 
6 color b2   1 535 80 1 0 stage_three_b 
6 color b1   1 437 81 0 1 stage_three_b 
6 color b2   1 445 82 0 1 stage_three_b 
6 color b1   1 473 83 0 1 stage_three_b 
6 shape c1   1 525 84 1 0 stage_three_b 
6 shape h1   1 646 85 0 1 stage_three_b 
6 shape c2   1 502 86 0 1 stage_three_b 
6 color w1   2 456 86 1 0 stage_three_b 
6 shape h2   1 560 87 0 1 stage_three_b 
6 shape c2   1 523 88 0 1 stage_three_b 
6 shape h1   1 622 89 0 1 stage_three_b 
6 color b1   1 534 90 1 0 stage_three_b 
6 color b1   1 376 91 0 1 stage_three_b 
6 shape h1   1 676 92 1 0 stage_three_b 
6 shape c1   1 509 93 0 1 stage_three_b 
6 color b1   1 505 94 1 0 stage_three_b 
6 color w1   1 488 95 0 1 stage_three_b 
6 color w2   1 596 96 0 1 stage_three_b 
6 shape c2   1 604 97 1 0 stage_three_b 
