# Supplementary material for: Target-Response Associations Can Produce Response-Congruency Effects Without Task-Switching Costs
Source: Front Psychol. 2019 Feb 11;10:40. doi: 10.3389/fpsyg.2019.00040 (PMC6378947; doi:10.3389/fpsyg.2019.00040)
Supplement: DATA SHEET S1 — Dataset in Experiment 1 and 2. [file Data_Sheet_1.ZIP › Data/Exp1/subject8.txt]

1 color w2   1 868 1 0 0 practice 
1 color b1   1 584 2 0 1 practice 
1 shape h1   1 669 3 1 0 practice 
1 color w1   1 485 4 1 0 practice 
1 color b2   1 488 5 0 1 practice 
1 color b1   1 438 6 0 1 practice 
1 shape h2   2 592 6 1 0 practice 
1 color w2   1 840 7 0 1 practice 
1 shape c1   1 714 8 1 0 practice 
1 color w1   1 534 9 1 0 practice 
1 shape c2   1 601 10 1 0 practice 
1 shape c2   1 550 11 0 1 practice 
1 color b2   1 493 12 1 0 practice 
1 shape c1   1 576 13 1 0 practice 
1 shape h2   1 657 14 0 1 practice 
1 shape h1   1 530 15 0 1 practice 
1 shape h2   1 404 16 0 1 practice 
1 shape h1   1 399 17 0 1 practice 
1 color b2   1 441 18 1 0 practice 
1 color b1   1 396 19 0 1 practice 
1 shape c2   1 673 20 1 0 practice 
1 shape c1   1 628 21 0 1 practice 
1 color w2   1 487 22 1 0 practice 
1 color w1   1 447 23 0 1 practice 
1 shape c2   1 469 24 1 0 practice 
1 shape c1   1 562 25 0 1 practice 
1 shape h2   1 666 26 0 1 practice 
1 color b1   1 416 27 1 0 practice 
1 color w1   1 517 28 0 1 practice 
1 shape h1   1 560 29 1 0 practice 
1 color b2   1 426 30 1 0 practice 
1 color w2   1 572 31 0 1 practice 
2 shape c2   1 996 1 0 0 stage_one 
2 color b2   1 553 2 1 0 stage_one 
2 shape h1   1 459 3 1 0 stage_one 
2 shape h2   1 482 4 0 1 stage_one 
2 color w2   1 520 5 1 0 stage_one 
2 color w1   1 357 6 0 1 stage_one 
2 shape c1   2 409 6 1 0 stage_one 
2 shape h1   1 619 7 1 0 stage_one 
2 color b1   1 360 8 1 0 stage_one 
2 color b2   1 362 9 0 1 stage_one 
2 shape h2   1 409 10 1 0 stage_one 
2 shape c2   1 461 11 0 1 stage_one 
2 color b1   1 461 12 1 0 stage_one 
2 shape c1   1 480 13 1 0 stage_one 
2 shape h2   1 507 14 0 1 stage_one 
2 shape c2   1 514 15 0 1 stage_one 
2 color w1   1 474 16 1 0 stage_one 
2 color w2   1 475 17 0 1 stage_one 
2 color w1   1 406 18 0 1 stage_one 
2 color w2   1 309 19 0 1 stage_one 
2 color b2   1 520 20 0 1 stage_one 
2 shape c1   1 578 21 1 0 stage_one 
2 color b1   1 366 22 1 0 stage_one 
2 shape h1   1 601 23 1 0 stage_one 
2 color b2   1 358 24 1 0 stage_one 
2 color b1   1 359 25 0 1 stage_one 
2 shape h1   1 388 26 1 0 stage_one 
2 color w2   1 569 27 1 0 stage_one 
2 color w1   1 354 28 0 1 stage_one 
2 shape h2   1 790 29 1 0 stage_one 
2 shape c2   1 534 30 0 1 stage_one 
2 color w1   1 511 31 1 0 stage_one 
2 shape c1   1 622 32 1 0 stage_one 
2 shape c2   1 418 33 0 1 stage_one 
2 shape h2   1 670 34 0 1 stage_one 
2 shape c1   1 711 35 0 1 stage_one 
2 color b1   1 488 36 1 0 stage_one 
2 color b2   1 439 37 0 1 stage_one 
2 shape h1   1 517 38 1 0 stage_one 
2 shape h1   1 500 39 0 1 stage_one 
2 shape h2   1 939 40 0 1 stage_one 
2 shape c2   1 542 41 0 1 stage_one 
2 color w2   1 552 42 1 0 stage_one 
2 color b1   1 480 43 0 1 stage_one 
2 shape c1   1 1055 44 1 0 stage_one 
2 shape c1   1 461 45 0 1 stage_one 
2 color w2   1 332 46 1 0 stage_one 
2 color b2   1 429 47 0 1 stage_one 
2 shape c2   1 474 48 1 0 stage_one 
2 shape h2   1 638 49 0 1 stage_one 
2 color w1   1 388 50 1 0 stage_one 
2 color b2   1 520 51 0 1 stage_one 
2 color w1   1 513 52 0 1 stage_one 
2 shape h1   1 400 53 1 0 stage_one 
2 color w2   1 585 54 1 0 stage_one 
2 color b1   1 342 55 0 1 stage_one 
2 color w2   1 669 56 0 1 stage_one 
2 color w1   1 591 57 0 1 stage_one 
2 color b2   1 399 58 0 1 stage_one 
2 shape c2   1 454 59 1 0 stage_one 
2 color b1   1 474 60 1 0 stage_one 
2 shape h2   1 692 61 1 0 stage_one 
2 shape h1   1 548 62 0 1 stage_one 
2 shape c1   1 563 63 0 1 stage_one 
3 color w2   1 1102 1 0 0 stage_two_a 
3 shape c2   1 549 2 1 0 stage_two_a 
3 color b1   1 530 3 1 0 stage_two_a 
3 color w1   1 533 4 0 1 stage_two_a 
3 color b1   1 427 5 0 1 stage_two_a 
3 shape c2   1 474 6 1 0 stage_two_a 
3 shape c1   1 519 7 0 1 stage_two_a 
3 color w1   1 463 8 1 0 stage_two_a 
3 color b1   1 562 9 0 1 stage_two_a 
3 color w2   1 420 10 0 1 stage_two_a 
3 shape c1   1 540 11 1 0 stage_two_a 
3 shape h2   1 781 12 0 1 stage_two_a 
3 color w2   1 431 13 1 0 stage_two_a 
3 color w2   1 396 14 0 1 stage_two_a 
3 shape h1   1 535 15 1 0 stage_two_a 
3 shape c1   1 580 16 0 1 stage_two_a 
3 color w2   1 592 17 1 0 stage_two_a 
3 color b2   1 541 18 0 1 stage_two_a 
3 shape c2   1 457 19 1 0 stage_two_a 
3 color b2   1 493 20 1 0 stage_two_a 
3 shape h2   1 628 21 1 0 stage_two_a 
3 shape h1   1 521 22 0 1 stage_two_a 
3 shape h2   1 627 23 0 1 stage_two_a 
3 shape c2   1 511 24 0 1 stage_two_a 
3 shape c2   1 384 25 0 1 stage_two_a 
3 color b2   1 441 26 1 0 stage_two_a 
3 color w1   1 448 27 0 1 stage_two_a 
3 color w1   1 435 28 0 1 stage_two_a 
3 color b1   1 476 29 0 1 stage_two_a 
3 shape h1   1 579 30 1 0 stage_two_a 
3 color b2   1 567 31 1 0 stage_two_a 
3 color w2   1 496 32 0 1 stage_two_a 
3 shape h2   1 478 33 1 0 stage_two_a 
3 shape h1   1 527 34 0 1 stage_two_a 
3 color b2   1 494 35 1 0 stage_two_a 
3 shape c2   1 503 36 1 0 stage_two_a 
3 color b1   1 454 37 1 0 stage_two_a 
3 color w1   1 529 38 0 1 stage_two_a 
3 shape h2   1 509 39 1 0 stage_two_a 
3 shape c2   1 514 40 0 1 stage_two_a 
3 color b2   1 457 41 1 0 stage_two_a 
3 color b1   1 460 42 0 1 stage_two_a 
3 shape h2   1 500 43 1 0 stage_two_a 
3 color w2   1 449 44 1 0 stage_two_a 
3 shape c1   1 625 45 1 0 stage_two_a 
3 color w2   1 792 46 1 0 stage_two_a 
3 shape c2   1 435 47 1 0 stage_two_a 
3 shape h1   1 541 48 0 1 stage_two_a 
3 shape h2   1 500 49 0 1 stage_two_a 
3 color b2   1 444 50 1 0 stage_two_a 
3 shape h2   1 465 51 1 0 stage_two_a 
3 color b1   1 440 52 1 0 stage_two_a 
3 color b2   1 455 53 0 1 stage_two_a 
3 color w1   1 399 54 0 1 stage_two_a 
3 shape c2   1 357 55 1 0 stage_two_a 
3 shape h1   2 362 55 0 1 stage_two_a 
3 shape h2   1 883 56 0 1 stage_two_a 
3 shape h1   1 581 57 0 1 stage_two_a 
3 shape h1   1 440 58 0 1 stage_two_a 
3 shape h2   1 461 59 0 1 stage_two_a 
3 color b1   1 448 60 1 0 stage_two_a 
3 color b2   1 369 61 0 1 stage_two_a 
3 shape h2   1 435 62 1 0 stage_two_a 
3 shape c2   1 399 63 0 1 stage_two_a 
3 color b2   1 441 64 1 0 stage_two_a 
3 color w2   1 489 65 0 1 stage_two_a 
3 shape h1   1 478 66 1 0 stage_two_a 
3 color w1   1 421 67 1 0 stage_two_a 
3 shape h1   1 435 68 1 0 stage_two_a 
3 shape c1   1 617 69 0 1 stage_two_a 
3 color w2   1 450 70 1 0 stage_two_a 
3 color b1   1 402 71 0 1 stage_two_a 
3 shape c1   1 535 72 1 0 stage_two_a 
3 shape h2   1 489 73 0 1 stage_two_a 
3 shape h2   1 649 74 0 1 stage_two_a 
3 color b2   1 1094 75 1 0 stage_two_a 
3 color b2   1 494 76 0 1 stage_two_a 
3 shape h2   1 540 77 1 0 stage_two_a 
3 color w1   1 661 78 1 0 stage_two_a 
3 shape h1   1 532 79 1 0 stage_two_a 
3 color b2   1 479 80 1 0 stage_two_a 
3 color w1   1 486 81 0 1 stage_two_a 
3 color w1   1 437 82 0 1 stage_two_a 
3 shape c2   1 548 83 1 0 stage_two_a 
3 color b1   1 577 84 1 0 stage_two_a 
3 shape h2   1 603 85 1 0 stage_two_a 
3 shape c1   1 535 86 0 1 stage_two_a 
3 shape h2   1 664 87 0 1 stage_two_a 
3 shape h2   1 632 88 0 1 stage_two_a 
3 color w2   1 625 89 1 0 stage_two_a 
3 color b2   1 564 90 0 1 stage_two_a 
3 color b1   1 503 91 0 1 stage_two_a 
3 shape h2   1 423 92 1 0 stage_two_a 
3 color w1   1 361 93 1 0 stage_two_a 
3 shape h2   1 678 94 1 0 stage_two_a 
3 color w2   1 1166 95 1 0 stage_two_a 
3 shape c2   1 595 96 1 0 stage_two_a 
3 shape c1   1 538 97 0 1 stage_two_a 
3 color b1   1 586 98 1 0 stage_two_a 
3 color b1   1 321 99 0 1 stage_two_a 
4 shape h2   1 941 1 0 0 stage_two_b 
4 color b2   1 506 2 1 0 stage_two_b 
4 color w1   1 463 3 0 1 stage_two_b 
4 shape c2   1 489 4 1 0 stage_two_b 
4 shape h2   1 1172 5 0 1 stage_two_b 
4 shape h2   1 396 6 0 1 stage_two_b 
4 shape h1   1 583 7 0 1 stage_two_b 
4 shape h2   1 482 8 0 1 stage_two_b 
4 shape c1   1 567 9 0 1 stage_two_b 
4 color b1   1 534 10 1 0 stage_two_b 
4 color w1   1 555 11 0 1 stage_two_b 
4 shape c2   1 480 12 1 0 stage_two_b 
4 shape h2   1 1000 13 0 1 stage_two_b 
4 shape c1   1 1449 14 0 1 stage_two_b 
4 color b2   1 502 15 1 0 stage_two_b 
4 color b2   1 457 16 0 1 stage_two_b 
4 color w2   1 517 17 0 1 stage_two_b 
4 shape h1   1 582 18 1 0 stage_two_b 
4 shape h1   1 525 19 0 1 stage_two_b 
4 color w1   1 484 20 1 0 stage_two_b 
4 shape h2   1 699 21 1 0 stage_two_b 
4 color w2   1 537 22 1 0 stage_two_b 
4 color w1   1 496 23 0 1 stage_two_b 
4 shape c1   1 582 24 1 0 stage_two_b 
4 shape h2   1 586 25 0 1 stage_two_b 
4 color w2   1 429 26 1 0 stage_two_b 
4 shape c2   1 514 27 1 0 stage_two_b 
4 shape c1   1 555 28 0 1 stage_two_b 
4 color b1   1 476 29 1 0 stage_two_b 
4 color b1   1 429 30 0 1 stage_two_b 
4 shape h2   1 795 31 1 0 stage_two_b 
4 shape c2   1 421 32 0 1 stage_two_b 
4 shape h1   1 536 33 0 1 stage_two_b 
4 shape c2   1 679 34 0 1 stage_two_b 
4 color w2   1 700 35 1 0 stage_two_b 
4 color b1   1 494 36 0 1 stage_two_b 
4 color b1   1 438 37 0 1 stage_two_b 
4 color b1   1 407 38 0 1 stage_two_b 
4 color b1   1 311 39 0 1 stage_two_b 
4 shape c2   1 437 40 1 0 stage_two_b 
4 color w2   1 391 41 1 0 stage_two_b 
4 shape c2   1 407 42 1 0 stage_two_b 
4 color b1   1 487 43 1 0 stage_two_b 
4 color w2   1 449 44 0 1 stage_two_b 
4 shape c1   1 636 45 1 0 stage_two_b 
4 shape c2   1 507 46 0 1 stage_two_b 
4 color w2   1 433 47 1 0 stage_two_b 
4 color b2   1 481 48 0 1 stage_two_b 
4 color w2   1 689 49 0 1 stage_two_b 
4 color w2   1 409 50 0 1 stage_two_b 
4 shape h2   1 532 51 1 0 stage_two_b 
4 color b1   1 889 52 1 0 stage_two_b 
4 shape c2   1 483 53 1 0 stage_two_b 
4 shape c1   1 559 54 0 1 stage_two_b 
4 shape h1   1 547 55 0 1 stage_two_b 
4 shape h1   1 998 56 0 1 stage_two_b 
4 color w2   1 542 57 1 0 stage_two_b 
4 shape c1   1 595 58 1 0 stage_two_b 
4 color b1   1 590 59 1 0 stage_two_b 
4 color b1   1 360 60 0 1 stage_two_b 
4 color b2   1 343 61 0 1 stage_two_b 
4 shape h1   1 361 62 1 0 stage_two_b 
4 color b2   1 390 63 1 0 stage_two_b 
4 shape h2   1 490 64 1 0 stage_two_b 
4 shape h1   1 452 65 0 1 stage_two_b 
4 shape c2   1 398 66 0 1 stage_two_b 
4 shape h2   1 455 67 0 1 stage_two_b 
4 color w1   1 542 68 1 0 stage_two_b 
4 shape c1   1 1025 69 1 0 stage_two_b 
4 shape c1   1 413 70 0 1 stage_two_b 
4 color b2   1 463 71 1 0 stage_two_b 
4 color b1   1 420 72 0 1 stage_two_b 
4 color b2   1 462 73 0 1 stage_two_b 
4 shape h2   1 822 74 1 0 stage_two_b 
4 color b2   1 467 75 1 0 stage_two_b 
4 color b2   1 453 76 0 1 stage_two_b 
4 color w2   1 474 77 0 1 stage_two_b 
4 shape c1   1 629 78 1 0 stage_two_b 
4 color b1   1 562 79 1 0 stage_two_b 
4 color w2   1 519 80 0 1 stage_two_b 
4 shape c1   1 525 81 1 0 stage_two_b 
4 color b1   1 488 82 1 0 stage_two_b 
4 color b1   1 348 83 0 1 stage_two_b 
4 color w2   1 470 84 0 1 stage_two_b 
4 color b1   1 507 85 0 1 stage_two_b 
4 color b2   1 405 86 0 1 stage_two_b 
4 shape h2   1 644 87 1 0 stage_two_b 
4 color w2   1 414 88 1 0 stage_two_b 
4 color b2   1 433 89 0 1 stage_two_b 
4 color b2   1 395 90 0 1 stage_two_b 
4 shape c2   1 480 91 1 0 stage_two_b 
4 shape h1   1 545 92 0 1 stage_two_b 
4 shape h1   1 384 93 0 1 stage_two_b 
4 shape h2   1 403 94 0 1 stage_two_b 
4 shape h2   1 384 95 0 1 stage_two_b 
4 shape c2   1 510 96 0 1 stage_two_b 
4 shape h2   1 786 97 0 1 stage_two_b 
4 color b1   1 544 98 1 0 stage_two_b 
4 shape h1   1 529 99 1 0 stage_two_b 
4 color w1   1 460 100 1 0 stage_two_b 
5 color b2   1 1739 1 0 0 stage_three_a 
5 shape c2   1 1005 2 1 0 stage_three_a 
5 color w1   1 1714 3 1 0 stage_three_a 
5 color w1   1 869 4 0 1 stage_three_a 
5 shape h2   1 1816 5 1 0 stage_three_a 
5 shape c1   1 1797 6 0 1 stage_three_a 
5 color w2   1 1736 7 1 0 stage_three_a 
5 shape h1   1 2916 8 1 0 stage_three_a 
5 shape c2   1 2137 9 0 1 stage_three_a 
5 shape c2   1 1002 10 0 1 stage_three_a 
5 color w1   1 1739 11 1 0 stage_three_a 
5 shape h1   1 3283 12 1 0 stage_three_a 
5 color w2   1 1949 13 1 0 stage_three_a 
5 shape c1   1 1295 14 1 0 stage_three_a 
5 color w2   1 1274 15 1 0 stage_three_a 
5 shape h1   1 2025 16 1 0 stage_three_a 
5 color w1   1 2256 17 1 0 stage_three_a 
5 shape c2   1 1593 18 1 0 stage_three_a 
5 color b1   1 1075 19 1 0 stage_three_a 
5 color w2   1 2251 20 0 1 stage_three_a 
5 color b2   1 2117 21 0 1 stage_three_a 
5 color w1   1 1401 22 0 1 stage_three_a 
5 shape h1   1 1026 23 1 0 stage_three_a 
5 shape c2   1 1536 24 0 1 stage_three_a 
5 shape h2   1 1543 25 0 1 stage_three_a 
5 color w2   1 1518 26 1 0 stage_three_a 
5 shape c2   1 2226 27 1 0 stage_three_a 
5 shape c1   1 1650 28 0 1 stage_three_a 
5 color b2   1 1235 29 1 0 stage_three_a 
5 shape h1   1 952 30 1 0 stage_three_a 
5 shape c2   1 2461 31 0 1 stage_three_a 
5 color w1   1 1772 32 1 0 stage_three_a 
5 shape c2   1 1375 33 1 0 stage_three_a 
5 shape h2   1 2848 34 0 1 stage_three_a 
5 shape c2   1 3104 35 0 1 stage_three_a 
5 shape h1   1 930 36 0 1 stage_three_a 
5 shape c2   1 780 37 0 1 stage_three_a 
5 shape c1   1 866 38 0 1 stage_three_a 
5 color b1   1 867 39 1 0 stage_three_a 
5 color b1   1 763 40 0 1 stage_three_a 
5 color w1   1 1879 41 0 1 stage_three_a 
5 color b1   1 912 42 0 1 stage_three_a 
5 color w1   1 1225 43 0 1 stage_three_a 
5 color b2   1 831 44 0 1 stage_three_a 
5 color b2   1 852 45 0 1 stage_three_a 
5 shape c2   1 1318 46 1 0 stage_three_a 
5 color w2   1 1374 47 1 0 stage_three_a 
5 shape h1   1 1684 48 1 0 stage_three_a 
5 shape h1   1 776 49 0 1 stage_three_a 
5 color w1   1 2605 50 1 0 stage_three_a 
5 color w2   1 1949 51 0 1 stage_three_a 
5 color w2   1 684 52 0 1 stage_three_a 
5 shape c2   1 2550 53 1 0 stage_three_a 
5 shape h1   1 998 54 0 1 stage_three_a 
5 color w1   1 1088 55 1 0 stage_three_a 
5 color b1   1 734 56 0 1 stage_three_a 
5 shape h1   1 1508 57 1 0 stage_three_a 
5 color w1   1 930 58 1 0 stage_three_a 
5 color b1   2 2389 58 0 1 stage_three_a 
5 color w2   1 1912 59 0 1 stage_three_a 
5 color w2   1 2765 60 0 1 stage_three_a 
5 color b1   1 1247 61 0 1 stage_three_a 
5 shape h2   1 1038 62 1 0 stage_three_a 
5 shape h1   1 1059 63 0 1 stage_three_a 
5 color b2   1 925 64 1 0 stage_three_a 
5 shape c1   1 1115 65 1 0 stage_three_a 
5 shape h2   1 898 66 0 1 stage_three_a 
5 color w2   1 850 67 1 0 stage_three_a 
5 color b2   1 1361 68 0 1 stage_three_a 
5 shape c2   1 1438 69 1 0 stage_three_a 
5 shape c1   1 1713 70 0 1 stage_three_a 
5 color b2   1 1507 71 1 0 stage_three_a 
5 color b1   1 672 72 0 1 stage_three_a 
5 shape h2   1 1343 73 1 0 stage_three_a 
5 shape c2   1 992 74 0 1 stage_three_a 
5 shape h2   1 1038 75 0 1 stage_three_a 
5 color w1   1 2210 76 1 0 stage_three_a 
5 color b2   1 1591 77 0 1 stage_three_a 
5 shape h1   1 972 78 1 0 stage_three_a 
5 shape h1   1 1001 79 0 1 stage_three_a 
5 color b2   1 2172 80 1 0 stage_three_a 
5 shape h2   1 1419 81 1 0 stage_three_a 
5 shape h2   1 588 82 0 1 stage_three_a 
5 shape h1   1 1150 83 0 1 stage_three_a 
5 shape c1   1 2637 84 0 1 stage_three_a 
5 color w2   1 1413 85 1 0 stage_three_a 
5 color b1   1 1425 86 0 1 stage_three_a 
5 color b1   1 832 87 0 1 stage_three_a 
5 shape h2   1 1164 88 1 0 stage_three_a 
5 color b2   1 919 89 1 0 stage_three_a 
5 shape h1   1 1221 90 1 0 stage_three_a 
5 color w1   1 1599 91 1 0 stage_three_a 
5 shape c2   1 1359 92 1 0 stage_three_a 
5 shape h2   1 1529 93 0 1 stage_three_a 
5 shape h1   1 1579 94 0 1 stage_three_a 
5 color b1   1 1575 95 1 0 stage_three_a 
5 color w1   1 988 96 0 1 stage_three_a 
5 color w1   1 613 97 0 1 stage_three_a 
5 shape h1   1 1541 98 1 0 stage_three_a 
5 color w1   1 1204 99 1 0 stage_three_a 
6 shape c1   1 2508 1 0 0 stage_three_b 
6 shape h1   1 1063 2 0 1 stage_three_b 
6 color b1   1 1325 3 1 0 stage_three_b 
6 shape h1   1 769 4 1 0 stage_three_b 
6 color w1   1 869 5 1 0 stage_three_b 
6 color w2   1 1022 6 0 1 stage_three_b 
6 shape h2   1 754 7 1 0 stage_three_b 
6 shape c1   1 848 8 0 1 stage_three_b 
6 color b2   1 1622 9 1 0 stage_three_b 
6 shape h1   1 2207 10 1 0 stage_three_b 
6 color b2   1 678 11 1 0 stage_three_b 
6 color w2   1 668 12 0 1 stage_three_b 
6 shape h2   1 655 13 1 0 stage_three_b 
6 color b1   1 1471 14 1 0 stage_three_b 
6 color b1   1 637 15 0 1 stage_three_b 
6 color w2   1 1532 16 0 1 stage_three_b 
6 color w1   1 554 17 0 1 stage_three_b 
6 shape c1   2 1077 17 1 0 stage_three_b 
6 color b1   1 1324 18 0 1 stage_three_b 
6 shape h1   1 913 19 1 0 stage_three_b 
6 color w1   1 1653 20 1 0 stage_three_b 
6 color w2   1 565 21 0 1 stage_three_b 
6 shape h2   1 532 22 1 0 stage_three_b 
6 color w2   1 761 23 1 0 stage_three_b 
6 shape c1   1 1131 24 1 0 stage_three_b 
6 shape c1   1 918 25 0 1 stage_three_b 
6 shape h2   1 677 26 0 1 stage_three_b 
6 color b2   1 813 27 1 0 stage_three_b 
6 color b2   1 646 28 0 1 stage_three_b 
6 shape h2   1 1435 29 1 0 stage_three_b 
6 shape c1   1 1786 30 0 1 stage_three_b 
6 shape c2   1 948 31 0 1 stage_three_b 
6 shape c1   1 670 32 0 1 stage_three_b 
6 shape h1   1 976 33 0 1 stage_three_b 
6 shape h1   1 667 34 0 1 stage_three_b 
6 color b2   1 1293 35 1 0 stage_three_b 
6 color b1   1 638 36 0 1 stage_three_b 
6 color b1   1 528 37 0 1 stage_three_b 
6 shape h2   1 728 38 1 0 stage_three_b 
6 color w2   1 801 39 1 0 stage_three_b 
6 color b2   1 672 40 0 1 stage_three_b 
6 shape c2   1 1405 41 1 0 stage_three_b 
6 color b2   1 946 42 1 0 stage_three_b 
6 shape c1   1 833 43 1 0 stage_three_b 
6 shape h2   1 684 44 0 1 stage_three_b 
6 color w2   1 742 45 1 0 stage_three_b 
6 color b1   1 1734 46 0 1 stage_three_b 
6 shape c1   1 963 47 1 0 stage_three_b 
6 shape c1   1 573 48 0 1 stage_three_b 
6 shape h2   1 1173 49 0 1 stage_three_b 
6 color w1   1 575 50 1 0 stage_three_b 
6 shape c2   1 999 51 1 0 stage_three_b 
6 shape h1   1 618 52 0 1 stage_three_b 
6 color b1   1 688 53 1 0 stage_three_b 
6 shape h1   1 954 54 1 0 stage_three_b 
6 color b1   1 816 55 1 0 stage_three_b 
6 shape c1   1 1039 56 1 0 stage_three_b 
6 color b2   1 714 57 1 0 stage_three_b 
6 shape h2   1 682 58 1 0 stage_three_b 
6 shape h1   1 730 59 0 1 stage_three_b 
6 color b1   1 721 60 1 0 stage_three_b 
6 color w1   1 612 61 0 1 stage_three_b 
6 shape c2   1 553 62 1 0 stage_three_b 
6 color w1   1 634 63 1 0 stage_three_b 
6 color w2   1 729 64 0 1 stage_three_b 
6 color w1   1 563 65 0 1 stage_three_b 
6 color w1   1 516 66 0 1 stage_three_b 
6 color w1   1 443 67 0 1 stage_three_b 
6 shape h2   1 679 68 1 0 stage_three_b 
6 shape c1   1 1062 69 0 1 stage_three_b 
6 color b2   1 617 70 1 0 stage_three_b 
6 color w2   1 1210 71 0 1 stage_three_b 
6 color b1   1 969 72 0 1 stage_three_b 
6 shape c2   1 651 73 1 0 stage_three_b 
6 shape h1   1 637 74 0 1 stage_three_b 
6 color w2   1 617 75 1 0 stage_three_b 
6 shape c1   1 1411 76 1 0 stage_three_b 
6 shape c1   1 1355 77 0 1 stage_three_b 
6 shape c2   1 1224 78 0 1 stage_three_b 
6 color w1   1 626 79 1 0 stage_three_b 
6 shape c1   1 1163 80 1 0 stage_three_b 
6 color b1   1 605 81 1 0 stage_three_b 
6 shape c1   1 1084 82 1 0 stage_three_b 
6 color b1   1 1081 83 1 0 stage_three_b 
6 color w2   1 996 84 0 1 stage_three_b 
6 color b2   1 659 85 0 1 stage_three_b 
6 color b2   1 608 86 0 1 stage_three_b 
6 shape c1   1 710 87 1 0 stage_three_b 
6 color b1   1 1174 88 1 0 stage_three_b 
6 shape c1   1 1188 89 1 0 stage_three_b 
6 color w2   1 965 90 1 0 stage_three_b 
6 color w1   1 503 91 0 1 stage_three_b 
6 color b2   1 519 92 0 1 stage_three_b 
6 shape h1   1 662 93 1 0 stage_three_b 
6 shape c1   1 1033 94 0 1 stage_three_b 
6 shape h1   1 552 95 0 1 stage_three_b 
6 shape h2   1 819 96 0 1 stage_three_b 
6 color b2   1 652 97 1 0 stage_three_b 
6 shape h2   1 929 98 1 0 stage_three_b 
6 shape c1   1 519 99 0 1 stage_three_b 
