# Supplementary material for: Target-Response Associations Can Produce Response-Congruency Effects Without Task-Switching Costs
Source: Front Psychol. 2019 Feb 11;10:40. doi: 10.3389/fpsyg.2019.00040 (PMC6378947; doi:10.3389/fpsyg.2019.00040)
Supplement: DATA SHEET S1 — Dataset in Experiment 1 and 2. [file Data_Sheet_1.ZIP › Data/Exp1/subject9.txt]

1 shape h2   1 1199 1 0 0 practice 
1 shape c2   1 682 2 0 1 practice 
1 color w2   1 903 3 1 0 practice 
1 color w1   1 596 4 0 1 practice 
1 color b2   1 517 5 0 1 practice 
1 color b1   1 642 6 0 1 practice 
1 shape c1   1 544 7 1 0 practice 
1 shape h1   1 585 8 0 1 practice 
1 shape h1   1 869 9 0 1 practice 
1 shape c2   1 692 10 0 1 practice 
1 shape c1   1 694 11 0 1 practice 
1 color w2   1 714 12 1 0 practice 
1 color b2   1 649 13 0 1 practice 
1 color w1   1 572 14 0 1 practice 
1 shape h2   1 848 15 1 0 practice 
1 color b1   1 506 16 1 0 practice 
1 color w1   1 431 17 0 1 practice 
1 color b1   1 547 18 0 1 practice 
1 color w2   1 480 19 0 1 practice 
1 color b2   1 627 20 0 1 practice 
1 shape c1   1 586 21 1 0 practice 
1 shape h2   1 579 22 0 1 practice 
1 shape h1   2 982 22 0 1 practice 
1 color b2   1 667 23 1 0 practice 
1 color b1   1 568 24 0 1 practice 
1 color w1   1 542 25 0 1 practice 
1 color w2   1 650 26 0 1 practice 
1 shape c2   1 632 27 1 0 practice 
1 shape c1   1 374 28 0 1 practice 
1 shape h1   2 1191 28 0 1 practice 
1 shape h2   1 590 29 0 1 practice 
1 shape c2   1 540 30 0 1 practice 
2 shape c1   1 723 1 0 0 stage_one 
2 color w2   1 376 2 1 0 stage_one 
2 shape h2   1 574 3 1 0 stage_one 
2 color w1   1 368 4 1 0 stage_one 
2 color b2   1 450 5 0 1 stage_one 
2 color b1   1 459 6 0 1 stage_one 
2 shape h1   1 863 7 1 0 stage_one 
2 color b1   1 471 8 1 0 stage_one 
2 color w1   1 475 9 0 1 stage_one 
2 color w2   1 416 10 0 1 stage_one 
2 color b2   1 398 11 0 1 stage_one 
2 shape c2   1 321 12 1 0 stage_one 
2 shape h2   1 632 13 0 1 stage_one 
2 color b2   1 555 14 1 0 stage_one 
2 shape c2   1 488 15 1 0 stage_one 
2 color w1   1 526 16 1 0 stage_one 
2 color b1   1 380 17 0 1 stage_one 
2 color w2   1 604 18 0 1 stage_one 
2 color b1   1 466 19 0 1 stage_one 
2 color w1   1 497 20 0 1 stage_one 
2 shape h1   1 879 21 1 0 stage_one 
2 shape c1   1 577 22 0 1 stage_one 
2 color w2   1 593 23 1 0 stage_one 
2 shape h1   1 1181 24 1 0 stage_one 
2 color b2   1 478 25 1 0 stage_one 
2 shape c2   1 494 26 1 0 stage_one 
2 shape c1   1 687 27 0 1 stage_one 
2 color b2   1 529 28 1 0 stage_one 
2 color w2   1 583 29 0 1 stage_one 
2 shape h2   1 466 30 1 0 stage_one 
2 color b1   1 444 31 1 0 stage_one 
2 shape c1   2 435 31 1 0 stage_one 
2 color w1   1 603 32 0 1 stage_one 
2 color b1   1 471 33 0 1 stage_one 
2 shape h2   1 1218 34 1 0 stage_one 
2 shape c2   1 548 35 0 1 stage_one 
2 shape h1   1 940 36 0 1 stage_one 
2 shape h2   1 587 37 0 1 stage_one 
2 color b2   1 541 38 1 0 stage_one 
2 shape c2   1 478 39 1 0 stage_one 
2 shape h1   1 812 40 0 1 stage_one 
2 color w2   1 603 41 1 0 stage_one 
2 color w1   1 543 42 0 1 stage_one 
2 color w1   1 359 43 0 1 stage_one 
2 color b1   1 459 44 0 1 stage_one 
2 color b2   1 371 45 0 1 stage_one 
2 shape c1   2 366 45 1 0 stage_one 
2 shape c1   1 737 46 1 0 stage_one 
2 shape h2   1 670 47 0 1 stage_one 
2 shape c2   1 658 48 0 1 stage_one 
2 shape h1   1 792 49 0 1 stage_one 
2 color w2   1 612 50 1 0 stage_one 
2 shape h2   1 599 51 1 0 stage_one 
2 color b1   1 513 52 1 0 stage_one 
2 shape c1   1 496 53 1 0 stage_one 
2 color w1   1 547 54 1 0 stage_one 
2 shape h1   1 925 55 1 0 stage_one 
2 shape c2   1 498 56 0 1 stage_one 
2 shape h1   1 761 57 0 1 stage_one 
2 color b2   1 493 58 1 0 stage_one 
2 shape c2   1 546 59 1 0 stage_one 
2 shape c1   2 382 59 0 1 stage_one 
2 shape h2   1 663 60 0 1 stage_one 
2 color w2   1 499 61 1 0 stage_one 
3 shape c2   1 1255 1 0 0 stage_two_a 
3 color b1   1 831 2 1 0 stage_two_a 
3 shape h1   1 1038 3 1 0 stage_two_a 
3 color w1   1 509 4 1 0 stage_two_a 
3 shape c1   1 673 5 1 0 stage_two_a 
3 shape h1   1 976 6 0 1 stage_two_a 
3 shape c1   1 573 7 0 1 stage_two_a 
3 color b1   1 544 8 1 0 stage_two_a 
3 shape c1   1 662 9 1 0 stage_two_a 
3 shape c2   1 487 10 0 1 stage_two_a 
3 color w1   1 523 11 1 0 stage_two_a 
3 shape h1   1 832 12 1 0 stage_two_a 
3 color b1   1 526 13 1 0 stage_two_a 
3 color b2   1 666 14 0 1 stage_two_a 
3 color w2   1 551 15 0 1 stage_two_a 
3 shape h2   1 790 16 1 0 stage_two_a 
3 color b2   1 693 17 1 0 stage_two_a 
3 color b1   1 458 18 0 1 stage_two_a 
3 shape c2   1 471 19 1 0 stage_two_a 
3 shape c2   1 528 20 0 1 stage_two_a 
3 color w1   1 566 21 1 0 stage_two_a 
3 shape c2   1 431 22 1 0 stage_two_a 
3 color w1   1 406 23 1 0 stage_two_a 
3 shape h2   1 500 24 1 0 stage_two_a 
3 color b2   1 688 25 1 0 stage_two_a 
3 shape c2   1 587 26 1 0 stage_two_a 
3 shape c1   1 837 27 0 1 stage_two_a 
3 color b2   1 555 28 1 0 stage_two_a 
3 color w2   1 576 29 0 1 stage_two_a 
3 color w1   1 545 30 0 1 stage_two_a 
3 shape h2   1 548 31 1 0 stage_two_a 
3 color b2   1 680 32 1 0 stage_two_a 
3 shape h2   1 430 33 1 0 stage_two_a 
3 color b2   1 495 34 1 0 stage_two_a 
3 shape h2   1 484 35 1 0 stage_two_a 
3 color b2   1 563 36 1 0 stage_two_a 
3 shape h2   1 337 37 1 0 stage_two_a 
3 shape c1   1 624 38 0 1 stage_two_a 
3 color b2   1 553 39 1 0 stage_two_a 
3 color w1   1 625 40 0 1 stage_two_a 
3 shape h1   1 648 41 1 0 stage_two_a 
3 shape h2   1 509 42 0 1 stage_two_a 
3 color w2   1 645 43 1 0 stage_two_a 
3 shape c2   1 546 44 1 0 stage_two_a 
3 color b1   1 439 45 1 0 stage_two_a 
3 color b2   1 507 46 0 1 stage_two_a 
3 shape h1   1 688 47 1 0 stage_two_a 
3 shape c1   1 629 48 0 1 stage_two_a 
3 color b1   1 708 49 1 0 stage_two_a 
3 shape c1   1 610 50 1 0 stage_two_a 
3 shape h1   1 639 51 0 1 stage_two_a 
3 shape h1   1 563 52 0 1 stage_two_a 
3 color w2   1 529 53 1 0 stage_two_a 
3 shape h1   1 747 54 1 0 stage_two_a 
3 color w2   1 562 55 1 0 stage_two_a 
3 color w2   1 1016 56 0 1 stage_two_a 
3 color b1   1 533 57 0 1 stage_two_a 
3 color w1   1 575 58 0 1 stage_two_a 
3 shape h1   1 900 59 1 0 stage_two_a 
3 shape c2   1 536 60 0 1 stage_two_a 
3 shape c1   1 560 61 0 1 stage_two_a 
3 shape c1   1 406 62 0 1 stage_two_a 
3 shape c2   1 431 63 0 1 stage_two_a 
3 color b1   1 471 64 1 0 stage_two_a 
3 shape c2   1 558 65 1 0 stage_two_a 
3 color w1   1 420 66 1 0 stage_two_a 
3 color w1   1 518 67 0 1 stage_two_a 
3 shape h2   1 499 68 1 0 stage_two_a 
3 color b2   1 548 69 1 0 stage_two_a 
3 shape h2   1 517 70 1 0 stage_two_a 
3 color w1   1 580 71 1 0 stage_two_a 
3 shape c1   1 654 72 1 0 stage_two_a 
3 color b1   1 735 73 1 0 stage_two_a 
3 color w1   1 535 74 0 1 stage_two_a 
3 color w2   1 489 75 0 1 stage_two_a 
3 shape c1   1 549 76 1 0 stage_two_a 
3 color w2   1 559 77 1 0 stage_two_a 
3 shape h1   1 1293 78 1 0 stage_two_a 
3 color b1   1 659 79 1 0 stage_two_a 
3 shape c1   1 564 80 1 0 stage_two_a 
3 color w1   1 533 81 1 0 stage_two_a 
3 shape c1   1 532 82 1 0 stage_two_a 
3 shape c2   1 405 83 0 1 stage_two_a 
3 color w2   1 471 84 1 0 stage_two_a 
3 color w1   1 417 85 0 1 stage_two_a 
3 shape c1   1 459 86 1 0 stage_two_a 
3 shape h1   1 549 87 0 1 stage_two_a 
3 shape c2   1 462 88 0 1 stage_two_a 
3 color w1   1 504 89 1 0 stage_two_a 
3 color b2   1 559 90 0 1 stage_two_a 
3 color w2   1 771 91 0 1 stage_two_a 
3 color w1   1 574 92 0 1 stage_two_a 
3 color b1   1 581 93 0 1 stage_two_a 
3 shape c2   1 492 94 1 0 stage_two_a 
3 color b2   1 898 95 1 0 stage_two_a 
3 shape c1   1 643 96 1 0 stage_two_a 
3 shape h2   1 880 97 0 1 stage_two_a 
3 color w2   1 502 98 1 0 stage_two_a 
3 shape h2   1 721 99 1 0 stage_two_a 
3 color b2   1 546 100 1 0 stage_two_a 
4 color w1   1 803 1 0 0 stage_two_b 
4 shape c1   1 629 2 1 0 stage_two_b 
4 shape c1   1 431 3 0 1 stage_two_b 
4 shape c2   1 475 4 0 1 stage_two_b 
4 color w1   1 407 5 1 0 stage_two_b 
4 color b2   1 468 6 0 1 stage_two_b 
4 shape c2   1 431 7 1 0 stage_two_b 
4 color b1   1 508 8 1 0 stage_two_b 
4 color b1   1 481 9 0 1 stage_two_b 
4 color w1   1 555 10 0 1 stage_two_b 
4 shape h2   1 648 11 1 0 stage_two_b 
4 color w1   1 531 12 1 0 stage_two_b 
4 shape c1   1 484 13 1 0 stage_two_b 
4 shape h2   1 615 14 0 1 stage_two_b 
4 color b1   1 500 15 1 0 stage_two_b 
4 shape c2   1 534 16 1 0 stage_two_b 
4 color w2   1 603 17 1 0 stage_two_b 
4 shape c2   1 578 18 1 0 stage_two_b 
4 shape h1   1 540 19 0 1 stage_two_b 
4 shape h2   1 723 20 0 1 stage_two_b 
4 color w2   1 712 21 1 0 stage_two_b 
4 shape h2   2 550 21 1 0 stage_two_b 
4 color b2   1 1106 22 0 1 stage_two_b 
4 shape c1   1 646 23 1 0 stage_two_b 
4 shape c2   1 636 24 0 1 stage_two_b 
4 color w2   1 558 25 1 0 stage_two_b 
4 shape c1   1 550 26 1 0 stage_two_b 
4 shape h2   1 589 27 0 1 stage_two_b 
4 color b2   1 601 28 1 0 stage_two_b 
4 shape c1   1 673 29 1 0 stage_two_b 
4 shape h1   1 775 30 0 1 stage_two_b 
4 color w1   1 602 31 1 0 stage_two_b 
4 color w2   1 549 32 0 1 stage_two_b 
4 color w2   1 792 33 0 1 stage_two_b 
4 shape h1   1 632 34 1 0 stage_two_b 
4 color w2   1 463 35 1 0 stage_two_b 
4 color w2   1 449 36 0 1 stage_two_b 
4 color w1   1 431 37 0 1 stage_two_b 
4 shape h2   1 519 38 1 0 stage_two_b 
4 shape c1   1 503 39 0 1 stage_two_b 
4 color b2   1 693 40 1 0 stage_two_b 
4 color b2   1 500 41 0 1 stage_two_b 
4 shape h2   1 704 42 1 0 stage_two_b 
4 color b1   1 689 43 1 0 stage_two_b 
4 shape h2   1 542 44 1 0 stage_two_b 
4 color b2   1 450 45 1 0 stage_two_b 
4 shape h2   1 416 46 1 0 stage_two_b 
4 shape c2   1 882 47 0 1 stage_two_b 
4 shape c2   1 517 48 0 1 stage_two_b 
4 color b2   1 576 49 1 0 stage_two_b 
4 color w1   1 551 50 0 1 stage_two_b 
4 shape h1   1 651 51 1 0 stage_two_b 
4 shape h1   1 617 52 0 1 stage_two_b 
4 shape h1   1 514 53 0 1 stage_two_b 
4 shape c1   1 559 54 0 1 stage_two_b 
4 shape c2   1 455 55 0 1 stage_two_b 
4 color b2   1 486 56 1 0 stage_two_b 
4 shape c1   1 523 57 1 0 stage_two_b 
4 color w1   1 874 58 1 0 stage_two_b 
4 shape c1   1 470 59 1 0 stage_two_b 
4 color w2   1 465 60 1 0 stage_two_b 
4 shape c2   1 482 61 1 0 stage_two_b 
4 color b1   1 516 62 1 0 stage_two_b 
4 shape h2   1 775 63 1 0 stage_two_b 
4 shape h2   1 660 64 0 1 stage_two_b 
4 shape h1   1 814 65 0 1 stage_two_b 
4 color w2   1 496 66 1 0 stage_two_b 
4 shape c2   1 671 67 1 0 stage_two_b 
4 color b1   1 714 68 1 0 stage_two_b 
4 color w1   1 632 69 0 1 stage_two_b 
4 color b2   1 610 70 0 1 stage_two_b 
4 color b1   1 508 71 0 1 stage_two_b 
4 shape h1   1 915 72 1 0 stage_two_b 
4 color b2   1 541 73 1 0 stage_two_b 
4 color w2   1 402 74 0 1 stage_two_b 
4 shape h1   1 835 75 1 0 stage_two_b 
4 color w2   1 467 76 1 0 stage_two_b 
4 color b2   1 474 77 0 1 stage_two_b 
4 color w2   1 750 78 0 1 stage_two_b 
4 shape c1   1 703 79 1 0 stage_two_b 
4 color b1   1 594 80 1 0 stage_two_b 
4 color b1   1 485 81 0 1 stage_two_b 
4 color w2   1 512 82 0 1 stage_two_b 
4 color b1   1 1019 83 0 1 stage_two_b 
4 shape c2   1 541 84 1 0 stage_two_b 
4 shape c1   1 588 85 0 1 stage_two_b 
4 shape c2   1 497 86 0 1 stage_two_b 
4 color w2   1 476 87 1 0 stage_two_b 
4 color b2   1 567 88 0 1 stage_two_b 
4 color w2   1 524 89 0 1 stage_two_b 
4 shape c1   1 516 90 1 0 stage_two_b 
4 shape c1   1 338 91 0 1 stage_two_b 
4 shape c2   1 448 92 0 1 stage_two_b 
4 color w1   1 428 93 1 0 stage_two_b 
4 shape h2   1 463 94 1 0 stage_two_b 
4 color b1   1 561 95 1 0 stage_two_b 
4 shape c1   1 553 96 1 0 stage_two_b 
4 shape h1   1 917 97 0 1 stage_two_b 
4 color w2   1 515 98 1 0 stage_two_b 
4 color w1   1 885 99 0 1 stage_two_b 
5 color b2   1 1160 1 0 0 stage_three_a 
5 color w1   1 1898 2 0 1 stage_three_a 
5 color w2   2 910 2 0 1 stage_three_a 
5 shape c1   1 2269 3 1 0 stage_three_a 
5 color w1   1 1104 4 1 0 stage_three_a 
5 shape c2   1 823 5 1 0 stage_three_a 
5 shape h1   1 2118 6 0 1 stage_three_a 
5 shape h1   1 2002 7 0 1 stage_three_a 
5 shape c1   1 571 8 0 1 stage_three_a 
5 color b1   2 1809 8 1 0 stage_three_a 
5 color w1   1 859 9 1 0 stage_three_a 
5 shape c2   1 759 10 1 0 stage_three_a 
5 color w1   1 1595 11 1 0 stage_three_a 
5 color b2   1 1472 12 0 1 stage_three_a 
5 color b2   1 1174 13 0 1 stage_three_a 
5 shape c1   1 1257 14 1 0 stage_three_a 
5 color w1   1 1344 15 1 0 stage_three_a 
5 shape c2   1 1275 16 1 0 stage_three_a 
5 color b1   1 1578 17 1 0 stage_three_a 
5 shape h2   1 1010 18 1 0 stage_three_a 
5 color b2   1 2443 19 1 0 stage_three_a 
5 shape c2   1 1758 20 1 0 stage_three_a 
5 color w1   1 1276 21 1 0 stage_three_a 
5 color b1   1 1670 22 0 1 stage_three_a 
5 shape c2   1 1414 23 1 0 stage_three_a 
5 shape h2   1 1036 24 0 1 stage_three_a 
5 color b2   1 1868 25 1 0 stage_three_a 
5 shape c1   2 1548 25 1 0 stage_three_a 
5 shape h1   1 890 26 1 0 stage_three_a 
5 shape c1   1 606 27 0 1 stage_three_a 
5 color b2   1 1305 28 1 0 stage_three_a 
5 color w2   2 1225 28 0 1 stage_three_a 
5 shape h2   1 967 29 1 0 stage_three_a 
5 color w1   1 2021 30 1 0 stage_three_a 
5 color b1   1 882 31 0 1 stage_three_a 
5 color w1   1 1737 32 0 1 stage_three_a 
5 shape c1   2 1444 32 1 0 stage_three_a 
5 shape h2   1 1177 33 1 0 stage_three_a 
5 color b2   1 2079 34 1 0 stage_three_a 
5 color b2   1 1085 35 0 1 stage_three_a 
5 shape c2   2 1266 35 1 0 stage_three_a 
5 color w1   1 982 36 0 1 stage_three_a 
5 color b2   1 1282 37 0 1 stage_three_a 
5 color w2   1 1541 38 0 1 stage_three_a 
5 shape h1   1 1280 39 1 0 stage_three_a 
5 shape h2   1 1221 40 0 1 stage_three_a 
5 shape h1   1 1283 41 0 1 stage_three_a 
5 color w1   1 1219 42 1 0 stage_three_a 
5 shape c1   2 1556 42 1 0 stage_three_a 
5 color b1   1 1560 43 0 1 stage_three_a 
5 color w1   1 1408 44 0 1 stage_three_a 
5 shape c1   1 1437 45 1 0 stage_three_a 
5 shape h1   1 818 46 0 1 stage_three_a 
5 color w2   1 1383 47 1 0 stage_three_a 
5 shape c1   1 1682 48 1 0 stage_three_a 
5 shape h2   1 957 49 0 1 stage_three_a 
5 color w1   1 1341 50 1 0 stage_three_a 
5 shape h1   1 1360 51 1 0 stage_three_a 
5 color b2   1 1516 52 1 0 stage_three_a 
5 color w1   1 1326 53 0 1 stage_three_a 
5 shape c1   1 1112 54 1 0 stage_three_a 
5 color w2   1 1275 55 1 0 stage_three_a 
5 color b1   1 773 56 0 1 stage_three_a 
5 shape c2   2 1624 56 1 0 stage_three_a 
5 shape h2   1 846 57 1 0 stage_three_a 
5 shape h1   1 914 58 0 1 stage_three_a 
5 shape h2   1 650 59 0 1 stage_three_a 
5 color b2   1 1098 60 1 0 stage_three_a 
5 color w2   1 1240 61 0 1 stage_three_a 
5 color b1   1 1695 62 0 1 stage_three_a 
5 color b1   1 1741 63 0 1 stage_three_a 
5 shape h1   1 1337 64 1 0 stage_three_a 
5 shape c1   1 2126 65 0 1 stage_three_a 
5 color w2   1 904 66 1 0 stage_three_a 
5 color w2   1 1482 67 0 1 stage_three_a 
5 shape h1   1 1031 68 1 0 stage_three_a 
5 shape h2   1 678 69 0 1 stage_three_a 
5 shape c1   1 717 70 0 1 stage_three_a 
5 color b2   1 1129 71 1 0 stage_three_a 
5 shape c2   1 866 72 1 0 stage_three_a 
5 color w1   1 1081 73 1 0 stage_three_a 
5 shape h1   1 1002 74 1 0 stage_three_a 
5 shape c2   1 1578 75 0 1 stage_three_a 
5 color b2   1 1009 76 1 0 stage_three_a 
5 shape h2   1 1131 77 1 0 stage_three_a 
5 shape h2   1 505 78 0 1 stage_three_a 
5 color w1   1 798 79 1 0 stage_three_a 
5 shape c2   1 1502 80 1 0 stage_three_a 
5 shape c2   1 463 81 0 1 stage_three_a 
5 color b1   1 1039 82 1 0 stage_three_a 
5 shape h1   1 1222 83 1 0 stage_three_a 
5 color w1   1 752 84 1 0 stage_three_a 
5 shape c1   1 1185 85 1 0 stage_three_a 
5 color b1   1 710 86 1 0 stage_three_a 
5 shape c1   1 1374 87 1 0 stage_three_a 
5 color w1   1 743 88 1 0 stage_three_a 
5 shape h1   1 925 89 1 0 stage_three_a 
5 shape h2   1 514 90 0 1 stage_three_a 
5 color b1   2 855 90 1 0 stage_three_a 
5 color b1   1 1150 91 1 0 stage_three_a 
6 color b2   1 1232 1 0 0 stage_three_b 
6 shape h2   1 801 2 1 0 stage_three_b 
6 color b2   1 858 3 1 0 stage_three_b 
6 color b2   1 524 4 0 1 stage_three_b 
6 shape h1   1 965 5 1 0 stage_three_b 
6 shape h1   1 630 6 0 1 stage_three_b 
6 shape c2   1 751 7 0 1 stage_three_b 
6 shape h2   1 885 8 0 1 stage_three_b 
6 shape h2   1 776 9 0 1 stage_three_b 
6 color w1   1 817 10 1 0 stage_three_b 
6 color w1   1 720 11 0 1 stage_three_b 
6 color w1   1 630 12 0 1 stage_three_b 
6 shape h2   1 665 13 1 0 stage_three_b 
6 color b1   1 1020 14 1 0 stage_three_b 
6 color w2   1 1197 15 0 1 stage_three_b 
6 color w1   1 1392 16 0 1 stage_three_b 
6 color w2   1 600 17 0 1 stage_three_b 
6 shape h2   1 753 18 1 0 stage_three_b 
6 color w1   1 1292 19 1 0 stage_three_b 
6 shape c2   1 1896 20 1 0 stage_three_b 
6 shape h2   1 664 21 0 1 stage_three_b 
6 color w2   1 990 22 1 0 stage_three_b 
6 shape h1   1 795 23 1 0 stage_three_b 
6 color w1   1 949 24 1 0 stage_three_b 
6 color w2   1 551 25 0 1 stage_three_b 
6 color b1   1 1324 26 0 1 stage_three_b 
6 shape c2   1 1229 27 1 0 stage_three_b 
6 shape c2   1 1486 28 0 1 stage_three_b 
6 shape c2   1 711 29 0 1 stage_three_b 
6 color b2   2 657 29 1 0 stage_three_b 
6 shape c2   1 1786 30 0 1 stage_three_b 
6 shape h1   1 677 31 0 1 stage_three_b 
6 shape c1   1 918 32 0 1 stage_three_b 
6 color b2   1 1333 33 1 0 stage_three_b 
6 color w1   1 1708 34 0 1 stage_three_b 
6 shape h2   1 889 35 1 0 stage_three_b 
6 shape c2   1 1592 36 0 1 stage_three_b 
6 shape h1   1 630 37 0 1 stage_three_b 
6 shape h1   1 497 38 0 1 stage_three_b 
6 shape c1   1 624 39 0 1 stage_three_b 
6 shape h2   1 592 40 0 1 stage_three_b 
6 color w1   1 830 41 1 0 stage_three_b 
6 shape h2   1 574 42 1 0 stage_three_b 
6 color b2   1 1018 43 1 0 stage_three_b 
6 color b2   1 947 44 0 1 stage_three_b 
6 shape h2   1 621 45 1 0 stage_three_b 
6 shape h1   1 750 46 0 1 stage_three_b 
6 color b2   1 1382 47 1 0 stage_three_b 
6 shape c1   1 707 48 1 0 stage_three_b 
6 color w1   1 658 49 1 0 stage_three_b 
6 shape c2   1 1010 50 1 0 stage_three_b 
6 color b1   1 1491 51 1 0 stage_three_b 
6 color b1   1 453 52 0 1 stage_three_b 
6 color w1   1 917 53 0 1 stage_three_b 
6 color b1   1 953 54 0 1 stage_three_b 
6 color w2   1 969 55 0 1 stage_three_b 
6 shape h1   1 718 56 1 0 stage_three_b 
6 color w2   1 1121 57 1 0 stage_three_b 
6 shape h2   1 652 58 1 0 stage_three_b 
6 shape h2   1 456 59 0 1 stage_three_b 
6 color b2   1 694 60 1 0 stage_three_b 
6 color w1   1 811 61 0 1 stage_three_b 
6 color b2   1 565 62 0 1 stage_three_b 
6 color w1   1 1184 63 0 1 stage_three_b 
6 shape c2   1 1040 64 1 0 stage_three_b 
6 color w1   1 615 65 1 0 stage_three_b 
6 shape c1   1 927 66 1 0 stage_three_b 
6 shape c2   1 1180 67 0 1 stage_three_b 
6 shape c1   1 735 68 0 1 stage_three_b 
6 shape h2   1 615 69 0 1 stage_three_b 
6 color b1   1 1010 70 1 0 stage_three_b 
6 color w1   1 1156 71 0 1 stage_three_b 
6 shape h2   1 897 72 1 0 stage_three_b 
6 shape h1   1 1120 73 0 1 stage_three_b 
6 shape h1   1 565 74 0 1 stage_three_b 
6 color w2   1 965 75 1 0 stage_three_b 
6 shape h1   1 1095 76 1 0 stage_three_b 
6 color b1   1 917 77 1 0 stage_three_b 
6 color b1   1 726 78 0 1 stage_three_b 
6 shape h1   1 691 79 1 0 stage_three_b 
6 color b1   1 1330 80 1 0 stage_three_b 
6 shape c1   1 743 81 1 0 stage_three_b 
6 color b1   1 878 82 1 0 stage_three_b 
6 color b1   1 902 83 0 1 stage_three_b 
6 shape c2   1 858 84 1 0 stage_three_b 
6 color b2   1 1081 85 1 0 stage_three_b 
6 shape c1   1 1677 86 1 0 stage_three_b 
6 color b2   1 1314 87 1 0 stage_three_b 
6 color w2   1 1357 88 0 1 stage_three_b 
6 color b2   1 701 89 0 1 stage_three_b 
6 shape h2   1 848 90 1 0 stage_three_b 
6 shape h1   1 677 91 0 1 stage_three_b 
6 color w1   1 609 92 1 0 stage_three_b 
6 color b1   1 687 93 0 1 stage_three_b 
6 shape h2   1 671 94 1 0 stage_three_b 
6 shape c1   1 761 95 0 1 stage_three_b 
6 color b2   1 733 96 1 0 stage_three_b 
6 shape h1   1 760 97 1 0 stage_three_b 
6 color b1   1 1120 98 1 0 stage_three_b 
6 shape c1   1 879 99 1 0 stage_three_b 
