# Supplementary material for: Target-Response Associations Can Produce Response-Congruency Effects Without Task-Switching Costs
Source: Front Psychol. 2019 Feb 11;10:40. doi: 10.3389/fpsyg.2019.00040 (PMC6378947; doi:10.3389/fpsyg.2019.00040)
Supplement: DATA SHEET S1 — Dataset in Experiment 1 and 2. [file Data_Sheet_1.ZIP › Data/Exp2/Map_Exp2_analysisCode.txt]

Age=c(27,26,26,18,23,
      26,21,27,25,21,
      29,26,27,20,23,
      21,26,19,26,21,
      23,25,23,23)


names=c("col_RC","ori_RC","col_RI","ori_RI","col_SC","ori_SC","col_SI","ori_SI","total")
RT1= matrix(ncol=9,nrow=24) 
ER1= matrix(ncol=9,nrow=24)
RT2= matrix(ncol=9,nrow=24) 
ER2= matrix(ncol=9,nrow=24)
RT3= matrix(ncol=9,nrow=24)
ER3= matrix(ncol=9,nrow=24)

colnames(RT1)=names #give matrixes 
colnames(ER1)=names 
colnames(RT2)=names
colnames(ER2)=names
colnames(RT3)=names
colnames(ER3)=names

for (i in 1:24) # fill the matrixes with data                                                       
{
  x=read.table(paste("subject",i,".txt",sep=""),header=FALSE,sep="")
  sNo=x[,1]
  data=x[sNo>2,]
  
  first=data[,7]==1
  
  n=length(data[,1])
  rt=data[,6]	
  correct=data[,5]
  task=data[,2]
  instage=rep(1:100,n/100+1)[1:n]
  fs=c(F,correct[1:(n-1)] & instage[2:n]!=1)
  swi= c(F,task[2:n]!=task[1:(n-1)] & instage[2:n]!=1 )  
  rep= c(F,task[2:n]==task[1:(n-1)] & instage[2:n]!=1 ) 
  cong=data[,4]
  
  stage=data[,10]
  levels(stage)[levels(stage)%in%c("stage_one_a","stage_one_b")] ="Stage1"
  levels(stage)[levels(stage)%in%c("stage_two_a","stage_two_b")] ="Stage2" 
  levels(stage)[levels(stage)%in%c("stage_three_a","stage_three_b")] ="Stage3" 
  
  ###Task
  task=data[,2]
  levels(task)[levels(task)%in%c("fill")] ="fill"
  levels(task)[levels(task)%in%c("ori")] ="ori"
  
  
  ##### stage 1
  
  RT1[i,1]=mean(rt[stage=="Stage1"&correct==1&fs==TRUE&task=="fill"&first==FALSE&rep==TRUE&cong=="Con"])
  RT1[i,2]=mean(rt[stage=="Stage1"&correct==1&fs==TRUE&task=="ori"&first==FALSE&rep==TRUE&cong=="Con"])
  
  RT1[i,3]=mean(rt[stage=="Stage1"&correct==1&fs==TRUE&task=="fill"&first==FALSE&rep==TRUE&cong=="Inc"])
  RT1[i,4]=mean(rt[stage=="Stage1"&correct==1&fs==TRUE&task=="ori"&first==FALSE&rep==TRUE&cong=="Inc"])
  
  RT1[i,5]=mean(rt[stage=="Stage1"&correct==1&fs==TRUE&task=="fill"&first==FALSE&swi==TRUE&cong=="Con"])
  RT1[i,6]=mean(rt[stage=="Stage1"&correct==1&fs==TRUE&task=="ori"&first==FALSE&swi==TRUE&cong=="Con"])
  
  RT1[i,7]=mean(rt[stage=="Stage1"&correct==1&fs==TRUE&task=="fill"&first==FALSE&swi==TRUE&cong=="Inc"])
  RT1[i,8]=mean(rt[stage=="Stage1"&correct==1&fs==TRUE&task=="ori"&first==FALSE&swi==TRUE&cong=="Inc"])
  
  RT1[i,9]=mean(rt[stage=="Stage1"&correct==1&fs==TRUE&first==FALSE])
  
  
  ER1[i,1]=length(rt[stage=="Stage1"&correct==2&first==FALSE&fs==TRUE&task=="fill"&rep==TRUE&cong=="Con"])/
           length(rt[stage=="Stage1"&first==FALSE&fs==TRUE&task=="fill"&rep==TRUE&cong=="Con"])
  ER1[i,2]=length(rt[stage=="Stage1"&correct==2&first==FALSE&fs==TRUE&task=="ori"&rep==TRUE&cong=="Con"])/
    length(rt[stage=="Stage1"&first==FALSE&fs==TRUE&task=="ori"&rep==TRUE&cong=="Con"])
  
  
  ER1[i,3]=length(rt[stage=="Stage1"&correct==2&first==FALSE&fs==TRUE&task=="fill"&rep==TRUE&cong=="Inc"])/
    length(rt[stage=="Stage1"&first==FALSE&fs==TRUE&task=="fill"&rep==TRUE&cong=="Inc"])
  ER1[i,4]=length(rt[stage=="Stage1"&correct==2&first==FALSE&fs==TRUE&task=="ori"&rep==TRUE&cong=="Inc"])/
    length(rt[stage=="Stage1"&first==FALSE&fs==TRUE&task=="ori"&rep==TRUE&cong=="Inc"])
  
  
  ER1[i,5]=length(rt[stage=="Stage1"&correct==2&first==FALSE&fs==TRUE&task=="fill"&swi==TRUE&cong=="Con"])/
    length(rt[stage=="Stage1"&first==FALSE&fs==TRUE&task=="fill"&rep==TRUE&cong=="Con"])
  ER1[i,6]=length(rt[stage=="Stage1"&correct==2&first==FALSE&fs==TRUE&task=="ori"&swi==TRUE&cong=="Con"])/
    length(rt[stage=="Stage1"&first==FALSE&fs==TRUE&task=="ori"&rep==TRUE&cong=="Con"])
  
  
  ER1[i,7]=length(rt[stage=="Stage1"&correct==2&first==FALSE&fs==TRUE&task=="fill"&swi==TRUE&cong=="Inc"])/
    length(rt[stage=="Stage1"&first==FALSE&fs==TRUE&task=="fill"&rep==TRUE&cong=="Inc"])
  ER1[i,8]=length(rt[stage=="Stage1"&correct==2&first==FALSE&fs==TRUE&task=="ori"&swi==TRUE&cong=="Inc"])/
    length(rt[stage=="Stage1"&first==FALSE&fs==TRUE&task=="ori"&rep==TRUE&cong=="Inc"])
  
  
  ER1[i,9]=length(rt[stage=="Stage1"&correct==2&first==FALSE&fs==TRUE])/
           length(rt[stage=="Stage1"&first==FALSE&fs==TRUE])
  
  
  ##### stage 2
  RT2[i,1]=mean(rt[stage=="Stage2"&correct==1&fs==TRUE&task=="fill"&first==FALSE&rep==TRUE&cong=="Con"])
  RT2[i,2]=mean(rt[stage=="Stage2"&correct==1&fs==TRUE&task=="ori"&first==FALSE&rep==TRUE&cong=="Con"])
  
  RT2[i,3]=mean(rt[stage=="Stage2"&correct==1&fs==TRUE&task=="fill"&first==FALSE&rep==TRUE&cong=="Inc"])
  RT2[i,4]=mean(rt[stage=="Stage2"&correct==1&fs==TRUE&task=="ori"&first==FALSE&rep==TRUE&cong=="Inc"])
  
  RT2[i,5]=mean(rt[stage=="Stage2"&correct==1&fs==TRUE&task=="fill"&first==FALSE&swi==TRUE&cong=="Con"])
  RT2[i,6]=mean(rt[stage=="Stage2"&correct==1&fs==TRUE&task=="ori"&first==FALSE&swi==TRUE&cong=="Con"])
  
  RT2[i,7]=mean(rt[stage=="Stage2"&correct==1&fs==TRUE&task=="fill"&first==FALSE&swi==TRUE&cong=="Inc"])
  RT2[i,8]=mean(rt[stage=="Stage2"&correct==1&fs==TRUE&task=="ori"&first==FALSE&swi==TRUE&cong=="Inc"])
  
  RT2[i,9]=mean(rt[stage=="Stage2"&correct==1&fs==TRUE&first==FALSE])
  
  
  ER2[i,1]=length(rt[stage=="Stage2"&correct==2&first==FALSE&fs==TRUE&task=="fill"&rep==TRUE&cong=="Con"])/
    length(rt[stage=="Stage2"&first==FALSE&fs==TRUE&task=="fill"&rep==TRUE&cong=="Con"])
  ER2[i,2]=length(rt[stage=="Stage2"&correct==2&first==FALSE&fs==TRUE&task=="ori"&rep==TRUE&cong=="Con"])/
    length(rt[stage=="Stage2"&first==FALSE&fs==TRUE&task=="ori"&rep==TRUE&cong=="Con"])
  
  
  ER2[i,3]=length(rt[stage=="Stage2"&correct==2&first==FALSE&fs==TRUE&task=="fill"&rep==TRUE&cong=="Inc"])/
    length(rt[stage=="Stage2"&first==FALSE&fs==TRUE&task=="fill"&rep==TRUE&cong=="Inc"])
  ER2[i,4]=length(rt[stage=="Stage2"&correct==2&first==FALSE&fs==TRUE&task=="ori"&rep==TRUE&cong=="Inc"])/
    length(rt[stage=="Stage2"&first==FALSE&fs==TRUE&task=="ori"&rep==TRUE&cong=="Inc"])
  
  
  ER2[i,5]=length(rt[stage=="Stage2"&correct==2&first==FALSE&fs==TRUE&task=="fill"&swi==TRUE&cong=="Con"])/
    length(rt[stage=="Stage2"&first==FALSE&fs==TRUE&task=="fill"&rep==TRUE&cong=="Con"])
  ER2[i,6]=length(rt[stage=="Stage2"&correct==2&first==FALSE&fs==TRUE&task=="ori"&swi==TRUE&cong=="Con"])/
    length(rt[stage=="Stage2"&first==FALSE&fs==TRUE&task=="ori"&rep==TRUE&cong=="Con"])
  
  
  ER2[i,7]=length(rt[stage=="Stage2"&correct==2&first==FALSE&fs==TRUE&task=="fill"&swi==TRUE&cong=="Inc"])/
    length(rt[stage=="Stage2"&first==FALSE&fs==TRUE&task=="fill"&rep==TRUE&cong=="Inc"])
  ER2[i,8]=length(rt[stage=="Stage2"&correct==2&first==FALSE&fs==TRUE&task=="ori"&swi==TRUE&cong=="Inc"])/
    length(rt[stage=="Stage2"&first==FALSE&fs==TRUE&task=="ori"&rep==TRUE&cong=="Inc"])
  
  
  ER2[i,9]=length(rt[stage=="Stage2"&correct==2&first==FALSE&fs==TRUE])/
    length(rt[stage=="Stage2"&first==FALSE&fs==TRUE])

  
  
  ##### stage 3
  RT3[i,1]=mean(rt[stage=="Stage3"&correct==1&fs==TRUE&task=="fill"&first==FALSE&rep==TRUE&cong=="Con"])
  RT3[i,2]=mean(rt[stage=="Stage3"&correct==1&fs==TRUE&task=="ori"&first==FALSE&rep==TRUE&cong=="Con"])
  
  RT3[i,3]=mean(rt[stage=="Stage3"&correct==1&fs==TRUE&task=="fill"&first==FALSE&rep==TRUE&cong=="Inc"])
  RT3[i,4]=mean(rt[stage=="Stage3"&correct==1&fs==TRUE&task=="ori"&first==FALSE&rep==TRUE&cong=="Inc"])
  
  RT3[i,5]=mean(rt[stage=="Stage3"&correct==1&fs==TRUE&task=="fill"&first==FALSE&swi==TRUE&cong=="Con"])
  RT3[i,6]=mean(rt[stage=="Stage3"&correct==1&fs==TRUE&task=="ori"&first==FALSE&swi==TRUE&cong=="Con"])
  
  RT3[i,7]=mean(rt[stage=="Stage3"&correct==1&fs==TRUE&task=="fill"&first==FALSE&swi==TRUE&cong=="Inc"])
  RT3[i,8]=mean(rt[stage=="Stage3"&correct==1&fs==TRUE&task=="ori"&first==FALSE&swi==TRUE&cong=="Inc"])
  
  RT3[i,9]=mean(rt[stage=="Stage3"&correct==1&fs==TRUE&first==FALSE])
  
  
  ER3[i,1]=length(rt[stage=="Stage3"&correct==2&first==FALSE&fs==TRUE&task=="fill"&rep==TRUE&cong=="Con"])/
    length(rt[stage=="Stage3"&first==FALSE&fs==TRUE&task=="fill"&rep==TRUE&cong=="Con"])
  ER3[i,2]=length(rt[stage=="Stage3"&correct==2&first==FALSE&fs==TRUE&task=="ori"&rep==TRUE&cong=="Con"])/
    length(rt[stage=="Stage3"&first==FALSE&fs==TRUE&task=="ori"&rep==TRUE&cong=="Con"])
  
  
  ER3[i,3]=length(rt[stage=="Stage3"&correct==2&first==FALSE&fs==TRUE&task=="fill"&rep==TRUE&cong=="Inc"])/
    length(rt[stage=="Stage3"&first==FALSE&fs==TRUE&task=="fill"&rep==TRUE&cong=="Inc"])
  ER3[i,4]=length(rt[stage=="Stage3"&correct==2&first==FALSE&fs==TRUE&task=="ori"&rep==TRUE&cong=="Inc"])/
    length(rt[stage=="Stage3"&first==FALSE&fs==TRUE&task=="ori"&rep==TRUE&cong=="Inc"])
  
  
  ER3[i,5]=length(rt[stage=="Stage3"&correct==2&first==FALSE&fs==TRUE&task=="fill"&swi==TRUE&cong=="Con"])/
    length(rt[stage=="Stage3"&first==FALSE&fs==TRUE&task=="fill"&rep==TRUE&cong=="Con"])
  ER3[i,6]=length(rt[stage=="Stage3"&correct==2&first==FALSE&fs==TRUE&task=="ori"&swi==TRUE&cong=="Con"])/
    length(rt[stage=="Stage3"&first==FALSE&fs==TRUE&task=="ori"&rep==TRUE&cong=="Con"])
  
  
  ER3[i,7]=length(rt[stage=="Stage3"&correct==2&first==FALSE&fs==TRUE&task=="fill"&swi==TRUE&cong=="Inc"])/
    length(rt[stage=="Stage3"&first==FALSE&fs==TRUE&task=="fill"&rep==TRUE&cong=="Inc"])
  ER3[i,8]=length(rt[stage=="Stage3"&correct==2&first==FALSE&fs==TRUE&task=="ori"&swi==TRUE&cong=="Inc"])/
    length(rt[stage=="Stage3"&first==FALSE&fs==TRUE&task=="ori"&rep==TRUE&cong=="Inc"])
  
  
  ER3[i,9]=length(rt[stage=="Stage3"&correct==2&first==FALSE&fs==TRUE])/
    length(rt[stage=="Stage3"&first==FALSE&fs==TRUE])
  
}

RT1=data.frame(RT1)
ER1=data.frame(ER1)
RT2=data.frame(RT2)# thoese are tables for ANOVA 
ER2=data.frame(ER2)
RT3=data.frame(RT3)# thoese are tables for ANOVA 
ER3=data.frame(ER3)

#######################################################################################
SPSSrt=rbind(RT1,RT2,RT3)
SPSSer=rbind(ER1,ER2,ER3)

RT=c(SPSSrt$col_RC, SPSSrt$ori_RC, SPSSrt$col_RI, SPSSrt$ori_RI,
     SPSSrt$col_SC, SPSSrt$ori_SC, SPSSrt$col_SI, SPSSrt$ori_SI)

ER=c(SPSSer$col_RC, SPSSer$ori_RC, SPSSer$col_RI, SPSSer$ori_RI,
     SPSSer$col_SC, SPSSer$ori_SC, SPSSer$col_SI, SPSSer$ori_SI)

sub=factor(rep(1:24,24)[1:576])
stage=factor(rep(c("S1","S2","S3","S1","S2","S3","S1","S2","S3","S1","S2","S3",
                   "S1","S2","S3","S1","S2","S3","S1","S2","S3","S1","S2","S3"),c(24,24,24,24,24,24,24,24,24,24,24,24,
                                                                                 24,24,24,24,24,24,24,24,24,24,24,24)))
switch=factor(rep(c("rep","swi"),c(288,288)))

con=factor(rep(c("con","inc","con","inc"),c(144,144,144,144)))

task=factor(rep(c("col","ori","col","ori",
                  "col","ori","col","ori"),c(72,72,72,72,
                                             72,72,72,72)))

group=factor(rep(c("A","B","A","B","A","B","A","B","A","B","A","B","A","B","A","B","A","B","A","B","A","B","A","B",
                   "A","B","A","B","A","B","A","B","A","B","A","B","A","B","A","B","A","B","A","B","A","B","A","B"),
                 c(12,12,12,12,12,12,12,12,12,12,12,12,12,12,12,12,12,12,12,12,12,12,12,12,
                   12,12,12,12,12,12,12,12,12,12,12,12,12,12,12,12,12,12,12,12,12,12,12,12)))

datas=data.frame(RT,ER,task,switch,con,stage,group,sub)
