# Supplementary material for: Target-Response Associations Can Produce Response-Congruency Effects Without Task-Switching Costs
Source: Front Psychol. 2019 Feb 11;10:40. doi: 10.3389/fpsyg.2019.00040 (PMC6378947; doi:10.3389/fpsyg.2019.00040)
Supplement: DATA SHEET S1 — Dataset in Experiment 1 and 2. [file Data_Sheet_1.ZIP › Data/Exp2/subject1.txt]

2 ori  EC2 Con 1 1699 1 0 0 practice
2 fill EC1 Con 1 734 2 0 1 practice
2 ori  ER2 Inc 2 759 2 0 1 practice
2 fill ER1 Inc 1 772 3 0 1 practice
2 fill FC1 Inc 1 697 4 0 1 practice
2 ori  FC2 Inc 1 739 5 0 1 practice
2 ori  FR2 Con 1 755 6 0 1 practice
2 ori  ER2 Inc 1 932 7 0 1 practice
2 ori  FR2 Con 1 1684 8 0 1 practice
2 ori  FC2 Inc 1 1058 9 0 1 practice
2 fill FR1 Con 1 878 10 0 1 practice
2 fill FC1 Inc 2 869 10 0 1 practice
2 ori  EC2 Con 1 899 11 0 1 practice
2 ori  ER2 Inc 1 918 12 0 1 practice
2 fill FR1 Con 1 1229 13 0 1 practice
2 ori  FR2 Con 2 1317 13 0 1 practice
2 ori  EC2 Con 2 1440 13 0 1 practice
2 fill ER1 Inc 1 722 14 0 1 practice
2 fill EC1 Con 1 603 15 0 1 practice
2 fill FC1 Inc 1 1001 16 0 1 practice
2 ori  FC2 Inc 1 714 17 0 1 practice
2 fill ER1 Inc 1 629 18 0 1 practice
2 fill FR1 Con 1 766 19 0 1 practice
2 fill EC1 Con 1 621 20 0 1 practice
2 ori  EC2 Con 2 928 20 0 1 practice
2 fill FR1 Con 1 980 21 0 1 practice
2 ori  FC2 Inc 1 746 22 0 1 practice
2 ori  ER2 Inc 1 789 23 0 1 practice
2 fill FC1 Inc 2 1540 23 0 1 practice
2 fill EC1 Con 1 797 24 0 1 practice
2 fill ER1 Inc 1 585 25 0 1 practice
2 ori  FR2 Con 1 2264 26 0 1 practice
3 ori  FC2 Inc 2 1475 0 0 0 stage_one_a
3 ori  ER2 Inc 1 1032 1 0 0 stage_one_a
3 ori  FC2 Inc 1 805 2 0 1 stage_one_a
3 fill FR1 Con 1 768 3 0 1 stage_one_a
3 ori  ER2 Inc 1 976 4 0 1 stage_one_a
3 fill ER1 Inc 1 627 5 0 1 stage_one_a
3 fill FR1 Con 1 701 6 0 1 stage_one_a
3 fill FC1 Inc 1 1031 7 0 1 stage_one_a
3 ori  FC2 Inc 1 696 8 0 1 stage_one_a
3 fill EC1 Con 1 616 9 0 1 stage_one_a
3 ori  EC2 Con 2 786 9 0 1 stage_one_a
3 fill FR1 Con 1 1070 10 0 1 stage_one_a
3 fill EC1 Con 1 613 11 0 1 stage_one_a
3 ori  ER2 Inc 1 868 12 0 1 stage_one_a
3 ori  FR2 Con 1 1280 13 0 1 stage_one_a
3 ori  ER2 Inc 1 1969 14 0 1 stage_one_a
3 fill FC1 Inc 1 874 15 0 1 stage_one_a
3 fill FR1 Con 1 752 16 0 1 stage_one_a
3 fill ER1 Inc 1 688 17 0 1 stage_one_a
3 fill FC1 Inc 1 798 18 0 1 stage_one_a
3 fill FR1 Con 1 836 19 0 1 stage_one_a
3 ori  FR2 Con 1 1126 20 0 1 stage_one_a
3 ori  ER2 Inc 1 819 21 0 1 stage_one_a
3 fill ER1 Inc 1 614 22 0 1 stage_one_a
3 ori  FC2 Inc 1 1303 23 0 1 stage_one_a
3 fill FR1 Con 1 739 24 0 1 stage_one_a
3 fill ER1 Inc 1 563 25 0 1 stage_one_a
3 fill FR1 Con 1 770 26 0 1 stage_one_a
3 ori  EC2 Con 1 1732 27 0 1 stage_one_a
3 ori  ER2 Inc 1 975 28 0 1 stage_one_a
3 fill EC1 Con 1 664 29 0 1 stage_one_a
3 fill FR1 Con 1 682 30 0 1 stage_one_a
3 fill FC1 Inc 1 931 31 0 1 stage_one_a
3 ori  EC2 Con 1 998 32 0 1 stage_one_a
3 fill ER1 Inc 1 665 33 0 1 stage_one_a
3 ori  ER2 Inc 1 819 34 0 1 stage_one_a
3 fill FR1 Con 1 727 35 0 1 stage_one_a
3 ori  EC2 Con 1 947 36 0 1 stage_one_a
3 ori  FR2 Con 1 1184 37 0 1 stage_one_a
3 ori  ER2 Inc 1 835 38 0 1 stage_one_a
3 ori  EC2 Con 1 688 39 0 1 stage_one_a
3 fill FC1 Inc 1 1540 40 0 1 stage_one_a
3 fill FR1 Con 1 1273 41 0 1 stage_one_a
3 fill EC1 Con 1 616 42 0 1 stage_one_a
3 fill FR1 Con 1 701 43 0 1 stage_one_a
3 ori  ER2 Inc 2 776 43 0 1 stage_one_a
3 ori  FC2 Inc 1 780 44 0 1 stage_one_a
3 fill FC1 Inc 1 749 45 0 1 stage_one_a
3 fill ER1 Inc 1 568 46 0 1 stage_one_a
3 fill EC1 Con 1 571 47 0 1 stage_one_a
3 ori  EC2 Con 2 1702 47 0 1 stage_one_a
3 fill FR1 Con 1 779 48 0 1 stage_one_a
3 ori  ER2 Inc 1 1690 49 0 1 stage_one_a
3 fill ER1 Inc 1 591 50 0 1 stage_one_a
3 ori  EC2 Con 1 1113 51 0 1 stage_one_a
3 ori  ER2 Inc 1 769 52 0 1 stage_one_a
3 fill FC1 Inc 1 918 53 0 1 stage_one_a
3 fill ER1 Inc 1 559 54 0 1 stage_one_a
3 ori  FR2 Con 2 1629 54 0 1 stage_one_a
3 ori  FC2 Inc 1 938 55 0 1 stage_one_a
3 ori  FR2 Con 1 985 56 0 1 stage_one_a
3 fill FC1 Inc 1 869 57 0 1 stage_one_a
3 fill ER1 Inc 1 552 58 0 1 stage_one_a
3 fill EC1 Con 1 445 59 0 1 stage_one_a
3 fill FR1 Con 1 674 60 0 1 stage_one_a
3 ori  EC2 Con 1 649 61 0 1 stage_one_a
3 ori  FC2 Inc 1 691 62 0 1 stage_one_a
3 fill ER1 Inc 1 566 63 0 1 stage_one_a
3 fill FC1 Inc 1 675 64 0 1 stage_one_a
3 ori  EC2 Con 1 620 65 0 1 stage_one_a
3 fill FR1 Con 1 617 66 0 1 stage_one_a
3 ori  FC2 Inc 1 675 67 0 1 stage_one_a
3 ori  ER2 Inc 1 1238 68 0 1 stage_one_a
3 fill ER1 Inc 1 533 69 0 1 stage_one_a
3 fill FC1 Inc 1 644 70 0 1 stage_one_a
3 ori  FC2 Inc 1 582 71 0 1 stage_one_a
3 ori  FR2 Con 1 790 72 0 1 stage_one_a
3 fill EC1 Con 1 595 73 0 1 stage_one_a
3 ori  EC2 Con 1 632 74 0 1 stage_one_a
3 fill FC1 Inc 1 665 75 0 1 stage_one_a
3 ori  ER2 Inc 1 995 76 0 1 stage_one_a
3 ori  EC2 Con 1 728 77 0 1 stage_one_a
3 ori  FR2 Con 1 947 78 0 1 stage_one_a
3 ori  ER2 Inc 1 852 79 0 1 stage_one_a
3 fill EC1 Con 1 644 80 0 1 stage_one_a
3 fill FC1 Inc 1 680 81 0 1 stage_one_a
3 fill EC1 Con 1 544 82 0 1 stage_one_a
3 fill FC1 Inc 1 1001 83 0 1 stage_one_a
3 ori  FR2 Con 1 659 84 0 1 stage_one_a
3 fill ER1 Inc 1 594 85 0 1 stage_one_a
3 ori  ER2 Inc 1 710 86 0 1 stage_one_a
3 ori  EC2 Con 1 596 87 0 1 stage_one_a
3 ori  ER2 Inc 1 656 88 0 1 stage_one_a
3 fill EC1 Con 1 583 89 0 1 stage_one_a
3 ori  FR2 Con 1 729 90 0 1 stage_one_a
3 fill FR1 Con 1 848 91 0 1 stage_one_a
3 ori  ER2 Inc 2 730 91 0 1 stage_one_a
3 ori  FC2 Inc 1 795 92 0 1 stage_one_a
3 ori  ER2 Inc 1 670 93 0 1 stage_one_a
3 ori  FC2 Inc 1 534 94 0 1 stage_one_a
4 fill EC1 Con 1 616 1 0 0 stage_one_b
4 ori  FR2 Con 1 732 2 0 1 stage_one_b
4 ori  ER2 Inc 1 780 3 0 1 stage_one_b
4 ori  EC2 Con 1 619 4 0 1 stage_one_b
4 fill ER1 Inc 1 512 5 0 1 stage_one_b
4 ori  FR2 Con 1 589 6 0 1 stage_one_b
4 fill FR1 Con 1 586 7 0 1 stage_one_b
4 ori  FC2 Inc 2 562 7 0 1 stage_one_b
4 ori  EC2 Con 1 888 8 0 1 stage_one_b
4 fill ER1 Inc 1 388 9 0 1 stage_one_b
4 fill FR1 Con 1 672 10 0 1 stage_one_b
4 ori  ER2 Inc 1 775 11 0 1 stage_one_b
4 ori  FC2 Inc 1 682 12 0 1 stage_one_b
4 fill ER1 Inc 1 585 13 0 1 stage_one_b
4 fill EC1 Con 1 505 14 0 1 stage_one_b
4 fill ER1 Inc 1 526 15 0 1 stage_one_b
4 fill FC1 Inc 1 664 16 0 1 stage_one_b
4 ori  FR2 Con 1 748 17 0 1 stage_one_b
4 fill ER1 Inc 1 579 18 0 1 stage_one_b
4 fill FC1 Inc 1 583 19 0 1 stage_one_b
4 fill ER1 Inc 1 637 20 0 1 stage_one_b
4 fill FC1 Inc 1 602 21 0 1 stage_one_b
4 fill EC1 Con 1 513 22 0 1 stage_one_b
4 ori  ER2 Inc 1 570 23 0 1 stage_one_b
4 ori  FC2 Inc 1 619 24 0 1 stage_one_b
4 fill ER1 Inc 1 545 25 0 1 stage_one_b
4 ori  ER2 Inc 1 587 26 0 1 stage_one_b
4 fill EC1 Con 1 603 27 0 1 stage_one_b
4 fill ER1 Inc 1 414 28 0 1 stage_one_b
4 fill FR1 Con 1 489 29 0 1 stage_one_b
4 fill ER1 Inc 1 429 30 0 1 stage_one_b
4 fill FC1 Inc 1 526 31 0 1 stage_one_b
4 fill FR1 Con 1 540 32 0 1 stage_one_b
4 fill ER1 Inc 1 476 33 0 1 stage_one_b
4 ori  FC2 Inc 2 488 33 0 1 stage_one_b
4 fill EC1 Con 1 677 34 0 1 stage_one_b
4 fill FC1 Inc 1 720 35 0 1 stage_one_b
4 ori  ER2 Inc 1 799 36 0 1 stage_one_b
4 ori  EC2 Con 1 616 37 0 1 stage_one_b
4 ori  FR2 Con 1 819 38 0 1 stage_one_b
4 fill EC1 Con 1 613 39 0 1 stage_one_b
4 fill ER1 Inc 1 643 40 0 1 stage_one_b
4 ori  EC2 Con 1 606 41 0 1 stage_one_b
4 ori  FC2 Inc 1 699 42 0 1 stage_one_b
4 fill FC1 Inc 1 643 43 0 1 stage_one_b
4 fill FR1 Con 1 564 44 0 1 stage_one_b
4 ori  ER2 Inc 2 566 44 0 1 stage_one_b
4 ori  FR2 Con 1 863 45 0 1 stage_one_b
4 fill EC1 Con 1 584 46 0 1 stage_one_b
4 fill FC1 Inc 1 737 47 0 1 stage_one_b
4 ori  FC2 Inc 1 725 48 0 1 stage_one_b
4 ori  FR2 Con 1 608 49 0 1 stage_one_b
4 fill FR1 Con 1 557 50 0 1 stage_one_b
4 ori  ER2 Inc 1 708 51 0 1 stage_one_b
4 ori  EC2 Con 1 558 52 0 1 stage_one_b
4 fill ER1 Inc 1 481 53 0 1 stage_one_b
4 ori  FR2 Con 1 600 54 0 1 stage_one_b
4 ori  EC2 Con 1 626 55 0 1 stage_one_b
4 ori  ER2 Inc 1 604 56 0 1 stage_one_b
4 ori  FR2 Con 1 717 57 0 1 stage_one_b
4 ori  ER2 Inc 1 1510 58 0 1 stage_one_b
4 fill FC1 Inc 1 703 59 0 1 stage_one_b
4 ori  EC2 Con 1 692 60 0 1 stage_one_b
4 ori  FC2 Inc 1 517 61 0 1 stage_one_b
4 ori  FR2 Con 1 618 62 0 1 stage_one_b
4 fill ER1 Inc 1 620 63 0 1 stage_one_b
4 ori  ER2 Inc 1 666 64 0 1 stage_one_b
4 ori  FR2 Con 1 624 65 0 1 stage_one_b
4 fill FC1 Inc 1 732 66 0 1 stage_one_b
4 fill FR1 Con 1 601 67 0 1 stage_one_b
4 ori  FC2 Inc 1 621 68 0 1 stage_one_b
4 fill FC1 Inc 1 659 69 0 1 stage_one_b
4 fill EC1 Con 1 588 70 0 1 stage_one_b
4 ori  EC2 Con 1 628 71 0 1 stage_one_b
4 ori  FR2 Con 1 580 72 0 1 stage_one_b
4 ori  ER2 Inc 1 679 73 0 1 stage_one_b
4 ori  FC2 Inc 1 715 74 0 1 stage_one_b
4 fill FC1 Inc 1 633 75 0 1 stage_one_b
4 fill ER1 Inc 1 608 76 0 1 stage_one_b
4 fill FR1 Con 1 627 77 0 1 stage_one_b
4 ori  EC2 Con 1 695 78 0 1 stage_one_b
4 ori  FC2 Inc 1 980 79 0 1 stage_one_b
4 ori  EC2 Con 1 730 80 0 1 stage_one_b
4 ori  ER2 Inc 1 908 81 0 1 stage_one_b
4 fill FC1 Inc 1 811 82 0 1 stage_one_b
4 ori  FC2 Inc 1 686 83 0 1 stage_one_b
4 fill EC1 Con 1 654 84 0 1 stage_one_b
4 ori  ER2 Inc 1 601 85 0 1 stage_one_b
4 fill FR1 Con 1 595 86 0 1 stage_one_b
4 fill FC1 Inc 1 606 87 0 1 stage_one_b
4 ori  FC2 Inc 1 557 88 0 1 stage_one_b
4 ori  EC2 Con 1 615 89 0 1 stage_one_b
4 fill FR1 Con 1 555 90 0 1 stage_one_b
4 fill FC1 Inc 1 655 91 0 1 stage_one_b
4 ori  FC2 Inc 1 590 92 0 1 stage_one_b
4 fill EC1 Con 1 546 93 0 1 stage_one_b
4 ori  ER2 Inc 1 525 94 0 1 stage_one_b
4 fill FC1 Inc 1 600 95 0 1 stage_one_b
4 ori  FC2 Inc 1 656 96 0 1 stage_one_b
4 fill EC1 Con 1 536 97 0 1 stage_one_b
6 fill ER1 Inc 1 1026 1 0 0 stage_two_a
6 ori  FR2 Con 1 828 2 0 1 stage_two_a
6 ori  EC2 Con 1 651 3 0 1 stage_two_a
6 ori  FC2 Inc 1 767 4 0 1 stage_two_a
6 fill FC1 Inc 1 725 5 0 1 stage_two_a
6 fill EC1 Con 1 637 6 0 1 stage_two_a
6 fill FR1 Con 1 604 7 0 1 stage_two_a
6 fill FC1 Inc 1 799 8 0 1 stage_two_a
6 ori  EC2 Con 1 624 9 0 1 stage_two_a
6 ori  ER2 Inc 1 905 10 0 1 stage_two_a
6 fill FR1 Con 1 770 11 0 1 stage_two_a
6 fill EC1 Con 1 693 12 0 1 stage_two_a
6 fill FR1 Con 1 598 13 0 1 stage_two_a
6 ori  FC2 Inc 1 721 14 0 1 stage_two_a
6 ori  ER2 Inc 1 717 15 0 1 stage_two_a
6 ori  EC2 Con 1 542 16 0 1 stage_two_a
6 fill FC1 Inc 1 544 17 0 1 stage_two_a
6 ori  FC2 Inc 1 736 18 0 1 stage_two_a
6 fill EC1 Con 1 760 19 0 1 stage_two_a
6 fill FC1 Inc 1 579 20 0 1 stage_two_a
6 ori  FR2 Con 1 730 21 0 1 stage_two_a
6 ori  EC2 Con 1 711 22 0 1 stage_two_a
6 fill FR1 Con 1 625 23 0 1 stage_two_a
6 ori  FR2 Con 1 666 24 0 1 stage_two_a
6 ori  EC2 Con 1 552 25 0 1 stage_two_a
6 ori  ER2 Inc 1 570 26 0 1 stage_two_a
6 fill ER1 Inc 1 600 27 0 1 stage_two_a
6 fill FR1 Con 1 536 28 0 1 stage_two_a
6 ori  FC2 Inc 2 706 28 0 1 stage_two_a
6 ori  EC2 Con 1 683 29 0 1 stage_two_a
6 fill FC1 Inc 1 677 30 0 1 stage_two_a
6 fill ER1 Inc 1 613 31 0 1 stage_two_a
6 fill EC1 Con 1 544 32 0 1 stage_two_a
6 ori  ER2 Inc 1 561 33 0 1 stage_two_a
6 ori  EC2 Con 1 569 34 0 1 stage_two_a
6 ori  FR2 Con 1 610 35 0 1 stage_two_a
6 ori  FC2 Inc 1 769 36 0 1 stage_two_a
6 ori  EC2 Con 1 585 37 0 1 stage_two_a
6 fill FR1 Con 1 572 38 0 1 stage_two_a
6 fill FC1 Inc 1 595 39 0 1 stage_two_a
6 fill EC1 Con 1 594 40 0 1 stage_two_a
6 fill ER1 Inc 1 587 41 0 1 stage_two_a
6 fill FR1 Con 1 612 42 0 1 stage_two_a
6 fill ER1 Inc 1 536 43 0 1 stage_two_a
6 ori  ER2 Inc 1 644 44 0 1 stage_two_a
6 ori  FC2 Inc 1 665 45 0 1 stage_two_a
6 ori  EC2 Con 1 580 46 0 1 stage_two_a
6 fill EC1 Con 1 569 47 0 1 stage_two_a
6 fill FC1 Inc 1 472 48 0 1 stage_two_a
6 ori  ER2 Inc 1 672 49 0 1 stage_two_a
6 fill ER1 Inc 1 659 50 0 1 stage_two_a
6 ori  EC2 Con 1 659 51 0 1 stage_two_a
6 ori  FC2 Inc 1 838 52 0 1 stage_two_a
6 ori  EC2 Con 1 560 53 0 1 stage_two_a
6 ori  ER2 Inc 1 1084 54 0 1 stage_two_a
6 fill EC1 Con 1 607 55 0 1 stage_two_a
6 fill FR1 Con 1 618 56 0 1 stage_two_a
6 ori  EC2 Con 1 1627 57 0 1 stage_two_a
6 ori  FC2 Inc 1 829 58 0 1 stage_two_a
6 fill ER1 Inc 1 612 59 0 1 stage_two_a
6 fill FR1 Con 1 659 60 0 1 stage_two_a
6 fill ER1 Inc 1 540 61 0 1 stage_two_a
6 fill FC1 Inc 1 609 62 0 1 stage_two_a
6 fill EC1 Con 1 604 63 0 1 stage_two_a
6 fill FR1 Con 1 626 64 0 1 stage_two_a
6 ori  EC2 Con 1 662 65 0 1 stage_two_a
6 ori  FR2 Con 1 662 66 0 1 stage_two_a
6 ori  EC2 Con 1 572 67 0 1 stage_two_a
6 fill ER1 Inc 1 556 68 0 1 stage_two_a
6 ori  FR2 Con 1 509 69 0 1 stage_two_a
6 fill FR1 Con 1 483 70 0 1 stage_two_a
6 ori  EC2 Con 1 448 71 0 1 stage_two_a
6 fill EC1 Con 1 529 72 0 1 stage_two_a
6 fill FC1 Inc 1 498 73 0 1 stage_two_a
6 fill FR1 Con 1 483 74 0 1 stage_two_a
6 ori  FR2 Con 1 454 75 0 1 stage_two_a
6 fill EC1 Con 1 462 76 0 1 stage_two_a
6 ori  FC2 Inc 2 456 76 0 1 stage_two_a
6 fill FR1 Con 1 750 77 0 1 stage_two_a
6 fill EC1 Con 1 549 78 0 1 stage_two_a
6 ori  EC2 Con 1 670 79 0 1 stage_two_a
6 fill FR1 Con 1 552 80 0 1 stage_two_a
6 ori  FR2 Con 1 455 81 0 1 stage_two_a
6 fill ER1 Inc 1 457 82 0 1 stage_two_a
6 ori  FC2 Inc 2 480 82 0 1 stage_two_a
6 ori  EC2 Con 1 651 83 0 1 stage_two_a
6 ori  FR2 Con 1 550 84 0 1 stage_two_a
6 ori  ER2 Inc 1 969 85 0 1 stage_two_a
6 fill EC1 Con 1 578 86 0 1 stage_two_a
6 ori  FR2 Con 1 660 87 0 1 stage_two_a
6 ori  EC2 Con 1 531 88 0 1 stage_two_a
6 fill FR1 Con 1 523 89 0 1 stage_two_a
6 fill ER1 Inc 1 509 90 0 1 stage_two_a
6 ori  FC2 Inc 2 487 90 0 1 stage_two_a
6 fill EC1 Con 1 722 91 0 1 stage_two_a
6 ori  ER2 Inc 1 684 92 0 1 stage_two_a
6 fill FR1 Con 1 618 93 0 1 stage_two_a
6 ori  FR2 Con 1 510 94 0 1 stage_two_a
6 ori  FC2 Inc 1 776 95 0 1 stage_two_a
6 fill ER1 Inc 1 494 96 0 1 stage_two_a
7 fill FC1 Inc 1 994 1 0 0 stage_two_b
7 ori  FR2 Con 1 693 2 0 1 stage_two_b
7 fill EC1 Con 1 538 3 0 1 stage_two_b
7 ori  EC2 Con 1 546 4 0 1 stage_two_b
7 ori  ER2 Inc 1 568 5 0 1 stage_two_b
7 fill FR1 Con 1 576 6 0 1 stage_two_b
7 ori  EC2 Con 1 512 7 0 1 stage_two_b
7 fill FC1 Inc 1 536 8 0 1 stage_two_b
7 ori  FR2 Con 1 531 9 0 1 stage_two_b
7 fill FR1 Con 1 481 10 0 1 stage_two_b
7 fill ER1 Inc 1 441 11 0 1 stage_two_b
7 ori  FC2 Inc 1 593 12 0 1 stage_two_b
7 ori  FR2 Con 1 535 13 0 1 stage_two_b
7 ori  FC2 Inc 2 439 13 0 1 stage_two_b
7 fill FR1 Con 1 623 14 0 1 stage_two_b
7 ori  FR2 Con 1 589 15 0 1 stage_two_b
7 ori  EC2 Con 1 513 16 0 1 stage_two_b
7 ori  ER2 Inc 1 652 17 0 1 stage_two_b
7 ori  FC2 Inc 1 596 18 0 1 stage_two_b
7 fill FC1 Inc 1 669 19 0 1 stage_two_b
7 fill EC1 Con 1 616 20 0 1 stage_two_b
7 fill FC1 Inc 1 662 21 0 1 stage_two_b
7 ori  ER2 Inc 1 856 22 0 1 stage_two_b
7 fill FR1 Con 1 648 23 0 1 stage_two_b
7 ori  EC2 Con 1 612 24 0 1 stage_two_b
7 ori  FR2 Con 1 788 25 0 1 stage_two_b
7 fill EC1 Con 1 621 26 0 1 stage_two_b
7 ori  EC2 Con 1 507 27 0 1 stage_two_b
7 fill FR1 Con 1 471 28 0 1 stage_two_b
7 ori  FR2 Con 1 517 29 0 1 stage_two_b
7 fill FC1 Inc 1 626 30 0 1 stage_two_b
7 ori  EC2 Con 1 572 31 0 1 stage_two_b
7 fill FR1 Con 1 482 32 0 1 stage_two_b
7 fill ER1 Inc 1 571 33 0 1 stage_two_b
7 ori  FC2 Inc 1 719 34 0 1 stage_two_b
7 ori  FR2 Con 1 493 35 0 1 stage_two_b
7 ori  ER2 Inc 1 789 36 0 1 stage_two_b
7 ori  FR2 Con 1 529 37 0 1 stage_two_b
7 fill FC1 Inc 1 678 38 0 1 stage_two_b
7 ori  FC2 Inc 1 767 39 0 1 stage_two_b
7 fill FR1 Con 1 919 40 0 1 stage_two_b
7 fill EC1 Con 1 566 41 0 1 stage_two_b
7 ori  EC2 Con 1 578 42 0 1 stage_two_b
7 ori  FR2 Con 1 1211 43 0 1 stage_two_b
7 fill FC1 Inc 1 577 44 0 1 stage_two_b
7 fill ER1 Inc 1 489 45 0 1 stage_two_b
7 ori  ER2 Inc 1 677 46 0 1 stage_two_b
7 fill EC1 Con 1 578 47 0 1 stage_two_b
7 ori  FR2 Con 1 731 48 0 1 stage_two_b
7 ori  FC2 Inc 1 683 49 0 1 stage_two_b
7 ori  EC2 Con 1 544 50 0 1 stage_two_b
7 fill FC1 Inc 1 428 51 0 1 stage_two_b
7 fill FR1 Con 1 551 52 0 1 stage_two_b
7 fill EC1 Con 1 507 53 0 1 stage_two_b
7 ori  FR2 Con 1 471 54 0 1 stage_two_b
7 fill FR1 Con 1 436 55 0 1 stage_two_b
7 ori  ER2 Inc 2 490 55 0 1 stage_two_b
7 fill FC1 Inc 1 655 56 0 1 stage_two_b
7 ori  EC2 Con 1 665 57 0 1 stage_two_b
7 fill ER1 Inc 1 556 58 0 1 stage_two_b
7 fill FC1 Inc 1 651 59 0 1 stage_two_b
7 ori  FR2 Con 1 658 60 0 1 stage_two_b
7 ori  FC2 Inc 1 615 61 0 1 stage_two_b
7 ori  FR2 Con 1 472 62 0 1 stage_two_b
7 fill FR1 Con 1 496 63 0 1 stage_two_b
7 ori  ER2 Inc 1 750 64 0 1 stage_two_b
7 fill ER1 Inc 1 516 65 0 1 stage_two_b
7 ori  FC2 Inc 1 609 66 0 1 stage_two_b
7 fill FR1 Con 1 756 67 0 1 stage_two_b
7 ori  ER2 Inc 1 847 68 0 1 stage_two_b
7 fill FC1 Inc 1 728 69 0 1 stage_two_b
7 ori  EC2 Con 1 582 70 0 1 stage_two_b
7 ori  FC2 Inc 1 708 71 0 1 stage_two_b
7 ori  FR2 Con 1 559 72 0 1 stage_two_b
7 ori  ER2 Inc 1 651 73 0 1 stage_two_b
7 fill EC1 Con 1 632 74 0 1 stage_two_b
7 fill FR1 Con 1 523 75 0 1 stage_two_b
7 ori  FC2 Inc 2 498 75 0 1 stage_two_b
7 ori  ER2 Inc 1 956 76 0 1 stage_two_b
7 ori  FC2 Inc 1 617 77 0 1 stage_two_b
7 fill FC1 Inc 1 543 78 0 1 stage_two_b
7 fill FR1 Con 1 516 79 0 1 stage_two_b
7 fill ER1 Inc 1 572 80 0 1 stage_two_b
7 fill FR1 Con 1 523 81 0 1 stage_two_b
7 ori  FR2 Con 1 609 82 0 1 stage_two_b
7 fill FC1 Inc 1 572 83 0 1 stage_two_b
7 fill FR1 Con 1 542 84 0 1 stage_two_b
7 fill FC1 Inc 2 562 84 0 1 stage_two_b
7 fill ER1 Inc 1 667 85 0 1 stage_two_b
7 fill FC1 Inc 1 594 86 0 1 stage_two_b
7 fill ER1 Inc 1 605 87 0 1 stage_two_b
7 ori  EC2 Con 1 655 88 0 1 stage_two_b
7 fill EC1 Con 1 452 89 0 1 stage_two_b
7 fill ER1 Inc 1 482 90 0 1 stage_two_b
7 ori  ER2 Inc 1 617 91 0 1 stage_two_b
7 fill FC1 Inc 1 595 92 0 1 stage_two_b
7 ori  FR2 Con 1 538 93 0 1 stage_two_b
7 fill FR1 Con 1 451 94 0 1 stage_two_b
7 fill ER1 Inc 1 598 95 0 1 stage_two_b
7 ori  EC2 Con 1 860 96 0 1 stage_two_b
9 fill FR1 Con 1 1827 1 0 0 stage_three_a
9 ori  ER2 Inc 1 1513 2 0 1 stage_three_a
9 fill EC1 Con 1 1760 3 0 1 stage_three_a
9 fill FR1 Con 1 916 4 0 1 stage_three_a
9 fill EC1 Con 1 835 5 0 1 stage_three_a
9 ori  EC2 Con 1 1182 6 0 1 stage_three_a
9 ori  ER2 Inc 1 851 7 0 1 stage_three_a
9 ori  EC2 Con 1 776 8 0 1 stage_three_a
9 ori  FR2 Con 1 648 9 0 1 stage_three_a
9 ori  FC2 Inc 1 640 10 0 1 stage_three_a
9 ori  EC2 Con 2 722 10 0 1 stage_three_a
9 fill ER1 Inc 1 1858 11 0 1 stage_three_a
9 ori  FC2 Inc 2 1326 11 0 1 stage_three_a
9 fill FR1 Con 1 1533 12 0 1 stage_three_a
9 fill EC1 Con 1 987 13 0 1 stage_three_a
9 ori  EC2 Con 1 1520 14 0 1 stage_three_a
9 ori  ER2 Inc 1 818 15 0 1 stage_three_a
9 fill FC1 Inc 1 1467 16 0 1 stage_three_a
9 ori  FC2 Inc 1 1087 17 0 1 stage_three_a
9 ori  ER2 Inc 1 949 18 0 1 stage_three_a
9 fill EC1 Con 2 1065 18 0 1 stage_three_a
9 fill FR1 Con 1 2235 19 0 1 stage_three_a
9 fill FC1 Inc 1 912 20 0 1 stage_three_a
9 fill FR1 Con 1 981 21 0 1 stage_three_a
9 fill EC1 Con 1 740 22 0 1 stage_three_a
9 fill ER1 Inc 1 646 23 0 1 stage_three_a
9 fill FC1 Inc 1 917 24 0 1 stage_three_a
9 fill FR1 Con 1 443 25 0 1 stage_three_a
9 ori  FC2 Inc 1 1059 26 0 1 stage_three_a
9 fill ER1 Inc 1 1395 27 0 1 stage_three_a
9 ori  ER2 Inc 1 1302 28 0 1 stage_three_a
9 ori  EC2 Con 1 653 29 0 1 stage_three_a
9 fill FR1 Con 1 1110 30 0 1 stage_three_a
9 fill FC1 Inc 1 1057 31 0 1 stage_three_a
9 ori  ER2 Inc 1 2122 32 0 1 stage_three_a
9 ori  EC2 Con 1 1113 33 0 1 stage_three_a
9 fill FR1 Con 1 928 34 0 1 stage_three_a
9 fill ER1 Inc 1 1217 35 0 1 stage_three_a
9 ori  FC2 Inc 1 1372 36 0 1 stage_three_a
9 ori  FR2 Con 1 640 37 0 1 stage_three_a
9 fill FR1 Con 1 2200 38 0 1 stage_three_a
9 ori  FC2 Inc 1 997 39 0 1 stage_three_a
9 fill ER1 Inc 2 1414 39 0 1 stage_three_a
9 fill FC1 Inc 1 2139 40 0 1 stage_three_a
9 ori  EC2 Con 1 891 41 0 1 stage_three_a
9 fill ER1 Inc 1 1205 42 0 1 stage_three_a
9 ori  FC2 Inc 1 927 43 0 1 stage_three_a
9 fill FR1 Con 1 836 44 0 1 stage_three_a
9 ori  EC2 Con 1 726 45 0 1 stage_three_a
9 ori  FR2 Con 1 620 46 0 1 stage_three_a
9 ori  EC2 Con 1 655 47 0 1 stage_three_a
9 ori  FR2 Con 1 611 48 0 1 stage_three_a
9 ori  FC2 Inc 1 803 49 0 1 stage_three_a
9 ori  FR2 Con 1 510 50 0 1 stage_three_a
9 fill EC1 Con 1 930 51 0 1 stage_three_a
9 ori  FC2 Inc 1 1052 52 0 1 stage_three_a
9 fill ER1 Inc 2 1055 52 0 1 stage_three_a
9 fill EC1 Con 1 1539 53 0 1 stage_three_a
9 ori  FR2 Con 1 997 54 0 1 stage_three_a
9 ori  FC2 Inc 1 782 55 0 1 stage_three_a
9 ori  EC2 Con 1 567 56 0 1 stage_three_a
9 ori  ER2 Inc 1 502 57 0 1 stage_three_a
9 ori  FC2 Inc 1 481 58 0 1 stage_three_a
9 fill FC1 Inc 1 965 59 0 1 stage_three_a
9 ori  EC2 Con 1 762 60 0 1 stage_three_a
9 ori  FR2 Con 1 522 61 0 1 stage_three_a
9 ori  FC2 Inc 1 424 62 0 1 stage_three_a
9 fill EC1 Con 1 1035 63 0 1 stage_three_a
9 ori  ER2 Inc 2 746 63 0 1 stage_three_a
9 fill ER1 Inc 1 1763 64 0 1 stage_three_a
9 ori  FC2 Inc 1 1047 65 0 1 stage_three_a
9 fill FR1 Con 1 560 66 0 1 stage_three_a
9 fill EC1 Con 1 661 67 0 1 stage_three_a
9 fill FR1 Con 1 590 68 0 1 stage_three_a
9 fill ER1 Inc 1 1417 69 0 1 stage_three_a
9 ori  ER2 Inc 3 2500 69 0 1 stage_three_a
9 fill FC1 Inc 1 1405 70 0 1 stage_three_a
9 ori  FC2 Inc 1 886 71 0 1 stage_three_a
9 fill FR1 Con 1 1132 72 0 1 stage_three_a
9 ori  FR2 Con 1 879 73 0 1 stage_three_a
9 fill EC1 Con 1 1186 74 0 1 stage_three_a
9 ori  EC2 Con 1 1080 75 0 1 stage_three_a
9 ori  FR2 Con 1 556 76 0 1 stage_three_a
9 ori  FC2 Inc 1 448 77 0 1 stage_three_a
9 fill FC1 Inc 1 820 78 0 1 stage_three_a
9 fill ER1 Inc 2 791 78 0 1 stage_three_a
9 fill FC1 Inc 1 1221 79 0 1 stage_three_a
9 ori  FR2 Con 1 676 80 0 1 stage_three_a
9 fill EC1 Con 1 1130 81 0 1 stage_three_a
9 fill FR1 Con 1 1022 82 0 1 stage_three_a
9 fill EC1 Con 1 874 83 0 1 stage_three_a
9 fill FR1 Con 1 898 84 0 1 stage_three_a
9 fill ER1 Inc 2 837 84 0 1 stage_three_a
9 ori  FC2 Inc 1 1117 85 0 1 stage_three_a
9 ori  ER2 Inc 1 706 86 0 1 stage_three_a
9 fill EC1 Con 1 1147 87 0 1 stage_three_a
9 ori  FR2 Con 1 892 88 0 1 stage_three_a
9 fill FR1 Con 1 1478 89 0 1 stage_three_a
9 ori  FC2 Inc 1 1014 90 0 1 stage_three_a
9 fill EC1 Con 1 2491 91 0 1 stage_three_a
10 ori  EC2 Con 1 1153 1 0 0 stage_three_b
10 ori  FC2 Inc 1 507 2 0 1 stage_three_b
10 ori  FR2 Con 1 450 3 0 1 stage_three_b
10 fill FC1 Inc 1 860 4 0 1 stage_three_b
10 ori  FC2 Inc 1 692 5 0 1 stage_three_b
10 fill ER1 Inc 1 759 6 0 1 stage_three_b
10 fill EC1 Con 1 1274 7 0 1 stage_three_b
10 fill FR1 Con 1 865 8 0 1 stage_three_b
10 ori  EC2 Con 1 646 9 0 1 stage_three_b
10 ori  ER2 Inc 1 478 10 0 1 stage_three_b
10 fill ER1 Inc 2 540 10 0 1 stage_three_b
10 fill EC1 Con 1 1429 11 0 1 stage_three_b
10 fill FC1 Inc 1 560 12 0 1 stage_three_b
10 ori  EC2 Con 1 654 13 0 1 stage_three_b
10 ori  FR2 Con 1 490 14 0 1 stage_three_b
10 ori  EC2 Con 1 457 15 0 1 stage_three_b
10 fill ER1 Inc 1 795 16 0 1 stage_three_b
10 ori  ER2 Inc 2 644 16 0 1 stage_three_b
10 fill FC1 Inc 1 1331 17 0 1 stage_three_b
10 ori  FC2 Inc 1 602 18 0 1 stage_three_b
10 fill FR1 Con 1 1041 19 0 1 stage_three_b
10 ori  FR2 Con 1 857 20 0 1 stage_three_b
10 ori  ER2 Inc 1 942 21 0 1 stage_three_b
10 fill EC1 Con 1 994 22 0 1 stage_three_b
10 ori  FC2 Inc 1 1103 23 0 1 stage_three_b
10 ori  EC2 Con 1 1706 24 0 1 stage_three_b
10 ori  FR2 Con 1 515 25 0 1 stage_three_b
10 fill FC1 Inc 1 724 26 0 1 stage_three_b
10 fill FR1 Con 1 1008 27 0 1 stage_three_b
10 fill EC1 Con 1 1014 28 0 1 stage_three_b
10 fill FR1 Con 1 581 29 0 1 stage_three_b
10 ori  EC2 Con 1 915 30 0 1 stage_three_b
10 fill EC1 Con 1 1209 31 0 1 stage_three_b
10 ori  FR2 Con 1 1301 32 0 1 stage_three_b
10 fill FC1 Inc 2 2209 32 0 1 stage_three_b
10 ori  EC2 Con 1 1322 33 0 1 stage_three_b
10 fill FR1 Con 1 1032 34 0 1 stage_three_b
10 ori  FC2 Inc 1 1065 35 0 1 stage_three_b
10 ori  ER2 Inc 1 1053 36 0 1 stage_three_b
10 ori  EC2 Con 1 706 37 0 1 stage_three_b
10 fill EC1 Con 1 945 38 0 1 stage_three_b
10 ori  FC2 Inc 1 1989 39 0 1 stage_three_b
10 fill FC1 Inc 1 988 40 0 1 stage_three_b
10 ori  FR2 Con 1 1609 41 0 1 stage_three_b
10 fill EC1 Con 1 860 42 0 1 stage_three_b
10 ori  EC2 Con 1 830 43 0 1 stage_three_b
10 fill ER1 Inc 2 1051 43 0 1 stage_three_b
10 fill EC1 Con 1 1295 44 0 1 stage_three_b
10 ori  FR2 Con 1 746 45 0 1 stage_three_b
10 fill FR1 Con 1 547 46 0 1 stage_three_b
10 fill ER1 Inc 2 600 46 0 1 stage_three_b
10 ori  EC2 Con 1 674 47 0 1 stage_three_b
10 ori  FC2 Inc 1 448 48 0 1 stage_three_b
10 fill FC1 Inc 1 990 49 0 1 stage_three_b
10 ori  ER2 Inc 1 729 50 0 1 stage_three_b
10 ori  FR2 Con 1 590 51 0 1 stage_three_b
10 fill FR1 Con 1 1059 52 0 1 stage_three_b
10 ori  FC2 Inc 1 1188 53 0 1 stage_three_b
10 ori  FR2 Con 1 771 54 0 1 stage_three_b
10 ori  ER2 Inc 1 770 55 0 1 stage_three_b
10 ori  FC2 Inc 1 604 56 0 1 stage_three_b
10 ori  EC2 Con 1 500 57 0 1 stage_three_b
10 ori  ER2 Inc 1 538 58 0 1 stage_three_b
10 fill ER1 Inc 1 966 59 0 1 stage_three_b
10 fill FR1 Con 1 1063 60 0 1 stage_three_b
10 fill FC1 Inc 2 1275 60 0 1 stage_three_b
10 ori  FR2 Con 1 1974 61 0 1 stage_three_b
10 fill ER1 Inc 1 797 62 0 1 stage_three_b
10 fill FC1 Inc 2 1993 62 0 1 stage_three_b
10 ori  FC2 Inc 1 705 63 0 1 stage_three_b
10 ori  FR2 Con 1 486 64 0 1 stage_three_b
10 fill ER1 Inc 1 947 65 0 1 stage_three_b
10 ori  FC2 Inc 1 677 66 0 1 stage_three_b
10 ori  ER2 Inc 1 661 67 0 1 stage_three_b
10 fill EC1 Con 1 1040 68 0 1 stage_three_b
10 ori  FR2 Con 1 716 69 0 1 stage_three_b
10 fill FR1 Con 1 1395 70 0 1 stage_three_b
10 ori  EC2 Con 1 641 71 0 1 stage_three_b
10 ori  ER2 Inc 1 573 72 0 1 stage_three_b
10 ori  EC2 Con 1 428 73 0 1 stage_three_b
10 fill ER1 Inc 1 874 74 0 1 stage_three_b
10 fill FC1 Inc 1 974 75 0 1 stage_three_b
10 fill FR1 Con 1 832 76 0 1 stage_three_b
10 fill FC1 Inc 1 719 77 0 1 stage_three_b
10 ori  FC2 Inc 1 791 78 0 1 stage_three_b
10 fill FR1 Con 1 1262 79 0 1 stage_three_b
10 ori  FR2 Con 1 731 80 0 1 stage_three_b
10 fill EC1 Con 1 1126 81 0 1 stage_three_b
10 fill FC1 Inc 2 645 81 0 1 stage_three_b
10 fill FR1 Con 1 928 82 0 1 stage_three_b
10 fill EC1 Con 1 760 83 0 1 stage_three_b
10 fill FC1 Inc 1 1796 84 0 1 stage_three_b
10 fill FR1 Con 1 656 85 0 1 stage_three_b
10 fill EC1 Con 1 641 86 0 1 stage_three_b
10 fill FR1 Con 1 702 87 0 1 stage_three_b
10 ori  ER2 Inc 1 875 88 0 1 stage_three_b
10 ori  FR2 Con 1 534 89 0 1 stage_three_b
10 fill ER1 Inc 1 978 90 0 1 stage_three_b
10 ori  EC2 Con 1 909 91 0 1 stage_three_b
10 fill EC1 Con 1 1214 92 0 1 stage_three_b
