# Supplementary material for: Target-Response Associations Can Produce Response-Congruency Effects Without Task-Switching Costs
Source: Front Psychol. 2019 Feb 11;10:40. doi: 10.3389/fpsyg.2019.00040 (PMC6378947; doi:10.3389/fpsyg.2019.00040)
Supplement: DATA SHEET S1 — Dataset in Experiment 1 and 2. [file Data_Sheet_1.ZIP › Data/Exp2/subject10.txt]

2 ori  FR2 Con 1 2334 1 0 0 practice
2 fill FR1 Con 1 1228 2 0 1 practice
2 fill EC1 Con 1 1377 3 0 1 practice
2 fill FC1 Inc 1 901 4 0 1 practice
2 fill ER1 Inc 1 1199 5 0 1 practice
2 fill FC1 Inc 1 2012 6 0 1 practice
2 fill FR1 Con 1 826 7 0 1 practice
2 fill EC1 Con 1 1053 8 0 1 practice
2 ori  EC2 Con 1 1056 9 0 1 practice
2 ori  FC2 Inc 3 2500 9 0 1 practice
2 fill ER1 Inc 3 2500 9 0 1 practice
2 ori  ER2 Inc 1 821 10 0 1 practice
2 fill EC1 Con 1 850 11 0 1 practice
2 ori  EC2 Con 1 692 12 0 1 practice
2 fill FC1 Inc 1 911 13 0 1 practice
2 ori  FR2 Con 1 595 14 0 1 practice
2 ori  ER2 Inc 2 828 14 0 1 practice
2 ori  FC2 Inc 1 1326 15 0 1 practice
2 ori  EC2 Con 1 1020 16 0 1 practice
2 ori  FC2 Inc 1 1182 17 0 1 practice
2 ori  FR2 Con 1 1223 18 0 1 practice
2 fill FR1 Con 1 595 19 0 1 practice
2 fill ER1 Inc 2 819 19 0 1 practice
2 fill EC1 Con 1 1257 20 0 1 practice
2 ori  ER2 Inc 1 979 21 0 1 practice
2 ori  FC2 Inc 1 1003 22 0 1 practice
2 ori  EC2 Con 1 777 23 0 1 practice
2 ori  ER2 Inc 1 776 24 0 1 practice
2 ori  FR2 Con 1 1113 25 0 1 practice
2 fill FC1 Inc 1 814 26 0 1 practice
2 fill FR1 Con 1 675 27 0 1 practice
2 fill ER1 Inc 2 759 27 0 1 practice
3 ori  ER2 Inc 1 1528 1 0 0 stage_one_a
3 fill FC1 Inc 1 1081 2 0 1 stage_one_a
3 ori  FC2 Inc 1 711 3 0 1 stage_one_a
3 ori  EC2 Con 1 697 4 0 1 stage_one_a
3 ori  FC2 Inc 1 1293 5 0 1 stage_one_a
3 fill ER1 Inc 1 1483 6 0 1 stage_one_a
3 fill FC1 Inc 1 613 7 0 1 stage_one_a
3 fill EC1 Con 1 775 8 0 1 stage_one_a
3 fill FR1 Con 1 864 9 0 1 stage_one_a
3 fill EC1 Con 1 867 10 0 1 stage_one_a
3 fill FC1 Inc 1 769 11 0 1 stage_one_a
3 ori  EC2 Con 1 858 12 0 1 stage_one_a
3 ori  FC2 Inc 1 822 13 0 1 stage_one_a
3 fill ER1 Inc 1 712 14 0 1 stage_one_a
3 ori  EC2 Con 1 662 15 0 1 stage_one_a
3 ori  FR2 Con 1 871 16 0 1 stage_one_a
3 fill FC1 Inc 1 835 17 0 1 stage_one_a
3 fill ER1 Inc 1 798 18 0 1 stage_one_a
3 fill FC1 Inc 1 608 19 0 1 stage_one_a
3 ori  ER2 Inc 1 1334 20 0 1 stage_one_a
3 fill EC1 Con 1 798 21 0 1 stage_one_a
3 fill FR1 Con 1 761 22 0 1 stage_one_a
3 ori  EC2 Con 1 554 23 0 1 stage_one_a
3 ori  FR2 Con 1 559 24 0 1 stage_one_a
3 ori  EC2 Con 1 697 25 0 1 stage_one_a
3 fill FC1 Inc 1 775 26 0 1 stage_one_a
3 ori  FR2 Con 2 617 26 0 1 stage_one_a
3 fill ER1 Inc 1 1007 27 0 1 stage_one_a
3 fill EC1 Con 1 880 28 0 1 stage_one_a
3 fill FC1 Inc 1 818 29 0 1 stage_one_a
3 ori  ER2 Inc 2 1122 29 0 1 stage_one_a
3 ori  EC2 Con 1 1189 30 0 1 stage_one_a
3 ori  FC2 Inc 1 1277 31 0 1 stage_one_a
3 fill EC1 Con 1 735 32 0 1 stage_one_a
3 fill FC1 Inc 1 928 33 0 1 stage_one_a
3 fill EC1 Con 1 954 34 0 1 stage_one_a
3 fill ER1 Inc 1 1035 35 0 1 stage_one_a
3 fill FR1 Con 1 700 36 0 1 stage_one_a
3 ori  EC2 Con 1 805 37 0 1 stage_one_a
3 fill EC1 Con 1 813 38 0 1 stage_one_a
3 fill FR1 Con 1 647 39 0 1 stage_one_a
3 ori  FC2 Inc 1 902 40 0 1 stage_one_a
3 fill EC1 Con 1 706 41 0 1 stage_one_a
3 fill FC1 Inc 1 786 42 0 1 stage_one_a
3 ori  FR2 Con 1 623 43 0 1 stage_one_a
3 fill EC1 Con 1 807 44 0 1 stage_one_a
3 ori  FC2 Inc 1 1127 45 0 1 stage_one_a
3 ori  ER2 Inc 1 861 46 0 1 stage_one_a
3 fill FC1 Inc 1 672 47 0 1 stage_one_a
3 fill ER1 Inc 1 879 48 0 1 stage_one_a
3 ori  EC2 Con 1 670 49 0 1 stage_one_a
3 ori  FC2 Inc 1 949 50 0 1 stage_one_a
3 ori  ER2 Inc 1 1074 51 0 1 stage_one_a
3 fill FR1 Con 1 888 52 0 1 stage_one_a
3 fill FC1 Inc 1 672 53 0 1 stage_one_a
3 ori  FR2 Con 1 1241 54 0 1 stage_one_a
3 fill ER1 Inc 1 867 55 0 1 stage_one_a
3 ori  FC2 Inc 1 885 56 0 1 stage_one_a
3 ori  ER2 Inc 1 726 57 0 1 stage_one_a
3 ori  FC2 Inc 1 887 58 0 1 stage_one_a
3 ori  FR2 Con 1 1150 59 0 1 stage_one_a
3 ori  FC2 Inc 1 997 60 0 1 stage_one_a
3 fill FC1 Inc 1 805 61 0 1 stage_one_a
3 fill EC1 Con 1 908 62 0 1 stage_one_a
3 ori  EC2 Con 1 609 63 0 1 stage_one_a
3 fill FR1 Con 1 872 64 0 1 stage_one_a
3 fill FC1 Inc 1 797 65 0 1 stage_one_a
3 ori  FC2 Inc 1 886 66 0 1 stage_one_a
3 ori  ER2 Inc 1 798 67 0 1 stage_one_a
3 fill ER1 Inc 2 811 67 0 1 stage_one_a
3 fill EC1 Con 1 796 68 0 1 stage_one_a
3 ori  FR2 Con 1 629 69 0 1 stage_one_a
3 ori  EC2 Con 1 675 70 0 1 stage_one_a
3 fill ER1 Inc 1 748 71 0 1 stage_one_a
3 ori  ER2 Inc 1 1211 72 0 1 stage_one_a
3 fill FR1 Con 1 692 73 0 1 stage_one_a
3 fill FC1 Inc 1 714 74 0 1 stage_one_a
3 fill EC1 Con 1 931 75 0 1 stage_one_a
3 fill FC1 Inc 1 1186 76 0 1 stage_one_a
3 ori  FC2 Inc 1 848 77 0 1 stage_one_a
3 ori  FR2 Con 1 805 78 0 1 stage_one_a
3 ori  ER2 Inc 1 1170 79 0 1 stage_one_a
3 ori  FC2 Inc 1 863 80 0 1 stage_one_a
3 ori  EC2 Con 1 614 81 0 1 stage_one_a
3 fill ER1 Inc 1 550 82 0 1 stage_one_a
3 ori  ER2 Inc 1 670 83 0 1 stage_one_a
3 ori  FC2 Inc 1 1070 84 0 1 stage_one_a
3 fill FR1 Con 1 1420 85 0 1 stage_one_a
3 fill ER1 Inc 1 903 86 0 1 stage_one_a
3 ori  ER2 Inc 1 1087 87 0 1 stage_one_a
3 ori  FC2 Inc 1 917 88 0 1 stage_one_a
3 ori  FR2 Con 1 717 89 0 1 stage_one_a
3 ori  ER2 Inc 2 740 89 0 1 stage_one_a
3 fill EC1 Con 1 944 90 0 1 stage_one_a
3 ori  EC2 Con 1 623 91 0 1 stage_one_a
3 fill ER1 Inc 1 597 92 0 1 stage_one_a
3 ori  FR2 Con 1 670 93 0 1 stage_one_a
3 fill FR1 Con 1 567 94 0 1 stage_one_a
3 fill FC1 Inc 1 595 95 0 1 stage_one_a
3 ori  ER2 Inc 1 1213 96 0 1 stage_one_a
4 ori  EC2 Con 1 1123 1 0 0 stage_one_b
4 ori  ER2 Inc 1 1025 2 0 1 stage_one_b
4 ori  FC2 Inc 1 943 3 0 1 stage_one_b
4 fill FR1 Con 1 848 4 0 1 stage_one_b
4 fill ER1 Inc 1 749 5 0 1 stage_one_b
4 fill FC1 Inc 1 670 6 0 1 stage_one_b
4 ori  ER2 Inc 1 1691 7 0 1 stage_one_b
4 ori  EC2 Con 1 738 8 0 1 stage_one_b
4 ori  FR2 Con 1 904 9 0 1 stage_one_b
4 fill FR1 Con 1 575 10 0 1 stage_one_b
4 ori  ER2 Inc 1 1350 11 0 1 stage_one_b
4 fill EC1 Con 1 786 12 0 1 stage_one_b
4 ori  EC2 Con 1 708 13 0 1 stage_one_b
4 fill FC1 Inc 1 820 14 0 1 stage_one_b
4 ori  ER2 Inc 1 1150 15 0 1 stage_one_b
4 ori  EC2 Con 1 670 16 0 1 stage_one_b
4 fill FR1 Con 1 918 17 0 1 stage_one_b
4 ori  FC2 Inc 1 984 18 0 1 stage_one_b
4 fill EC1 Con 1 1070 19 0 1 stage_one_b
4 fill ER1 Inc 1 1080 20 0 1 stage_one_b
4 ori  FR2 Con 1 701 21 0 1 stage_one_b
4 ori  FC2 Inc 1 740 22 0 1 stage_one_b
4 ori  EC2 Con 1 634 23 0 1 stage_one_b
4 fill EC1 Con 1 469 24 0 1 stage_one_b
4 ori  FR2 Con 1 852 25 0 1 stage_one_b
4 fill ER1 Inc 1 828 26 0 1 stage_one_b
4 ori  FC2 Inc 1 1030 27 0 1 stage_one_b
4 fill EC1 Con 1 864 28 0 1 stage_one_b
4 ori  ER2 Inc 1 878 29 0 1 stage_one_b
4 fill FC1 Inc 1 590 30 0 1 stage_one_b
4 fill FR1 Con 1 577 31 0 1 stage_one_b
4 fill EC1 Con 1 850 32 0 1 stage_one_b
4 fill FR1 Con 1 760 33 0 1 stage_one_b
4 ori  FR2 Con 1 675 34 0 1 stage_one_b
4 fill FC1 Inc 1 564 35 0 1 stage_one_b
4 ori  EC2 Con 1 786 36 0 1 stage_one_b
4 fill EC1 Con 1 771 37 0 1 stage_one_b
4 ori  FR2 Con 1 718 38 0 1 stage_one_b
4 ori  EC2 Con 1 882 39 0 1 stage_one_b
4 ori  FC2 Inc 1 880 40 0 1 stage_one_b
4 ori  FR2 Con 1 662 41 0 1 stage_one_b
4 fill FR1 Con 1 565 42 0 1 stage_one_b
4 fill EC1 Con 1 856 43 0 1 stage_one_b
4 fill FR1 Con 1 705 44 0 1 stage_one_b
4 ori  EC2 Con 1 862 45 0 1 stage_one_b
4 fill FC1 Inc 1 546 46 0 1 stage_one_b
4 fill FR1 Con 1 644 47 0 1 stage_one_b
4 ori  FR2 Con 1 774 48 0 1 stage_one_b
4 ori  EC2 Con 1 618 49 0 1 stage_one_b
4 fill ER1 Inc 1 713 50 0 1 stage_one_b
4 ori  FR2 Con 1 635 51 0 1 stage_one_b
4 ori  FC2 Inc 1 902 52 0 1 stage_one_b
4 ori  EC2 Con 1 774 53 0 1 stage_one_b
4 ori  ER2 Inc 1 747 54 0 1 stage_one_b
4 fill FR1 Con 1 872 55 0 1 stage_one_b
4 fill ER1 Inc 1 689 56 0 1 stage_one_b
4 ori  FR2 Con 1 632 57 0 1 stage_one_b
4 fill FR1 Con 1 544 58 0 1 stage_one_b
4 ori  ER2 Inc 1 892 59 0 1 stage_one_b
4 fill EC1 Con 1 656 60 0 1 stage_one_b
4 fill ER1 Inc 1 741 61 0 1 stage_one_b
4 ori  FC2 Inc 1 771 62 0 1 stage_one_b
4 ori  EC2 Con 1 565 63 0 1 stage_one_b
4 ori  FC2 Inc 1 741 64 0 1 stage_one_b
4 fill FC1 Inc 1 576 65 0 1 stage_one_b
4 ori  FR2 Con 1 1130 66 0 1 stage_one_b
4 fill EC1 Con 1 779 67 0 1 stage_one_b
4 fill ER1 Inc 1 687 68 0 1 stage_one_b
4 fill EC1 Con 1 597 69 0 1 stage_one_b
4 ori  ER2 Inc 1 922 70 0 1 stage_one_b
4 fill FR1 Con 1 397 71 0 1 stage_one_b
4 ori  FC2 Inc 1 706 72 0 1 stage_one_b
4 fill ER1 Inc 1 669 73 0 1 stage_one_b
4 ori  EC2 Con 1 675 74 0 1 stage_one_b
4 fill FC1 Inc 1 610 75 0 1 stage_one_b
4 ori  FC2 Inc 1 684 76 0 1 stage_one_b
4 fill EC1 Con 1 833 77 0 1 stage_one_b
4 ori  EC2 Con 1 482 78 0 1 stage_one_b
4 ori  FC2 Inc 1 1027 79 0 1 stage_one_b
4 fill FC1 Inc 1 597 80 0 1 stage_one_b
4 fill EC1 Con 1 539 81 0 1 stage_one_b
4 fill ER1 Inc 1 695 82 0 1 stage_one_b
4 ori  EC2 Con 1 490 83 0 1 stage_one_b
4 fill EC1 Con 1 451 84 0 1 stage_one_b
4 ori  FC2 Inc 1 915 85 0 1 stage_one_b
4 fill ER1 Inc 1 799 86 0 1 stage_one_b
4 fill FR1 Con 1 748 87 0 1 stage_one_b
4 fill FC1 Inc 1 470 88 0 1 stage_one_b
4 fill EC1 Con 1 592 89 0 1 stage_one_b
4 ori  EC2 Con 1 514 90 0 1 stage_one_b
4 ori  FC2 Inc 1 815 91 0 1 stage_one_b
4 ori  ER2 Inc 1 1202 92 0 1 stage_one_b
4 fill FR1 Con 1 634 93 0 1 stage_one_b
4 fill ER1 Inc 1 598 94 0 1 stage_one_b
4 fill FC1 Inc 1 577 95 0 1 stage_one_b
4 ori  FC2 Inc 1 649 96 0 1 stage_one_b
4 ori  ER2 Inc 1 865 97 0 1 stage_one_b
4 fill EC1 Con 1 573 98 0 1 stage_one_b
4 ori  EC2 Con 1 418 99 0 1 stage_one_b
4 fill FR1 Con 1 684 100 0 1 stage_one_b
6 ori  EC2 Con 1 1537 1 0 0 stage_two_a
6 fill EC1 Con 1 879 2 0 1 stage_two_a
6 ori  ER2 Inc 2 779 2 0 1 stage_two_a
6 fill FC1 Inc 1 780 3 0 1 stage_two_a
6 ori  FC2 Inc 1 808 4 0 1 stage_two_a
6 ori  FR2 Con 1 829 5 0 1 stage_two_a
6 ori  FC2 Inc 1 822 6 0 1 stage_two_a
6 ori  EC2 Con 1 707 7 0 1 stage_two_a
6 ori  ER2 Inc 1 829 8 0 1 stage_two_a
6 ori  EC2 Con 1 794 9 0 1 stage_two_a
6 fill ER1 Inc 1 797 10 0 1 stage_two_a
6 ori  FC2 Inc 1 871 11 0 1 stage_two_a
6 fill EC1 Con 1 1059 12 0 1 stage_two_a
6 ori  ER2 Inc 1 1120 13 0 1 stage_two_a
6 fill FR1 Con 1 599 14 0 1 stage_two_a
6 fill FC1 Inc 1 761 15 0 1 stage_two_a
6 ori  EC2 Con 1 924 16 0 1 stage_two_a
6 ori  ER2 Inc 1 912 17 0 1 stage_two_a
6 fill EC1 Con 1 733 18 0 1 stage_two_a
6 fill ER1 Inc 1 675 19 0 1 stage_two_a
6 ori  FC2 Inc 2 654 19 0 1 stage_two_a
6 ori  FR2 Con 1 2181 20 0 1 stage_two_a
6 ori  ER2 Inc 1 1009 21 0 1 stage_two_a
6 fill EC1 Con 1 617 22 0 1 stage_two_a
6 fill FC1 Inc 1 697 23 0 1 stage_two_a
6 fill ER1 Inc 1 763 24 0 1 stage_two_a
6 fill FC1 Inc 1 615 25 0 1 stage_two_a
6 fill FR1 Con 1 523 26 0 1 stage_two_a
6 fill ER1 Inc 1 733 27 0 1 stage_two_a
6 ori  FC2 Inc 1 1482 28 0 1 stage_two_a
6 ori  EC2 Con 1 712 29 0 1 stage_two_a
6 fill FR1 Con 1 949 30 0 1 stage_two_a
6 ori  FR2 Con 1 728 31 0 1 stage_two_a
6 fill ER1 Inc 1 667 32 0 1 stage_two_a
6 ori  ER2 Inc 1 1182 33 0 1 stage_two_a
6 fill EC1 Con 1 803 34 0 1 stage_two_a
6 ori  FR2 Con 1 700 35 0 1 stage_two_a
6 ori  ER2 Inc 1 985 36 0 1 stage_two_a
6 fill ER1 Inc 1 780 37 0 1 stage_two_a
6 fill FC1 Inc 1 580 38 0 1 stage_two_a
6 fill EC1 Con 1 811 39 0 1 stage_two_a
6 ori  FR2 Con 1 865 40 0 1 stage_two_a
6 fill ER1 Inc 1 596 41 0 1 stage_two_a
6 fill EC1 Con 1 651 42 0 1 stage_two_a
6 ori  FC2 Inc 1 1020 43 0 1 stage_two_a
6 fill ER1 Inc 1 753 44 0 1 stage_two_a
6 fill EC1 Con 1 569 45 0 1 stage_two_a
6 ori  EC2 Con 1 679 46 0 1 stage_two_a
6 ori  ER2 Inc 1 794 47 0 1 stage_two_a
6 fill ER1 Inc 1 581 48 0 1 stage_two_a
6 ori  FC2 Inc 1 881 49 0 1 stage_two_a
6 ori  ER2 Inc 1 819 50 0 1 stage_two_a
6 fill EC1 Con 1 683 51 0 1 stage_two_a
6 ori  FR2 Con 1 1010 52 0 1 stage_two_a
6 ori  FC2 Inc 1 768 53 0 1 stage_two_a
6 fill ER1 Inc 1 649 54 0 1 stage_two_a
6 fill FR1 Con 1 1204 55 0 1 stage_two_a
6 fill EC1 Con 1 552 56 0 1 stage_two_a
6 fill ER1 Inc 1 666 57 0 1 stage_two_a
6 ori  ER2 Inc 2 1171 57 0 1 stage_two_a
6 fill FR1 Con 1 823 58 0 1 stage_two_a
6 ori  FC2 Inc 1 853 59 0 1 stage_two_a
6 ori  FR2 Con 1 1072 60 0 1 stage_two_a
6 fill EC1 Con 1 617 61 0 1 stage_two_a
6 fill ER1 Inc 1 697 62 0 1 stage_two_a
6 ori  ER2 Inc 1 1272 63 0 1 stage_two_a
6 ori  EC2 Con 1 777 64 0 1 stage_two_a
6 fill FR1 Con 1 755 65 0 1 stage_two_a
6 fill FC1 Inc 1 576 66 0 1 stage_two_a
6 ori  FR2 Con 1 712 67 0 1 stage_two_a
6 fill FR1 Con 1 698 68 0 1 stage_two_a
6 fill EC1 Con 1 648 69 0 1 stage_two_a
6 ori  FC2 Inc 1 879 70 0 1 stage_two_a
6 ori  FR2 Con 1 893 71 0 1 stage_two_a
6 ori  ER2 Inc 1 1677 72 0 1 stage_two_a
6 ori  EC2 Con 1 609 73 0 1 stage_two_a
6 fill FR1 Con 1 780 74 0 1 stage_two_a
6 ori  FC2 Inc 1 740 75 0 1 stage_two_a
6 ori  FR2 Con 1 611 76 0 1 stage_two_a
6 fill EC1 Con 1 607 77 0 1 stage_two_a
6 ori  ER2 Inc 1 909 78 0 1 stage_two_a
6 ori  FR2 Con 1 698 79 0 1 stage_two_a
6 ori  FC2 Inc 1 734 80 0 1 stage_two_a
6 fill ER1 Inc 1 791 81 0 1 stage_two_a
6 fill EC1 Con 1 904 82 0 1 stage_two_a
6 fill FR1 Con 1 1610 83 0 1 stage_two_a
6 ori  EC2 Con 1 883 84 0 1 stage_two_a
6 ori  ER2 Inc 2 924 84 0 1 stage_two_a
6 fill EC1 Con 1 825 85 0 1 stage_two_a
6 ori  FC2 Inc 1 1807 86 0 1 stage_two_a
6 fill ER1 Inc 1 684 87 0 1 stage_two_a
6 fill FR1 Con 1 1076 88 0 1 stage_two_a
6 ori  EC2 Con 1 617 89 0 1 stage_two_a
6 fill EC1 Con 1 523 90 0 1 stage_two_a
6 ori  FR2 Con 1 813 91 0 1 stage_two_a
6 fill ER1 Inc 1 629 92 0 1 stage_two_a
6 fill FR1 Con 1 792 93 0 1 stage_two_a
6 fill FC1 Inc 1 694 94 0 1 stage_two_a
6 fill FR1 Con 1 511 95 0 1 stage_two_a
6 ori  ER2 Inc 1 1230 96 0 1 stage_two_a
7 ori  FC2 Inc 1 1307 1 0 0 stage_two_b
7 ori  EC2 Con 1 663 2 0 1 stage_two_b
7 fill FC1 Inc 1 766 3 0 1 stage_two_b
7 ori  FR2 Con 1 554 4 0 1 stage_two_b
7 ori  EC2 Con 1 653 5 0 1 stage_two_b
7 fill FR1 Con 1 620 6 0 1 stage_two_b
7 fill ER1 Inc 1 653 7 0 1 stage_two_b
7 ori  FR2 Con 1 593 8 0 1 stage_two_b
7 fill FR1 Con 1 453 9 0 1 stage_two_b
7 ori  FC2 Inc 1 831 10 0 1 stage_two_b
7 ori  FR2 Con 1 746 11 0 1 stage_two_b
7 ori  ER2 Inc 1 828 12 0 1 stage_two_b
7 ori  FC2 Inc 1 790 13 0 1 stage_two_b
7 fill FC1 Inc 1 643 14 0 1 stage_two_b
7 fill FR1 Con 1 442 15 0 1 stage_two_b
7 fill EC1 Con 1 514 16 0 1 stage_two_b
7 fill FC1 Inc 1 636 17 0 1 stage_two_b
7 fill ER1 Inc 1 611 18 0 1 stage_two_b
7 fill FC1 Inc 1 598 19 0 1 stage_two_b
7 ori  FR2 Con 1 726 20 0 1 stage_two_b
7 ori  ER2 Inc 1 1078 21 0 1 stage_two_b
7 fill EC1 Con 1 624 22 0 1 stage_two_b
7 ori  FC2 Inc 1 769 23 0 1 stage_two_b
7 fill ER1 Inc 1 658 24 0 1 stage_two_b
7 fill EC1 Con 1 710 25 0 1 stage_two_b
7 fill FR1 Con 1 887 26 0 1 stage_two_b
7 fill FC1 Inc 1 523 27 0 1 stage_two_b
7 ori  ER2 Inc 1 878 28 0 1 stage_two_b
7 ori  FC2 Inc 1 849 29 0 1 stage_two_b
7 fill EC1 Con 1 749 30 0 1 stage_two_b
7 fill FC1 Inc 1 508 31 0 1 stage_two_b
7 fill EC1 Con 1 591 32 0 1 stage_two_b
7 ori  EC2 Con 1 572 33 0 1 stage_two_b
7 fill FC1 Inc 1 673 34 0 1 stage_two_b
7 fill ER1 Inc 1 679 35 0 1 stage_two_b
7 ori  FR2 Con 1 824 36 0 1 stage_two_b
7 ori  FC2 Inc 1 1054 37 0 1 stage_two_b
7 fill FC1 Inc 1 656 38 0 1 stage_two_b
7 fill FR1 Con 1 542 39 0 1 stage_two_b
7 ori  FR2 Con 1 505 40 0 1 stage_two_b
7 ori  ER2 Inc 1 939 41 0 1 stage_two_b
7 fill EC1 Con 1 537 42 0 1 stage_two_b
7 ori  FC2 Inc 1 765 43 0 1 stage_two_b
7 ori  EC2 Con 1 682 44 0 1 stage_two_b
7 ori  FR2 Con 1 883 45 0 1 stage_two_b
7 fill ER1 Inc 1 619 46 0 1 stage_two_b
7 fill FC1 Inc 1 586 47 0 1 stage_two_b
7 ori  ER2 Inc 2 1107 47 0 1 stage_two_b
7 fill ER1 Inc 1 861 48 0 1 stage_two_b
7 ori  EC2 Con 1 616 49 0 1 stage_two_b
7 ori  ER2 Inc 2 2062 49 0 1 stage_two_b
7 ori  FC2 Inc 1 1067 50 0 1 stage_two_b
7 ori  EC2 Con 1 641 51 0 1 stage_two_b
7 ori  FC2 Inc 2 822 51 0 1 stage_two_b
7 fill FR1 Con 1 1228 52 0 1 stage_two_b
7 fill ER1 Inc 1 670 53 0 1 stage_two_b
7 fill FC1 Inc 1 593 54 0 1 stage_two_b
7 fill FR1 Con 1 590 55 0 1 stage_two_b
7 fill EC1 Con 1 810 56 0 1 stage_two_b
7 fill FC1 Inc 1 628 57 0 1 stage_two_b
7 ori  FR2 Con 1 799 58 0 1 stage_two_b
7 ori  EC2 Con 1 752 59 0 1 stage_two_b
7 fill ER1 Inc 1 681 60 0 1 stage_two_b
7 ori  ER2 Inc 1 1596 61 0 1 stage_two_b
7 fill EC1 Con 1 615 62 0 1 stage_two_b
7 ori  FR2 Con 1 771 63 0 1 stage_two_b
7 ori  FC2 Inc 1 717 64 0 1 stage_two_b
7 fill FR1 Con 1 692 65 0 1 stage_two_b
7 ori  FR2 Con 1 564 66 0 1 stage_two_b
7 fill ER1 Inc 1 815 67 0 1 stage_two_b
7 fill FC1 Inc 1 756 68 0 1 stage_two_b
7 ori  FC2 Inc 1 810 69 0 1 stage_two_b
7 ori  ER2 Inc 1 1644 70 0 1 stage_two_b
7 ori  EC2 Con 1 604 71 0 1 stage_two_b
7 ori  FR2 Con 1 617 72 0 1 stage_two_b
7 ori  EC2 Con 1 637 73 0 1 stage_two_b
7 fill FR1 Con 1 625 74 0 1 stage_two_b
7 fill ER1 Inc 1 721 75 0 1 stage_two_b
7 ori  FR2 Con 1 778 76 0 1 stage_two_b
7 fill EC1 Con 1 623 77 0 1 stage_two_b
7 ori  EC2 Con 1 650 78 0 1 stage_two_b
7 fill ER1 Inc 1 530 79 0 1 stage_two_b
7 fill FR1 Con 1 662 80 0 1 stage_two_b
7 ori  ER2 Inc 1 1166 81 0 1 stage_two_b
7 fill ER1 Inc 1 1035 82 0 1 stage_two_b
7 fill EC1 Con 1 573 83 0 1 stage_two_b
7 ori  EC2 Con 1 570 84 0 1 stage_two_b
7 ori  FR2 Con 1 593 85 0 1 stage_two_b
7 fill FR1 Con 1 699 86 0 1 stage_two_b
7 fill FC1 Inc 1 497 87 0 1 stage_two_b
7 ori  EC2 Con 1 613 88 0 1 stage_two_b
7 ori  FC2 Inc 2 890 88 0 1 stage_two_b
7 ori  EC2 Con 1 955 89 0 1 stage_two_b
7 fill ER1 Inc 1 686 90 0 1 stage_two_b
7 fill FR1 Con 1 708 91 0 1 stage_two_b
7 ori  FC2 Inc 1 811 92 0 1 stage_two_b
7 ori  EC2 Con 1 710 93 0 1 stage_two_b
7 ori  FR2 Con 1 952 94 0 1 stage_two_b
7 fill FC1 Inc 1 583 95 0 1 stage_two_b
7 fill ER1 Inc 1 704 96 0 1 stage_two_b
9 ori  EC2 Con 1 2477 1 0 0 stage_three_a
9 ori  FR2 Con 1 1527 2 0 1 stage_three_a
9 fill EC1 Con 1 2252 3 0 1 stage_three_a
9 ori  FC2 Inc 3 2500 3 0 1 stage_three_a
9 fill FR1 Con 1 2379 4 0 1 stage_three_a
9 ori  FR2 Con 3 2500 4 0 1 stage_three_a
9 fill FC1 Inc 1 2162 5 0 1 stage_three_a
9 fill FR1 Con 1 819 6 0 1 stage_three_a
9 ori  ER2 Inc 1 1411 7 0 1 stage_three_a
9 ori  FC2 Inc 1 1260 8 0 1 stage_three_a
9 fill ER1 Inc 1 2494 9 0 1 stage_three_a
9 ori  ER2 Inc 1 1321 10 0 1 stage_three_a
9 ori  FR2 Con 1 1402 11 0 1 stage_three_a
9 ori  EC2 Con 1 1246 12 0 1 stage_three_a
9 fill EC1 Con 3 2500 12 0 1 stage_three_a
9 fill FC1 Inc 1 1847 13 0 1 stage_three_a
9 fill ER1 Inc 1 739 14 0 1 stage_three_a
9 ori  ER2 Inc 1 1425 15 0 1 stage_three_a
9 fill FC1 Inc 1 1597 16 0 1 stage_three_a
9 ori  FC2 Inc 1 1567 17 0 1 stage_three_a
9 fill EC1 Con 1 1383 18 0 1 stage_three_a
9 ori  EC2 Con 1 1287 19 0 1 stage_three_a
9 fill FC1 Inc 2 1651 19 0 1 stage_three_a
9 fill FR1 Con 1 1921 20 0 1 stage_three_a
9 fill FC1 Inc 1 815 21 0 1 stage_three_a
9 fill ER1 Inc 1 1119 22 0 1 stage_three_a
9 ori  FR2 Con 1 1340 23 0 1 stage_three_a
9 fill FC1 Inc 1 1688 24 0 1 stage_three_a
9 ori  FC2 Inc 1 1835 25 0 1 stage_three_a
9 ori  ER2 Inc 1 1258 26 0 1 stage_three_a
9 ori  FC2 Inc 1 930 27 0 1 stage_three_a
9 fill FR1 Con 1 981 28 0 1 stage_three_a
9 fill FC1 Inc 1 1253 29 0 1 stage_three_a
9 fill ER1 Inc 1 1919 30 0 1 stage_three_a
9 fill FR1 Con 1 827 31 0 1 stage_three_a
9 ori  ER2 Inc 1 1278 32 0 1 stage_three_a
9 ori  FR2 Con 1 1285 33 0 1 stage_three_a
9 fill ER1 Inc 1 963 34 0 1 stage_three_a
9 fill EC1 Con 1 1428 35 0 1 stage_three_a
9 ori  FC2 Inc 2 1292 35 0 1 stage_three_a
9 ori  ER2 Inc 1 2435 36 0 1 stage_three_a
9 fill FC1 Inc 1 1499 37 0 1 stage_three_a
9 fill ER1 Inc 1 797 38 0 1 stage_three_a
9 ori  EC2 Con 1 1040 39 0 1 stage_three_a
9 ori  FR2 Con 1 1943 40 0 1 stage_three_a
9 fill FR1 Con 1 1352 41 0 1 stage_three_a
9 ori  ER2 Inc 1 1475 42 0 1 stage_three_a
9 ori  FC2 Inc 1 836 43 0 1 stage_three_a
9 ori  EC2 Con 1 763 44 0 1 stage_three_a
9 ori  ER2 Inc 1 893 45 0 1 stage_three_a
9 fill ER1 Inc 1 1019 46 0 1 stage_three_a
9 ori  EC2 Con 1 1015 47 0 1 stage_three_a
9 ori  FC2 Inc 1 773 48 0 1 stage_three_a
9 ori  FR2 Con 1 723 49 0 1 stage_three_a
9 fill FC1 Inc 1 1350 50 0 1 stage_three_a
9 fill EC1 Con 1 776 51 0 1 stage_three_a
9 fill ER1 Inc 1 608 52 0 1 stage_three_a
9 fill FR1 Con 1 603 53 0 1 stage_three_a
9 ori  ER2 Inc 1 901 54 0 1 stage_three_a
9 ori  FR2 Con 1 1055 55 0 1 stage_three_a
9 fill ER1 Inc 1 1187 56 0 1 stage_three_a
9 ori  FC2 Inc 1 1479 57 0 1 stage_three_a
9 fill EC1 Con 1 1358 58 0 1 stage_three_a
9 ori  EC2 Con 1 739 59 0 1 stage_three_a
9 ori  FC2 Inc 1 1098 60 0 1 stage_three_a
9 fill ER1 Inc 1 1259 61 0 1 stage_three_a
9 ori  ER2 Inc 1 1186 62 0 1 stage_three_a
9 ori  EC2 Con 1 1284 63 0 1 stage_three_a
9 fill FR1 Con 1 960 64 0 1 stage_three_a
9 fill ER1 Inc 1 1046 65 0 1 stage_three_a
9 fill EC1 Con 1 1297 66 0 1 stage_three_a
9 fill ER1 Inc 1 741 67 0 1 stage_three_a
9 ori  ER2 Inc 1 1200 68 0 1 stage_three_a
9 ori  FC2 Inc 1 1488 69 0 1 stage_three_a
9 fill FR1 Con 2 903 69 0 1 stage_three_a
9 ori  EC2 Con 1 1223 70 0 1 stage_three_a
9 ori  ER2 Inc 1 1404 71 0 1 stage_three_a
9 ori  EC2 Con 1 1044 72 0 1 stage_three_a
9 ori  FR2 Con 1 857 73 0 1 stage_three_a
9 fill FC1 Inc 1 1127 74 0 1 stage_three_a
9 fill EC1 Con 1 724 75 0 1 stage_three_a
9 ori  FC2 Inc 1 1382 76 0 1 stage_three_a
9 fill FC1 Inc 1 1078 77 0 1 stage_three_a
9 fill FR1 Con 1 654 78 0 1 stage_three_a
9 fill EC1 Con 1 1176 79 0 1 stage_three_a
9 fill FC1 Inc 1 635 80 0 1 stage_three_a
9 fill EC1 Con 1 603 81 0 1 stage_three_a
9 ori  FR2 Con 1 817 82 0 1 stage_three_a
9 fill ER1 Inc 1 757 83 0 1 stage_three_a
9 ori  ER2 Inc 1 1101 84 0 1 stage_three_a
9 fill FC1 Inc 1 1135 85 0 1 stage_three_a
9 fill ER1 Inc 1 636 86 0 1 stage_three_a
9 fill FC1 Inc 1 726 87 0 1 stage_three_a
9 ori  FR2 Con 1 1353 88 0 1 stage_three_a
9 fill FR1 Con 1 739 89 0 1 stage_three_a
9 ori  EC2 Con 1 1287 90 0 1 stage_three_a
9 ori  ER2 Inc 1 1078 91 0 1 stage_three_a
9 fill EC1 Con 1 789 92 0 1 stage_three_a
9 ori  EC2 Con 1 1449 93 0 1 stage_three_a
9 ori  ER2 Inc 1 769 94 0 1 stage_three_a
10 fill FC1 Inc 1 1412 1 0 0 stage_three_b
10 ori  EC2 Con 1 1729 2 0 1 stage_three_b
10 ori  ER2 Inc 1 902 3 0 1 stage_three_b
10 fill ER1 Inc 1 978 4 0 1 stage_three_b
10 fill FC1 Inc 1 1458 5 0 1 stage_three_b
10 fill ER1 Inc 1 835 6 0 1 stage_three_b
10 ori  FC2 Inc 1 2108 7 0 1 stage_three_b
10 fill EC1 Con 1 1221 8 0 1 stage_three_b
10 fill FC1 Inc 1 1908 9 0 1 stage_three_b
10 fill FR1 Con 1 528 10 0 1 stage_three_b
10 fill FC1 Inc 1 555 11 0 1 stage_three_b
10 fill FR1 Con 1 711 12 0 1 stage_three_b
10 fill FC1 Inc 1 425 13 0 1 stage_three_b
10 fill ER1 Inc 1 627 14 0 1 stage_three_b
10 ori  ER2 Inc 1 988 15 0 1 stage_three_b
10 ori  EC2 Con 1 885 16 0 1 stage_three_b
10 fill FC1 Inc 1 1279 17 0 1 stage_three_b
10 fill FR1 Con 1 492 18 0 1 stage_three_b
10 fill FC1 Inc 1 455 19 0 1 stage_three_b
10 ori  FR2 Con 1 2055 20 0 1 stage_three_b
10 ori  ER2 Inc 2 878 20 0 1 stage_three_b
10 ori  EC2 Con 1 1017 21 0 1 stage_three_b
10 ori  ER2 Inc 1 644 22 0 1 stage_three_b
10 fill ER1 Inc 1 1073 23 0 1 stage_three_b
10 fill FR1 Con 1 725 24 0 1 stage_three_b
10 ori  FC2 Inc 2 439 24 0 1 stage_three_b
10 ori  EC2 Con 1 1568 25 0 1 stage_three_b
10 fill EC1 Con 1 1359 26 0 1 stage_three_b
10 ori  FR2 Con 1 1749 27 0 1 stage_three_b
10 fill FC1 Inc 1 845 28 0 1 stage_three_b
10 fill EC1 Con 1 1151 29 0 1 stage_three_b
10 fill ER1 Inc 1 647 30 0 1 stage_three_b
10 ori  FC2 Inc 1 1485 31 0 1 stage_three_b
10 fill EC1 Con 1 1298 32 0 1 stage_three_b
10 fill ER1 Inc 1 698 33 0 1 stage_three_b
10 fill FR1 Con 1 958 34 0 1 stage_three_b
10 fill EC1 Con 1 732 35 0 1 stage_three_b
10 fill FR1 Con 1 624 36 0 1 stage_three_b
10 fill FC1 Inc 1 621 37 0 1 stage_three_b
10 ori  ER2 Inc 1 1374 38 0 1 stage_three_b
10 ori  FR2 Con 1 989 39 0 1 stage_three_b
10 fill EC1 Con 1 1390 40 0 1 stage_three_b
10 fill ER1 Inc 1 568 41 0 1 stage_three_b
10 ori  FC2 Inc 1 1143 42 0 1 stage_three_b
10 ori  EC2 Con 1 1053 43 0 1 stage_three_b
10 ori  FC2 Inc 1 1015 44 0 1 stage_three_b
10 ori  ER2 Inc 1 668 45 0 1 stage_three_b
10 ori  FR2 Con 1 580 46 0 1 stage_three_b
10 ori  FC2 Inc 1 701 47 0 1 stage_three_b
10 ori  ER2 Inc 1 819 48 0 1 stage_three_b
10 ori  EC2 Con 1 713 49 0 1 stage_three_b
10 ori  FR2 Con 1 478 50 0 1 stage_three_b
10 ori  ER2 Inc 1 703 51 0 1 stage_three_b
10 fill FC1 Inc 1 1704 52 0 1 stage_three_b
10 ori  EC2 Con 1 1335 53 0 1 stage_three_b
10 ori  FR2 Con 1 1443 54 0 1 stage_three_b
10 fill FR1 Con 1 1396 55 0 1 stage_three_b
10 ori  ER2 Inc 1 1329 56 0 1 stage_three_b
10 fill FC1 Inc 1 2131 57 0 1 stage_three_b
10 fill ER1 Inc 1 1760 58 0 1 stage_three_b
10 ori  FC2 Inc 1 1093 59 0 1 stage_three_b
10 fill EC1 Con 1 815 60 0 1 stage_three_b
10 fill ER1 Inc 1 1499 61 0 1 stage_three_b
10 ori  EC2 Con 1 893 62 0 1 stage_three_b
10 fill FC1 Inc 1 1761 63 0 1 stage_three_b
10 fill ER1 Inc 1 858 64 0 1 stage_three_b
10 ori  FR2 Con 1 1439 65 0 1 stage_three_b
10 ori  ER2 Inc 1 2103 66 0 1 stage_three_b
10 ori  FC2 Inc 1 932 67 0 1 stage_three_b
10 ori  ER2 Inc 1 754 68 0 1 stage_three_b
10 ori  FR2 Con 1 2186 69 0 1 stage_three_b
10 ori  FC2 Inc 1 910 70 0 1 stage_three_b
10 fill EC1 Con 1 1642 71 0 1 stage_three_b
10 ori  FR2 Con 1 1297 72 0 1 stage_three_b
10 fill FC1 Inc 1 1697 73 0 1 stage_three_b
10 ori  FC2 Inc 1 1348 74 0 1 stage_three_b
10 ori  EC2 Con 1 1494 75 0 1 stage_three_b
10 fill EC1 Con 1 844 76 0 1 stage_three_b
10 fill ER1 Inc 1 960 77 0 1 stage_three_b
10 ori  FC2 Inc 1 1091 78 0 1 stage_three_b
10 ori  FR2 Con 1 768 79 0 1 stage_three_b
10 ori  ER2 Inc 1 1114 80 0 1 stage_three_b
10 fill FC1 Inc 1 977 81 0 1 stage_three_b
10 fill EC1 Con 1 710 82 0 1 stage_three_b
10 fill ER1 Inc 1 789 83 0 1 stage_three_b
10 fill EC1 Con 1 567 84 0 1 stage_three_b
10 ori  FR2 Con 1 1178 85 0 1 stage_three_b
10 ori  ER2 Inc 1 1161 86 0 1 stage_three_b
10 fill FR1 Con 1 1002 87 0 1 stage_three_b
10 ori  EC2 Con 1 1464 88 0 1 stage_three_b
10 fill FC1 Inc 1 770 89 0 1 stage_three_b
10 ori  FC2 Inc 1 1110 90 0 1 stage_three_b
10 ori  FR2 Con 1 832 91 0 1 stage_three_b
10 fill FR1 Con 1 1302 92 0 1 stage_three_b
10 ori  EC2 Con 1 1147 93 0 1 stage_three_b
10 ori  ER2 Inc 1 1567 94 0 1 stage_three_b
10 fill FC1 Inc 1 799 95 0 1 stage_three_b
10 fill FR1 Con 1 902 96 0 1 stage_three_b
10 ori  EC2 Con 1 978 97 0 1 stage_three_b
10 fill EC1 Con 1 1113 98 0 1 stage_three_b
