# Supplementary material for: Target-Response Associations Can Produce Response-Congruency Effects Without Task-Switching Costs
Source: Front Psychol. 2019 Feb 11;10:40. doi: 10.3389/fpsyg.2019.00040 (PMC6378947; doi:10.3389/fpsyg.2019.00040)
Supplement: DATA SHEET S1 — Dataset in Experiment 1 and 2. [file Data_Sheet_1.ZIP › Data/Exp2/subject11.txt]

2 fill FR1 Con 1 1614 1 0 0 practice
2 fill EC1 Con 1 1096 2 0 1 practice
2 fill ER1 Inc 1 899 3 0 1 practice
2 fill FC1 Inc 1 972 4 0 1 practice
2 ori  EC2 Con 1 833 5 0 1 practice
2 fill EC1 Con 1 829 6 0 1 practice
2 ori  ER2 Inc 1 983 7 0 1 practice
2 ori  FR2 Con 1 2058 8 0 1 practice
2 fill FC1 Inc 1 748 9 0 1 practice
2 fill FR1 Con 1 944 10 0 1 practice
2 ori  FC2 Inc 1 1130 11 0 1 practice
2 ori  ER2 Inc 1 1022 12 0 1 practice
2 ori  FR2 Con 1 949 13 0 1 practice
2 ori  FC2 Inc 1 1255 14 0 1 practice
2 ori  EC2 Con 1 978 15 0 1 practice
2 fill ER1 Inc 1 1037 16 0 1 practice
2 fill EC1 Con 1 707 17 0 1 practice
2 ori  ER2 Inc 1 807 18 0 1 practice
2 ori  FR2 Con 1 809 19 0 1 practice
2 fill ER1 Inc 1 781 20 0 1 practice
2 ori  FC2 Inc 1 647 21 0 1 practice
2 fill FC1 Inc 1 1203 22 0 1 practice
2 fill FR1 Con 1 781 23 0 1 practice
2 ori  EC2 Con 2 731 23 0 1 practice
2 fill ER1 Inc 1 971 24 0 1 practice
2 ori  FC2 Inc 1 993 25 0 1 practice
2 ori  EC2 Con 1 1006 26 0 1 practice
2 fill FR1 Con 1 761 27 0 1 practice
2 fill FC1 Inc 1 714 28 0 1 practice
2 fill EC1 Con 1 631 29 0 1 practice
2 ori  ER2 Inc 1 826 30 0 1 practice
2 ori  FR2 Con 1 864 31 0 1 practice
3 fill FR1 Con 1 828 1 0 0 stage_one_a
3 ori  ER2 Inc 1 1731 2 0 1 stage_one_a
3 ori  EC2 Con 1 1326 3 0 1 stage_one_a
3 fill EC1 Con 1 620 4 0 1 stage_one_a
3 ori  ER2 Inc 1 1067 5 0 1 stage_one_a
3 fill FC1 Inc 1 771 6 0 1 stage_one_a
3 ori  EC2 Con 1 1190 7 0 1 stage_one_a
3 ori  FC2 Inc 1 1061 8 0 1 stage_one_a
3 fill EC1 Con 1 620 9 0 1 stage_one_a
3 fill FR1 Con 1 866 10 0 1 stage_one_a
3 fill FC1 Inc 1 881 11 0 1 stage_one_a
3 fill EC1 Con 1 1046 12 0 1 stage_one_a
3 ori  EC2 Con 1 959 13 0 1 stage_one_a
3 fill FR1 Con 1 834 14 0 1 stage_one_a
3 ori  FC2 Inc 1 971 15 0 1 stage_one_a
3 fill EC1 Con 1 575 16 0 1 stage_one_a
3 fill FR1 Con 1 732 17 0 1 stage_one_a
3 ori  FR2 Con 1 697 18 0 1 stage_one_a
3 ori  EC2 Con 1 773 19 0 1 stage_one_a
3 ori  FR2 Con 1 681 20 0 1 stage_one_a
3 ori  ER2 Inc 1 830 21 0 1 stage_one_a
3 fill FC1 Inc 1 614 22 0 1 stage_one_a
3 fill FR1 Con 1 521 23 0 1 stage_one_a
3 ori  FR2 Con 1 477 24 0 1 stage_one_a
3 fill EC1 Con 1 571 25 0 1 stage_one_a
3 ori  ER2 Inc 1 1053 26 0 1 stage_one_a
3 fill ER1 Inc 1 740 27 0 1 stage_one_a
3 ori  FR2 Con 1 780 28 0 1 stage_one_a
3 ori  FC2 Inc 1 709 29 0 1 stage_one_a
3 ori  EC2 Con 1 624 30 0 1 stage_one_a
3 ori  FC2 Inc 1 1168 31 0 1 stage_one_a
3 fill EC1 Con 1 836 32 0 1 stage_one_a
3 fill FC1 Inc 1 840 33 0 1 stage_one_a
3 fill EC1 Con 1 782 34 0 1 stage_one_a
3 ori  FR2 Con 1 506 35 0 1 stage_one_a
3 ori  FC2 Inc 1 671 36 0 1 stage_one_a
3 ori  FR2 Con 1 650 37 0 1 stage_one_a
3 fill FC1 Inc 1 599 38 0 1 stage_one_a
3 ori  ER2 Inc 1 750 39 0 1 stage_one_a
3 fill EC1 Con 1 602 40 0 1 stage_one_a
3 ori  FC2 Inc 1 1030 41 0 1 stage_one_a
3 ori  EC2 Con 1 825 42 0 1 stage_one_a
3 ori  FC2 Inc 2 680 42 0 1 stage_one_a
3 ori  ER2 Inc 1 919 43 0 1 stage_one_a
3 ori  FC2 Inc 1 1061 44 0 1 stage_one_a
3 fill FC1 Inc 1 611 45 0 1 stage_one_a
3 ori  ER2 Inc 1 1772 46 0 1 stage_one_a
3 fill EC1 Con 1 1064 47 0 1 stage_one_a
3 ori  FR2 Con 1 636 48 0 1 stage_one_a
3 fill FR1 Con 1 525 49 0 1 stage_one_a
3 fill FC1 Inc 1 473 50 0 1 stage_one_a
3 ori  FC2 Inc 1 1069 51 0 1 stage_one_a
3 fill ER1 Inc 1 755 52 0 1 stage_one_a
3 ori  EC2 Con 1 492 53 0 1 stage_one_a
3 ori  FC2 Inc 1 858 54 0 1 stage_one_a
3 fill FR1 Con 1 591 55 0 1 stage_one_a
3 fill ER1 Inc 1 603 56 0 1 stage_one_a
3 fill FC1 Inc 1 600 57 0 1 stage_one_a
3 ori  ER2 Inc 1 919 58 0 1 stage_one_a
3 fill FR1 Con 1 569 59 0 1 stage_one_a
3 ori  FR2 Con 1 500 60 0 1 stage_one_a
3 ori  EC2 Con 1 672 61 0 1 stage_one_a
3 fill FC1 Inc 1 558 62 0 1 stage_one_a
3 fill ER1 Inc 1 621 63 0 1 stage_one_a
3 fill FR1 Con 1 575 64 0 1 stage_one_a
3 fill ER1 Inc 1 836 65 0 1 stage_one_a
3 ori  FR2 Con 1 614 66 0 1 stage_one_a
3 ori  EC2 Con 1 612 67 0 1 stage_one_a
3 fill FC1 Inc 1 564 68 0 1 stage_one_a
3 ori  FC2 Inc 1 850 69 0 1 stage_one_a
3 fill EC1 Con 1 536 70 0 1 stage_one_a
3 ori  ER2 Inc 1 752 71 0 1 stage_one_a
3 fill ER1 Inc 1 576 72 0 1 stage_one_a
3 fill FC1 Inc 1 563 73 0 1 stage_one_a
3 fill ER1 Inc 1 649 74 0 1 stage_one_a
3 ori  FC2 Inc 1 779 75 0 1 stage_one_a
3 ori  ER2 Inc 2 483 75 0 1 stage_one_a
3 ori  FR2 Con 1 817 76 0 1 stage_one_a
3 ori  ER2 Inc 1 875 77 0 1 stage_one_a
3 ori  EC2 Con 1 525 78 0 1 stage_one_a
3 fill FC1 Inc 1 548 79 0 1 stage_one_a
3 fill ER1 Inc 1 666 80 0 1 stage_one_a
3 ori  ER2 Inc 1 733 81 0 1 stage_one_a
3 fill FC1 Inc 1 489 82 0 1 stage_one_a
3 fill FR1 Con 1 503 83 0 1 stage_one_a
3 fill FC1 Inc 1 470 84 0 1 stage_one_a
3 fill FR1 Con 1 426 85 0 1 stage_one_a
3 fill ER1 Inc 1 711 86 0 1 stage_one_a
3 fill EC1 Con 1 484 87 0 1 stage_one_a
3 ori  FC2 Inc 1 997 88 0 1 stage_one_a
3 fill FC1 Inc 1 506 89 0 1 stage_one_a
3 fill ER1 Inc 1 822 90 0 1 stage_one_a
3 fill EC1 Con 1 906 91 0 1 stage_one_a
3 ori  EC2 Con 1 669 92 0 1 stage_one_a
3 ori  ER2 Inc 1 1041 93 0 1 stage_one_a
3 fill FC1 Inc 1 574 94 0 1 stage_one_a
3 ori  FC2 Inc 1 782 95 0 1 stage_one_a
3 fill FR1 Con 1 452 96 0 1 stage_one_a
3 ori  ER2 Inc 1 1105 97 0 1 stage_one_a
3 ori  FC2 Inc 1 768 98 0 1 stage_one_a
4 ori  FR2 Con 1 576 1 0 0 stage_one_b
4 fill ER1 Inc 1 704 2 0 1 stage_one_b
4 ori  EC2 Con 1 690 3 0 1 stage_one_b
4 fill FC1 Inc 1 532 4 0 1 stage_one_b
4 fill ER1 Inc 1 741 5 0 1 stage_one_b
4 ori  ER2 Inc 1 833 6 0 1 stage_one_b
4 fill FR1 Con 1 543 7 0 1 stage_one_b
4 ori  FR2 Con 1 483 8 0 1 stage_one_b
4 ori  EC2 Con 1 626 9 0 1 stage_one_b
4 fill EC1 Con 1 607 10 0 1 stage_one_b
4 fill ER1 Inc 1 797 11 0 1 stage_one_b
4 ori  FR2 Con 1 565 12 0 1 stage_one_b
4 ori  FC2 Inc 2 785 12 0 1 stage_one_b
4 fill FC1 Inc 2 371 12 0 1 stage_one_b
4 fill EC1 Con 1 1932 13 0 1 stage_one_b
4 ori  ER2 Inc 1 955 14 0 1 stage_one_b
4 fill FR1 Con 1 464 15 0 1 stage_one_b
4 ori  FR2 Con 1 504 16 0 1 stage_one_b
4 fill EC1 Con 1 655 17 0 1 stage_one_b
4 ori  FC2 Inc 1 1557 18 0 1 stage_one_b
4 ori  EC2 Con 1 586 19 0 1 stage_one_b
4 ori  FR2 Con 1 436 20 0 1 stage_one_b
4 fill ER1 Inc 1 580 21 0 1 stage_one_b
4 fill EC1 Con 1 517 22 0 1 stage_one_b
4 fill FR1 Con 1 593 23 0 1 stage_one_b
4 fill ER1 Inc 1 589 24 0 1 stage_one_b
4 fill EC1 Con 1 522 25 0 1 stage_one_b
4 ori  ER2 Inc 1 642 26 0 1 stage_one_b
4 ori  EC2 Con 1 517 27 0 1 stage_one_b
4 ori  ER2 Inc 2 382 27 0 1 stage_one_b
4 ori  FR2 Con 1 697 28 0 1 stage_one_b
4 fill ER1 Inc 1 784 29 0 1 stage_one_b
4 fill FC1 Inc 1 531 30 0 1 stage_one_b
4 ori  ER2 Inc 1 639 31 0 1 stage_one_b
4 fill EC1 Con 1 545 32 0 1 stage_one_b
4 ori  FC2 Inc 1 941 33 0 1 stage_one_b
4 fill FC1 Inc 1 535 34 0 1 stage_one_b
4 fill ER1 Inc 1 706 35 0 1 stage_one_b
4 ori  EC2 Con 1 441 36 0 1 stage_one_b
4 fill FC1 Inc 1 547 37 0 1 stage_one_b
4 fill ER1 Inc 1 614 38 0 1 stage_one_b
4 ori  FC2 Inc 2 452 38 0 1 stage_one_b
4 fill FR1 Con 1 793 39 0 1 stage_one_b
4 fill FC1 Inc 1 450 40 0 1 stage_one_b
4 ori  FR2 Con 1 466 41 0 1 stage_one_b
4 ori  ER2 Inc 1 898 42 0 1 stage_one_b
4 fill EC1 Con 1 521 43 0 1 stage_one_b
4 fill FC1 Inc 1 509 44 0 1 stage_one_b
4 ori  FC2 Inc 1 961 45 0 1 stage_one_b
4 ori  ER2 Inc 1 767 46 0 1 stage_one_b
4 ori  FC2 Inc 1 674 47 0 1 stage_one_b
4 ori  EC2 Con 1 576 48 0 1 stage_one_b
4 ori  FR2 Con 1 554 49 0 1 stage_one_b
4 fill EC1 Con 1 498 50 0 1 stage_one_b
4 ori  FC2 Inc 1 982 51 0 1 stage_one_b
4 fill FC1 Inc 1 573 52 0 1 stage_one_b
4 ori  EC2 Con 1 529 53 0 1 stage_one_b
4 ori  FR2 Con 1 506 54 0 1 stage_one_b
4 fill ER1 Inc 1 631 55 0 1 stage_one_b
4 ori  FC2 Inc 1 792 56 0 1 stage_one_b
4 fill FC1 Inc 1 489 57 0 1 stage_one_b
4 fill ER1 Inc 1 597 58 0 1 stage_one_b
4 fill FC1 Inc 1 479 59 0 1 stage_one_b
4 ori  ER2 Inc 2 827 59 0 1 stage_one_b
4 fill FR1 Con 1 722 60 0 1 stage_one_b
4 ori  FC2 Inc 1 929 61 0 1 stage_one_b
4 ori  FR2 Con 1 512 62 0 1 stage_one_b
4 ori  ER2 Inc 1 797 63 0 1 stage_one_b
4 fill FC1 Inc 1 524 64 0 1 stage_one_b
4 fill EC1 Con 1 483 65 0 1 stage_one_b
4 fill ER1 Inc 1 576 66 0 1 stage_one_b
4 fill FC1 Inc 1 444 67 0 1 stage_one_b
4 ori  EC2 Con 1 511 68 0 1 stage_one_b
4 fill EC1 Con 1 554 69 0 1 stage_one_b
4 fill ER1 Inc 1 599 70 0 1 stage_one_b
4 fill EC1 Con 1 467 71 0 1 stage_one_b
4 fill ER1 Inc 1 492 72 0 1 stage_one_b
4 ori  FC2 Inc 1 688 73 0 1 stage_one_b
4 ori  ER2 Inc 2 423 73 0 1 stage_one_b
4 fill EC1 Con 1 534 74 0 1 stage_one_b
4 fill FC1 Inc 1 520 75 0 1 stage_one_b
4 ori  FC2 Inc 1 959 76 0 1 stage_one_b
4 fill ER1 Inc 1 562 77 0 1 stage_one_b
4 fill FR1 Con 1 533 78 0 1 stage_one_b
4 ori  ER2 Inc 1 840 79 0 1 stage_one_b
4 ori  FR2 Con 1 612 80 0 1 stage_one_b
4 ori  ER2 Inc 1 802 81 0 1 stage_one_b
4 ori  EC2 Con 1 489 82 0 1 stage_one_b
4 fill FC1 Inc 1 580 83 0 1 stage_one_b
4 ori  FC2 Inc 1 805 84 0 1 stage_one_b
4 ori  EC2 Con 1 587 85 0 1 stage_one_b
4 ori  FR2 Con 1 623 86 0 1 stage_one_b
4 ori  FC2 Inc 1 832 87 0 1 stage_one_b
4 fill ER1 Inc 1 588 88 0 1 stage_one_b
4 ori  FR2 Con 1 642 89 0 1 stage_one_b
4 fill FC1 Inc 1 440 90 0 1 stage_one_b
4 fill FR1 Con 1 500 91 0 1 stage_one_b
4 ori  EC2 Con 1 499 92 0 1 stage_one_b
4 ori  ER2 Inc 1 831 93 0 1 stage_one_b
4 fill EC1 Con 1 552 94 0 1 stage_one_b
6 fill EC1 Con 1 929 1 0 0 stage_two_a
6 fill FC1 Inc 1 730 2 0 1 stage_two_a
6 fill ER1 Inc 1 628 3 0 1 stage_two_a
6 ori  FR2 Con 1 638 4 0 1 stage_two_a
6 ori  FC2 Inc 1 965 5 0 1 stage_two_a
6 ori  FR2 Con 1 596 6 0 1 stage_two_a
6 fill FC1 Inc 1 754 7 0 1 stage_two_a
6 fill FR1 Con 1 595 8 0 1 stage_two_a
6 fill FC1 Inc 1 600 9 0 1 stage_two_a
6 fill EC1 Con 1 570 10 0 1 stage_two_a
6 fill FR1 Con 1 707 11 0 1 stage_two_a
6 fill ER1 Inc 1 591 12 0 1 stage_two_a
6 fill FC1 Inc 1 763 13 0 1 stage_two_a
6 ori  ER2 Inc 1 851 14 0 1 stage_two_a
6 fill FR1 Con 1 613 15 0 1 stage_two_a
6 ori  FR2 Con 1 531 16 0 1 stage_two_a
6 fill FC1 Inc 1 520 17 0 1 stage_two_a
6 fill EC1 Con 1 593 18 0 1 stage_two_a
6 ori  ER2 Inc 1 740 19 0 1 stage_two_a
6 fill FC1 Inc 1 523 20 0 1 stage_two_a
6 fill EC1 Con 1 506 21 0 1 stage_two_a
6 ori  EC2 Con 1 493 22 0 1 stage_two_a
6 ori  FR2 Con 1 558 23 0 1 stage_two_a
6 fill FC1 Inc 1 549 24 0 1 stage_two_a
6 ori  FC2 Inc 1 762 25 0 1 stage_two_a
6 ori  ER2 Inc 1 749 26 0 1 stage_two_a
6 ori  EC2 Con 1 585 27 0 1 stage_two_a
6 ori  FC2 Inc 1 1113 28 0 1 stage_two_a
6 fill FR1 Con 1 569 29 0 1 stage_two_a
6 fill EC1 Con 1 593 30 0 1 stage_two_a
6 fill FC1 Inc 1 505 31 0 1 stage_two_a
6 ori  FR2 Con 1 482 32 0 1 stage_two_a
6 ori  FC2 Inc 1 1030 33 0 1 stage_two_a
6 ori  FR2 Con 1 640 34 0 1 stage_two_a
6 ori  EC2 Con 1 655 35 0 1 stage_two_a
6 ori  FC2 Inc 1 820 36 0 1 stage_two_a
6 ori  ER2 Inc 1 804 37 0 1 stage_two_a
6 ori  FR2 Con 1 576 38 0 1 stage_two_a
6 fill FR1 Con 1 469 39 0 1 stage_two_a
6 fill ER1 Inc 1 704 40 0 1 stage_two_a
6 fill FR1 Con 1 594 41 0 1 stage_two_a
6 fill FC1 Inc 1 479 42 0 1 stage_two_a
6 fill FR1 Con 1 543 43 0 1 stage_two_a
6 ori  FC2 Inc 1 796 44 0 1 stage_two_a
6 ori  EC2 Con 1 612 45 0 1 stage_two_a
6 fill FC1 Inc 1 496 46 0 1 stage_two_a
6 fill EC1 Con 1 596 47 0 1 stage_two_a
6 ori  ER2 Inc 1 742 48 0 1 stage_two_a
6 ori  FC2 Inc 1 738 49 0 1 stage_two_a
6 fill FC1 Inc 1 1012 50 0 1 stage_two_a
6 ori  ER2 Inc 1 849 51 0 1 stage_two_a
6 ori  FC2 Inc 1 710 52 0 1 stage_two_a
6 fill ER1 Inc 1 538 53 0 1 stage_two_a
6 fill EC1 Con 1 568 54 0 1 stage_two_a
6 ori  FR2 Con 1 482 55 0 1 stage_two_a
6 fill ER1 Inc 1 522 56 0 1 stage_two_a
6 ori  FC2 Inc 1 907 57 0 1 stage_two_a
6 ori  EC2 Con 1 539 58 0 1 stage_two_a
6 fill EC1 Con 1 646 59 0 1 stage_two_a
6 ori  ER2 Inc 1 631 60 0 1 stage_two_a
6 fill FC1 Inc 1 563 61 0 1 stage_two_a
6 ori  EC2 Con 1 744 62 0 1 stage_two_a
6 ori  ER2 Inc 1 907 63 0 1 stage_two_a
6 fill EC1 Con 1 452 64 0 1 stage_two_a
6 ori  FR2 Con 1 589 65 0 1 stage_two_a
6 ori  ER2 Inc 1 858 66 0 1 stage_two_a
6 fill FC1 Inc 1 564 67 0 1 stage_two_a
6 ori  FC2 Inc 1 581 68 0 1 stage_two_a
6 ori  EC2 Con 1 571 69 0 1 stage_two_a
6 fill ER1 Inc 1 517 70 0 1 stage_two_a
6 fill EC1 Con 1 536 71 0 1 stage_two_a
6 fill FR1 Con 1 618 72 0 1 stage_two_a
6 fill FC1 Inc 1 575 73 0 1 stage_two_a
6 fill ER1 Inc 1 543 74 0 1 stage_two_a
6 fill FC1 Inc 1 593 75 0 1 stage_two_a
6 fill FR1 Con 1 524 76 0 1 stage_two_a
6 ori  FR2 Con 1 523 77 0 1 stage_two_a
6 ori  FC2 Inc 1 664 78 0 1 stage_two_a
6 ori  EC2 Con 1 686 79 0 1 stage_two_a
6 ori  ER2 Inc 1 827 80 0 1 stage_two_a
6 fill ER1 Inc 1 569 81 0 1 stage_two_a
6 ori  FR2 Con 1 558 82 0 1 stage_two_a
6 ori  FC2 Inc 1 827 83 0 1 stage_two_a
6 ori  EC2 Con 1 556 84 0 1 stage_two_a
6 ori  ER2 Inc 1 665 85 0 1 stage_two_a
6 ori  FR2 Con 1 603 86 0 1 stage_two_a
6 ori  FC2 Inc 1 1053 87 0 1 stage_two_a
6 fill FC1 Inc 1 621 88 0 1 stage_two_a
6 fill FR1 Con 1 589 89 0 1 stage_two_a
6 ori  ER2 Inc 1 765 90 0 1 stage_two_a
6 fill EC1 Con 1 555 91 0 1 stage_two_a
6 ori  FC2 Inc 1 985 92 0 1 stage_two_a
6 fill FC1 Inc 1 599 93 0 1 stage_two_a
6 fill ER1 Inc 1 601 94 0 1 stage_two_a
6 ori  EC2 Con 1 592 95 0 1 stage_two_a
6 fill EC1 Con 1 541 96 0 1 stage_two_a
6 fill FR1 Con 1 530 97 0 1 stage_two_a
6 ori  FR2 Con 1 578 98 0 1 stage_two_a
6 ori  ER2 Inc 1 963 99 0 1 stage_two_a
6 fill EC1 Con 1 550 100 0 1 stage_two_a
7 fill FC1 Inc 1 729 1 0 0 stage_two_b
7 ori  FC2 Inc 1 693 2 0 1 stage_two_b
7 fill FR1 Con 1 476 3 0 1 stage_two_b
7 fill FC1 Inc 1 516 4 0 1 stage_two_b
7 fill EC1 Con 1 453 5 0 1 stage_two_b
7 fill FC1 Inc 1 481 6 0 1 stage_two_b
7 ori  ER2 Inc 1 638 7 0 1 stage_two_b
7 ori  EC2 Con 1 487 8 0 1 stage_two_b
7 ori  FR2 Con 1 450 9 0 1 stage_two_b
7 ori  EC2 Con 1 473 10 0 1 stage_two_b
7 ori  FR2 Con 1 478 11 0 1 stage_two_b
7 fill ER1 Inc 1 492 12 0 1 stage_two_b
7 ori  FC2 Inc 1 837 13 0 1 stage_two_b
7 fill FR1 Con 1 461 14 0 1 stage_two_b
7 ori  FR2 Con 1 460 15 0 1 stage_two_b
7 fill ER1 Inc 1 489 16 0 1 stage_two_b
7 ori  EC2 Con 1 474 17 0 1 stage_two_b
7 ori  ER2 Inc 1 646 18 0 1 stage_two_b
7 fill FC1 Inc 2 411 18 0 1 stage_two_b
7 fill ER1 Inc 1 590 19 0 1 stage_two_b
7 ori  EC2 Con 1 527 20 0 1 stage_two_b
7 fill FR1 Con 1 484 21 0 1 stage_two_b
7 fill ER1 Inc 1 542 22 0 1 stage_two_b
7 ori  ER2 Inc 2 416 22 0 1 stage_two_b
7 fill EC1 Con 1 1015 23 0 1 stage_two_b
7 ori  FC2 Inc 2 443 23 0 1 stage_two_b
7 fill FC1 Inc 1 552 24 0 1 stage_two_b
7 fill EC1 Con 1 544 25 0 1 stage_two_b
7 fill ER1 Inc 1 548 26 0 1 stage_two_b
7 ori  ER2 Inc 2 436 26 0 1 stage_two_b
7 ori  FC2 Inc 1 752 27 0 1 stage_two_b
7 ori  EC2 Con 1 564 28 0 1 stage_two_b
7 fill FR1 Con 1 500 29 0 1 stage_two_b
7 fill ER1 Inc 1 579 30 0 1 stage_two_b
7 fill FR1 Con 1 519 31 0 1 stage_two_b
7 fill EC1 Con 1 443 32 0 1 stage_two_b
7 fill FC1 Inc 1 614 33 0 1 stage_two_b
7 ori  FR2 Con 1 544 34 0 1 stage_two_b
7 fill EC1 Con 1 500 35 0 1 stage_two_b
7 ori  FC2 Inc 1 881 36 0 1 stage_two_b
7 ori  EC2 Con 1 545 37 0 1 stage_two_b
7 ori  FR2 Con 1 540 38 0 1 stage_two_b
7 fill FC1 Inc 1 474 39 0 1 stage_two_b
7 fill EC1 Con 1 509 40 0 1 stage_two_b
7 ori  EC2 Con 1 580 41 0 1 stage_two_b
7 fill FR1 Con 1 466 42 0 1 stage_two_b
7 ori  FR2 Con 1 488 43 0 1 stage_two_b
7 fill EC1 Con 1 517 44 0 1 stage_two_b
7 fill ER1 Inc 1 600 45 0 1 stage_two_b
7 fill EC1 Con 1 421 46 0 1 stage_two_b
7 ori  ER2 Inc 1 773 47 0 1 stage_two_b
7 fill FR1 Con 1 556 48 0 1 stage_two_b
7 ori  FC2 Inc 1 705 49 0 1 stage_two_b
7 ori  FR2 Con 1 566 50 0 1 stage_two_b
7 fill FC1 Inc 1 462 51 0 1 stage_two_b
7 ori  FC2 Inc 1 811 52 0 1 stage_two_b
7 fill ER1 Inc 1 472 53 0 1 stage_two_b
7 fill FC1 Inc 1 505 54 0 1 stage_two_b
7 ori  FR2 Con 1 506 55 0 1 stage_two_b
7 ori  FC2 Inc 1 575 56 0 1 stage_two_b
7 fill ER1 Inc 1 470 57 0 1 stage_two_b
7 ori  EC2 Con 1 472 58 0 1 stage_two_b
7 fill FC1 Inc 1 459 59 0 1 stage_two_b
7 fill ER1 Inc 1 492 60 0 1 stage_two_b
7 ori  FC2 Inc 1 636 61 0 1 stage_two_b
7 fill EC1 Con 1 490 62 0 1 stage_two_b
7 ori  EC2 Con 1 412 63 0 1 stage_two_b
7 ori  ER2 Inc 1 622 64 0 1 stage_two_b
7 fill ER1 Inc 1 443 65 0 1 stage_two_b
7 fill FR1 Con 1 466 66 0 1 stage_two_b
7 fill FC1 Inc 1 535 67 0 1 stage_two_b
7 ori  FR2 Con 1 553 68 0 1 stage_two_b
7 ori  ER2 Inc 1 728 69 0 1 stage_two_b
7 ori  EC2 Con 1 507 70 0 1 stage_two_b
7 fill EC1 Con 1 514 71 0 1 stage_two_b
7 ori  FC2 Inc 1 1076 72 0 1 stage_two_b
7 ori  FR2 Con 1 539 73 0 1 stage_two_b
7 ori  ER2 Inc 1 893 74 0 1 stage_two_b
7 ori  EC2 Con 1 571 75 0 1 stage_two_b
7 ori  FR2 Con 1 474 76 0 1 stage_two_b
7 ori  FC2 Inc 1 613 77 0 1 stage_two_b
7 fill FC1 Inc 1 528 78 0 1 stage_two_b
7 ori  EC2 Con 1 475 79 0 1 stage_two_b
7 ori  ER2 Inc 1 626 80 0 1 stage_two_b
7 fill FR1 Con 1 605 81 0 1 stage_two_b
7 ori  FC2 Inc 1 647 82 0 1 stage_two_b
7 ori  FR2 Con 1 743 83 0 1 stage_two_b
7 fill ER1 Inc 1 471 84 0 1 stage_two_b
7 fill FC1 Inc 1 466 85 0 1 stage_two_b
7 fill EC1 Con 1 457 86 0 1 stage_two_b
7 fill FC1 Inc 1 445 87 0 1 stage_two_b
7 ori  EC2 Con 1 483 88 0 1 stage_two_b
7 ori  FR2 Con 1 556 89 0 1 stage_two_b
7 fill ER1 Inc 1 528 90 0 1 stage_two_b
7 ori  ER2 Inc 2 409 90 0 1 stage_two_b
7 fill FC1 Inc 1 647 91 0 1 stage_two_b
7 fill ER1 Inc 1 491 92 0 1 stage_two_b
7 fill FR1 Con 1 495 93 0 1 stage_two_b
7 ori  EC2 Con 1 523 94 0 1 stage_two_b
7 ori  ER2 Inc 2 458 94 0 1 stage_two_b
9 ori  FR2 Con 1 1444 1 0 0 stage_three_a
9 fill EC1 Con 1 1214 2 0 1 stage_three_a
9 ori  ER2 Inc 2 1330 2 0 1 stage_three_a
9 fill FC1 Inc 1 1476 3 0 1 stage_three_a
9 ori  FC2 Inc 2 1860 3 0 1 stage_three_a
9 fill EC1 Con 1 761 4 0 1 stage_three_a
9 ori  EC2 Con 1 620 5 0 1 stage_three_a
9 ori  FR2 Con 1 605 6 0 1 stage_three_a
9 fill FR1 Con 1 580 7 0 1 stage_three_a
9 fill FC1 Inc 1 465 8 0 1 stage_three_a
9 fill ER1 Inc 1 549 9 0 1 stage_three_a
9 ori  FC2 Inc 1 818 10 0 1 stage_three_a
9 fill FC1 Inc 1 636 11 0 1 stage_three_a
9 fill ER1 Inc 1 586 12 0 1 stage_three_a
9 ori  ER2 Inc 2 454 12 0 1 stage_three_a
9 ori  FC2 Inc 1 850 13 0 1 stage_three_a
9 fill EC1 Con 1 565 14 0 1 stage_three_a
9 ori  FR2 Con 1 548 15 0 1 stage_three_a
9 fill ER1 Inc 1 599 16 0 1 stage_three_a
9 fill FC1 Inc 1 588 17 0 1 stage_three_a
9 ori  ER2 Inc 1 1262 18 0 1 stage_three_a
9 fill FR1 Con 1 563 19 0 1 stage_three_a
9 ori  FC2 Inc 1 626 20 0 1 stage_three_a
9 fill ER1 Inc 1 513 21 0 1 stage_three_a
9 fill EC1 Con 1 559 22 0 1 stage_three_a
9 fill FR1 Con 1 510 23 0 1 stage_three_a
9 ori  FR2 Con 1 667 24 0 1 stage_three_a
9 ori  FC2 Inc 1 698 25 0 1 stage_three_a
9 fill EC1 Con 1 518 26 0 1 stage_three_a
9 fill FC1 Inc 1 481 27 0 1 stage_three_a
9 fill FR1 Con 1 423 28 0 1 stage_three_a
9 ori  ER2 Inc 2 497 28 0 1 stage_three_a
9 ori  FC2 Inc 1 831 29 0 1 stage_three_a
9 fill FC1 Inc 1 499 30 0 1 stage_three_a
9 ori  FR2 Con 1 478 31 0 1 stage_three_a
9 ori  FC2 Inc 1 564 32 0 1 stage_three_a
9 ori  EC2 Con 1 443 33 0 1 stage_three_a
9 fill ER1 Inc 1 505 34 0 1 stage_three_a
9 ori  FR2 Con 1 510 35 0 1 stage_three_a
9 ori  ER2 Inc 2 750 35 0 1 stage_three_a
9 ori  EC2 Con 1 639 36 0 1 stage_three_a
9 ori  FR2 Con 1 483 37 0 1 stage_three_a
9 fill FC1 Inc 1 514 38 0 1 stage_three_a
9 ori  ER2 Inc 1 1178 39 0 1 stage_three_a
9 ori  FR2 Con 1 574 40 0 1 stage_three_a
9 fill ER1 Inc 1 490 41 0 1 stage_three_a
9 fill EC1 Con 1 443 42 0 1 stage_three_a
9 fill FR1 Con 1 436 43 0 1 stage_three_a
9 fill FC1 Inc 1 510 44 0 1 stage_three_a
9 fill EC1 Con 1 480 45 0 1 stage_three_a
9 fill ER1 Inc 1 474 46 0 1 stage_three_a
9 fill FR1 Con 1 452 47 0 1 stage_three_a
9 fill ER1 Inc 1 645 48 0 1 stage_three_a
9 ori  ER2 Inc 2 452 48 0 1 stage_three_a
9 ori  FC2 Inc 1 745 49 0 1 stage_three_a
9 ori  FR2 Con 1 457 50 0 1 stage_three_a
9 fill FC1 Inc 1 553 51 0 1 stage_three_a
9 fill FR1 Con 1 441 52 0 1 stage_three_a
9 ori  FC2 Inc 1 580 53 0 1 stage_three_a
9 ori  EC2 Con 1 565 54 0 1 stage_three_a
9 ori  FC2 Inc 2 445 54 0 1 stage_three_a
9 ori  EC2 Con 1 683 55 0 1 stage_three_a
9 fill EC1 Con 1 494 56 0 1 stage_three_a
9 ori  FC2 Inc 1 959 57 0 1 stage_three_a
9 fill FC1 Inc 1 525 58 0 1 stage_three_a
9 fill ER1 Inc 1 594 59 0 1 stage_three_a
9 ori  EC2 Con 1 564 60 0 1 stage_three_a
9 ori  ER2 Inc 1 498 61 0 1 stage_three_a
9 ori  EC2 Con 1 616 62 0 1 stage_three_a
9 fill EC1 Con 1 506 63 0 1 stage_three_a
9 ori  FC2 Inc 1 789 64 0 1 stage_three_a
9 fill FC1 Inc 1 525 65 0 1 stage_three_a
9 fill EC1 Con 1 423 66 0 1 stage_three_a
9 fill FR1 Con 1 530 67 0 1 stage_three_a
9 fill ER1 Inc 1 477 68 0 1 stage_three_a
9 ori  EC2 Con 1 446 69 0 1 stage_three_a
9 fill EC1 Con 1 440 70 0 1 stage_three_a
9 ori  FC2 Inc 1 817 71 0 1 stage_three_a
9 fill FR1 Con 1 528 72 0 1 stage_three_a
9 ori  EC2 Con 1 650 73 0 1 stage_three_a
9 fill ER1 Inc 1 509 74 0 1 stage_three_a
9 ori  FC2 Inc 1 714 75 0 1 stage_three_a
9 ori  ER2 Inc 1 755 76 0 1 stage_three_a
9 ori  EC2 Con 1 488 77 0 1 stage_three_a
9 fill FC1 Inc 1 550 78 0 1 stage_three_a
9 fill FR1 Con 1 496 79 0 1 stage_three_a
9 ori  FR2 Con 1 540 80 0 1 stage_three_a
9 fill EC1 Con 1 466 81 0 1 stage_three_a
9 ori  EC2 Con 1 458 82 0 1 stage_three_a
9 ori  ER2 Inc 2 451 82 0 1 stage_three_a
9 fill ER1 Inc 1 722 83 0 1 stage_three_a
9 ori  FR2 Con 1 627 84 0 1 stage_three_a
9 fill FC1 Inc 1 493 85 0 1 stage_three_a
9 fill ER1 Inc 1 518 86 0 1 stage_three_a
9 ori  EC2 Con 1 553 87 0 1 stage_three_a
9 ori  FC2 Inc 1 651 88 0 1 stage_three_a
9 fill EC1 Con 1 502 89 0 1 stage_three_a
9 ori  ER2 Inc 1 690 90 0 1 stage_three_a
9 fill ER1 Inc 1 782 91 0 1 stage_three_a
9 ori  FR2 Con 1 499 92 0 1 stage_three_a
10 fill EC1 Con 1 448 1 0 0 stage_three_b
10 fill FC1 Inc 1 443 2 0 1 stage_three_b
10 ori  ER2 Inc 2 451 2 0 1 stage_three_b
10 fill EC1 Con 1 530 3 0 1 stage_three_b
10 fill ER1 Inc 1 456 4 0 1 stage_three_b
10 ori  FR2 Con 1 520 5 0 1 stage_three_b
10 ori  FC2 Inc 1 606 6 0 1 stage_three_b
10 fill EC1 Con 1 466 7 0 1 stage_three_b
10 fill FR1 Con 1 512 8 0 1 stage_three_b
10 ori  EC2 Con 1 453 9 0 1 stage_three_b
10 fill FC1 Inc 1 501 10 0 1 stage_three_b
10 ori  FC2 Inc 1 588 11 0 1 stage_three_b
10 ori  ER2 Inc 1 716 12 0 1 stage_three_b
10 ori  FR2 Con 1 545 13 0 1 stage_three_b
10 fill EC1 Con 1 429 14 0 1 stage_three_b
10 fill FR1 Con 1 424 15 0 1 stage_three_b
10 fill EC1 Con 1 456 16 0 1 stage_three_b
10 fill FR1 Con 1 434 17 0 1 stage_three_b
10 ori  ER2 Inc 1 439 18 0 1 stage_three_b
10 fill ER1 Inc 1 478 19 0 1 stage_three_b
10 ori  EC2 Con 1 451 20 0 1 stage_three_b
10 fill FR1 Con 1 453 21 0 1 stage_three_b
10 fill EC1 Con 1 427 22 0 1 stage_three_b
10 ori  FC2 Inc 1 680 23 0 1 stage_three_b
10 fill FC1 Inc 1 484 24 0 1 stage_three_b
10 ori  ER2 Inc 1 903 25 0 1 stage_three_b
10 ori  EC2 Con 1 541 26 0 1 stage_three_b
10 fill FR1 Con 1 475 27 0 1 stage_three_b
10 ori  FC2 Inc 1 577 28 0 1 stage_three_b
10 fill EC1 Con 1 451 29 0 1 stage_three_b
10 ori  FR2 Con 2 871 29 0 1 stage_three_b
10 fill FC1 Inc 1 549 30 0 1 stage_three_b
10 fill ER1 Inc 1 508 31 0 1 stage_three_b
10 fill FC1 Inc 1 488 32 0 1 stage_three_b
10 ori  EC2 Con 1 394 33 0 1 stage_three_b
10 fill EC1 Con 1 464 34 0 1 stage_three_b
10 fill FC1 Inc 1 432 35 0 1 stage_three_b
10 ori  FC2 Inc 1 609 36 0 1 stage_three_b
10 fill FR1 Con 1 431 37 0 1 stage_three_b
10 fill ER1 Inc 1 524 38 0 1 stage_three_b
10 fill FC1 Inc 1 613 39 0 1 stage_three_b
10 ori  ER2 Inc 1 637 40 0 1 stage_three_b
10 ori  FR2 Con 1 604 41 0 1 stage_three_b
10 ori  FC2 Inc 1 570 42 0 1 stage_three_b
10 fill ER1 Inc 1 428 43 0 1 stage_three_b
10 ori  ER2 Inc 1 632 44 0 1 stage_three_b
10 fill EC1 Con 1 861 45 0 1 stage_three_b
10 ori  FR2 Con 1 494 46 0 1 stage_three_b
10 fill FR1 Con 1 517 47 0 1 stage_three_b
10 ori  FC2 Inc 1 747 48 0 1 stage_three_b
10 ori  FR2 Con 1 548 49 0 1 stage_three_b
10 fill EC1 Con 1 406 50 0 1 stage_three_b
10 ori  FC2 Inc 1 628 51 0 1 stage_three_b
10 ori  EC2 Con 1 466 52 0 1 stage_three_b
10 ori  ER2 Inc 1 596 53 0 1 stage_three_b
10 fill FR1 Con 1 500 54 0 1 stage_three_b
10 fill EC1 Con 1 418 55 0 1 stage_three_b
10 ori  EC2 Con 1 462 56 0 1 stage_three_b
10 ori  FR2 Con 1 450 57 0 1 stage_three_b
10 ori  ER2 Inc 1 844 58 0 1 stage_three_b
10 ori  FR2 Con 1 514 59 0 1 stage_three_b
10 fill FR1 Con 1 479 60 0 1 stage_three_b
10 ori  EC2 Con 1 445 61 0 1 stage_three_b
10 ori  FR2 Con 1 535 62 0 1 stage_three_b
10 ori  EC2 Con 1 425 63 0 1 stage_three_b
10 fill FC1 Inc 1 451 64 0 1 stage_three_b
10 ori  FC2 Inc 1 647 65 0 1 stage_three_b
10 fill EC1 Con 1 631 66 0 1 stage_three_b
10 ori  FR2 Con 1 452 67 0 1 stage_three_b
10 fill FR1 Con 1 499 68 0 1 stage_three_b
10 fill FC1 Inc 1 458 69 0 1 stage_three_b
10 ori  EC2 Con 1 508 70 0 1 stage_three_b
10 fill FR1 Con 1 433 71 0 1 stage_three_b
10 ori  FC2 Inc 1 579 72 0 1 stage_three_b
10 ori  ER2 Inc 2 450 72 0 1 stage_three_b
10 fill FC1 Inc 1 516 73 0 1 stage_three_b
10 fill ER1 Inc 1 470 74 0 1 stage_three_b
10 fill FC1 Inc 1 539 75 0 1 stage_three_b
10 ori  FR2 Con 1 785 76 0 1 stage_three_b
10 ori  EC2 Con 1 547 77 0 1 stage_three_b
10 ori  FR2 Con 1 540 78 0 1 stage_three_b
10 ori  ER2 Inc 2 877 78 0 1 stage_three_b
10 ori  FC2 Inc 1 767 79 0 1 stage_three_b
10 ori  ER2 Inc 1 406 80 0 1 stage_three_b
10 ori  FR2 Con 1 484 81 0 1 stage_three_b
10 fill FR1 Con 1 459 82 0 1 stage_three_b
10 fill FC1 Inc 1 438 83 0 1 stage_three_b
10 fill FR1 Con 1 386 84 0 1 stage_three_b
10 fill FC1 Inc 1 504 85 0 1 stage_three_b
10 fill EC1 Con 1 461 86 0 1 stage_three_b
10 fill FC1 Inc 1 478 87 0 1 stage_three_b
10 fill ER1 Inc 1 420 88 0 1 stage_three_b
10 ori  FC2 Inc 1 669 89 0 1 stage_three_b
10 ori  ER2 Inc 1 712 90 0 1 stage_three_b
10 ori  EC2 Con 1 509 91 0 1 stage_three_b
10 fill EC1 Con 1 509 92 0 1 stage_three_b
10 fill ER1 Inc 1 448 93 0 1 stage_three_b
10 fill FR1 Con 1 488 94 0 1 stage_three_b
10 ori  FR2 Con 1 541 95 0 1 stage_three_b
10 ori  ER2 Inc 1 858 96 0 1 stage_three_b
