# Supplementary material for: Target-Response Associations Can Produce Response-Congruency Effects Without Task-Switching Costs
Source: Front Psychol. 2019 Feb 11;10:40. doi: 10.3389/fpsyg.2019.00040 (PMC6378947; doi:10.3389/fpsyg.2019.00040)
Supplement: DATA SHEET S1 — Dataset in Experiment 1 and 2. [file Data_Sheet_1.ZIP › Data/Exp2/subject12.txt]

2 fill ER1 Inc 1 1104 1 0 0 practice
2 fill FR1 Con 1 712 2 0 1 practice
2 fill FC1 Inc 1 714 3 0 1 practice
2 fill EC1 Con 1 618 4 0 1 practice
2 ori  FR2 Con 1 1245 5 0 1 practice
2 ori  EC2 Con 1 736 6 0 1 practice
2 ori  FC2 Inc 1 628 7 0 1 practice
2 ori  ER2 Inc 1 715 8 0 1 practice
2 ori  FC2 Inc 1 608 9 0 1 practice
2 ori  EC2 Con 1 692 10 0 1 practice
2 ori  ER2 Inc 1 620 11 0 1 practice
2 ori  FR2 Con 1 868 12 0 1 practice
2 ori  EC2 Con 1 737 13 0 1 practice
2 ori  ER2 Inc 1 558 14 0 1 practice
2 fill ER1 Inc 1 589 15 0 1 practice
2 ori  FC2 Inc 1 661 16 0 1 practice
2 fill FC1 Inc 1 730 17 0 1 practice
2 fill EC1 Con 1 581 18 0 1 practice
2 fill FR1 Con 1 626 19 0 1 practice
2 fill FC1 Inc 1 655 20 0 1 practice
2 ori  FR2 Con 1 554 21 0 1 practice
2 fill FR1 Con 1 610 22 0 1 practice
2 fill ER1 Inc 1 560 23 0 1 practice
2 fill EC1 Con 1 577 24 0 1 practice
2 fill FC1 Inc 1 643 25 0 1 practice
2 ori  FC2 Inc 1 668 26 0 1 practice
2 ori  EC2 Con 1 613 27 0 1 practice
2 fill EC1 Con 2 499 27 0 1 practice
2 fill ER1 Inc 1 696 28 0 1 practice
2 fill FR1 Con 1 599 29 0 1 practice
2 ori  ER2 Inc 1 787 30 0 1 practice
2 ori  FR2 Con 1 551 31 0 1 practice
3 fill EC1 Con 1 639 1 0 0 stage_one_a
3 fill ER1 Inc 1 494 2 0 1 stage_one_a
3 fill FR1 Con 1 625 3 0 1 stage_one_a
3 fill FC1 Inc 1 534 4 0 1 stage_one_a
3 fill ER1 Inc 1 529 5 0 1 stage_one_a
3 ori  EC2 Con 1 574 6 0 1 stage_one_a
3 fill FC1 Inc 1 610 7 0 1 stage_one_a
3 ori  FC2 Inc 1 602 8 0 1 stage_one_a
3 fill EC1 Con 1 566 9 0 1 stage_one_a
3 fill FC1 Inc 1 581 10 0 1 stage_one_a
3 fill EC1 Con 1 567 11 0 1 stage_one_a
3 ori  FR2 Con 1 733 12 0 1 stage_one_a
3 ori  EC2 Con 1 551 13 0 1 stage_one_a
3 fill ER1 Inc 1 528 14 0 1 stage_one_a
3 ori  ER2 Inc 1 626 15 0 1 stage_one_a
3 ori  EC2 Con 1 570 16 0 1 stage_one_a
3 fill FR1 Con 1 613 17 0 1 stage_one_a
3 ori  FC2 Inc 1 624 18 0 1 stage_one_a
3 ori  ER2 Inc 1 601 19 0 1 stage_one_a
3 fill ER1 Inc 1 738 20 0 1 stage_one_a
3 fill EC1 Con 1 554 21 0 1 stage_one_a
3 ori  FC2 Inc 1 556 22 0 1 stage_one_a
3 fill FR1 Con 1 607 23 0 1 stage_one_a
3 fill EC1 Con 1 579 24 0 1 stage_one_a
3 ori  ER2 Inc 1 611 25 0 1 stage_one_a
3 ori  FC2 Inc 1 564 26 0 1 stage_one_a
3 fill ER1 Inc 1 584 27 0 1 stage_one_a
3 ori  ER2 Inc 1 508 28 0 1 stage_one_a
3 fill FC1 Inc 1 667 29 0 1 stage_one_a
3 fill ER1 Inc 1 554 30 0 1 stage_one_a
3 ori  FR2 Con 1 583 31 0 1 stage_one_a
3 ori  FC2 Inc 1 545 32 0 1 stage_one_a
3 ori  ER2 Inc 1 659 33 0 1 stage_one_a
3 fill EC1 Con 1 631 34 0 1 stage_one_a
3 ori  FC2 Inc 1 603 35 0 1 stage_one_a
3 ori  ER2 Inc 1 582 36 0 1 stage_one_a
3 ori  EC2 Con 1 562 37 0 1 stage_one_a
3 fill ER1 Inc 1 523 38 0 1 stage_one_a
3 fill EC1 Con 1 545 39 0 1 stage_one_a
3 ori  FR2 Con 1 651 40 0 1 stage_one_a
3 ori  ER2 Inc 1 672 41 0 1 stage_one_a
3 ori  FR2 Con 1 599 42 0 1 stage_one_a
3 ori  EC2 Con 1 603 43 0 1 stage_one_a
3 fill FR1 Con 1 624 44 0 1 stage_one_a
3 ori  FR2 Con 1 673 45 0 1 stage_one_a
3 fill ER1 Inc 1 541 46 0 1 stage_one_a
3 fill EC1 Con 1 554 47 0 1 stage_one_a
3 fill FC1 Inc 1 657 48 0 1 stage_one_a
3 ori  FC2 Inc 1 560 49 0 1 stage_one_a
3 fill FR1 Con 1 595 50 0 1 stage_one_a
3 fill ER1 Inc 1 589 51 0 1 stage_one_a
3 ori  EC2 Con 1 690 52 0 1 stage_one_a
3 ori  FR2 Con 1 666 53 0 1 stage_one_a
3 ori  ER2 Inc 1 511 54 0 1 stage_one_a
3 ori  FC2 Inc 1 585 55 0 1 stage_one_a
3 fill FC1 Inc 1 575 56 0 1 stage_one_a
3 fill EC1 Con 1 582 57 0 1 stage_one_a
3 ori  FR2 Con 1 573 58 0 1 stage_one_a
3 fill ER1 Inc 1 574 59 0 1 stage_one_a
3 ori  EC2 Con 1 563 60 0 1 stage_one_a
3 ori  FC2 Inc 1 581 61 0 1 stage_one_a
3 fill EC1 Con 1 555 62 0 1 stage_one_a
3 ori  ER2 Inc 1 602 63 0 1 stage_one_a
3 ori  FR2 Con 1 593 64 0 1 stage_one_a
3 ori  EC2 Con 1 625 65 0 1 stage_one_a
3 ori  ER2 Inc 1 584 66 0 1 stage_one_a
3 ori  EC2 Con 1 630 67 0 1 stage_one_a
3 fill ER1 Inc 1 525 68 0 1 stage_one_a
3 fill FC1 Inc 1 546 69 0 1 stage_one_a
3 fill FR1 Con 1 545 70 0 1 stage_one_a
3 fill ER1 Inc 1 577 71 0 1 stage_one_a
3 fill EC1 Con 1 523 72 0 1 stage_one_a
3 fill FC1 Inc 1 520 73 0 1 stage_one_a
3 fill EC1 Con 1 697 74 0 1 stage_one_a
3 ori  ER2 Inc 1 517 75 0 1 stage_one_a
3 fill ER1 Inc 1 510 76 0 1 stage_one_a
3 ori  FR2 Con 1 486 77 0 1 stage_one_a
3 ori  EC2 Con 1 500 78 0 1 stage_one_a
3 fill FR1 Con 1 558 79 0 1 stage_one_a
3 fill FC1 Inc 1 542 80 0 1 stage_one_a
3 ori  FR2 Con 1 560 81 0 1 stage_one_a
3 ori  FC2 Inc 1 573 82 0 1 stage_one_a
3 fill FR1 Con 1 512 83 0 1 stage_one_a
3 ori  FR2 Con 1 619 84 0 1 stage_one_a
3 fill EC1 Con 1 610 85 0 1 stage_one_a
3 ori  FC2 Inc 1 624 86 0 1 stage_one_a
3 fill FC1 Inc 1 561 87 0 1 stage_one_a
3 ori  ER2 Inc 1 585 88 0 1 stage_one_a
3 ori  EC2 Con 1 618 89 0 1 stage_one_a
3 fill ER1 Inc 1 516 90 0 1 stage_one_a
3 ori  FC2 Inc 1 700 91 0 1 stage_one_a
3 fill EC1 Con 1 586 92 0 1 stage_one_a
3 fill FR1 Con 1 504 93 0 1 stage_one_a
3 ori  ER2 Inc 1 736 94 0 1 stage_one_a
3 fill ER1 Inc 1 593 95 0 1 stage_one_a
3 ori  EC2 Con 1 687 96 0 1 stage_one_a
3 ori  ER2 Inc 1 558 97 0 1 stage_one_a
3 fill FC1 Inc 1 615 98 0 1 stage_one_a
3 ori  FC2 Inc 1 602 99 0 1 stage_one_a
3 fill ER1 Inc 1 461 100 0 1 stage_one_a
4 ori  FR2 Con 1 776 1 0 0 stage_one_b
4 fill EC1 Con 1 551 2 0 1 stage_one_b
4 ori  ER2 Inc 1 558 3 0 1 stage_one_b
4 ori  FR2 Con 1 713 4 0 1 stage_one_b
4 fill ER1 Inc 1 569 5 0 1 stage_one_b
4 fill FC1 Inc 1 553 6 0 1 stage_one_b
4 fill EC1 Con 1 609 7 0 1 stage_one_b
4 ori  EC2 Con 1 585 8 0 1 stage_one_b
4 fill FR1 Con 1 550 9 0 1 stage_one_b
4 fill FC1 Inc 1 591 10 0 1 stage_one_b
4 ori  FC2 Inc 1 579 11 0 1 stage_one_b
4 fill EC1 Con 1 530 12 0 1 stage_one_b
4 fill FC1 Inc 1 531 13 0 1 stage_one_b
4 fill EC1 Con 1 622 14 0 1 stage_one_b
4 ori  ER2 Inc 1 588 15 0 1 stage_one_b
4 fill FC1 Inc 1 570 16 0 1 stage_one_b
4 ori  EC2 Con 1 596 17 0 1 stage_one_b
4 ori  FR2 Con 1 576 18 0 1 stage_one_b
4 ori  ER2 Inc 1 579 19 0 1 stage_one_b
4 fill EC1 Con 1 659 20 0 1 stage_one_b
4 fill FC1 Inc 1 634 21 0 1 stage_one_b
4 fill EC1 Con 1 924 22 0 1 stage_one_b
4 ori  EC2 Con 1 585 23 0 1 stage_one_b
4 ori  ER2 Inc 1 497 24 0 1 stage_one_b
4 fill FR1 Con 1 606 25 0 1 stage_one_b
4 fill EC1 Con 1 584 26 0 1 stage_one_b
4 ori  FR2 Con 1 549 27 0 1 stage_one_b
4 fill ER1 Inc 1 533 28 0 1 stage_one_b
4 ori  ER2 Inc 1 812 29 0 1 stage_one_b
4 ori  FC2 Inc 1 584 30 0 1 stage_one_b
4 ori  FR2 Con 1 611 31 0 1 stage_one_b
4 fill FR1 Con 1 747 32 0 1 stage_one_b
4 fill FC1 Inc 1 513 33 0 1 stage_one_b
4 fill FR1 Con 1 572 34 0 1 stage_one_b
4 ori  ER2 Inc 1 934 35 0 1 stage_one_b
4 fill FC1 Inc 1 481 36 0 1 stage_one_b
4 fill EC1 Con 1 628 37 0 1 stage_one_b
4 fill FC1 Inc 1 527 38 0 1 stage_one_b
4 ori  FR2 Con 1 661 39 0 1 stage_one_b
4 fill FR1 Con 1 589 40 0 1 stage_one_b
4 ori  EC2 Con 1 598 41 0 1 stage_one_b
4 ori  ER2 Inc 1 536 42 0 1 stage_one_b
4 ori  FR2 Con 1 611 43 0 1 stage_one_b
4 ori  EC2 Con 1 601 44 0 1 stage_one_b
4 ori  FR2 Con 1 470 45 0 1 stage_one_b
4 ori  ER2 Inc 1 468 46 0 1 stage_one_b
4 ori  FC2 Inc 1 613 47 0 1 stage_one_b
4 ori  FR2 Con 1 623 48 0 1 stage_one_b
4 fill FC1 Inc 1 570 49 0 1 stage_one_b
4 fill EC1 Con 1 662 50 0 1 stage_one_b
4 fill ER1 Inc 1 777 51 0 1 stage_one_b
4 ori  EC2 Con 1 546 52 0 1 stage_one_b
4 fill FR1 Con 1 520 53 0 1 stage_one_b
4 fill ER1 Inc 1 493 54 0 1 stage_one_b
4 fill FR1 Con 1 509 55 0 1 stage_one_b
4 fill EC1 Con 1 533 56 0 1 stage_one_b
4 fill FC1 Inc 1 545 57 0 1 stage_one_b
4 ori  ER2 Inc 1 636 58 0 1 stage_one_b
4 fill EC1 Con 1 576 59 0 1 stage_one_b
4 fill ER1 Inc 1 581 60 0 1 stage_one_b
4 fill EC1 Con 1 612 61 0 1 stage_one_b
4 ori  EC2 Con 1 652 62 0 1 stage_one_b
4 ori  FC2 Inc 1 637 63 0 1 stage_one_b
4 ori  EC2 Con 1 547 64 0 1 stage_one_b
4 fill FR1 Con 1 549 65 0 1 stage_one_b
4 fill FC1 Inc 1 614 66 0 1 stage_one_b
4 fill EC1 Con 1 610 67 0 1 stage_one_b
4 ori  FR2 Con 1 650 68 0 1 stage_one_b
4 ori  ER2 Inc 1 594 69 0 1 stage_one_b
4 ori  FC2 Inc 1 655 70 0 1 stage_one_b
4 ori  FR2 Con 1 542 71 0 1 stage_one_b
4 ori  ER2 Inc 1 592 72 0 1 stage_one_b
4 fill FR1 Con 1 577 73 0 1 stage_one_b
4 fill ER1 Inc 1 502 74 0 1 stage_one_b
4 ori  FC2 Inc 1 580 75 0 1 stage_one_b
4 fill FC1 Inc 1 579 76 0 1 stage_one_b
4 ori  EC2 Con 1 574 77 0 1 stage_one_b
4 fill FR1 Con 1 574 78 0 1 stage_one_b
4 ori  FR2 Con 1 642 79 0 1 stage_one_b
4 ori  FC2 Inc 1 582 80 0 1 stage_one_b
4 ori  ER2 Inc 1 561 81 0 1 stage_one_b
4 fill ER1 Inc 1 529 82 0 1 stage_one_b
4 fill FR1 Con 1 531 83 0 1 stage_one_b
4 fill EC1 Con 1 535 84 0 1 stage_one_b
4 fill FR1 Con 1 484 85 0 1 stage_one_b
4 ori  FC2 Inc 1 558 86 0 1 stage_one_b
4 fill ER1 Inc 1 499 87 0 1 stage_one_b
4 ori  ER2 Inc 1 528 88 0 1 stage_one_b
4 ori  FC2 Inc 1 516 89 0 1 stage_one_b
4 fill EC1 Con 1 591 90 0 1 stage_one_b
4 fill FC1 Inc 1 548 91 0 1 stage_one_b
4 fill ER1 Inc 1 477 92 0 1 stage_one_b
4 ori  ER2 Inc 1 567 93 0 1 stage_one_b
4 ori  FC2 Inc 1 482 94 0 1 stage_one_b
4 ori  ER2 Inc 1 553 95 0 1 stage_one_b
4 ori  FC2 Inc 1 570 96 0 1 stage_one_b
4 ori  EC2 Con 1 702 97 0 1 stage_one_b
4 ori  ER2 Inc 1 506 98 0 1 stage_one_b
4 ori  FC2 Inc 1 605 99 0 1 stage_one_b
4 fill FC1 Inc 1 555 100 0 1 stage_one_b
6 ori  ER2 Inc 1 1058 1 0 0 stage_two_a
6 fill FC1 Inc 1 692 2 0 1 stage_two_a
6 fill FR1 Con 1 598 3 0 1 stage_two_a
6 ori  EC2 Con 1 805 4 0 1 stage_two_a
6 ori  FR2 Con 1 616 5 0 1 stage_two_a
6 ori  ER2 Inc 1 605 6 0 1 stage_two_a
6 fill FC1 Inc 1 555 7 0 1 stage_two_a
6 ori  FR2 Con 1 564 8 0 1 stage_two_a
6 ori  FC2 Inc 1 608 9 0 1 stage_two_a
6 ori  ER2 Inc 1 599 10 0 1 stage_two_a
6 ori  EC2 Con 1 705 11 0 1 stage_two_a
6 ori  FC2 Inc 1 594 12 0 1 stage_two_a
6 fill EC1 Con 1 591 13 0 1 stage_two_a
6 ori  ER2 Inc 1 870 14 0 1 stage_two_a
6 ori  EC2 Con 1 697 15 0 1 stage_two_a
6 ori  ER2 Inc 1 697 16 0 1 stage_two_a
6 ori  FR2 Con 1 605 17 0 1 stage_two_a
6 fill FC1 Inc 1 631 18 0 1 stage_two_a
6 ori  ER2 Inc 1 600 19 0 1 stage_two_a
6 fill EC1 Con 1 625 20 0 1 stage_two_a
6 fill FC1 Inc 1 561 21 0 1 stage_two_a
6 fill EC1 Con 1 656 22 0 1 stage_two_a
6 fill ER1 Inc 1 575 23 0 1 stage_two_a
6 fill EC1 Con 1 520 24 0 1 stage_two_a
6 ori  FC2 Inc 1 710 25 0 1 stage_two_a
6 fill FC1 Inc 1 549 26 0 1 stage_two_a
6 ori  ER2 Inc 1 620 27 0 1 stage_two_a
6 ori  EC2 Con 1 628 28 0 1 stage_two_a
6 fill FR1 Con 1 702 29 0 1 stage_two_a
6 fill FC1 Inc 1 581 30 0 1 stage_two_a
6 fill FR1 Con 1 565 31 0 1 stage_two_a
6 fill EC1 Con 1 518 32 0 1 stage_two_a
6 fill ER1 Inc 1 545 33 0 1 stage_two_a
6 fill FR1 Con 1 676 34 0 1 stage_two_a
6 ori  FC2 Inc 1 624 35 0 1 stage_two_a
6 fill EC1 Con 1 574 36 0 1 stage_two_a
6 fill ER1 Inc 1 474 37 0 1 stage_two_a
6 fill FR1 Con 1 560 38 0 1 stage_two_a
6 ori  FR2 Con 1 638 39 0 1 stage_two_a
6 ori  FC2 Inc 1 671 40 0 1 stage_two_a
6 ori  FR2 Con 1 582 41 0 1 stage_two_a
6 ori  FC2 Inc 1 537 42 0 1 stage_two_a
6 ori  ER2 Inc 1 644 43 0 1 stage_two_a
6 fill ER1 Inc 1 532 44 0 1 stage_two_a
6 ori  FC2 Inc 1 599 45 0 1 stage_two_a
6 fill FR1 Con 1 622 46 0 1 stage_two_a
6 fill ER1 Inc 1 498 47 0 1 stage_two_a
6 fill EC1 Con 1 781 48 0 1 stage_two_a
6 fill ER1 Inc 1 497 49 0 1 stage_two_a
6 ori  ER2 Inc 1 594 50 0 1 stage_two_a
6 fill FR1 Con 2 545 50 0 1 stage_two_a
6 ori  FC2 Inc 1 827 51 0 1 stage_two_a
6 fill FC1 Inc 1 554 52 0 1 stage_two_a
6 ori  ER2 Inc 1 606 53 0 1 stage_two_a
6 ori  FC2 Inc 1 604 54 0 1 stage_two_a
6 fill ER1 Inc 1 536 55 0 1 stage_two_a
6 ori  FR2 Con 1 558 56 0 1 stage_two_a
6 fill EC1 Con 1 655 57 0 1 stage_two_a
6 ori  EC2 Con 1 618 58 0 1 stage_two_a
6 fill FC1 Inc 1 614 59 0 1 stage_two_a
6 ori  ER2 Inc 1 697 60 0 1 stage_two_a
6 ori  EC2 Con 1 653 61 0 1 stage_two_a
6 fill ER1 Inc 1 555 62 0 1 stage_two_a
6 fill FC1 Inc 1 544 63 0 1 stage_two_a
6 ori  FR2 Con 1 583 64 0 1 stage_two_a
6 ori  ER2 Inc 1 587 65 0 1 stage_two_a
6 fill FR1 Con 1 599 66 0 1 stage_two_a
6 ori  FR2 Con 1 472 67 0 1 stage_two_a
6 fill FC1 Inc 1 556 68 0 1 stage_two_a
6 ori  EC2 Con 1 678 69 0 1 stage_two_a
6 ori  ER2 Inc 1 592 70 0 1 stage_two_a
6 fill FR1 Con 1 674 71 0 1 stage_two_a
6 fill ER1 Inc 1 552 72 0 1 stage_two_a
6 ori  FC2 Inc 1 583 73 0 1 stage_two_a
6 ori  EC2 Con 1 571 74 0 1 stage_two_a
6 ori  ER2 Inc 1 608 75 0 1 stage_two_a
6 ori  FR2 Con 1 630 76 0 1 stage_two_a
6 fill EC1 Con 1 610 77 0 1 stage_two_a
6 ori  EC2 Con 1 520 78 0 1 stage_two_a
6 fill FR1 Con 1 595 79 0 1 stage_two_a
6 fill FC1 Inc 1 531 80 0 1 stage_two_a
6 fill ER1 Inc 1 503 81 0 1 stage_two_a
6 fill EC1 Con 1 584 82 0 1 stage_two_a
6 fill FR1 Con 1 543 83 0 1 stage_two_a
6 fill FC1 Inc 1 607 84 0 1 stage_two_a
6 fill ER1 Inc 1 590 85 0 1 stage_two_a
6 ori  ER2 Inc 1 599 86 0 1 stage_two_a
6 ori  FR2 Con 1 541 87 0 1 stage_two_a
6 ori  ER2 Inc 1 552 88 0 1 stage_two_a
6 fill EC1 Con 1 570 89 0 1 stage_two_a
6 ori  FC2 Inc 1 609 90 0 1 stage_two_a
6 fill FR1 Con 1 568 91 0 1 stage_two_a
6 fill FC1 Inc 1 516 92 0 1 stage_two_a
6 ori  ER2 Inc 1 586 93 0 1 stage_two_a
6 ori  FR2 Con 1 588 94 0 1 stage_two_a
6 fill EC1 Con 1 656 95 0 1 stage_two_a
6 ori  FC2 Inc 1 634 96 0 1 stage_two_a
6 ori  EC2 Con 1 579 97 0 1 stage_two_a
6 fill FC1 Inc 1 559 98 0 1 stage_two_a
6 fill FR1 Con 1 461 99 0 1 stage_two_a
7 ori  ER2 Inc 1 957 1 0 0 stage_two_b
7 fill ER1 Inc 1 547 2 0 1 stage_two_b
7 fill EC1 Con 1 649 3 0 1 stage_two_b
7 ori  FR2 Con 1 614 4 0 1 stage_two_b
7 ori  EC2 Con 1 559 5 0 1 stage_two_b
7 ori  FC2 Inc 1 533 6 0 1 stage_two_b
7 ori  FR2 Con 1 641 7 0 1 stage_two_b
7 fill FR1 Con 1 610 8 0 1 stage_two_b
7 ori  ER2 Inc 1 611 9 0 1 stage_two_b
7 fill EC1 Con 1 563 10 0 1 stage_two_b
7 fill FC1 Inc 1 521 11 0 1 stage_two_b
7 ori  EC2 Con 1 591 12 0 1 stage_two_b
7 ori  FC2 Inc 1 602 13 0 1 stage_two_b
7 ori  ER2 Inc 1 633 14 0 1 stage_two_b
7 fill ER1 Inc 1 486 15 0 1 stage_two_b
7 fill FC1 Inc 1 548 16 0 1 stage_two_b
7 ori  FC2 Inc 1 550 17 0 1 stage_two_b
7 ori  ER2 Inc 1 506 18 0 1 stage_two_b
7 fill ER1 Inc 1 555 19 0 1 stage_two_b
7 ori  FR2 Con 1 577 20 0 1 stage_two_b
7 fill FR1 Con 1 709 21 0 1 stage_two_b
7 ori  ER2 Inc 1 708 22 0 1 stage_two_b
7 ori  FC2 Inc 1 650 23 0 1 stage_two_b
7 ori  FR2 Con 1 598 24 0 1 stage_two_b
7 fill EC1 Con 1 797 25 0 1 stage_two_b
7 ori  FC2 Inc 1 569 26 0 1 stage_two_b
7 ori  FR2 Con 1 605 27 0 1 stage_two_b
7 fill FR1 Con 1 487 28 0 1 stage_two_b
7 fill EC1 Con 1 779 29 0 1 stage_two_b
7 ori  ER2 Inc 1 534 30 0 1 stage_two_b
7 fill FC1 Inc 1 559 31 0 1 stage_two_b
7 ori  FR2 Con 1 488 32 0 1 stage_two_b
7 fill EC1 Con 1 602 33 0 1 stage_two_b
7 ori  ER2 Inc 1 618 34 0 1 stage_two_b
7 ori  FC2 Inc 1 569 35 0 1 stage_two_b
7 ori  EC2 Con 1 638 36 0 1 stage_two_b
7 fill ER1 Inc 1 553 37 0 1 stage_two_b
7 fill EC1 Con 1 638 38 0 1 stage_two_b
7 ori  FR2 Con 1 631 39 0 1 stage_two_b
7 fill FR1 Con 1 463 40 0 1 stage_two_b
7 ori  FC2 Inc 1 595 41 0 1 stage_two_b
7 fill FC1 Inc 1 584 42 0 1 stage_two_b
7 ori  ER2 Inc 1 652 43 0 1 stage_two_b
7 fill EC1 Con 1 616 44 0 1 stage_two_b
7 fill FR1 Con 1 565 45 0 1 stage_two_b
7 fill FC1 Inc 1 471 46 0 1 stage_two_b
7 fill EC1 Con 1 524 47 0 1 stage_two_b
7 ori  FC2 Inc 1 649 48 0 1 stage_two_b
7 fill ER1 Inc 1 505 49 0 1 stage_two_b
7 fill FC1 Inc 1 546 50 0 1 stage_two_b
7 fill FR1 Con 1 613 51 0 1 stage_two_b
7 ori  FR2 Con 1 1016 52 0 1 stage_two_b
7 fill ER1 Inc 1 541 53 0 1 stage_two_b
7 fill FR1 Con 1 504 54 0 1 stage_two_b
7 ori  FC2 Inc 1 620 55 0 1 stage_two_b
7 ori  FR2 Con 1 603 56 0 1 stage_two_b
7 ori  EC2 Con 1 534 57 0 1 stage_two_b
7 ori  FR2 Con 1 616 58 0 1 stage_two_b
7 fill ER1 Inc 1 515 59 0 1 stage_two_b
7 fill FC1 Inc 1 609 60 0 1 stage_two_b
7 ori  EC2 Con 1 525 61 0 1 stage_two_b
7 fill EC1 Con 1 502 62 0 1 stage_two_b
7 fill FC1 Inc 1 558 63 0 1 stage_two_b
7 ori  FC2 Inc 1 513 64 0 1 stage_two_b
7 ori  FR2 Con 1 602 65 0 1 stage_two_b
7 fill EC1 Con 1 522 66 0 1 stage_two_b
7 ori  ER2 Inc 1 639 67 0 1 stage_two_b
7 ori  FC2 Inc 1 496 68 0 1 stage_two_b
7 fill FC1 Inc 1 609 69 0 1 stage_two_b
7 fill EC1 Con 1 532 70 0 1 stage_two_b
7 ori  EC2 Con 1 541 71 0 1 stage_two_b
7 fill FC1 Inc 1 592 72 0 1 stage_two_b
7 fill FR1 Con 1 610 73 0 1 stage_two_b
7 fill EC1 Con 1 533 74 0 1 stage_two_b
7 ori  ER2 Inc 1 740 75 0 1 stage_two_b
7 fill FC1 Inc 1 535 76 0 1 stage_two_b
7 ori  FR2 Con 1 567 77 0 1 stage_two_b
7 fill ER1 Inc 1 520 78 0 1 stage_two_b
7 ori  ER2 Inc 1 512 79 0 1 stage_two_b
7 fill EC1 Con 1 497 80 0 1 stage_two_b
7 ori  FR2 Con 1 595 81 0 1 stage_two_b
7 ori  ER2 Inc 1 463 82 0 1 stage_two_b
7 ori  FR2 Con 1 490 83 0 1 stage_two_b
7 fill ER1 Inc 1 540 84 0 1 stage_two_b
7 ori  ER2 Inc 1 580 85 0 1 stage_two_b
7 fill FC1 Inc 2 422 85 0 1 stage_two_b
7 ori  EC2 Con 1 850 86 0 1 stage_two_b
7 ori  FR2 Con 1 526 87 0 1 stage_two_b
7 fill FR1 Con 1 516 88 0 1 stage_two_b
7 ori  ER2 Inc 1 595 89 0 1 stage_two_b
7 fill EC1 Con 1 635 90 0 1 stage_two_b
7 fill ER1 Inc 1 537 91 0 1 stage_two_b
7 fill EC1 Con 1 514 92 0 1 stage_two_b
7 ori  FR2 Con 1 472 93 0 1 stage_two_b
7 fill ER1 Inc 1 523 94 0 1 stage_two_b
7 ori  EC2 Con 1 652 95 0 1 stage_two_b
7 fill FC1 Inc 1 572 96 0 1 stage_two_b
7 fill ER1 Inc 1 533 97 0 1 stage_two_b
7 fill FR1 Con 1 564 98 0 1 stage_two_b
7 ori  FR2 Con 1 595 99 0 1 stage_two_b
9 ori  EC2 Con 3 2500 0 0 0 stage_three_a
9 fill FC1 Inc 1 2100 1 0 0 stage_three_a
9 ori  FC2 Inc 2 1408 1 0 1 stage_three_a
9 ori  FR2 Con 1 1298 2 0 1 stage_three_a
9 fill EC1 Con 1 1321 3 0 1 stage_three_a
9 fill FC1 Inc 1 666 4 0 1 stage_three_a
9 fill EC1 Con 1 738 5 0 1 stage_three_a
9 fill FC1 Inc 1 732 6 0 1 stage_three_a
9 fill FR1 Con 1 2126 7 0 1 stage_three_a
9 ori  EC2 Con 1 1323 8 0 1 stage_three_a
9 fill EC1 Con 1 1282 9 0 1 stage_three_a
9 fill FR1 Con 1 979 10 0 1 stage_three_a
9 ori  FC2 Inc 1 941 11 0 1 stage_three_a
9 fill ER1 Inc 1 783 12 0 1 stage_three_a
9 ori  FR2 Con 1 1411 13 0 1 stage_three_a
9 fill EC1 Con 1 1185 14 0 1 stage_three_a
9 fill FR1 Con 1 1205 15 0 1 stage_three_a
9 ori  ER2 Inc 2 899 15 0 1 stage_three_a
9 ori  FR2 Con 1 1150 16 0 1 stage_three_a
9 fill ER1 Inc 1 1016 17 0 1 stage_three_a
9 ori  EC2 Con 1 1071 18 0 1 stage_three_a
9 ori  FR2 Con 1 1222 19 0 1 stage_three_a
9 ori  ER2 Inc 1 949 20 0 1 stage_three_a
9 fill FR1 Con 1 1119 21 0 1 stage_three_a
9 ori  EC2 Con 1 879 22 0 1 stage_three_a
9 ori  FC2 Inc 2 1649 22 0 1 stage_three_a
9 fill FC1 Inc 1 1294 23 0 1 stage_three_a
9 fill ER1 Inc 1 1135 24 0 1 stage_three_a
9 ori  ER2 Inc 1 1367 25 0 1 stage_three_a
9 ori  EC2 Con 1 636 26 0 1 stage_three_a
9 fill FC1 Inc 1 961 27 0 1 stage_three_a
9 fill ER1 Inc 1 729 28 0 1 stage_three_a
9 fill EC1 Con 1 594 29 0 1 stage_three_a
9 fill FR1 Con 1 962 30 0 1 stage_three_a
9 fill EC1 Con 1 561 31 0 1 stage_three_a
9 fill ER1 Inc 1 640 32 0 1 stage_three_a
9 ori  FR2 Con 1 1260 33 0 1 stage_three_a
9 ori  EC2 Con 1 544 34 0 1 stage_three_a
9 ori  FC2 Inc 1 655 35 0 1 stage_three_a
9 ori  ER2 Inc 1 495 36 0 1 stage_three_a
9 fill EC1 Con 1 910 37 0 1 stage_three_a
9 ori  EC2 Con 1 1160 38 0 1 stage_three_a
9 fill FR1 Con 1 1474 39 0 1 stage_three_a
9 fill FC1 Inc 1 994 40 0 1 stage_three_a
9 ori  ER2 Inc 1 956 41 0 1 stage_three_a
9 ori  FC2 Inc 1 652 42 0 1 stage_three_a
9 fill EC1 Con 1 828 43 0 1 stage_three_a
9 ori  FR2 Con 1 873 44 0 1 stage_three_a
9 ori  EC2 Con 1 1257 45 0 1 stage_three_a
9 fill ER1 Inc 1 956 46 0 1 stage_three_a
9 fill EC1 Con 1 543 47 0 1 stage_three_a
9 fill FC1 Inc 1 531 48 0 1 stage_three_a
9 ori  FR2 Con 1 1010 49 0 1 stage_three_a
9 ori  FC2 Inc 1 666 50 0 1 stage_three_a
9 ori  ER2 Inc 1 904 51 0 1 stage_three_a
9 fill ER1 Inc 1 1118 52 0 1 stage_three_a
9 fill EC1 Con 1 678 53 0 1 stage_three_a
9 ori  EC2 Con 1 1572 54 0 1 stage_three_a
9 fill FC1 Inc 1 1037 55 0 1 stage_three_a
9 ori  FC2 Inc 1 1139 56 0 1 stage_three_a
9 ori  FR2 Con 1 634 57 0 1 stage_three_a
9 ori  EC2 Con 1 768 58 0 1 stage_three_a
9 ori  FR2 Con 1 771 59 0 1 stage_three_a
9 fill EC1 Con 1 1015 60 0 1 stage_three_a
9 ori  ER2 Inc 1 1627 61 0 1 stage_three_a
9 fill FR1 Con 1 920 62 0 1 stage_three_a
9 ori  EC2 Con 1 1147 63 0 1 stage_three_a
9 fill EC1 Con 1 1860 64 0 1 stage_three_a
9 ori  FR2 Con 1 1629 65 0 1 stage_three_a
9 ori  ER2 Inc 2 1324 65 0 1 stage_three_a
9 ori  EC2 Con 1 1039 66 0 1 stage_three_a
9 fill FR1 Con 1 836 67 0 1 stage_three_a
9 ori  ER2 Inc 1 1342 68 0 1 stage_three_a
9 fill FC1 Inc 1 863 69 0 1 stage_three_a
9 fill FR1 Con 1 960 70 0 1 stage_three_a
9 ori  FR2 Con 1 1079 71 0 1 stage_three_a
9 fill EC1 Con 1 1641 72 0 1 stage_three_a
9 ori  FC2 Inc 1 1175 73 0 1 stage_three_a
9 fill FC1 Inc 1 995 74 0 1 stage_three_a
9 ori  ER2 Inc 1 1215 75 0 1 stage_three_a
9 ori  FC2 Inc 1 1092 76 0 1 stage_three_a
9 fill FR1 Con 1 1573 77 0 1 stage_three_a
9 ori  ER2 Inc 1 1116 78 0 1 stage_three_a
9 fill EC1 Con 1 1136 79 0 1 stage_three_a
9 fill FC1 Inc 1 669 80 0 1 stage_three_a
9 fill EC1 Con 1 638 81 0 1 stage_three_a
9 fill ER1 Inc 1 695 82 0 1 stage_three_a
9 ori  FC2 Inc 1 843 83 0 1 stage_three_a
9 ori  FR2 Con 1 534 84 0 1 stage_three_a
9 fill FC1 Inc 1 849 85 0 1 stage_three_a
9 fill ER1 Inc 1 1110 86 0 1 stage_three_a
9 fill FC1 Inc 1 742 87 0 1 stage_three_a
9 fill FR1 Con 1 602 88 0 1 stage_three_a
9 ori  EC2 Con 1 833 89 0 1 stage_three_a
9 ori  FR2 Con 1 589 90 0 1 stage_three_a
9 ori  EC2 Con 1 681 91 0 1 stage_three_a
9 fill EC1 Con 1 804 92 0 1 stage_three_a
9 ori  FR2 Con 1 666 93 0 1 stage_three_a
9 ori  EC2 Con 1 1050 94 0 1 stage_three_a
9 fill FC1 Inc 1 804 95 0 1 stage_three_a
10 ori  FR2 Con 1 767 1 0 0 stage_three_b
10 fill EC1 Con 1 725 2 0 1 stage_three_b
10 fill FC1 Inc 1 563 3 0 1 stage_three_b
10 ori  EC2 Con 1 820 4 0 1 stage_three_b
10 ori  FR2 Con 1 622 5 0 1 stage_three_b
10 fill ER1 Inc 1 864 6 0 1 stage_three_b
10 ori  FC2 Inc 2 732 6 0 1 stage_three_b
10 fill FC1 Inc 1 825 7 0 1 stage_three_b
10 fill ER1 Inc 1 1110 8 0 1 stage_three_b
10 ori  ER2 Inc 2 844 8 0 1 stage_three_b
10 ori  EC2 Con 1 1114 9 0 1 stage_three_b
10 ori  ER2 Inc 1 676 10 0 1 stage_three_b
10 ori  FR2 Con 1 715 11 0 1 stage_three_b
10 fill EC1 Con 1 667 12 0 1 stage_three_b
10 ori  FC2 Inc 1 816 13 0 1 stage_three_b
10 ori  FR2 Con 1 589 14 0 1 stage_three_b
10 fill FR1 Con 1 842 15 0 1 stage_three_b
10 ori  EC2 Con 1 811 16 0 1 stage_three_b
10 fill EC1 Con 1 736 17 0 1 stage_three_b
10 fill FR1 Con 1 797 18 0 1 stage_three_b
10 fill ER1 Inc 1 885 19 0 1 stage_three_b
10 fill EC1 Con 1 486 20 0 1 stage_three_b
10 fill FR1 Con 1 878 21 0 1 stage_three_b
10 ori  FR2 Con 1 846 22 0 1 stage_three_b
10 ori  EC2 Con 1 553 23 0 1 stage_three_b
10 fill EC1 Con 1 695 24 0 1 stage_three_b
10 fill FC1 Inc 1 532 25 0 1 stage_three_b
10 fill FR1 Con 1 489 26 0 1 stage_three_b
10 ori  FC2 Inc 1 677 27 0 1 stage_three_b
10 fill ER1 Inc 1 793 28 0 1 stage_three_b
10 ori  EC2 Con 1 772 29 0 1 stage_three_b
10 ori  FR2 Con 1 583 30 0 1 stage_three_b
10 fill EC1 Con 1 897 31 0 1 stage_three_b
10 ori  ER2 Inc 1 1024 32 0 1 stage_three_b
10 fill FC1 Inc 1 966 33 0 1 stage_three_b
10 fill FR1 Con 1 1354 34 0 1 stage_three_b
10 fill ER1 Inc 1 819 35 0 1 stage_three_b
10 fill FR1 Con 1 590 36 0 1 stage_three_b
10 fill ER1 Inc 1 549 37 0 1 stage_three_b
10 fill FR1 Con 1 518 38 0 1 stage_three_b
10 fill FC1 Inc 1 638 39 0 1 stage_three_b
10 fill EC1 Con 1 498 40 0 1 stage_three_b
10 fill FC1 Inc 1 453 41 0 1 stage_three_b
10 ori  FR2 Con 1 1072 42 0 1 stage_three_b
10 ori  EC2 Con 1 428 43 0 1 stage_three_b
10 ori  FR2 Con 1 491 44 0 1 stage_three_b
10 fill ER1 Inc 1 896 45 0 1 stage_three_b
10 ori  FC2 Inc 1 877 46 0 1 stage_three_b
10 ori  EC2 Con 1 679 47 0 1 stage_three_b
10 ori  FR2 Con 1 466 48 0 1 stage_three_b
10 ori  ER2 Inc 1 457 49 0 1 stage_three_b
10 fill FC1 Inc 1 865 50 0 1 stage_three_b
10 ori  FR2 Con 1 1427 51 0 1 stage_three_b
10 ori  ER2 Inc 1 675 52 0 1 stage_three_b
10 fill EC1 Con 1 689 53 0 1 stage_three_b
10 ori  FC2 Inc 1 1401 54 0 1 stage_three_b
10 fill FC1 Inc 1 1275 55 0 1 stage_three_b
10 fill FR1 Con 1 780 56 0 1 stage_three_b
10 ori  FR2 Con 1 796 57 0 1 stage_three_b
10 fill EC1 Con 1 849 58 0 1 stage_three_b
10 fill ER1 Inc 1 1183 59 0 1 stage_three_b
10 ori  EC2 Con 1 645 60 0 1 stage_three_b
10 ori  FR2 Con 1 714 61 0 1 stage_three_b
10 ori  FC2 Inc 1 1646 62 0 1 stage_three_b
10 fill EC1 Con 1 767 63 0 1 stage_three_b
10 ori  FR2 Con 1 920 64 0 1 stage_three_b
10 ori  EC2 Con 1 1232 65 0 1 stage_three_b
10 fill FR1 Con 1 1438 66 0 1 stage_three_b
10 fill FC1 Inc 1 914 67 0 1 stage_three_b
10 ori  FC2 Inc 1 940 68 0 1 stage_three_b
10 ori  EC2 Con 2 973 68 0 1 stage_three_b
10 ori  ER2 Inc 1 944 69 0 1 stage_three_b
10 fill FR1 Con 1 831 70 0 1 stage_three_b
10 ori  FC2 Inc 1 1020 71 0 1 stage_three_b
10 fill FC1 Inc 1 803 72 0 1 stage_three_b
10 ori  ER2 Inc 1 970 73 0 1 stage_three_b
10 fill ER1 Inc 1 1242 74 0 1 stage_three_b
10 fill FR1 Con 1 934 75 0 1 stage_three_b
10 ori  FR2 Con 1 908 76 0 1 stage_three_b
10 fill FC1 Inc 1 1114 77 0 1 stage_three_b
10 fill ER1 Inc 1 886 78 0 1 stage_three_b
10 ori  EC2 Con 1 650 79 0 1 stage_three_b
10 ori  FC2 Inc 1 731 80 0 1 stage_three_b
10 ori  ER2 Inc 1 535 81 0 1 stage_three_b
10 ori  FC2 Inc 1 592 82 0 1 stage_three_b
10 fill FR1 Con 1 672 83 0 1 stage_three_b
10 ori  FR2 Con 1 1109 84 0 1 stage_three_b
10 ori  EC2 Con 1 780 85 0 1 stage_three_b
10 fill EC1 Con 1 1052 86 0 1 stage_three_b
10 ori  FR2 Con 1 681 87 0 1 stage_three_b
10 fill FC1 Inc 1 951 88 0 1 stage_three_b
10 fill ER1 Inc 1 1147 89 0 1 stage_three_b
10 ori  FC2 Inc 1 1270 90 0 1 stage_three_b
10 fill EC1 Con 1 708 91 0 1 stage_three_b
10 ori  EC2 Con 1 564 92 0 1 stage_three_b
10 fill ER1 Inc 1 969 93 0 1 stage_three_b
10 ori  FC2 Inc 1 1340 94 0 1 stage_three_b
10 fill EC1 Con 1 786 95 0 1 stage_three_b
10 fill ER1 Inc 1 962 96 0 1 stage_three_b
10 ori  FR2 Con 1 623 97 0 1 stage_three_b
