# Supplementary material for: Target-Response Associations Can Produce Response-Congruency Effects Without Task-Switching Costs
Source: Front Psychol. 2019 Feb 11;10:40. doi: 10.3389/fpsyg.2019.00040 (PMC6378947; doi:10.3389/fpsyg.2019.00040)
Supplement: DATA SHEET S1 — Dataset in Experiment 1 and 2. [file Data_Sheet_1.ZIP › Data/Exp2/subject13.txt]

2 ori  ER2 Inc 1 1614 1 0 0 practice
2 ori  FC2 Inc 1 2205 2 0 1 practice
2 fill FR1 Con 1 1255 3 0 1 practice
2 fill ER1 Inc 1 1318 4 0 1 practice
2 fill EC1 Con 1 1497 5 0 1 practice
2 fill FC1 Inc 3 2500 5 0 1 practice
2 fill EC1 Con 2 297 5 0 1 practice
2 ori  FR2 Con 1 1243 6 0 1 practice
2 ori  EC2 Con 1 933 7 0 1 practice
2 fill FC1 Inc 1 749 8 0 1 practice
2 ori  FR2 Con 1 672 9 0 1 practice
2 fill FR1 Con 1 691 10 0 1 practice
2 ori  EC2 Con 1 700 11 0 1 practice
2 fill ER1 Inc 1 1223 12 0 1 practice
2 ori  ER2 Inc 2 688 12 0 1 practice
2 fill EC1 Con 1 1713 13 0 1 practice
2 ori  FC2 Inc 1 1422 14 0 1 practice
2 fill FR1 Con 1 1068 15 0 1 practice
2 fill ER1 Inc 1 1199 16 0 1 practice
2 ori  EC2 Con 1 893 17 0 1 practice
2 fill FC1 Inc 1 2165 18 0 1 practice
2 fill EC1 Con 1 744 19 0 1 practice
2 ori  ER2 Inc 1 1022 20 0 1 practice
2 ori  FR2 Con 1 1377 21 0 1 practice
2 ori  FC2 Inc 1 914 22 0 1 practice
2 ori  ER2 Inc 1 1171 23 0 1 practice
2 ori  FR2 Con 1 584 24 0 1 practice
2 fill FC1 Inc 1 669 25 0 1 practice
2 ori  EC2 Con 1 743 26 0 1 practice
2 fill ER1 Inc 1 721 27 0 1 practice
2 fill FR1 Con 1 810 28 0 1 practice
2 ori  FC2 Inc 1 943 29 0 1 practice
3 fill ER1 Inc 1 820 1 0 0 stage_one_a
3 ori  FR2 Con 1 823 2 0 1 stage_one_a
3 ori  ER2 Inc 1 924 3 0 1 stage_one_a
3 ori  FR2 Con 1 788 4 0 1 stage_one_a
3 fill EC1 Con 1 1020 5 0 1 stage_one_a
3 ori  FC2 Inc 1 1037 6 0 1 stage_one_a
3 fill FR1 Con 1 884 7 0 1 stage_one_a
3 ori  FR2 Con 1 771 8 0 1 stage_one_a
3 fill FC1 Inc 1 876 9 0 1 stage_one_a
3 fill ER1 Inc 1 679 10 0 1 stage_one_a
3 fill FR1 Con 1 723 11 0 1 stage_one_a
3 ori  FC2 Inc 1 916 12 0 1 stage_one_a
3 ori  FR2 Con 1 830 13 0 1 stage_one_a
3 fill FC1 Inc 1 710 14 0 1 stage_one_a
3 ori  FC2 Inc 1 828 15 0 1 stage_one_a
3 ori  EC2 Con 1 818 16 0 1 stage_one_a
3 fill FR1 Con 1 677 17 0 1 stage_one_a
3 fill EC1 Con 1 633 18 0 1 stage_one_a
3 ori  FR2 Con 1 804 19 0 1 stage_one_a
3 ori  ER2 Inc 1 915 20 0 1 stage_one_a
3 fill ER1 Inc 1 766 21 0 1 stage_one_a
3 fill EC1 Con 1 765 22 0 1 stage_one_a
3 ori  FC2 Inc 1 885 23 0 1 stage_one_a
3 ori  FR2 Con 1 734 24 0 1 stage_one_a
3 fill FR1 Con 1 650 25 0 1 stage_one_a
3 ori  FC2 Inc 1 877 26 0 1 stage_one_a
3 fill ER1 Inc 1 963 27 0 1 stage_one_a
3 ori  FR2 Con 1 758 28 0 1 stage_one_a
3 fill EC1 Con 1 715 29 0 1 stage_one_a
3 fill FC1 Inc 1 922 30 0 1 stage_one_a
3 ori  EC2 Con 1 777 31 0 1 stage_one_a
3 fill FR1 Con 1 803 32 0 1 stage_one_a
3 ori  FC2 Inc 1 860 33 0 1 stage_one_a
3 fill FC1 Inc 1 910 34 0 1 stage_one_a
3 fill EC1 Con 1 757 35 0 1 stage_one_a
3 ori  EC2 Con 1 772 36 0 1 stage_one_a
3 ori  FC2 Inc 1 861 37 0 1 stage_one_a
3 ori  ER2 Inc 1 1260 38 0 1 stage_one_a
3 fill ER1 Inc 1 684 39 0 1 stage_one_a
3 fill EC1 Con 1 706 40 0 1 stage_one_a
3 fill FR1 Con 1 647 41 0 1 stage_one_a
3 fill FC1 Inc 1 741 42 0 1 stage_one_a
3 ori  FC2 Inc 1 752 43 0 1 stage_one_a
3 ori  FR2 Con 1 660 44 0 1 stage_one_a
3 fill ER1 Inc 1 749 45 0 1 stage_one_a
3 ori  EC2 Con 1 601 46 0 1 stage_one_a
3 fill FR1 Con 1 718 47 0 1 stage_one_a
3 ori  FR2 Con 1 722 48 0 1 stage_one_a
3 fill EC1 Con 1 859 49 0 1 stage_one_a
3 fill ER1 Inc 1 748 50 0 1 stage_one_a
3 ori  EC2 Con 1 847 51 0 1 stage_one_a
3 fill FC1 Inc 1 665 52 0 1 stage_one_a
3 ori  FR2 Con 1 651 53 0 1 stage_one_a
3 ori  FC2 Inc 1 708 54 0 1 stage_one_a
3 fill EC1 Con 1 1031 55 0 1 stage_one_a
3 fill FR1 Con 1 809 56 0 1 stage_one_a
3 fill ER1 Inc 1 880 57 0 1 stage_one_a
3 fill EC1 Con 1 731 58 0 1 stage_one_a
3 ori  FR2 Con 1 701 59 0 1 stage_one_a
3 fill FC1 Inc 1 794 60 0 1 stage_one_a
3 ori  FC2 Inc 1 898 61 0 1 stage_one_a
3 ori  ER2 Inc 1 1096 62 0 1 stage_one_a
3 fill EC1 Con 1 801 63 0 1 stage_one_a
3 ori  FR2 Con 1 1117 64 0 1 stage_one_a
3 fill FR1 Con 1 1064 65 0 1 stage_one_a
3 ori  EC2 Con 1 702 66 0 1 stage_one_a
3 ori  FC2 Inc 1 794 67 0 1 stage_one_a
3 ori  FR2 Con 1 654 68 0 1 stage_one_a
3 ori  FC2 Inc 1 803 69 0 1 stage_one_a
3 fill EC1 Con 1 845 70 0 1 stage_one_a
3 ori  ER2 Inc 1 893 71 0 1 stage_one_a
3 ori  FR2 Con 1 711 72 0 1 stage_one_a
3 ori  ER2 Inc 1 877 73 0 1 stage_one_a
3 fill FR1 Con 1 947 74 0 1 stage_one_a
3 ori  FR2 Con 1 691 75 0 1 stage_one_a
3 fill FC1 Inc 1 767 76 0 1 stage_one_a
3 ori  FC2 Inc 1 819 77 0 1 stage_one_a
3 fill ER1 Inc 1 717 78 0 1 stage_one_a
3 fill FC1 Inc 1 781 79 0 1 stage_one_a
3 fill FR1 Con 1 688 80 0 1 stage_one_a
3 ori  EC2 Con 1 1054 81 0 1 stage_one_a
3 fill ER1 Inc 1 775 82 0 1 stage_one_a
3 ori  FR2 Con 1 732 83 0 1 stage_one_a
3 fill FR1 Con 1 901 84 0 1 stage_one_a
3 fill FC1 Inc 1 862 85 0 1 stage_one_a
3 ori  EC2 Con 1 891 86 0 1 stage_one_a
3 fill ER1 Inc 1 724 87 0 1 stage_one_a
3 fill FC1 Inc 1 843 88 0 1 stage_one_a
3 ori  FR2 Con 1 710 89 0 1 stage_one_a
3 ori  FC2 Inc 1 859 90 0 1 stage_one_a
3 ori  ER2 Inc 1 941 91 0 1 stage_one_a
3 fill EC1 Con 1 841 92 0 1 stage_one_a
3 ori  FC2 Inc 1 1444 93 0 1 stage_one_a
3 ori  EC2 Con 1 715 94 0 1 stage_one_a
3 fill ER1 Inc 1 788 95 0 1 stage_one_a
3 ori  ER2 Inc 1 852 96 0 1 stage_one_a
3 ori  EC2 Con 1 782 97 0 1 stage_one_a
3 fill EC1 Con 1 753 98 0 1 stage_one_a
3 fill ER1 Inc 1 747 99 0 1 stage_one_a
3 fill EC1 Con 1 798 100 0 1 stage_one_a
4 ori  FR2 Con 1 1050 1 0 0 stage_one_b
4 fill FC1 Inc 1 732 2 0 1 stage_one_b
4 ori  FC2 Inc 1 964 3 0 1 stage_one_b
4 ori  FR2 Con 1 719 4 0 1 stage_one_b
4 ori  EC2 Con 1 855 5 0 1 stage_one_b
4 fill ER1 Inc 1 657 6 0 1 stage_one_b
4 fill FR1 Con 1 773 7 0 1 stage_one_b
4 fill EC1 Con 1 748 8 0 1 stage_one_b
4 fill ER1 Inc 1 847 9 0 1 stage_one_b
4 fill FC1 Inc 1 829 10 0 1 stage_one_b
4 fill EC1 Con 1 664 11 0 1 stage_one_b
4 fill FR1 Con 1 754 12 0 1 stage_one_b
4 fill ER1 Inc 1 752 13 0 1 stage_one_b
4 fill EC1 Con 1 817 14 0 1 stage_one_b
4 fill FR1 Con 1 725 15 0 1 stage_one_b
4 fill EC1 Con 1 725 16 0 1 stage_one_b
4 fill FR1 Con 1 679 17 0 1 stage_one_b
4 fill ER1 Inc 1 797 18 0 1 stage_one_b
4 fill EC1 Con 1 730 19 0 1 stage_one_b
4 ori  FC2 Inc 1 946 20 0 1 stage_one_b
4 ori  FR2 Con 1 772 21 0 1 stage_one_b
4 ori  FC2 Inc 1 930 22 0 1 stage_one_b
4 ori  FR2 Con 1 799 23 0 1 stage_one_b
4 ori  EC2 Con 1 784 24 0 1 stage_one_b
4 ori  FC2 Inc 1 915 25 0 1 stage_one_b
4 ori  EC2 Con 1 859 26 0 1 stage_one_b
4 fill FC1 Inc 1 804 27 0 1 stage_one_b
4 ori  ER2 Inc 1 899 28 0 1 stage_one_b
4 ori  FC2 Inc 1 973 29 0 1 stage_one_b
4 ori  ER2 Inc 1 1022 30 0 1 stage_one_b
4 fill FR1 Con 1 1076 31 0 1 stage_one_b
4 ori  EC2 Con 1 922 32 0 1 stage_one_b
4 ori  FR2 Con 1 714 33 0 1 stage_one_b
4 fill ER1 Inc 1 869 34 0 1 stage_one_b
4 fill EC1 Con 1 724 35 0 1 stage_one_b
4 ori  EC2 Con 1 806 36 0 1 stage_one_b
4 fill FC1 Inc 1 826 37 0 1 stage_one_b
4 ori  FR2 Con 1 662 38 0 1 stage_one_b
4 fill FR1 Con 1 808 39 0 1 stage_one_b
4 ori  FC2 Inc 1 999 40 0 1 stage_one_b
4 fill ER1 Inc 1 1094 41 0 1 stage_one_b
4 fill FC1 Inc 1 899 42 0 1 stage_one_b
4 fill FR1 Con 1 668 43 0 1 stage_one_b
4 fill EC1 Con 1 900 44 0 1 stage_one_b
4 ori  EC2 Con 1 862 45 0 1 stage_one_b
4 ori  ER2 Inc 1 774 46 0 1 stage_one_b
4 fill FR1 Con 1 621 47 0 1 stage_one_b
4 ori  EC2 Con 1 847 48 0 1 stage_one_b
4 ori  FR2 Con 1 789 49 0 1 stage_one_b
4 ori  FC2 Inc 1 877 50 0 1 stage_one_b
4 ori  FR2 Con 1 829 51 0 1 stage_one_b
4 fill EC1 Con 1 701 52 0 1 stage_one_b
4 ori  EC2 Con 1 939 53 0 1 stage_one_b
4 ori  FC2 Inc 1 1309 54 0 1 stage_one_b
4 ori  EC2 Con 1 652 55 0 1 stage_one_b
4 fill ER1 Inc 1 715 56 0 1 stage_one_b
4 fill FC1 Inc 1 764 57 0 1 stage_one_b
4 fill EC1 Con 1 702 58 0 1 stage_one_b
4 fill ER1 Inc 1 701 59 0 1 stage_one_b
4 fill FR1 Con 1 634 60 0 1 stage_one_b
4 ori  FC2 Inc 1 738 61 0 1 stage_one_b
4 fill ER1 Inc 1 757 62 0 1 stage_one_b
4 ori  ER2 Inc 1 775 63 0 1 stage_one_b
4 ori  FR2 Con 1 739 64 0 1 stage_one_b
4 fill FR1 Con 1 750 65 0 1 stage_one_b
4 fill EC1 Con 1 698 66 0 1 stage_one_b
4 ori  EC2 Con 1 653 67 0 1 stage_one_b
4 ori  FR2 Con 1 670 68 0 1 stage_one_b
4 ori  ER2 Inc 1 902 69 0 1 stage_one_b
4 fill ER1 Inc 1 781 70 0 1 stage_one_b
4 fill EC1 Con 1 614 71 0 1 stage_one_b
4 ori  EC2 Con 1 591 72 0 1 stage_one_b
4 ori  FC2 Inc 1 876 73 0 1 stage_one_b
4 ori  FR2 Con 1 609 74 0 1 stage_one_b
4 fill FR1 Con 1 606 75 0 1 stage_one_b
4 ori  EC2 Con 1 640 76 0 1 stage_one_b
4 fill FC1 Inc 1 717 77 0 1 stage_one_b
4 fill FR1 Con 1 761 78 0 1 stage_one_b
4 fill FC1 Inc 1 940 79 0 1 stage_one_b
4 ori  ER2 Inc 1 869 80 0 1 stage_one_b
4 ori  FR2 Con 1 730 81 0 1 stage_one_b
4 ori  FC2 Inc 1 868 82 0 1 stage_one_b
4 ori  FR2 Con 1 819 83 0 1 stage_one_b
4 ori  ER2 Inc 1 948 84 0 1 stage_one_b
4 ori  FC2 Inc 1 989 85 0 1 stage_one_b
4 ori  EC2 Con 1 788 86 0 1 stage_one_b
4 fill FR1 Con 1 723 87 0 1 stage_one_b
4 fill EC1 Con 1 724 88 0 1 stage_one_b
4 fill ER1 Inc 1 715 89 0 1 stage_one_b
4 fill EC1 Con 1 653 90 0 1 stage_one_b
4 ori  ER2 Inc 1 788 91 0 1 stage_one_b
4 ori  EC2 Con 1 962 92 0 1 stage_one_b
4 fill FC1 Inc 1 740 93 0 1 stage_one_b
4 ori  FC2 Inc 1 811 94 0 1 stage_one_b
4 ori  EC2 Con 1 1158 95 0 1 stage_one_b
4 fill ER1 Inc 1 671 96 0 1 stage_one_b
4 ori  FR2 Con 1 686 97 0 1 stage_one_b
4 fill FR1 Con 1 818 98 0 1 stage_one_b
4 fill FC1 Inc 1 810 99 0 1 stage_one_b
4 fill EC1 Con 1 693 100 0 1 stage_one_b
6 fill FC1 Inc 1 1164 1 0 0 stage_two_a
6 fill FR1 Con 1 746 2 0 1 stage_two_a
6 fill ER1 Inc 1 788 3 0 1 stage_two_a
6 fill FR1 Con 1 653 4 0 1 stage_two_a
6 fill FC1 Inc 1 931 5 0 1 stage_two_a
6 fill EC1 Con 1 670 6 0 1 stage_two_a
6 fill FC1 Inc 1 701 7 0 1 stage_two_a
6 fill ER1 Inc 1 799 8 0 1 stage_two_a
6 ori  FR2 Con 1 708 9 0 1 stage_two_a
6 fill EC1 Con 1 861 10 0 1 stage_two_a
6 ori  FC2 Inc 1 978 11 0 1 stage_two_a
6 ori  ER2 Inc 1 925 12 0 1 stage_two_a
6 fill FR1 Con 1 765 13 0 1 stage_two_a
6 fill EC1 Con 1 738 14 0 1 stage_two_a
6 fill FC1 Inc 1 704 15 0 1 stage_two_a
6 fill EC1 Con 1 699 16 0 1 stage_two_a
6 fill ER1 Inc 1 708 17 0 1 stage_two_a
6 ori  EC2 Con 1 636 18 0 1 stage_two_a
6 fill FR1 Con 1 815 19 0 1 stage_two_a
6 ori  FC2 Inc 1 782 20 0 1 stage_two_a
6 ori  EC2 Con 1 812 21 0 1 stage_two_a
6 fill EC1 Con 1 730 22 0 1 stage_two_a
6 ori  ER2 Inc 1 848 23 0 1 stage_two_a
6 ori  FR2 Con 1 597 24 0 1 stage_two_a
6 fill ER1 Inc 1 1179 25 0 1 stage_two_a
6 ori  FC2 Inc 1 821 26 0 1 stage_two_a
6 ori  EC2 Con 1 723 27 0 1 stage_two_a
6 ori  FC2 Inc 2 1390 27 0 1 stage_two_a
6 ori  EC2 Con 1 913 28 0 1 stage_two_a
6 ori  FR2 Con 1 758 29 0 1 stage_two_a
6 ori  ER2 Inc 1 892 30 0 1 stage_two_a
6 ori  FR2 Con 1 791 31 0 1 stage_two_a
6 fill EC1 Con 1 708 32 0 1 stage_two_a
6 ori  FC2 Inc 1 2013 33 0 1 stage_two_a
6 ori  EC2 Con 1 786 34 0 1 stage_two_a
6 fill FR1 Con 1 876 35 0 1 stage_two_a
6 ori  FR2 Con 1 764 36 0 1 stage_two_a
6 ori  ER2 Inc 1 879 37 0 1 stage_two_a
6 ori  EC2 Con 1 740 38 0 1 stage_two_a
6 fill FC1 Inc 1 1158 39 0 1 stage_two_a
6 fill EC1 Con 1 716 40 0 1 stage_two_a
6 ori  FC2 Inc 1 846 41 0 1 stage_two_a
6 fill ER1 Inc 1 738 42 0 1 stage_two_a
6 ori  FR2 Con 1 692 43 0 1 stage_two_a
6 fill EC1 Con 1 700 44 0 1 stage_two_a
6 fill FR1 Con 1 826 45 0 1 stage_two_a
6 fill EC1 Con 1 716 46 0 1 stage_two_a
6 fill FR1 Con 1 635 47 0 1 stage_two_a
6 fill ER1 Inc 1 628 48 0 1 stage_two_a
6 ori  FC2 Inc 1 793 49 0 1 stage_two_a
6 fill FR1 Con 1 846 50 0 1 stage_two_a
6 ori  FR2 Con 1 744 51 0 1 stage_two_a
6 fill EC1 Con 1 644 52 0 1 stage_two_a
6 fill ER1 Inc 1 657 53 0 1 stage_two_a
6 ori  FC2 Inc 1 901 54 0 1 stage_two_a
6 fill FC1 Inc 1 654 55 0 1 stage_two_a
6 ori  EC2 Con 1 683 56 0 1 stage_two_a
6 ori  ER2 Inc 1 846 57 0 1 stage_two_a
6 ori  EC2 Con 1 831 58 0 1 stage_two_a
6 ori  FR2 Con 1 643 59 0 1 stage_two_a
6 ori  ER2 Inc 1 870 60 0 1 stage_two_a
6 fill FR1 Con 1 910 61 0 1 stage_two_a
6 ori  EC2 Con 1 567 62 0 1 stage_two_a
6 ori  FC2 Inc 1 943 63 0 1 stage_two_a
6 ori  ER2 Inc 1 806 64 0 1 stage_two_a
6 fill EC1 Con 1 760 65 0 1 stage_two_a
6 fill FR1 Con 1 891 66 0 1 stage_two_a
6 fill FC1 Inc 1 731 67 0 1 stage_two_a
6 fill FR1 Con 1 756 68 0 1 stage_two_a
6 ori  FC2 Inc 1 890 69 0 1 stage_two_a
6 ori  FR2 Con 1 750 70 0 1 stage_two_a
6 ori  ER2 Inc 1 772 71 0 1 stage_two_a
6 fill EC1 Con 1 655 72 0 1 stage_two_a
6 ori  FR2 Con 1 717 73 0 1 stage_two_a
6 ori  EC2 Con 1 710 74 0 1 stage_two_a
6 fill ER1 Inc 1 757 75 0 1 stage_two_a
6 ori  FC2 Inc 1 874 76 0 1 stage_two_a
6 fill FR1 Con 1 670 77 0 1 stage_two_a
6 fill ER1 Inc 1 694 78 0 1 stage_two_a
6 fill EC1 Con 1 754 79 0 1 stage_two_a
6 ori  FR2 Con 1 756 80 0 1 stage_two_a
6 ori  FC2 Inc 1 811 81 0 1 stage_two_a
6 ori  FR2 Con 1 696 82 0 1 stage_two_a
6 ori  ER2 Inc 1 746 83 0 1 stage_two_a
6 fill ER1 Inc 1 747 84 0 1 stage_two_a
6 ori  FR2 Con 1 736 85 0 1 stage_two_a
6 ori  ER2 Inc 1 852 86 0 1 stage_two_a
6 ori  FR2 Con 1 718 87 0 1 stage_two_a
6 ori  ER2 Inc 1 767 88 0 1 stage_two_a
6 fill EC1 Con 1 718 89 0 1 stage_two_a
6 fill FC1 Inc 1 759 90 0 1 stage_two_a
6 fill FR1 Con 1 801 91 0 1 stage_two_a
6 fill ER1 Inc 1 749 92 0 1 stage_two_a
6 fill FR1 Con 1 769 93 0 1 stage_two_a
6 fill EC1 Con 1 725 94 0 1 stage_two_a
6 ori  FR2 Con 1 782 95 0 1 stage_two_a
6 ori  EC2 Con 1 832 96 0 1 stage_two_a
6 fill FR1 Con 1 684 97 0 1 stage_two_a
6 ori  ER2 Inc 1 780 98 0 1 stage_two_a
6 fill ER1 Inc 1 900 99 0 1 stage_two_a
7 ori  FC2 Inc 1 1248 1 0 0 stage_two_b
7 fill EC1 Con 1 827 2 0 1 stage_two_b
7 ori  FR2 Con 1 788 3 0 1 stage_two_b
7 fill ER1 Inc 1 757 4 0 1 stage_two_b
7 ori  EC2 Con 1 1132 5 0 1 stage_two_b
7 fill FC1 Inc 1 675 6 0 1 stage_two_b
7 fill FR1 Con 1 676 7 0 1 stage_two_b
7 ori  ER2 Inc 1 883 8 0 1 stage_two_b
7 fill EC1 Con 1 741 9 0 1 stage_two_b
7 ori  EC2 Con 1 572 10 0 1 stage_two_b
7 ori  FR2 Con 1 666 11 0 1 stage_two_b
7 fill ER1 Inc 1 842 12 0 1 stage_two_b
7 fill FC1 Inc 1 649 13 0 1 stage_two_b
7 ori  ER2 Inc 1 851 14 0 1 stage_two_b
7 ori  EC2 Con 1 729 15 0 1 stage_two_b
7 ori  FR2 Con 1 860 16 0 1 stage_two_b
7 fill ER1 Inc 1 756 17 0 1 stage_two_b
7 ori  EC2 Con 1 877 18 0 1 stage_two_b
7 ori  FC2 Inc 1 848 19 0 1 stage_two_b
7 fill EC1 Con 1 960 20 0 1 stage_two_b
7 fill FC1 Inc 1 677 21 0 1 stage_two_b
7 ori  ER2 Inc 1 820 22 0 1 stage_two_b
7 fill ER1 Inc 1 722 23 0 1 stage_two_b
7 fill FR1 Con 1 746 24 0 1 stage_two_b
7 ori  FC2 Inc 1 824 25 0 1 stage_two_b
7 fill EC1 Con 1 729 26 0 1 stage_two_b
7 fill FC1 Inc 1 688 27 0 1 stage_two_b
7 ori  ER2 Inc 1 793 28 0 1 stage_two_b
7 ori  FC2 Inc 1 864 29 0 1 stage_two_b
7 fill FR1 Con 1 805 30 0 1 stage_two_b
7 fill EC1 Con 1 580 31 0 1 stage_two_b
7 ori  FR2 Con 1 710 32 0 1 stage_two_b
7 ori  FC2 Inc 1 780 33 0 1 stage_two_b
7 fill FC1 Inc 1 1036 34 0 1 stage_two_b
7 ori  ER2 Inc 1 794 35 0 1 stage_two_b
7 fill ER1 Inc 1 813 36 0 1 stage_two_b
7 fill FR1 Con 1 692 37 0 1 stage_two_b
7 ori  FR2 Con 1 761 38 0 1 stage_two_b
7 ori  FC2 Inc 1 800 39 0 1 stage_two_b
7 ori  FR2 Con 1 686 40 0 1 stage_two_b
7 ori  ER2 Inc 1 771 41 0 1 stage_two_b
7 ori  FR2 Con 1 643 42 0 1 stage_two_b
7 fill EC1 Con 1 742 43 0 1 stage_two_b
7 fill FR1 Con 1 680 44 0 1 stage_two_b
7 fill FC1 Inc 1 772 45 0 1 stage_two_b
7 ori  FC2 Inc 1 813 46 0 1 stage_two_b
7 ori  FR2 Con 1 669 47 0 1 stage_two_b
7 ori  EC2 Con 1 798 48 0 1 stage_two_b
7 ori  FR2 Con 1 774 49 0 1 stage_two_b
7 fill ER1 Inc 1 783 50 0 1 stage_two_b
7 ori  ER2 Inc 1 808 51 0 1 stage_two_b
7 fill EC1 Con 1 698 52 0 1 stage_two_b
7 ori  FR2 Con 1 620 53 0 1 stage_two_b
7 ori  ER2 Inc 1 724 54 0 1 stage_two_b
7 fill FR1 Con 1 630 55 0 1 stage_two_b
7 fill ER1 Inc 1 782 56 0 1 stage_two_b
7 ori  FR2 Con 1 634 57 0 1 stage_two_b
7 ori  EC2 Con 1 675 58 0 1 stage_two_b
7 fill EC1 Con 1 646 59 0 1 stage_two_b
7 ori  FC2 Inc 1 736 60 0 1 stage_two_b
7 fill ER1 Inc 1 733 61 0 1 stage_two_b
7 ori  ER2 Inc 1 760 62 0 1 stage_two_b
7 fill EC1 Con 1 699 63 0 1 stage_two_b
7 fill FR1 Con 1 746 64 0 1 stage_two_b
7 ori  FR2 Con 1 682 65 0 1 stage_two_b
7 fill ER1 Inc 1 769 66 0 1 stage_two_b
7 fill FR1 Con 1 604 67 0 1 stage_two_b
7 ori  ER2 Inc 1 749 68 0 1 stage_two_b
7 ori  FR2 Con 1 782 69 0 1 stage_two_b
7 fill FC1 Inc 1 710 70 0 1 stage_two_b
7 ori  FC2 Inc 1 733 71 0 1 stage_two_b
7 fill EC1 Con 1 749 72 0 1 stage_two_b
7 fill ER1 Inc 1 584 73 0 1 stage_two_b
7 fill EC1 Con 1 596 74 0 1 stage_two_b
7 fill ER1 Inc 1 666 75 0 1 stage_two_b
7 ori  FR2 Con 1 655 76 0 1 stage_two_b
7 ori  FC2 Inc 1 722 77 0 1 stage_two_b
7 fill FC1 Inc 1 765 78 0 1 stage_two_b
7 ori  EC2 Con 1 786 79 0 1 stage_two_b
7 fill EC1 Con 1 661 80 0 1 stage_two_b
7 fill FR1 Con 1 715 81 0 1 stage_two_b
7 ori  FR2 Con 1 630 82 0 1 stage_two_b
7 ori  ER2 Inc 1 730 83 0 1 stage_two_b
7 fill FC1 Inc 1 517 84 0 1 stage_two_b
7 ori  EC2 Con 1 584 85 0 1 stage_two_b
7 ori  ER2 Inc 1 776 86 0 1 stage_two_b
7 fill ER1 Inc 1 733 87 0 1 stage_two_b
7 fill EC1 Con 1 845 88 0 1 stage_two_b
7 fill FC1 Inc 1 686 89 0 1 stage_two_b
7 fill EC1 Con 1 779 90 0 1 stage_two_b
7 fill FC1 Inc 1 718 91 0 1 stage_two_b
7 fill ER1 Inc 1 684 92 0 1 stage_two_b
7 fill FR1 Con 1 620 93 0 1 stage_two_b
7 fill FC1 Inc 1 631 94 0 1 stage_two_b
7 ori  EC2 Con 1 642 95 0 1 stage_two_b
7 ori  FR2 Con 1 628 96 0 1 stage_two_b
7 fill ER1 Inc 1 831 97 0 1 stage_two_b
7 ori  FC2 Inc 1 798 98 0 1 stage_two_b
7 ori  EC2 Con 1 757 99 0 1 stage_two_b
7 ori  FR2 Con 1 773 100 0 1 stage_two_b
9 fill EC1 Con 1 2086 1 0 0 stage_three_a
9 ori  FC2 Inc 1 1722 2 0 1 stage_three_a
9 ori  EC2 Con 1 1914 3 0 1 stage_three_a
9 fill FC1 Inc 1 1612 4 0 1 stage_three_a
9 ori  ER2 Inc 1 1268 5 0 1 stage_three_a
9 fill EC1 Con 1 1703 6 0 1 stage_three_a
9 ori  EC2 Con 1 1431 7 0 1 stage_three_a
9 ori  FR2 Con 1 1351 8 0 1 stage_three_a
9 fill ER1 Inc 1 2076 9 0 1 stage_three_a
9 fill EC1 Con 1 1703 10 0 1 stage_three_a
9 fill FC1 Inc 1 1282 11 0 1 stage_three_a
9 ori  ER2 Inc 1 1173 12 0 1 stage_three_a
9 fill FR1 Con 3 2500 12 0 1 stage_three_a
9 ori  FC2 Inc 3 2500 12 0 1 stage_three_a
9 fill ER1 Inc 1 1572 13 0 1 stage_three_a
9 fill FC1 Inc 1 1153 14 0 1 stage_three_a
9 fill ER1 Inc 1 930 15 0 1 stage_three_a
9 fill EC1 Con 1 1429 16 0 1 stage_three_a
9 ori  EC2 Con 1 1150 17 0 1 stage_three_a
9 fill ER1 Inc 1 1317 18 0 1 stage_three_a
9 ori  ER2 Inc 1 1549 19 0 1 stage_three_a
9 fill FC1 Inc 1 1235 20 0 1 stage_three_a
9 ori  FR2 Con 1 1645 21 0 1 stage_three_a
9 fill ER1 Inc 1 1206 22 0 1 stage_three_a
9 ori  ER2 Inc 1 1033 23 0 1 stage_three_a
9 fill EC1 Con 1 1307 24 0 1 stage_three_a
9 ori  FR2 Con 1 1200 25 0 1 stage_three_a
9 ori  ER2 Inc 1 834 26 0 1 stage_three_a
9 ori  FC2 Inc 1 1028 27 0 1 stage_three_a
9 ori  EC2 Con 2 1007 27 0 1 stage_three_a
9 fill FC1 Inc 1 1585 28 0 1 stage_three_a
9 fill FR1 Con 1 1254 29 0 1 stage_three_a
9 ori  FC2 Inc 1 1302 30 0 1 stage_three_a
9 ori  EC2 Con 2 1811 30 0 1 stage_three_a
9 ori  FR2 Con 1 1650 31 0 1 stage_three_a
9 fill ER1 Inc 1 1691 32 0 1 stage_three_a
9 fill FR1 Con 1 881 33 0 1 stage_three_a
9 ori  EC2 Con 1 1188 34 0 1 stage_three_a
9 ori  FR2 Con 1 892 35 0 1 stage_three_a
9 fill ER1 Inc 1 1272 36 0 1 stage_three_a
9 ori  EC2 Con 1 1175 37 0 1 stage_three_a
9 ori  ER2 Inc 1 876 38 0 1 stage_three_a
9 fill EC1 Con 1 1194 39 0 1 stage_three_a
9 ori  FC2 Inc 1 1266 40 0 1 stage_three_a
9 ori  FR2 Con 1 880 41 0 1 stage_three_a
9 fill ER1 Inc 1 1212 42 0 1 stage_three_a
9 fill EC1 Con 1 1074 43 0 1 stage_three_a
9 ori  ER2 Inc 1 976 44 0 1 stage_three_a
9 ori  FC2 Inc 1 1007 45 0 1 stage_three_a
9 ori  FR2 Con 1 981 46 0 1 stage_three_a
9 ori  EC2 Con 1 889 47 0 1 stage_three_a
9 fill ER1 Inc 1 1104 48 0 1 stage_three_a
9 ori  FR2 Con 1 1176 49 0 1 stage_three_a
9 ori  FC2 Inc 1 1125 50 0 1 stage_three_a
9 ori  FR2 Con 1 779 51 0 1 stage_three_a
9 fill FR1 Con 1 1493 52 0 1 stage_three_a
9 fill FC1 Inc 1 884 53 0 1 stage_three_a
9 ori  ER2 Inc 1 1714 54 0 1 stage_three_a
9 ori  FC2 Inc 1 1170 55 0 1 stage_three_a
9 fill ER1 Inc 1 1177 56 0 1 stage_three_a
9 fill EC1 Con 1 996 57 0 1 stage_three_a
9 fill ER1 Inc 1 758 58 0 1 stage_three_a
9 ori  FR2 Con 1 1117 59 0 1 stage_three_a
9 fill FC1 Inc 1 1091 60 0 1 stage_three_a
9 fill EC1 Con 1 840 61 0 1 stage_three_a
9 ori  EC2 Con 1 1316 62 0 1 stage_three_a
9 ori  FC2 Inc 1 1051 63 0 1 stage_three_a
9 fill FR1 Con 2 1585 63 0 1 stage_three_a
9 ori  EC2 Con 1 2038 64 0 1 stage_three_a
9 ori  FR2 Con 1 819 65 0 1 stage_three_a
9 fill EC1 Con 1 1005 66 0 1 stage_three_a
9 ori  FC2 Inc 1 1365 67 0 1 stage_three_a
9 fill FC1 Inc 1 1349 68 0 1 stage_three_a
9 fill FR1 Con 1 913 69 0 1 stage_three_a
9 fill ER1 Inc 1 993 70 0 1 stage_three_a
9 ori  FR2 Con 1 1634 71 0 1 stage_three_a
9 fill FR1 Con 1 1403 72 0 1 stage_three_a
9 fill FC1 Inc 2 1059 72 0 1 stage_three_a
9 ori  ER2 Inc 1 1936 73 0 1 stage_three_a
9 fill ER1 Inc 1 1006 74 0 1 stage_three_a
9 fill FC1 Inc 1 872 75 0 1 stage_three_a
9 fill FR1 Con 1 835 76 0 1 stage_three_a
9 fill EC1 Con 1 725 77 0 1 stage_three_a
9 ori  EC2 Con 1 1452 78 0 1 stage_three_a
9 ori  ER2 Inc 1 916 79 0 1 stage_three_a
9 ori  FC2 Inc 1 868 80 0 1 stage_three_a
9 ori  FR2 Con 1 811 81 0 1 stage_three_a
9 fill FR1 Con 1 1221 82 0 1 stage_three_a
9 fill ER1 Inc 1 733 83 0 1 stage_three_a
9 ori  FC2 Inc 2 1166 83 0 1 stage_three_a
9 fill FR1 Con 1 1521 84 0 1 stage_three_a
9 ori  FR2 Con 1 1085 85 0 1 stage_three_a
9 fill EC1 Con 1 1030 86 0 1 stage_three_a
9 ori  EC2 Con 1 1259 87 0 1 stage_three_a
9 fill ER1 Inc 1 1174 88 0 1 stage_three_a
9 ori  FR2 Con 1 972 89 0 1 stage_three_a
9 fill EC1 Con 1 1012 90 0 1 stage_three_a
9 ori  EC2 Con 1 1206 91 0 1 stage_three_a
9 fill ER1 Inc 1 1038 92 0 1 stage_three_a
9 fill FR1 Con 1 773 93 0 1 stage_three_a
10 fill ER1 Inc 1 977 1 0 0 stage_three_b
10 ori  FC2 Inc 1 1294 2 0 1 stage_three_b
10 fill FR1 Con 1 1289 3 0 1 stage_three_b
10 fill ER1 Inc 1 800 4 0 1 stage_three_b
10 ori  ER2 Inc 2 1237 4 0 1 stage_three_b
10 ori  FR2 Con 1 2160 5 0 1 stage_three_b
10 fill FR1 Con 1 1194 6 0 1 stage_three_b
10 ori  FC2 Inc 1 1152 7 0 1 stage_three_b
10 fill FC1 Inc 1 1553 8 0 1 stage_three_b
10 fill EC1 Con 1 791 9 0 1 stage_three_b
10 ori  EC2 Con 1 1372 10 0 1 stage_three_b
10 ori  FC2 Inc 1 960 11 0 1 stage_three_b
10 ori  FR2 Con 1 820 12 0 1 stage_three_b
10 fill ER1 Inc 1 1540 13 0 1 stage_three_b
10 ori  FC2 Inc 1 1191 14 0 1 stage_three_b
10 ori  EC2 Con 1 937 15 0 1 stage_three_b
10 ori  FC2 Inc 1 725 16 0 1 stage_three_b
10 ori  FR2 Con 1 832 17 0 1 stage_three_b
10 ori  FC2 Inc 1 949 18 0 1 stage_three_b
10 fill EC1 Con 1 1133 19 0 1 stage_three_b
10 fill FC1 Inc 1 783 20 0 1 stage_three_b
10 fill EC1 Con 1 731 21 0 1 stage_three_b
10 fill FC1 Inc 1 829 22 0 1 stage_three_b
10 fill EC1 Con 1 1017 23 0 1 stage_three_b
10 fill FC1 Inc 1 1161 24 0 1 stage_three_b
10 ori  EC2 Con 1 986 25 0 1 stage_three_b
10 fill FR1 Con 1 1266 26 0 1 stage_three_b
10 ori  ER2 Inc 1 1473 27 0 1 stage_three_b
10 fill FC1 Inc 1 1151 28 0 1 stage_three_b
10 ori  EC2 Con 1 1106 29 0 1 stage_three_b
10 fill FR1 Con 1 1518 30 0 1 stage_three_b
10 ori  FC2 Inc 1 1270 31 0 1 stage_three_b
10 ori  ER2 Inc 1 820 32 0 1 stage_three_b
10 fill ER1 Inc 1 964 33 0 1 stage_three_b
10 fill EC1 Con 1 700 34 0 1 stage_three_b
10 ori  FR2 Con 1 1171 35 0 1 stage_three_b
10 fill ER1 Inc 1 1180 36 0 1 stage_three_b
10 ori  FC2 Inc 1 1314 37 0 1 stage_three_b
10 ori  EC2 Con 1 1404 38 0 1 stage_three_b
10 ori  FR2 Con 1 747 39 0 1 stage_three_b
10 ori  ER2 Inc 1 1099 40 0 1 stage_three_b
10 fill EC1 Con 1 1107 41 0 1 stage_three_b
10 fill FR1 Con 1 1016 42 0 1 stage_three_b
10 ori  EC2 Con 1 1244 43 0 1 stage_three_b
10 fill FC1 Inc 1 1252 44 0 1 stage_three_b
10 ori  ER2 Inc 1 1286 45 0 1 stage_three_b
10 fill ER1 Inc 1 900 46 0 1 stage_three_b
10 fill EC1 Con 1 734 47 0 1 stage_three_b
10 ori  FC2 Inc 1 1090 48 0 1 stage_three_b
10 fill FR1 Con 1 1009 49 0 1 stage_three_b
10 fill EC1 Con 1 764 50 0 1 stage_three_b
10 fill FC1 Inc 1 986 51 0 1 stage_three_b
10 fill ER1 Inc 1 780 52 0 1 stage_three_b
10 ori  ER2 Inc 1 1339 53 0 1 stage_three_b
10 ori  FC2 Inc 1 1941 54 0 1 stage_three_b
10 fill EC1 Con 1 956 55 0 1 stage_three_b
10 fill ER1 Inc 1 1148 56 0 1 stage_three_b
10 ori  FR2 Con 1 1033 57 0 1 stage_three_b
10 fill FC1 Inc 1 1190 58 0 1 stage_three_b
10 fill ER1 Inc 1 813 59 0 1 stage_three_b
10 ori  ER2 Inc 1 1154 60 0 1 stage_three_b
10 ori  EC2 Con 1 861 61 0 1 stage_three_b
10 ori  FC2 Inc 1 767 62 0 1 stage_three_b
10 ori  FR2 Con 1 759 63 0 1 stage_three_b
10 ori  FC2 Inc 1 932 64 0 1 stage_three_b
10 ori  ER2 Inc 1 938 65 0 1 stage_three_b
10 ori  EC2 Con 1 774 66 0 1 stage_three_b
10 fill FC1 Inc 1 1029 67 0 1 stage_three_b
10 fill ER1 Inc 1 671 68 0 1 stage_three_b
10 ori  ER2 Inc 1 1175 69 0 1 stage_three_b
10 ori  FC2 Inc 1 1020 70 0 1 stage_three_b
10 fill FR1 Con 1 1026 71 0 1 stage_three_b
10 fill EC1 Con 1 700 72 0 1 stage_three_b
10 ori  ER2 Inc 1 1101 73 0 1 stage_three_b
10 ori  FC2 Inc 1 1128 74 0 1 stage_three_b
10 fill ER1 Inc 1 1100 75 0 1 stage_three_b
10 fill FR1 Con 1 1244 76 0 1 stage_three_b
10 fill EC1 Con 1 810 77 0 1 stage_three_b
10 fill FC1 Inc 1 857 78 0 1 stage_three_b
10 fill EC1 Con 1 794 79 0 1 stage_three_b
10 ori  FR2 Con 1 1071 80 0 1 stage_three_b
10 ori  FC2 Inc 1 920 81 0 1 stage_three_b
10 ori  ER2 Inc 1 739 82 0 1 stage_three_b
10 ori  FC2 Inc 1 1252 83 0 1 stage_three_b
10 fill ER1 Inc 1 1216 84 0 1 stage_three_b
10 ori  ER2 Inc 1 2003 85 0 1 stage_three_b
10 fill FR1 Con 1 1093 86 0 1 stage_three_b
10 fill EC1 Con 1 1365 87 0 1 stage_three_b
10 ori  FR2 Con 1 988 88 0 1 stage_three_b
10 fill FC1 Inc 1 1010 89 0 1 stage_three_b
10 ori  EC2 Con 1 1318 90 0 1 stage_three_b
10 fill ER1 Inc 1 962 91 0 1 stage_three_b
10 ori  FC2 Inc 1 1484 92 0 1 stage_three_b
10 fill EC1 Con 1 1244 93 0 1 stage_three_b
10 fill ER1 Inc 1 866 94 0 1 stage_three_b
10 ori  FR2 Con 1 914 95 0 1 stage_three_b
10 ori  EC2 Con 1 802 96 0 1 stage_three_b
10 ori  FC2 Inc 1 644 97 0 1 stage_three_b
10 fill FC1 Inc 1 1139 98 0 1 stage_three_b
10 fill ER1 Inc 1 877 99 0 1 stage_three_b
