# Supplementary material for: Target-Response Associations Can Produce Response-Congruency Effects Without Task-Switching Costs
Source: Front Psychol. 2019 Feb 11;10:40. doi: 10.3389/fpsyg.2019.00040 (PMC6378947; doi:10.3389/fpsyg.2019.00040)
Supplement: DATA SHEET S1 — Dataset in Experiment 1 and 2. [file Data_Sheet_1.ZIP › Data/Exp2/subject14.txt]

2 ori  FR2 Con 1 1522 1 0 0 practice
2 fill ER1 Inc 1 635 2 0 1 practice
2 fill EC1 Con 1 472 3 0 1 practice
2 ori  ER2 Inc 1 600 4 0 1 practice
2 fill FC1 Inc 2 458 4 0 1 practice
2 fill FR1 Con 1 543 5 0 1 practice
2 fill FC1 Inc 1 547 6 0 1 practice
2 ori  FC2 Inc 2 835 6 0 1 practice
2 ori  EC2 Con 1 714 7 0 1 practice
2 ori  FC2 Inc 1 1365 8 0 1 practice
2 fill FR1 Con 1 453 9 0 1 practice
2 fill EC1 Con 1 575 10 0 1 practice
2 ori  FR2 Con 1 693 11 0 1 practice
2 fill ER1 Inc 1 469 12 0 1 practice
2 fill FC1 Inc 1 682 13 0 1 practice
2 ori  EC2 Con 1 638 14 0 1 practice
2 fill EC1 Con 1 597 15 0 1 practice
2 ori  ER2 Inc 1 1899 16 0 1 practice
2 fill ER1 Inc 1 497 17 0 1 practice
2 fill FR1 Con 1 511 18 0 1 practice
2 ori  FR2 Con 1 576 19 0 1 practice
2 fill FC1 Inc 2 537 19 0 1 practice
2 ori  ER2 Inc 1 1818 20 0 1 practice
2 ori  EC2 Con 1 598 21 0 1 practice
2 ori  FC2 Inc 1 899 22 0 1 practice
2 ori  FR2 Con 1 509 23 0 1 practice
2 fill EC1 Con 1 524 24 0 1 practice
2 fill ER1 Inc 1 546 25 0 1 practice
2 ori  EC2 Con 1 475 26 0 1 practice
2 ori  FC2 Inc 1 966 27 0 1 practice
2 ori  ER2 Inc 1 812 28 0 1 practice
2 fill FR1 Con 1 620 29 0 1 practice
3 ori  FR2 Con 1 984 1 0 0 stage_one_a
3 ori  ER2 Inc 1 1503 2 0 1 stage_one_a
3 ori  FR2 Con 1 649 3 0 1 stage_one_a
3 ori  FC2 Inc 1 765 4 0 1 stage_one_a
3 fill ER1 Inc 1 711 5 0 1 stage_one_a
3 fill FC1 Inc 1 464 6 0 1 stage_one_a
3 ori  ER2 Inc 2 768 6 0 1 stage_one_a
3 ori  EC2 Con 1 670 7 0 1 stage_one_a
3 fill EC1 Con 1 630 8 0 1 stage_one_a
3 ori  FR2 Con 1 566 9 0 1 stage_one_a
3 ori  ER2 Inc 1 1270 10 0 1 stage_one_a
3 ori  EC2 Con 1 483 11 0 1 stage_one_a
3 fill FC1 Inc 1 530 12 0 1 stage_one_a
3 fill FR1 Con 1 565 13 0 1 stage_one_a
3 ori  FC2 Inc 1 1307 14 0 1 stage_one_a
3 ori  ER2 Inc 1 997 15 0 1 stage_one_a
3 ori  EC2 Con 1 498 16 0 1 stage_one_a
3 ori  FC2 Inc 1 1164 17 0 1 stage_one_a
3 fill FC1 Inc 1 507 18 0 1 stage_one_a
3 fill FR1 Con 1 497 19 0 1 stage_one_a
3 fill FC1 Inc 1 1092 20 0 1 stage_one_a
3 ori  FR2 Con 1 710 21 0 1 stage_one_a
3 fill EC1 Con 1 608 22 0 1 stage_one_a
3 fill FC1 Inc 1 955 23 0 1 stage_one_a
3 ori  FC2 Inc 1 894 24 0 1 stage_one_a
3 fill EC1 Con 1 583 25 0 1 stage_one_a
3 ori  FR2 Con 1 677 26 0 1 stage_one_a
3 ori  EC2 Con 1 852 27 0 1 stage_one_a
3 fill FR1 Con 1 528 28 0 1 stage_one_a
3 ori  FC2 Inc 1 818 29 0 1 stage_one_a
3 fill FC1 Inc 1 522 30 0 1 stage_one_a
3 fill EC1 Con 1 583 31 0 1 stage_one_a
3 fill ER1 Inc 1 551 32 0 1 stage_one_a
3 fill EC1 Con 1 590 33 0 1 stage_one_a
3 ori  FR2 Con 1 649 34 0 1 stage_one_a
3 ori  ER2 Inc 1 1184 35 0 1 stage_one_a
3 fill ER1 Inc 1 571 36 0 1 stage_one_a
3 ori  FR2 Con 1 695 37 0 1 stage_one_a
3 fill FR1 Con 1 565 38 0 1 stage_one_a
3 ori  FC2 Inc 1 874 39 0 1 stage_one_a
3 fill FC1 Inc 1 434 40 0 1 stage_one_a
3 ori  EC2 Con 2 448 40 0 1 stage_one_a
3 fill ER1 Inc 1 620 41 0 1 stage_one_a
3 fill FR1 Con 1 519 42 0 1 stage_one_a
3 fill ER1 Inc 1 516 43 0 1 stage_one_a
3 fill EC1 Con 1 427 44 0 1 stage_one_a
3 fill FR1 Con 1 494 45 0 1 stage_one_a
3 ori  ER2 Inc 1 757 46 0 1 stage_one_a
3 fill FC1 Inc 1 527 47 0 1 stage_one_a
3 fill FR1 Con 1 869 48 0 1 stage_one_a
3 ori  EC2 Con 1 512 49 0 1 stage_one_a
3 fill EC1 Con 1 586 50 0 1 stage_one_a
3 fill ER1 Inc 1 557 51 0 1 stage_one_a
3 ori  ER2 Inc 1 922 52 0 1 stage_one_a
3 fill FC1 Inc 1 564 53 0 1 stage_one_a
3 ori  EC2 Con 1 691 54 0 1 stage_one_a
3 ori  ER2 Inc 1 1076 55 0 1 stage_one_a
3 fill ER1 Inc 1 533 56 0 1 stage_one_a
3 ori  FR2 Con 1 717 57 0 1 stage_one_a
3 fill FR1 Con 1 627 58 0 1 stage_one_a
3 fill ER1 Inc 1 598 59 0 1 stage_one_a
3 fill EC1 Con 1 399 60 0 1 stage_one_a
3 ori  FC2 Inc 1 918 61 0 1 stage_one_a
3 fill FC1 Inc 1 561 62 0 1 stage_one_a
3 fill FR1 Con 1 604 63 0 1 stage_one_a
3 ori  FR2 Con 1 774 64 0 1 stage_one_a
3 fill FC1 Inc 1 1021 65 0 1 stage_one_a
3 fill FR1 Con 1 499 66 0 1 stage_one_a
3 ori  EC2 Con 1 704 67 0 1 stage_one_a
3 ori  ER2 Inc 1 783 68 0 1 stage_one_a
3 fill EC1 Con 1 701 69 0 1 stage_one_a
3 ori  FC2 Inc 1 744 70 0 1 stage_one_a
3 fill ER1 Inc 1 506 71 0 1 stage_one_a
3 ori  ER2 Inc 1 641 72 0 1 stage_one_a
3 ori  FR2 Con 1 438 73 0 1 stage_one_a
3 ori  FC2 Inc 2 424 73 0 1 stage_one_a
3 ori  FR2 Con 1 665 74 0 1 stage_one_a
3 fill FC1 Inc 1 1031 75 0 1 stage_one_a
3 ori  FC2 Inc 1 1032 76 0 1 stage_one_a
3 ori  FR2 Con 1 762 77 0 1 stage_one_a
3 ori  ER2 Inc 2 1742 77 0 1 stage_one_a
3 fill ER1 Inc 1 1630 78 0 1 stage_one_a
3 fill FR1 Con 1 783 79 0 1 stage_one_a
3 ori  FC2 Inc 1 1046 80 0 1 stage_one_a
3 fill ER1 Inc 1 981 81 0 1 stage_one_a
3 ori  ER2 Inc 1 1637 82 0 1 stage_one_a
3 fill EC1 Con 1 536 83 0 1 stage_one_a
3 fill FC1 Inc 1 550 84 0 1 stage_one_a
3 ori  FC2 Inc 1 684 85 0 1 stage_one_a
3 ori  EC2 Con 1 515 86 0 1 stage_one_a
3 fill FR1 Con 1 612 87 0 1 stage_one_a
3 fill ER1 Inc 1 774 88 0 1 stage_one_a
3 ori  FC2 Inc 1 962 89 0 1 stage_one_a
3 ori  ER2 Inc 1 595 90 0 1 stage_one_a
3 ori  EC2 Con 1 469 91 0 1 stage_one_a
3 ori  FR2 Con 1 652 92 0 1 stage_one_a
3 fill FC1 Inc 1 560 93 0 1 stage_one_a
3 ori  EC2 Con 1 712 94 0 1 stage_one_a
3 fill ER1 Inc 1 615 95 0 1 stage_one_a
3 fill EC1 Con 1 717 96 0 1 stage_one_a
4 fill ER1 Inc 1 759 1 0 0 stage_one_b
4 ori  ER2 Inc 1 1107 2 0 1 stage_one_b
4 fill FC1 Inc 1 653 3 0 1 stage_one_b
4 ori  EC2 Con 1 492 4 0 1 stage_one_b
4 fill ER1 Inc 1 835 5 0 1 stage_one_b
4 fill FR1 Con 1 498 6 0 1 stage_one_b
4 fill ER1 Inc 1 667 7 0 1 stage_one_b
4 ori  FC2 Inc 1 812 8 0 1 stage_one_b
4 fill EC1 Con 1 575 9 0 1 stage_one_b
4 fill ER1 Inc 1 556 10 0 1 stage_one_b
4 fill FR1 Con 1 570 11 0 1 stage_one_b
4 ori  FR2 Con 1 631 12 0 1 stage_one_b
4 ori  ER2 Inc 2 718 12 0 1 stage_one_b
4 fill ER1 Inc 1 567 13 0 1 stage_one_b
4 ori  FR2 Con 1 567 14 0 1 stage_one_b
4 fill FC1 Inc 1 725 15 0 1 stage_one_b
4 fill ER1 Inc 1 621 16 0 1 stage_one_b
4 fill FR1 Con 1 532 17 0 1 stage_one_b
4 ori  EC2 Con 1 441 18 0 1 stage_one_b
4 ori  ER2 Inc 1 1123 19 0 1 stage_one_b
4 ori  FR2 Con 1 562 20 0 1 stage_one_b
4 fill ER1 Inc 1 572 21 0 1 stage_one_b
4 ori  EC2 Con 1 550 22 0 1 stage_one_b
4 fill FC1 Inc 1 630 23 0 1 stage_one_b
4 fill EC1 Con 1 504 24 0 1 stage_one_b
4 fill ER1 Inc 1 495 25 0 1 stage_one_b
4 fill FR1 Con 1 517 26 0 1 stage_one_b
4 fill FC1 Inc 1 510 27 0 1 stage_one_b
4 ori  FR2 Con 1 846 28 0 1 stage_one_b
4 fill FR1 Con 1 441 29 0 1 stage_one_b
4 fill FC1 Inc 1 684 30 0 1 stage_one_b
4 ori  EC2 Con 1 481 31 0 1 stage_one_b
4 ori  ER2 Inc 1 1009 32 0 1 stage_one_b
4 fill EC1 Con 1 420 33 0 1 stage_one_b
4 ori  EC2 Con 1 407 34 0 1 stage_one_b
4 ori  ER2 Inc 1 1283 35 0 1 stage_one_b
4 fill ER1 Inc 1 429 36 0 1 stage_one_b
4 ori  FC2 Inc 1 884 37 0 1 stage_one_b
4 ori  ER2 Inc 1 817 38 0 1 stage_one_b
4 ori  FC2 Inc 1 1130 39 0 1 stage_one_b
4 ori  EC2 Con 1 652 40 0 1 stage_one_b
4 ori  FC2 Inc 1 800 41 0 1 stage_one_b
4 fill FC1 Inc 1 551 42 0 1 stage_one_b
4 ori  FR2 Con 1 579 43 0 1 stage_one_b
4 ori  FC2 Inc 1 625 44 0 1 stage_one_b
4 fill EC1 Con 1 550 45 0 1 stage_one_b
4 fill FC1 Inc 2 411 45 0 1 stage_one_b
4 ori  ER2 Inc 1 2130 46 0 1 stage_one_b
4 fill ER1 Inc 1 552 47 0 1 stage_one_b
4 fill EC1 Con 1 560 48 0 1 stage_one_b
4 ori  FC2 Inc 1 882 49 0 1 stage_one_b
4 fill FR1 Con 1 585 50 0 1 stage_one_b
4 fill FC1 Inc 1 557 51 0 1 stage_one_b
4 fill EC1 Con 1 601 52 0 1 stage_one_b
4 fill FR1 Con 1 564 53 0 1 stage_one_b
4 ori  EC2 Con 1 680 54 0 1 stage_one_b
4 ori  FR2 Con 1 678 55 0 1 stage_one_b
4 ori  ER2 Inc 1 1051 56 0 1 stage_one_b
4 ori  EC2 Con 1 515 57 0 1 stage_one_b
4 fill FC1 Inc 1 561 58 0 1 stage_one_b
4 ori  ER2 Inc 1 881 59 0 1 stage_one_b
4 ori  FC2 Inc 1 933 60 0 1 stage_one_b
4 ori  EC2 Con 1 660 61 0 1 stage_one_b
4 fill FR1 Con 1 504 62 0 1 stage_one_b
4 ori  FC2 Inc 1 757 63 0 1 stage_one_b
4 ori  FR2 Con 1 563 64 0 1 stage_one_b
4 ori  FC2 Inc 1 651 65 0 1 stage_one_b
4 ori  FR2 Con 1 607 66 0 1 stage_one_b
4 fill EC1 Con 1 624 67 0 1 stage_one_b
4 fill FC1 Inc 1 741 68 0 1 stage_one_b
4 ori  EC2 Con 1 552 69 0 1 stage_one_b
4 ori  ER2 Inc 1 1068 70 0 1 stage_one_b
4 ori  FR2 Con 1 979 71 0 1 stage_one_b
4 fill EC1 Con 1 1256 72 0 1 stage_one_b
4 fill FC1 Inc 1 522 73 0 1 stage_one_b
4 fill FR1 Con 1 572 74 0 1 stage_one_b
4 fill ER1 Inc 1 655 75 0 1 stage_one_b
4 ori  EC2 Con 1 673 76 0 1 stage_one_b
4 fill FR1 Con 1 618 77 0 1 stage_one_b
4 ori  ER2 Inc 1 823 78 0 1 stage_one_b
4 ori  FR2 Con 1 586 79 0 1 stage_one_b
4 ori  EC2 Con 1 511 80 0 1 stage_one_b
4 fill EC1 Con 1 535 81 0 1 stage_one_b
4 fill FR1 Con 1 474 82 0 1 stage_one_b
4 ori  FR2 Con 1 581 83 0 1 stage_one_b
4 fill EC1 Con 1 514 84 0 1 stage_one_b
4 ori  FC2 Inc 1 1093 85 0 1 stage_one_b
4 fill FC1 Inc 1 469 86 0 1 stage_one_b
4 ori  ER2 Inc 1 774 87 0 1 stage_one_b
4 fill FR1 Con 1 452 88 0 1 stage_one_b
4 fill FC1 Inc 1 559 89 0 1 stage_one_b
4 ori  EC2 Con 1 768 90 0 1 stage_one_b
4 ori  FR2 Con 1 585 91 0 1 stage_one_b
4 fill ER1 Inc 1 667 92 0 1 stage_one_b
4 ori  FC2 Inc 1 800 93 0 1 stage_one_b
4 fill FR1 Con 1 557 94 0 1 stage_one_b
4 fill ER1 Inc 1 617 95 0 1 stage_one_b
4 fill FC1 Inc 1 440 96 0 1 stage_one_b
4 ori  EC2 Con 1 486 97 0 1 stage_one_b
4 ori  FR2 Con 1 522 98 0 1 stage_one_b
6 ori  FC2 Inc 1 2175 1 0 0 stage_two_a
6 fill FC1 Inc 1 1952 2 0 1 stage_two_a
6 ori  EC2 Con 1 991 3 0 1 stage_two_a
6 fill EC1 Con 1 772 4 0 1 stage_two_a
6 ori  FR2 Con 1 734 5 0 1 stage_two_a
6 fill FC1 Inc 1 1142 6 0 1 stage_two_a
6 ori  EC2 Con 2 543 6 0 1 stage_two_a
6 ori  FC2 Inc 1 1193 7 0 1 stage_two_a
6 fill EC1 Con 1 1066 8 0 1 stage_two_a
6 fill FC1 Inc 1 640 9 0 1 stage_two_a
6 fill FR1 Con 1 592 10 0 1 stage_two_a
6 fill FC1 Inc 1 601 11 0 1 stage_two_a
6 ori  EC2 Con 1 638 12 0 1 stage_two_a
6 fill FR1 Con 1 783 13 0 1 stage_two_a
6 ori  FC2 Inc 1 761 14 0 1 stage_two_a
6 fill FC1 Inc 1 782 15 0 1 stage_two_a
6 fill ER1 Inc 1 673 16 0 1 stage_two_a
6 ori  EC2 Con 2 578 16 0 1 stage_two_a
6 ori  ER2 Inc 1 1404 17 0 1 stage_two_a
6 fill EC1 Con 1 547 18 0 1 stage_two_a
6 fill ER1 Inc 1 534 19 0 1 stage_two_a
6 ori  EC2 Con 1 535 20 0 1 stage_two_a
6 ori  FR2 Con 1 568 21 0 1 stage_two_a
6 fill FR1 Con 1 425 22 0 1 stage_two_a
6 fill FC1 Inc 1 581 23 0 1 stage_two_a
6 fill ER1 Inc 1 534 24 0 1 stage_two_a
6 fill FC1 Inc 1 640 25 0 1 stage_two_a
6 ori  EC2 Con 1 603 26 0 1 stage_two_a
6 fill FR1 Con 1 568 27 0 1 stage_two_a
6 ori  FC2 Inc 1 1186 28 0 1 stage_two_a
6 fill EC1 Con 1 586 29 0 1 stage_two_a
6 fill FC1 Inc 1 526 30 0 1 stage_two_a
6 ori  ER2 Inc 2 735 30 0 1 stage_two_a
6 fill EC1 Con 1 616 31 0 1 stage_two_a
6 fill ER1 Inc 1 582 32 0 1 stage_two_a
6 ori  FR2 Con 1 710 33 0 1 stage_two_a
6 fill FC1 Inc 1 435 34 0 1 stage_two_a
6 ori  EC2 Con 1 721 35 0 1 stage_two_a
6 fill EC1 Con 1 471 36 0 1 stage_two_a
6 ori  ER2 Inc 1 958 37 0 1 stage_two_a
6 ori  EC2 Con 2 516 37 0 1 stage_two_a
6 ori  FC2 Inc 1 1221 38 0 1 stage_two_a
6 ori  EC2 Con 2 537 38 0 1 stage_two_a
6 ori  ER2 Inc 1 1206 39 0 1 stage_two_a
6 fill ER1 Inc 1 557 40 0 1 stage_two_a
6 ori  FC2 Inc 1 790 41 0 1 stage_two_a
6 fill FC1 Inc 1 533 42 0 1 stage_two_a
6 ori  EC2 Con 1 487 43 0 1 stage_two_a
6 ori  FR2 Con 1 639 44 0 1 stage_two_a
6 fill EC1 Con 1 554 45 0 1 stage_two_a
6 ori  FC2 Inc 1 819 46 0 1 stage_two_a
6 ori  FR2 Con 1 581 47 0 1 stage_two_a
6 fill FR1 Con 1 572 48 0 1 stage_two_a
6 fill FC1 Inc 1 1094 49 0 1 stage_two_a
6 fill EC1 Con 1 482 50 0 1 stage_two_a
6 fill ER1 Inc 1 451 51 0 1 stage_two_a
6 ori  ER2 Inc 1 924 52 0 1 stage_two_a
6 ori  EC2 Con 1 510 53 0 1 stage_two_a
6 ori  FR2 Con 1 704 54 0 1 stage_two_a
6 ori  ER2 Inc 1 910 55 0 1 stage_two_a
6 ori  FR2 Con 1 562 56 0 1 stage_two_a
6 ori  FC2 Inc 1 777 57 0 1 stage_two_a
6 ori  FR2 Con 1 608 58 0 1 stage_two_a
6 fill EC1 Con 1 603 59 0 1 stage_two_a
6 fill ER1 Inc 1 605 60 0 1 stage_two_a
6 fill EC1 Con 1 537 61 0 1 stage_two_a
6 ori  ER2 Inc 1 684 62 0 1 stage_two_a
6 ori  FC2 Inc 1 880 63 0 1 stage_two_a
6 ori  ER2 Inc 1 726 64 0 1 stage_two_a
6 fill ER1 Inc 1 925 65 0 1 stage_two_a
6 fill FR1 Con 1 574 66 0 1 stage_two_a
6 ori  EC2 Con 1 840 67 0 1 stage_two_a
6 ori  FC2 Inc 1 965 68 0 1 stage_two_a
6 fill ER1 Inc 1 633 69 0 1 stage_two_a
6 ori  EC2 Con 1 625 70 0 1 stage_two_a
6 fill FR1 Con 1 880 71 0 1 stage_two_a
6 fill ER1 Inc 1 926 72 0 1 stage_two_a
6 fill FC1 Inc 1 622 73 0 1 stage_two_a
6 ori  FC2 Inc 1 1142 74 0 1 stage_two_a
6 ori  FR2 Con 1 586 75 0 1 stage_two_a
6 ori  ER2 Inc 1 871 76 0 1 stage_two_a
6 fill EC1 Con 1 429 77 0 1 stage_two_a
6 fill FR1 Con 1 590 78 0 1 stage_two_a
6 fill FC1 Inc 1 798 79 0 1 stage_two_a
6 ori  FC2 Inc 1 1167 80 0 1 stage_two_a
6 ori  EC2 Con 2 791 80 0 1 stage_two_a
6 ori  FR2 Con 1 672 81 0 1 stage_two_a
6 fill FR1 Con 1 478 82 0 1 stage_two_a
6 fill ER1 Inc 1 572 83 0 1 stage_two_a
6 fill FR1 Con 1 688 84 0 1 stage_two_a
6 fill EC1 Con 1 670 85 0 1 stage_two_a
6 fill FC1 Inc 1 688 86 0 1 stage_two_a
6 ori  ER2 Inc 1 1173 87 0 1 stage_two_a
6 fill ER1 Inc 1 715 88 0 1 stage_two_a
6 ori  EC2 Con 1 531 89 0 1 stage_two_a
6 ori  ER2 Inc 1 1153 90 0 1 stage_two_a
6 ori  EC2 Con 1 618 91 0 1 stage_two_a
6 fill FR1 Con 1 538 92 0 1 stage_two_a
6 ori  ER2 Inc 1 1031 93 0 1 stage_two_a
6 fill FC1 Inc 1 413 94 0 1 stage_two_a
7 ori  FC2 Inc 1 1579 1 0 0 stage_two_b
7 fill ER1 Inc 1 637 2 0 1 stage_two_b
7 ori  ER2 Inc 1 876 3 0 1 stage_two_b
7 fill EC1 Con 1 615 4 0 1 stage_two_b
7 fill ER1 Inc 1 499 5 0 1 stage_two_b
7 fill FR1 Con 1 536 6 0 1 stage_two_b
7 fill FC1 Inc 1 481 7 0 1 stage_two_b
7 ori  EC2 Con 1 678 8 0 1 stage_two_b
7 ori  FR2 Con 1 690 9 0 1 stage_two_b
7 fill ER1 Inc 1 615 10 0 1 stage_two_b
7 fill EC1 Con 1 511 11 0 1 stage_two_b
7 ori  FC2 Inc 1 777 12 0 1 stage_two_b
7 fill FR1 Con 1 642 13 0 1 stage_two_b
7 ori  EC2 Con 1 473 14 0 1 stage_two_b
7 fill ER1 Inc 1 550 15 0 1 stage_two_b
7 fill FC1 Inc 1 478 16 0 1 stage_two_b
7 fill ER1 Inc 1 527 17 0 1 stage_two_b
7 ori  FR2 Con 1 693 18 0 1 stage_two_b
7 fill EC1 Con 1 535 19 0 1 stage_two_b
7 ori  FC2 Inc 1 639 20 0 1 stage_two_b
7 ori  ER2 Inc 1 743 21 0 1 stage_two_b
7 ori  FR2 Con 1 589 22 0 1 stage_two_b
7 ori  ER2 Inc 1 823 23 0 1 stage_two_b
7 fill FR1 Con 2 475 23 0 1 stage_two_b
7 ori  FC2 Inc 1 854 24 0 1 stage_two_b
7 fill ER1 Inc 1 671 25 0 1 stage_two_b
7 ori  FR2 Con 1 641 26 0 1 stage_two_b
7 ori  EC2 Con 1 552 27 0 1 stage_two_b
7 fill EC1 Con 1 567 28 0 1 stage_two_b
7 ori  FR2 Con 1 693 29 0 1 stage_two_b
7 fill FR1 Con 1 487 30 0 1 stage_two_b
7 ori  ER2 Inc 1 743 31 0 1 stage_two_b
7 ori  FR2 Con 1 664 32 0 1 stage_two_b
7 ori  EC2 Con 1 529 33 0 1 stage_two_b
7 ori  FC2 Inc 2 832 33 0 1 stage_two_b
7 ori  ER2 Inc 1 1113 34 0 1 stage_two_b
7 fill EC1 Con 1 532 35 0 1 stage_two_b
7 ori  FC2 Inc 2 796 35 0 1 stage_two_b
7 fill ER1 Inc 1 1015 36 0 1 stage_two_b
7 ori  ER2 Inc 1 691 37 0 1 stage_two_b
7 fill EC1 Con 1 525 38 0 1 stage_two_b
7 fill ER1 Inc 1 522 39 0 1 stage_two_b
7 fill FC1 Inc 1 503 40 0 1 stage_two_b
7 fill ER1 Inc 1 854 41 0 1 stage_two_b
7 ori  FC2 Inc 1 758 42 0 1 stage_two_b
7 ori  EC2 Con 1 623 43 0 1 stage_two_b
7 fill FR1 Con 1 801 44 0 1 stage_two_b
7 fill FC1 Inc 1 638 45 0 1 stage_two_b
7 fill ER1 Inc 1 533 46 0 1 stage_two_b
7 fill FR1 Con 1 583 47 0 1 stage_two_b
7 ori  FC2 Inc 1 822 48 0 1 stage_two_b
7 ori  FR2 Con 1 629 49 0 1 stage_two_b
7 ori  ER2 Inc 2 932 49 0 1 stage_two_b
7 fill ER1 Inc 1 659 50 0 1 stage_two_b
7 fill FR1 Con 1 640 51 0 1 stage_two_b
7 ori  EC2 Con 1 518 52 0 1 stage_two_b
7 fill FC1 Inc 1 716 53 0 1 stage_two_b
7 ori  FC2 Inc 2 383 53 0 1 stage_two_b
7 fill ER1 Inc 1 597 54 0 1 stage_two_b
7 fill FR1 Con 1 521 55 0 1 stage_two_b
7 fill EC1 Con 1 654 56 0 1 stage_two_b
7 fill FC1 Inc 1 748 57 0 1 stage_two_b
7 ori  EC2 Con 1 606 58 0 1 stage_two_b
7 ori  ER2 Inc 1 1034 59 0 1 stage_two_b
7 ori  EC2 Con 1 531 60 0 1 stage_two_b
7 fill ER1 Inc 1 513 61 0 1 stage_two_b
7 fill FC1 Inc 1 500 62 0 1 stage_two_b
7 ori  FC2 Inc 2 402 62 0 1 stage_two_b
7 fill EC1 Con 1 546 63 0 1 stage_two_b
7 ori  EC2 Con 1 668 64 0 1 stage_two_b
7 ori  ER2 Inc 1 984 65 0 1 stage_two_b
7 ori  FR2 Con 2 633 65 0 1 stage_two_b
7 ori  FC2 Inc 1 892 66 0 1 stage_two_b
7 fill FR1 Con 1 569 67 0 1 stage_two_b
7 fill ER1 Inc 1 609 68 0 1 stage_two_b
7 ori  FR2 Con 1 625 69 0 1 stage_two_b
7 fill EC1 Con 1 586 70 0 1 stage_two_b
7 ori  EC2 Con 1 546 71 0 1 stage_two_b
7 ori  ER2 Inc 1 965 72 0 1 stage_two_b
7 ori  EC2 Con 1 514 73 0 1 stage_two_b
7 ori  FC2 Inc 1 1211 74 0 1 stage_two_b
7 ori  ER2 Inc 1 1082 75 0 1 stage_two_b
7 ori  FC2 Inc 2 622 75 0 1 stage_two_b
7 fill FC1 Inc 1 761 76 0 1 stage_two_b
7 fill ER1 Inc 1 570 77 0 1 stage_two_b
7 fill FR1 Con 1 633 78 0 1 stage_two_b
7 fill ER1 Inc 2 515 78 0 1 stage_two_b
7 ori  ER2 Inc 1 1469 79 0 1 stage_two_b
7 ori  FR2 Con 1 768 80 0 1 stage_two_b
7 fill FR1 Con 1 560 81 0 1 stage_two_b
7 ori  ER2 Inc 1 1004 82 0 1 stage_two_b
7 fill FC1 Inc 1 872 83 0 1 stage_two_b
7 ori  FC2 Inc 1 912 84 0 1 stage_two_b
7 fill ER1 Inc 1 1592 85 0 1 stage_two_b
7 fill EC1 Con 1 1467 86 0 1 stage_two_b
7 fill FR1 Con 1 664 87 0 1 stage_two_b
7 fill FC1 Inc 1 997 88 0 1 stage_two_b
7 fill FR1 Con 1 2040 89 0 1 stage_two_b
7 ori  EC2 Con 1 2266 90 0 1 stage_two_b
7 ori  FR2 Con 1 879 91 0 1 stage_two_b
9 ori  ER2 Inc 3 2500 0 0 0 stage_three_a
9 ori  FR2 Con 3 2500 0 0 0 stage_three_a
9 ori  ER2 Inc 1 525 1 0 0 stage_three_a
9 ori  EC2 Con 1 752 2 0 1 stage_three_a
9 fill EC1 Con 1 1135 3 0 1 stage_three_a
9 ori  FC2 Inc 1 842 4 0 1 stage_three_a
9 ori  ER2 Inc 1 538 5 0 1 stage_three_a
9 ori  FC2 Inc 1 521 6 0 1 stage_three_a
9 ori  FR2 Con 1 704 7 0 1 stage_three_a
9 fill ER1 Inc 1 785 8 0 1 stage_three_a
9 ori  FC2 Inc 1 1027 9 0 1 stage_three_a
9 fill EC1 Con 1 845 10 0 1 stage_three_a
9 fill ER1 Inc 2 993 10 0 1 stage_three_a
9 fill FR1 Con 1 1788 11 0 1 stage_three_a
9 ori  EC2 Con 1 1559 12 0 1 stage_three_a
9 fill ER1 Inc 2 1023 12 0 1 stage_three_a
9 ori  FC2 Inc 1 1345 13 0 1 stage_three_a
9 ori  ER2 Inc 1 1579 14 0 1 stage_three_a
9 fill FC1 Inc 2 784 14 0 1 stage_three_a
9 fill ER1 Inc 3 2500 14 0 1 stage_three_a
9 ori  FC2 Inc 1 1323 15 0 1 stage_three_a
9 fill EC1 Con 1 764 16 0 1 stage_three_a
9 ori  ER2 Inc 1 836 17 0 1 stage_three_a
9 fill ER1 Inc 1 1646 18 0 1 stage_three_a
9 fill FC1 Inc 1 1873 19 0 1 stage_three_a
9 ori  FR2 Con 1 1975 20 0 1 stage_three_a
9 fill FR1 Con 2 1050 20 0 1 stage_three_a
9 fill FC1 Inc 2 1427 20 0 1 stage_three_a
9 ori  EC2 Con 1 1399 21 0 1 stage_three_a
9 ori  ER2 Inc 1 821 22 0 1 stage_three_a
9 ori  EC2 Con 1 1024 23 0 1 stage_three_a
9 ori  ER2 Inc 1 636 24 0 1 stage_three_a
9 ori  FR2 Con 1 1530 25 0 1 stage_three_a
9 fill FR1 Con 2 1074 25 0 1 stage_three_a
9 fill EC1 Con 1 812 26 0 1 stage_three_a
9 ori  FC2 Inc 1 1298 27 0 1 stage_three_a
9 fill ER1 Inc 2 846 27 0 1 stage_three_a
9 fill FR1 Con 1 1047 28 0 1 stage_three_a
9 ori  EC2 Con 1 1547 29 0 1 stage_three_a
9 ori  FR2 Con 1 935 30 0 1 stage_three_a
9 ori  ER2 Inc 1 778 31 0 1 stage_three_a
9 ori  FC2 Inc 1 886 32 0 1 stage_three_a
9 fill EC1 Con 1 812 33 0 1 stage_three_a
9 fill ER1 Inc 1 1150 34 0 1 stage_three_a
9 ori  FR2 Con 1 623 35 0 1 stage_three_a
9 ori  FC2 Inc 1 1035 36 0 1 stage_three_a
9 fill EC1 Con 1 1054 37 0 1 stage_three_a
9 ori  ER2 Inc 1 734 38 0 1 stage_three_a
9 fill ER1 Inc 2 1307 38 0 1 stage_three_a
9 ori  FC2 Inc 1 1000 39 0 1 stage_three_a
9 fill FC1 Inc 2 1352 39 0 1 stage_three_a
9 ori  FR2 Con 1 1607 40 0 1 stage_three_a
9 fill FR1 Con 2 1869 40 0 1 stage_three_a
9 ori  EC2 Con 1 843 41 0 1 stage_three_a
9 ori  FC2 Inc 1 2130 42 0 1 stage_three_a
9 fill EC1 Con 1 582 43 0 1 stage_three_a
9 ori  FR2 Con 1 628 44 0 1 stage_three_a
9 fill ER1 Inc 2 526 44 0 1 stage_three_a
9 ori  EC2 Con 1 706 45 0 1 stage_three_a
9 ori  ER2 Inc 1 1379 46 0 1 stage_three_a
9 ori  FC2 Inc 1 746 47 0 1 stage_three_a
9 fill FR1 Con 1 974 48 0 1 stage_three_a
9 fill FC1 Inc 2 1302 48 0 1 stage_three_a
9 fill EC1 Con 1 2014 49 0 1 stage_three_a
9 fill FC1 Inc 1 669 50 0 1 stage_three_a
9 fill EC1 Con 1 1291 51 0 1 stage_three_a
9 fill FR1 Con 1 704 52 0 1 stage_three_a
9 fill EC1 Con 1 637 53 0 1 stage_three_a
9 fill FR1 Con 1 576 54 0 1 stage_three_a
9 fill ER1 Inc 1 551 55 0 1 stage_three_a
9 ori  EC2 Con 1 770 56 0 1 stage_three_a
9 fill FC1 Inc 1 631 57 0 1 stage_three_a
9 ori  FC2 Inc 1 758 58 0 1 stage_three_a
9 fill EC1 Con 1 972 59 0 1 stage_three_a
9 fill FC1 Inc 1 643 60 0 1 stage_three_a
9 ori  EC2 Con 1 945 61 0 1 stage_three_a
9 fill EC1 Con 1 754 62 0 1 stage_three_a
9 fill FR1 Con 1 868 63 0 1 stage_three_a
9 ori  ER2 Inc 2 779 63 0 1 stage_three_a
9 fill ER1 Inc 1 2415 64 0 1 stage_three_a
9 ori  FR2 Con 1 845 65 0 1 stage_three_a
9 fill FR1 Con 1 1285 66 0 1 stage_three_a
9 ori  FC2 Inc 1 1024 67 0 1 stage_three_a
9 ori  ER2 Inc 1 811 68 0 1 stage_three_a
9 fill FC1 Inc 1 1200 69 0 1 stage_three_a
9 fill FR1 Con 1 617 70 0 1 stage_three_a
9 ori  FC2 Inc 1 807 71 0 1 stage_three_a
9 fill ER1 Inc 1 1780 72 0 1 stage_three_a
9 ori  ER2 Inc 1 1252 73 0 1 stage_three_a
9 ori  FR2 Con 1 1369 74 0 1 stage_three_a
9 ori  ER2 Inc 1 1143 75 0 1 stage_three_a
9 fill FR1 Con 3 2500 75 0 1 stage_three_a
9 fill FC1 Inc 1 1698 76 0 1 stage_three_a
9 fill ER1 Inc 1 1171 77 0 1 stage_three_a
9 ori  FC2 Inc 1 964 78 0 1 stage_three_a
9 ori  ER2 Inc 1 658 79 0 1 stage_three_a
9 fill EC1 Con 1 709 80 0 1 stage_three_a
9 ori  EC2 Con 1 837 81 0 1 stage_three_a
9 fill ER1 Inc 1 1810 82 0 1 stage_three_a
9 fill EC1 Con 1 764 83 0 1 stage_three_a
10 ori  ER2 Inc 1 1022 1 0 0 stage_three_b
10 fill FC1 Inc 2 1037 1 0 1 stage_three_b
10 fill FR1 Con 1 994 2 0 1 stage_three_b
10 fill ER1 Inc 1 894 3 0 1 stage_three_b
10 ori  FR2 Con 1 904 4 0 1 stage_three_b
10 fill EC1 Con 1 934 5 0 1 stage_three_b
10 fill ER1 Inc 1 527 6 0 1 stage_three_b
10 ori  EC2 Con 1 1416 7 0 1 stage_three_b
10 fill FR1 Con 1 558 8 0 1 stage_three_b
10 ori  FR2 Con 1 649 9 0 1 stage_three_b
10 ori  ER2 Inc 2 780 9 0 1 stage_three_b
10 ori  FR2 Con 1 627 10 0 1 stage_three_b
10 ori  FC2 Inc 1 781 11 0 1 stage_three_b
10 ori  ER2 Inc 1 674 12 0 1 stage_three_b
10 ori  FC2 Inc 1 973 13 0 1 stage_three_b
10 ori  FR2 Con 1 523 14 0 1 stage_three_b
10 fill EC1 Con 1 755 15 0 1 stage_three_b
10 fill FR1 Con 1 686 16 0 1 stage_three_b
10 ori  EC2 Con 1 621 17 0 1 stage_three_b
10 ori  FR2 Con 1 765 18 0 1 stage_three_b
10 fill ER1 Inc 1 836 19 0 1 stage_three_b
10 fill FC1 Inc 1 683 20 0 1 stage_three_b
10 fill ER1 Inc 1 553 21 0 1 stage_three_b
10 ori  FC2 Inc 1 953 22 0 1 stage_three_b
10 ori  FR2 Con 1 517 23 0 1 stage_three_b
10 fill FR1 Con 1 741 24 0 1 stage_three_b
10 ori  ER2 Inc 1 554 25 0 1 stage_three_b
10 fill ER1 Inc 1 613 26 0 1 stage_three_b
10 fill FC1 Inc 1 526 27 0 1 stage_three_b
10 ori  FC2 Inc 1 568 28 0 1 stage_three_b
10 ori  FR2 Con 1 493 29 0 1 stage_three_b
10 fill EC1 Con 1 609 30 0 1 stage_three_b
10 ori  EC2 Con 1 1022 31 0 1 stage_three_b
10 fill FC1 Inc 1 608 32 0 1 stage_three_b
10 ori  FC2 Inc 2 911 32 0 1 stage_three_b
10 ori  EC2 Con 1 1007 33 0 1 stage_three_b
10 fill EC1 Con 1 684 34 0 1 stage_three_b
10 ori  ER2 Inc 1 584 35 0 1 stage_three_b
10 ori  FC2 Inc 1 924 36 0 1 stage_three_b
10 ori  ER2 Inc 1 647 37 0 1 stage_three_b
10 ori  FC2 Inc 1 975 38 0 1 stage_three_b
10 fill FC1 Inc 1 588 39 0 1 stage_three_b
10 ori  ER2 Inc 3 2500 39 0 1 stage_three_b
10 fill FR1 Con 1 602 40 0 1 stage_three_b
10 ori  FR2 Con 1 580 41 0 1 stage_three_b
10 fill EC1 Con 1 530 42 0 1 stage_three_b
10 ori  ER2 Inc 1 573 43 0 1 stage_three_b
10 fill FR1 Con 1 445 44 0 1 stage_three_b
10 fill ER1 Inc 1 611 45 0 1 stage_three_b
10 fill EC1 Con 1 567 46 0 1 stage_three_b
10 ori  FC2 Inc 1 1192 47 0 1 stage_three_b
10 fill FR1 Con 1 472 48 0 1 stage_three_b
10 fill FC1 Inc 1 808 49 0 1 stage_three_b
10 ori  FR2 Con 1 549 50 0 1 stage_three_b
10 fill FR1 Con 1 444 51 0 1 stage_three_b
10 ori  ER2 Inc 1 619 52 0 1 stage_three_b
10 ori  FC2 Inc 1 585 53 0 1 stage_three_b
10 fill FC1 Inc 1 538 54 0 1 stage_three_b
10 fill EC1 Con 1 474 55 0 1 stage_three_b
10 ori  ER2 Inc 1 496 56 0 1 stage_three_b
10 fill FR1 Con 1 361 57 0 1 stage_three_b
10 fill FC1 Inc 1 404 58 0 1 stage_three_b
10 ori  FR2 Con 1 625 59 0 1 stage_three_b
10 ori  FC2 Inc 1 537 60 0 1 stage_three_b
10 fill EC1 Con 1 613 61 0 1 stage_three_b
10 fill FR1 Con 1 976 62 0 1 stage_three_b
10 fill EC1 Con 1 936 63 0 1 stage_three_b
10 fill FR1 Con 1 559 64 0 1 stage_three_b
10 ori  ER2 Inc 1 538 65 0 1 stage_three_b
10 fill FC1 Inc 2 1239 65 0 1 stage_three_b
10 fill EC1 Con 1 886 66 0 1 stage_three_b
10 fill FC1 Inc 1 547 67 0 1 stage_three_b
10 fill FR1 Con 1 579 68 0 1 stage_three_b
10 fill FC1 Inc 1 829 69 0 1 stage_three_b
10 fill EC1 Con 1 617 70 0 1 stage_three_b
10 ori  EC2 Con 1 753 71 0 1 stage_three_b
10 ori  FR2 Con 1 485 72 0 1 stage_three_b
10 ori  ER2 Inc 1 674 73 0 1 stage_three_b
10 fill FC1 Inc 1 645 74 0 1 stage_three_b
10 ori  FR2 Con 1 856 75 0 1 stage_three_b
10 fill EC1 Con 1 536 76 0 1 stage_three_b
10 ori  FC2 Inc 1 735 77 0 1 stage_three_b
10 ori  FR2 Con 1 1043 78 0 1 stage_three_b
10 ori  FC2 Inc 1 799 79 0 1 stage_three_b
10 ori  EC2 Con 1 927 80 0 1 stage_three_b
10 fill ER1 Inc 1 717 81 0 1 stage_three_b
10 fill FC1 Inc 1 518 82 0 1 stage_three_b
10 ori  FR2 Con 1 613 83 0 1 stage_three_b
10 ori  EC2 Con 1 592 84 0 1 stage_three_b
10 fill ER1 Inc 1 651 85 0 1 stage_three_b
10 fill EC1 Con 1 499 86 0 1 stage_three_b
10 fill FC1 Inc 1 530 87 0 1 stage_three_b
10 ori  FR2 Con 1 415 88 0 1 stage_three_b
10 ori  ER2 Inc 1 744 89 0 1 stage_three_b
10 ori  FR2 Con 1 506 90 0 1 stage_three_b
10 fill FR1 Con 1 506 91 0 1 stage_three_b
10 ori  ER2 Inc 1 544 92 0 1 stage_three_b
10 ori  FR2 Con 1 460 93 0 1 stage_three_b
10 fill EC1 Con 1 655 94 0 1 stage_three_b
10 fill FR1 Con 1 527 95 0 1 stage_three_b
