# Supplementary material for: Target-Response Associations Can Produce Response-Congruency Effects Without Task-Switching Costs
Source: Front Psychol. 2019 Feb 11;10:40. doi: 10.3389/fpsyg.2019.00040 (PMC6378947; doi:10.3389/fpsyg.2019.00040)
Supplement: DATA SHEET S1 — Dataset in Experiment 1 and 2. [file Data_Sheet_1.ZIP › Data/Exp2/subject15.txt]

2 ori  FC2 Inc 1 1038 1 0 0 practice
2 ori  ER2 Inc 1 867 2 0 1 practice
2 ori  EC2 Con 1 699 3 0 1 practice
2 fill FC1 Inc 1 823 4 0 1 practice
2 ori  FR2 Con 1 645 5 0 1 practice
2 ori  ER2 Inc 1 922 6 0 1 practice
2 fill EC1 Con 1 848 7 0 1 practice
2 fill ER1 Inc 1 904 8 0 1 practice
2 ori  EC2 Con 1 642 9 0 1 practice
2 fill FR1 Con 1 740 10 0 1 practice
2 fill EC1 Con 1 896 11 0 1 practice
2 ori  FC2 Inc 1 805 12 0 1 practice
2 fill ER1 Inc 1 877 13 0 1 practice
2 fill FR1 Con 1 645 14 0 1 practice
2 fill FC1 Inc 1 955 15 0 1 practice
2 ori  FR2 Con 1 596 16 0 1 practice
2 fill ER1 Inc 1 964 17 0 1 practice
2 ori  ER2 Inc 1 1286 18 0 1 practice
2 fill FR1 Con 1 697 19 0 1 practice
2 fill EC1 Con 1 1258 20 0 1 practice
2 fill FC1 Inc 1 964 21 0 1 practice
2 ori  FC2 Inc 1 840 22 0 1 practice
2 fill ER1 Inc 1 677 23 0 1 practice
2 ori  EC2 Con 1 512 24 0 1 practice
2 ori  FR2 Con 1 593 25 0 1 practice
2 ori  FC2 Inc 1 662 26 0 1 practice
2 fill EC1 Con 1 570 27 0 1 practice
2 ori  EC2 Con 1 430 28 0 1 practice
2 fill FC1 Inc 1 590 29 0 1 practice
2 fill FR1 Con 1 546 30 0 1 practice
2 ori  FR2 Con 1 570 31 0 1 practice
2 ori  ER2 Inc 1 874 32 0 1 practice
3 ori  EC2 Con 1 950 1 0 0 stage_one_a
3 fill EC1 Con 1 425 2 0 1 stage_one_a
3 ori  FC2 Inc 1 765 3 0 1 stage_one_a
3 fill FR1 Con 1 539 4 0 1 stage_one_a
3 fill ER1 Inc 1 729 5 0 1 stage_one_a
3 ori  ER2 Inc 1 623 6 0 1 stage_one_a
3 ori  FR2 Con 1 661 7 0 1 stage_one_a
3 fill FC1 Inc 1 490 8 0 1 stage_one_a
3 ori  FC2 Inc 1 599 9 0 1 stage_one_a
3 fill EC1 Con 1 768 10 0 1 stage_one_a
3 fill FC1 Inc 1 539 11 0 1 stage_one_a
3 ori  EC2 Con 1 609 12 0 1 stage_one_a
3 ori  FC2 Inc 1 695 13 0 1 stage_one_a
3 fill FR1 Con 1 565 14 0 1 stage_one_a
3 ori  EC2 Con 1 504 15 0 1 stage_one_a
3 ori  FC2 Inc 1 717 16 0 1 stage_one_a
3 ori  FR2 Con 1 567 17 0 1 stage_one_a
3 fill ER1 Inc 1 530 18 0 1 stage_one_a
3 fill FC1 Inc 1 750 19 0 1 stage_one_a
3 fill FR1 Con 1 541 20 0 1 stage_one_a
3 fill EC1 Con 1 608 21 0 1 stage_one_a
3 ori  ER2 Inc 1 919 22 0 1 stage_one_a
3 ori  EC2 Con 1 501 23 0 1 stage_one_a
3 ori  FR2 Con 1 603 24 0 1 stage_one_a
3 fill FC1 Inc 1 484 25 0 1 stage_one_a
3 fill EC1 Con 1 555 26 0 1 stage_one_a
3 ori  ER2 Inc 1 677 27 0 1 stage_one_a
3 fill FC1 Inc 1 579 28 0 1 stage_one_a
3 ori  FC2 Inc 1 669 29 0 1 stage_one_a
3 fill EC1 Con 1 691 30 0 1 stage_one_a
3 fill FR1 Con 1 546 31 0 1 stage_one_a
3 fill FC1 Inc 1 758 32 0 1 stage_one_a
3 fill ER1 Inc 1 568 33 0 1 stage_one_a
3 fill FC1 Inc 1 647 34 0 1 stage_one_a
3 ori  EC2 Con 1 560 35 0 1 stage_one_a
3 fill FR1 Con 1 517 36 0 1 stage_one_a
3 ori  FC2 Inc 1 734 37 0 1 stage_one_a
3 fill EC1 Con 1 558 38 0 1 stage_one_a
3 fill ER1 Inc 1 501 39 0 1 stage_one_a
3 ori  EC2 Con 1 733 40 0 1 stage_one_a
3 ori  ER2 Inc 1 555 41 0 1 stage_one_a
3 fill EC1 Con 1 541 42 0 1 stage_one_a
3 fill ER1 Inc 1 468 43 0 1 stage_one_a
3 ori  FR2 Con 1 541 44 0 1 stage_one_a
3 fill FC1 Inc 1 490 45 0 1 stage_one_a
3 ori  FC2 Inc 1 583 46 0 1 stage_one_a
3 ori  FR2 Con 1 516 47 0 1 stage_one_a
3 ori  FC2 Inc 1 586 48 0 1 stage_one_a
3 fill EC1 Con 1 664 49 0 1 stage_one_a
3 fill FC1 Inc 1 667 50 0 1 stage_one_a
3 fill FR1 Con 1 549 51 0 1 stage_one_a
3 ori  EC2 Con 1 556 52 0 1 stage_one_a
3 fill EC1 Con 1 544 53 0 1 stage_one_a
3 ori  FR2 Con 1 475 54 0 1 stage_one_a
3 ori  FC2 Inc 1 546 55 0 1 stage_one_a
3 fill FC1 Inc 1 701 56 0 1 stage_one_a
3 ori  EC2 Con 1 590 57 0 1 stage_one_a
3 ori  FR2 Con 1 619 58 0 1 stage_one_a
3 ori  FC2 Inc 1 539 59 0 1 stage_one_a
3 fill EC1 Con 1 793 60 0 1 stage_one_a
3 ori  ER2 Inc 2 443 60 0 1 stage_one_a
3 fill FR1 Con 1 705 61 0 1 stage_one_a
3 fill FC1 Inc 1 595 62 0 1 stage_one_a
3 ori  EC2 Con 1 628 63 0 1 stage_one_a
3 fill FR1 Con 1 591 64 0 1 stage_one_a
3 ori  FC2 Inc 1 564 65 0 1 stage_one_a
3 fill EC1 Con 1 547 66 0 1 stage_one_a
3 ori  FR2 Con 1 550 67 0 1 stage_one_a
3 fill FC1 Inc 1 515 68 0 1 stage_one_a
3 ori  FC2 Inc 1 582 69 0 1 stage_one_a
3 fill ER1 Inc 1 455 70 0 1 stage_one_a
3 ori  ER2 Inc 1 618 71 0 1 stage_one_a
3 ori  EC2 Con 1 515 72 0 1 stage_one_a
3 fill FR1 Con 1 521 73 0 1 stage_one_a
3 ori  FR2 Con 1 619 74 0 1 stage_one_a
3 fill FC1 Inc 1 593 75 0 1 stage_one_a
3 ori  FC2 Inc 1 568 76 0 1 stage_one_a
3 ori  FR2 Con 1 564 77 0 1 stage_one_a
3 ori  FC2 Inc 1 580 78 0 1 stage_one_a
3 fill ER1 Inc 1 741 79 0 1 stage_one_a
3 ori  FR2 Con 1 543 80 0 1 stage_one_a
3 ori  EC2 Con 1 710 81 0 1 stage_one_a
3 fill FC1 Inc 1 537 82 0 1 stage_one_a
3 fill FR1 Con 1 572 83 0 1 stage_one_a
3 ori  ER2 Inc 1 701 84 0 1 stage_one_a
3 ori  FC2 Inc 1 697 85 0 1 stage_one_a
3 fill FC1 Inc 1 579 86 0 1 stage_one_a
3 ori  EC2 Con 1 594 87 0 1 stage_one_a
3 fill EC1 Con 1 443 88 0 1 stage_one_a
3 ori  FC2 Inc 1 621 89 0 1 stage_one_a
3 fill FC1 Inc 1 657 90 0 1 stage_one_a
3 ori  FR2 Con 1 545 91 0 1 stage_one_a
3 fill EC1 Con 1 512 92 0 1 stage_one_a
3 ori  EC2 Con 1 542 93 0 1 stage_one_a
3 fill FR1 Con 1 491 94 0 1 stage_one_a
3 ori  ER2 Inc 1 688 95 0 1 stage_one_a
3 ori  FR2 Con 1 543 96 0 1 stage_one_a
3 fill FC1 Inc 1 451 97 0 1 stage_one_a
3 fill ER1 Inc 1 681 98 0 1 stage_one_a
3 fill FC1 Inc 1 551 99 0 1 stage_one_a
4 fill ER1 Inc 1 802 1 0 0 stage_one_b
4 ori  EC2 Con 1 414 2 0 1 stage_one_b
4 fill FC1 Inc 1 461 3 0 1 stage_one_b
4 ori  ER2 Inc 1 708 4 0 1 stage_one_b
4 fill EC1 Con 1 549 5 0 1 stage_one_b
4 fill ER1 Inc 1 399 6 0 1 stage_one_b
4 fill EC1 Con 1 550 7 0 1 stage_one_b
4 fill ER1 Inc 1 584 8 0 1 stage_one_b
4 ori  FC2 Inc 1 608 9 0 1 stage_one_b
4 fill EC1 Con 1 573 10 0 1 stage_one_b
4 ori  EC2 Con 1 429 11 0 1 stage_one_b
4 fill FR1 Con 1 444 12 0 1 stage_one_b
4 ori  FR2 Con 1 518 13 0 1 stage_one_b
4 ori  EC2 Con 2 553 13 0 1 stage_one_b
4 fill EC1 Con 1 705 14 0 1 stage_one_b
4 fill FR1 Con 1 632 15 0 1 stage_one_b
4 ori  FR2 Con 1 478 16 0 1 stage_one_b
4 fill ER1 Inc 1 671 17 0 1 stage_one_b
4 fill EC1 Con 1 373 18 0 1 stage_one_b
4 ori  EC2 Con 1 358 19 0 1 stage_one_b
4 fill ER1 Inc 1 516 20 0 1 stage_one_b
4 ori  FR2 Con 1 499 21 0 1 stage_one_b
4 fill FR1 Con 1 464 22 0 1 stage_one_b
4 fill ER1 Inc 2 395 22 0 1 stage_one_b
4 fill FC1 Inc 1 597 23 0 1 stage_one_b
4 fill FR1 Con 1 418 24 0 1 stage_one_b
4 ori  FC2 Inc 1 642 25 0 1 stage_one_b
4 fill FC1 Inc 1 625 26 0 1 stage_one_b
4 ori  ER2 Inc 1 786 27 0 1 stage_one_b
4 fill EC1 Con 1 528 28 0 1 stage_one_b
4 fill FC1 Inc 1 488 29 0 1 stage_one_b
4 fill ER1 Inc 1 408 30 0 1 stage_one_b
4 fill FR1 Con 1 448 31 0 1 stage_one_b
4 ori  FC2 Inc 1 619 32 0 1 stage_one_b
4 fill EC1 Con 1 806 33 0 1 stage_one_b
4 fill ER1 Inc 1 416 34 0 1 stage_one_b
4 ori  FR2 Con 1 500 35 0 1 stage_one_b
4 ori  ER2 Inc 1 868 36 0 1 stage_one_b
4 ori  FR2 Con 1 583 37 0 1 stage_one_b
4 ori  FC2 Inc 1 609 38 0 1 stage_one_b
4 fill FR1 Con 1 537 39 0 1 stage_one_b
4 ori  FR2 Con 1 437 40 0 1 stage_one_b
4 ori  FC2 Inc 1 586 41 0 1 stage_one_b
4 ori  ER2 Inc 2 394 41 0 1 stage_one_b
4 ori  FR2 Con 1 645 42 0 1 stage_one_b
4 ori  EC2 Con 1 705 43 0 1 stage_one_b
4 fill FC1 Inc 1 541 44 0 1 stage_one_b
4 ori  FC2 Inc 1 838 45 0 1 stage_one_b
4 fill ER1 Inc 1 1254 46 0 1 stage_one_b
4 fill FR1 Con 1 552 47 0 1 stage_one_b
4 fill FC1 Inc 1 588 48 0 1 stage_one_b
4 ori  ER2 Inc 1 756 49 0 1 stage_one_b
4 fill FR1 Con 1 516 50 0 1 stage_one_b
4 fill EC1 Con 1 483 51 0 1 stage_one_b
4 fill ER1 Inc 1 417 52 0 1 stage_one_b
4 fill FC1 Inc 1 523 53 0 1 stage_one_b
4 ori  FC2 Inc 2 407 53 0 1 stage_one_b
4 ori  EC2 Con 1 487 54 0 1 stage_one_b
4 fill FR1 Con 1 474 55 0 1 stage_one_b
4 fill FC1 Inc 1 517 56 0 1 stage_one_b
4 fill FR1 Con 1 484 57 0 1 stage_one_b
4 ori  ER2 Inc 1 1317 58 0 1 stage_one_b
4 ori  FC2 Inc 1 430 59 0 1 stage_one_b
4 fill FC1 Inc 1 588 60 0 1 stage_one_b
4 ori  FR2 Con 1 506 61 0 1 stage_one_b
4 fill FR1 Con 1 540 62 0 1 stage_one_b
4 ori  ER2 Inc 1 700 63 0 1 stage_one_b
4 fill EC1 Con 1 976 64 0 1 stage_one_b
4 fill FC1 Inc 1 508 65 0 1 stage_one_b
4 ori  FR2 Con 1 589 66 0 1 stage_one_b
4 fill FR1 Con 1 544 67 0 1 stage_one_b
4 ori  ER2 Inc 2 572 67 0 1 stage_one_b
4 fill EC1 Con 1 626 68 0 1 stage_one_b
4 ori  FC2 Inc 2 462 68 0 1 stage_one_b
4 ori  ER2 Inc 1 849 69 0 1 stage_one_b
4 ori  FR2 Con 1 565 70 0 1 stage_one_b
4 ori  EC2 Con 1 671 71 0 1 stage_one_b
4 ori  FC2 Inc 1 846 72 0 1 stage_one_b
4 ori  EC2 Con 1 427 73 0 1 stage_one_b
4 ori  FC2 Inc 2 563 73 0 1 stage_one_b
4 ori  FR2 Con 1 656 74 0 1 stage_one_b
4 ori  EC2 Con 1 526 75 0 1 stage_one_b
4 fill FC1 Inc 1 549 76 0 1 stage_one_b
4 ori  FR2 Con 1 498 77 0 1 stage_one_b
4 ori  ER2 Inc 1 756 78 0 1 stage_one_b
4 ori  EC2 Con 1 539 79 0 1 stage_one_b
4 ori  FR2 Con 1 471 80 0 1 stage_one_b
4 fill FR1 Con 1 558 81 0 1 stage_one_b
4 fill ER1 Inc 1 485 82 0 1 stage_one_b
4 ori  ER2 Inc 1 659 83 0 1 stage_one_b
4 ori  FR2 Con 1 638 84 0 1 stage_one_b
4 ori  EC2 Con 1 586 85 0 1 stage_one_b
4 fill FR1 Con 1 578 86 0 1 stage_one_b
4 fill EC1 Con 1 536 87 0 1 stage_one_b
4 ori  FC2 Inc 1 699 88 0 1 stage_one_b
4 fill ER1 Inc 1 632 89 0 1 stage_one_b
4 ori  EC2 Con 1 371 90 0 1 stage_one_b
4 fill FR1 Con 1 540 91 0 1 stage_one_b
4 fill ER1 Inc 1 580 92 0 1 stage_one_b
4 ori  ER2 Inc 1 548 93 0 1 stage_one_b
6 ori  FR2 Con 1 882 1 0 0 stage_two_a
6 fill FC1 Inc 1 714 2 0 1 stage_two_a
6 fill FR1 Con 1 602 3 0 1 stage_two_a
6 fill EC1 Con 1 699 4 0 1 stage_two_a
6 fill FR1 Con 1 645 5 0 1 stage_two_a
6 fill EC1 Con 1 726 6 0 1 stage_two_a
6 ori  ER2 Inc 1 864 7 0 1 stage_two_a
6 fill FC1 Inc 1 548 8 0 1 stage_two_a
6 ori  EC2 Con 1 597 9 0 1 stage_two_a
6 fill ER1 Inc 1 662 10 0 1 stage_two_a
6 ori  FR2 Con 1 753 11 0 1 stage_two_a
6 fill FR1 Con 1 506 12 0 1 stage_two_a
6 fill EC1 Con 1 746 13 0 1 stage_two_a
6 fill ER1 Inc 2 510 13 0 1 stage_two_a
6 ori  EC2 Con 1 611 14 0 1 stage_two_a
6 fill FC1 Inc 1 505 15 0 1 stage_two_a
6 fill ER1 Inc 1 447 16 0 1 stage_two_a
6 fill FR1 Con 1 529 17 0 1 stage_two_a
6 ori  FR2 Con 1 519 18 0 1 stage_two_a
6 ori  ER2 Inc 1 765 19 0 1 stage_two_a
6 ori  FC2 Inc 1 818 20 0 1 stage_two_a
6 fill ER1 Inc 1 519 21 0 1 stage_two_a
6 ori  EC2 Con 1 625 22 0 1 stage_two_a
6 fill FC1 Inc 1 770 23 0 1 stage_two_a
6 fill EC1 Con 1 524 24 0 1 stage_two_a
6 ori  ER2 Inc 1 794 25 0 1 stage_two_a
6 ori  EC2 Con 1 500 26 0 1 stage_two_a
6 fill FC1 Inc 1 731 27 0 1 stage_two_a
6 fill EC1 Con 1 540 28 0 1 stage_two_a
6 fill ER1 Inc 1 441 29 0 1 stage_two_a
6 fill EC1 Con 1 624 30 0 1 stage_two_a
6 ori  FR2 Con 1 509 31 0 1 stage_two_a
6 fill ER1 Inc 1 587 32 0 1 stage_two_a
6 ori  ER2 Inc 1 648 33 0 1 stage_two_a
6 ori  FC2 Inc 1 885 34 0 1 stage_two_a
6 ori  ER2 Inc 2 514 34 0 1 stage_two_a
6 ori  FR2 Con 1 640 35 0 1 stage_two_a
6 ori  FC2 Inc 1 776 36 0 1 stage_two_a
6 fill EC1 Con 1 568 37 0 1 stage_two_a
6 ori  FR2 Con 1 496 38 0 1 stage_two_a
6 ori  ER2 Inc 1 697 39 0 1 stage_two_a
6 fill FR1 Con 1 536 40 0 1 stage_two_a
6 fill ER1 Inc 1 534 41 0 1 stage_two_a
6 fill EC1 Con 1 467 42 0 1 stage_two_a
6 ori  FC2 Inc 1 782 43 0 1 stage_two_a
6 ori  EC2 Con 1 445 44 0 1 stage_two_a
6 fill FR1 Con 1 486 45 0 1 stage_two_a
6 ori  FC2 Inc 2 425 45 0 1 stage_two_a
6 ori  EC2 Con 1 611 46 0 1 stage_two_a
6 ori  FR2 Con 1 446 47 0 1 stage_two_a
6 ori  ER2 Inc 1 647 48 0 1 stage_two_a
6 ori  FR2 Con 1 559 49 0 1 stage_two_a
6 fill ER1 Inc 1 566 50 0 1 stage_two_a
6 ori  EC2 Con 1 451 51 0 1 stage_two_a
6 ori  FR2 Con 1 506 52 0 1 stage_two_a
6 fill EC1 Con 1 553 53 0 1 stage_two_a
6 ori  ER2 Inc 1 633 54 0 1 stage_two_a
6 fill FR1 Con 1 557 55 0 1 stage_two_a
6 fill EC1 Con 1 523 56 0 1 stage_two_a
6 ori  FC2 Inc 1 667 57 0 1 stage_two_a
6 ori  FR2 Con 1 552 58 0 1 stage_two_a
6 ori  ER2 Inc 1 679 59 0 1 stage_two_a
6 ori  FC2 Inc 2 483 59 0 1 stage_two_a
6 fill ER1 Inc 1 690 60 0 1 stage_two_a
6 ori  FR2 Con 1 554 61 0 1 stage_two_a
6 fill EC1 Con 1 586 62 0 1 stage_two_a
6 fill FR1 Con 1 799 63 0 1 stage_two_a
6 fill FC1 Inc 1 717 64 0 1 stage_two_a
6 ori  EC2 Con 1 540 65 0 1 stage_two_a
6 fill ER1 Inc 1 694 66 0 1 stage_two_a
6 fill FC1 Inc 1 486 67 0 1 stage_two_a
6 fill EC1 Con 1 553 68 0 1 stage_two_a
6 ori  FC2 Inc 1 700 69 0 1 stage_two_a
6 ori  FR2 Con 1 580 70 0 1 stage_two_a
6 fill FR1 Con 1 658 71 0 1 stage_two_a
6 fill FC1 Inc 1 576 72 0 1 stage_two_a
6 fill EC1 Con 1 613 73 0 1 stage_two_a
6 fill FR1 Con 1 455 74 0 1 stage_two_a
6 ori  EC2 Con 1 564 75 0 1 stage_two_a
6 ori  ER2 Inc 1 623 76 0 1 stage_two_a
6 fill ER1 Inc 1 667 77 0 1 stage_two_a
6 ori  FR2 Con 1 491 78 0 1 stage_two_a
6 ori  ER2 Inc 1 650 79 0 1 stage_two_a
6 ori  FC2 Inc 1 644 80 0 1 stage_two_a
6 ori  EC2 Con 1 509 81 0 1 stage_two_a
6 ori  FC2 Inc 1 693 82 0 1 stage_two_a
6 fill FR1 Con 1 572 83 0 1 stage_two_a
6 fill ER1 Inc 1 707 84 0 1 stage_two_a
6 ori  ER2 Inc 1 629 85 0 1 stage_two_a
6 fill EC1 Con 1 459 86 0 1 stage_two_a
6 fill ER1 Inc 1 446 87 0 1 stage_two_a
6 ori  EC2 Con 1 449 88 0 1 stage_two_a
6 fill FC1 Inc 1 502 89 0 1 stage_two_a
6 fill ER1 Inc 1 444 90 0 1 stage_two_a
6 ori  FR2 Con 1 500 91 0 1 stage_two_a
6 ori  ER2 Inc 1 674 92 0 1 stage_two_a
6 ori  FC2 Inc 1 653 93 0 1 stage_two_a
6 fill FC1 Inc 1 568 94 0 1 stage_two_a
6 ori  EC2 Con 1 506 95 0 1 stage_two_a
6 fill EC1 Con 1 580 96 0 1 stage_two_a
7 fill FC1 Inc 1 601 1 0 0 stage_two_b
7 fill FR1 Con 1 626 2 0 1 stage_two_b
7 ori  FC2 Inc 1 632 3 0 1 stage_two_b
7 fill FC1 Inc 1 577 4 0 1 stage_two_b
7 ori  ER2 Inc 1 675 5 0 1 stage_two_b
7 fill ER1 Inc 1 562 6 0 1 stage_two_b
7 ori  FR2 Con 1 555 7 0 1 stage_two_b
7 ori  ER2 Inc 1 663 8 0 1 stage_two_b
7 ori  FR2 Con 1 586 9 0 1 stage_two_b
7 fill EC1 Con 1 586 10 0 1 stage_two_b
7 fill FC1 Inc 1 543 11 0 1 stage_two_b
7 fill FR1 Con 1 537 12 0 1 stage_two_b
7 ori  FC2 Inc 1 582 13 0 1 stage_two_b
7 fill FC1 Inc 1 606 14 0 1 stage_two_b
7 ori  FR2 Con 1 457 15 0 1 stage_two_b
7 ori  FC2 Inc 2 410 15 0 1 stage_two_b
7 ori  FR2 Con 1 705 16 0 1 stage_two_b
7 fill FR1 Con 1 536 17 0 1 stage_two_b
7 fill ER1 Inc 1 600 18 0 1 stage_two_b
7 ori  EC2 Con 1 543 19 0 1 stage_two_b
7 fill FR1 Con 1 593 20 0 1 stage_two_b
7 ori  FC2 Inc 1 629 21 0 1 stage_two_b
7 fill ER1 Inc 1 565 22 0 1 stage_two_b
7 ori  ER2 Inc 1 598 23 0 1 stage_two_b
7 ori  FC2 Inc 1 858 24 0 1 stage_two_b
7 fill FC1 Inc 1 561 25 0 1 stage_two_b
7 ori  FR2 Con 1 549 26 0 1 stage_two_b
7 ori  FC2 Inc 1 587 27 0 1 stage_two_b
7 fill EC1 Con 1 767 28 0 1 stage_two_b
7 fill FR1 Con 1 540 29 0 1 stage_two_b
7 ori  ER2 Inc 1 663 30 0 1 stage_two_b
7 fill FC1 Inc 1 488 31 0 1 stage_two_b
7 fill ER1 Inc 1 510 32 0 1 stage_two_b
7 ori  FR2 Con 1 591 33 0 1 stage_two_b
7 fill EC1 Con 1 536 34 0 1 stage_two_b
7 ori  ER2 Inc 1 575 35 0 1 stage_two_b
7 ori  EC2 Con 1 446 36 0 1 stage_two_b
7 fill FR1 Con 1 491 37 0 1 stage_two_b
7 ori  FR2 Con 1 485 38 0 1 stage_two_b
7 fill FC1 Inc 1 444 39 0 1 stage_two_b
7 ori  EC2 Con 1 489 40 0 1 stage_two_b
7 fill FR1 Con 1 551 41 0 1 stage_two_b
7 ori  ER2 Inc 1 745 42 0 1 stage_two_b
7 ori  EC2 Con 1 522 43 0 1 stage_two_b
7 ori  FC2 Inc 2 457 43 0 1 stage_two_b
7 ori  FR2 Con 1 601 44 0 1 stage_two_b
7 ori  ER2 Inc 1 613 45 0 1 stage_two_b
7 ori  FR2 Con 1 570 46 0 1 stage_two_b
7 ori  EC2 Con 1 605 47 0 1 stage_two_b
7 fill ER1 Inc 1 554 48 0 1 stage_two_b
7 ori  FR2 Con 1 518 49 0 1 stage_two_b
7 ori  ER2 Inc 1 620 50 0 1 stage_two_b
7 fill FC1 Inc 1 977 51 0 1 stage_two_b
7 fill EC1 Con 1 560 52 0 1 stage_two_b
7 ori  FC2 Inc 1 643 53 0 1 stage_two_b
7 ori  ER2 Inc 1 605 54 0 1 stage_two_b
7 ori  FC2 Inc 1 820 55 0 1 stage_two_b
7 fill FR1 Con 1 550 56 0 1 stage_two_b
7 fill FC1 Inc 1 895 57 0 1 stage_two_b
7 fill EC1 Con 1 529 58 0 1 stage_two_b
7 fill FR1 Con 1 510 59 0 1 stage_two_b
7 fill EC1 Con 1 546 60 0 1 stage_two_b
7 fill ER1 Inc 1 559 61 0 1 stage_two_b
7 ori  EC2 Con 1 861 62 0 1 stage_two_b
7 ori  FC2 Inc 1 606 63 0 1 stage_two_b
7 fill FC1 Inc 1 732 64 0 1 stage_two_b
7 ori  FR2 Con 1 449 65 0 1 stage_two_b
7 ori  FC2 Inc 1 592 66 0 1 stage_two_b
7 ori  ER2 Inc 2 591 66 0 1 stage_two_b
7 ori  EC2 Con 1 666 67 0 1 stage_two_b
7 fill ER1 Inc 1 494 68 0 1 stage_two_b
7 ori  FR2 Con 1 526 69 0 1 stage_two_b
7 ori  FC2 Inc 1 590 70 0 1 stage_two_b
7 fill FC1 Inc 1 558 71 0 1 stage_two_b
7 fill ER1 Inc 1 547 72 0 1 stage_two_b
7 ori  ER2 Inc 1 576 73 0 1 stage_two_b
7 fill FC1 Inc 1 480 74 0 1 stage_two_b
7 ori  EC2 Con 1 546 75 0 1 stage_two_b
7 fill EC1 Con 1 481 76 0 1 stage_two_b
7 fill FC1 Inc 1 540 77 0 1 stage_two_b
7 fill FR1 Con 1 464 78 0 1 stage_two_b
7 ori  FR2 Con 1 537 79 0 1 stage_two_b
7 fill FC1 Inc 1 556 80 0 1 stage_two_b
7 fill ER1 Inc 1 576 81 0 1 stage_two_b
7 fill FC1 Inc 1 599 82 0 1 stage_two_b
7 fill FR1 Con 1 510 83 0 1 stage_two_b
7 ori  EC2 Con 1 569 84 0 1 stage_two_b
7 fill EC1 Con 1 579 85 0 1 stage_two_b
7 fill FC1 Inc 1 602 86 0 1 stage_two_b
7 ori  FR2 Con 1 609 87 0 1 stage_two_b
7 fill ER1 Inc 1 617 88 0 1 stage_two_b
7 fill FR1 Con 1 557 89 0 1 stage_two_b
7 ori  EC2 Con 1 556 90 0 1 stage_two_b
7 fill EC1 Con 1 712 91 0 1 stage_two_b
7 ori  FR2 Con 1 545 92 0 1 stage_two_b
7 ori  EC2 Con 1 510 93 0 1 stage_two_b
7 fill FC1 Inc 1 544 94 0 1 stage_two_b
7 fill FR1 Con 1 639 95 0 1 stage_two_b
7 ori  FC2 Inc 1 605 96 0 1 stage_two_b
7 fill FC1 Inc 1 583 97 0 1 stage_two_b
9 fill FR1 Con 3 2500 0 0 0 stage_three_a
9 fill FC1 Inc 1 606 1 0 0 stage_three_a
9 ori  ER2 Inc 2 613 1 0 1 stage_three_a
9 ori  FC2 Inc 1 1467 2 0 1 stage_three_a
9 fill FR1 Con 1 913 3 0 1 stage_three_a
9 ori  ER2 Inc 1 1222 4 0 1 stage_three_a
9 fill ER1 Inc 1 1493 5 0 1 stage_three_a
9 fill EC1 Con 1 906 6 0 1 stage_three_a
9 fill FR1 Con 1 901 7 0 1 stage_three_a
9 fill FC1 Inc 1 596 8 0 1 stage_three_a
9 ori  FR2 Con 1 993 9 0 1 stage_three_a
9 ori  ER2 Inc 1 920 10 0 1 stage_three_a
9 fill FR1 Con 1 1087 11 0 1 stage_three_a
9 ori  FR2 Con 1 1296 12 0 1 stage_three_a
9 ori  FC2 Inc 1 595 13 0 1 stage_three_a
9 fill FC1 Inc 1 884 14 0 1 stage_three_a
9 ori  FR2 Con 1 1279 15 0 1 stage_three_a
9 fill FR1 Con 1 2019 16 0 1 stage_three_a
9 fill ER1 Inc 1 928 17 0 1 stage_three_a
9 ori  FC2 Inc 1 1047 18 0 1 stage_three_a
9 fill FR1 Con 1 1708 19 0 1 stage_three_a
9 ori  FR2 Con 1 741 20 0 1 stage_three_a
9 ori  FC2 Inc 1 858 21 0 1 stage_three_a
9 ori  EC2 Con 1 908 22 0 1 stage_three_a
9 fill EC1 Con 1 1276 23 0 1 stage_three_a
9 ori  FC2 Inc 1 968 24 0 1 stage_three_a
9 ori  ER2 Inc 1 730 25 0 1 stage_three_a
9 fill FC1 Inc 1 861 26 0 1 stage_three_a
9 fill EC1 Con 1 1588 27 0 1 stage_three_a
9 fill ER1 Inc 1 573 28 0 1 stage_three_a
9 fill FR1 Con 1 575 29 0 1 stage_three_a
9 ori  FC2 Inc 1 1200 30 0 1 stage_three_a
9 ori  ER2 Inc 2 893 30 0 1 stage_three_a
9 ori  FC2 Inc 1 955 31 0 1 stage_three_a
9 fill EC1 Con 1 894 32 0 1 stage_three_a
9 ori  FR2 Con 1 792 33 0 1 stage_three_a
9 ori  FC2 Inc 1 613 34 0 1 stage_three_a
9 ori  ER2 Inc 1 917 35 0 1 stage_three_a
9 fill FC1 Inc 1 1023 36 0 1 stage_three_a
9 ori  EC2 Con 1 1280 37 0 1 stage_three_a
9 ori  ER2 Inc 1 759 38 0 1 stage_three_a
9 ori  FC2 Inc 1 666 39 0 1 stage_three_a
9 ori  FR2 Con 1 735 40 0 1 stage_three_a
9 ori  EC2 Con 1 720 41 0 1 stage_three_a
9 ori  ER2 Inc 1 586 42 0 1 stage_three_a
9 fill ER1 Inc 1 855 43 0 1 stage_three_a
9 fill EC1 Con 1 756 44 0 1 stage_three_a
9 fill FC1 Inc 1 598 45 0 1 stage_three_a
9 fill FR1 Con 1 647 46 0 1 stage_three_a
9 fill ER1 Inc 1 618 47 0 1 stage_three_a
9 fill FR1 Con 1 503 48 0 1 stage_three_a
9 ori  FR2 Con 1 908 49 0 1 stage_three_a
9 ori  EC2 Con 1 593 50 0 1 stage_three_a
9 ori  ER2 Inc 1 668 51 0 1 stage_three_a
9 fill EC1 Con 1 1036 52 0 1 stage_three_a
9 fill FC1 Inc 1 488 53 0 1 stage_three_a
9 fill FR1 Con 1 595 54 0 1 stage_three_a
9 ori  FC2 Inc 1 662 55 0 1 stage_three_a
9 ori  ER2 Inc 1 526 56 0 1 stage_three_a
9 ori  FC2 Inc 1 488 57 0 1 stage_three_a
9 ori  ER2 Inc 1 565 58 0 1 stage_three_a
9 fill EC1 Con 1 814 59 0 1 stage_three_a
9 fill FC1 Inc 1 598 60 0 1 stage_three_a
9 fill ER1 Inc 1 616 61 0 1 stage_three_a
9 ori  FR2 Con 1 1373 62 0 1 stage_three_a
9 fill FC1 Inc 1 1346 63 0 1 stage_three_a
9 ori  FC2 Inc 1 1162 64 0 1 stage_three_a
9 fill FR1 Con 1 1088 65 0 1 stage_three_a
9 fill FC1 Inc 1 1396 66 0 1 stage_three_a
9 fill ER1 Inc 1 1426 67 0 1 stage_three_a
9 fill FR1 Con 1 718 68 0 1 stage_three_a
9 ori  FR2 Con 2 1101 68 0 1 stage_three_a
9 ori  EC2 Con 1 866 69 0 1 stage_three_a
9 fill ER1 Inc 1 1121 70 0 1 stage_three_a
9 ori  FC2 Inc 1 1025 71 0 1 stage_three_a
9 ori  ER2 Inc 1 597 72 0 1 stage_three_a
9 ori  FC2 Inc 1 588 73 0 1 stage_three_a
9 ori  ER2 Inc 1 502 74 0 1 stage_three_a
9 ori  EC2 Con 1 564 75 0 1 stage_three_a
9 fill FC1 Inc 1 861 76 0 1 stage_three_a
9 fill ER1 Inc 1 889 77 0 1 stage_three_a
9 fill FR1 Con 1 555 78 0 1 stage_three_a
9 fill EC1 Con 1 1376 79 0 1 stage_three_a
9 fill ER1 Inc 1 749 80 0 1 stage_three_a
9 ori  FR2 Con 1 924 81 0 1 stage_three_a
9 ori  ER2 Inc 1 649 82 0 1 stage_three_a
9 ori  EC2 Con 1 544 83 0 1 stage_three_a
9 ori  FR2 Con 1 650 84 0 1 stage_three_a
9 fill FC1 Inc 1 916 85 0 1 stage_three_a
9 fill EC1 Con 1 1027 86 0 1 stage_three_a
9 fill FR1 Con 1 654 87 0 1 stage_three_a
9 fill FC1 Inc 1 546 88 0 1 stage_three_a
9 fill ER1 Inc 1 556 89 0 1 stage_three_a
9 fill EC1 Con 1 442 90 0 1 stage_three_a
9 fill ER1 Inc 1 425 91 0 1 stage_three_a
9 fill FR1 Con 1 436 92 0 1 stage_three_a
9 ori  FC2 Inc 1 837 93 0 1 stage_three_a
9 ori  ER2 Inc 1 565 94 0 1 stage_three_a
9 ori  FR2 Con 1 729 95 0 1 stage_three_a
9 ori  FC2 Inc 1 485 96 0 1 stage_three_a
10 ori  EC2 Con 1 2097 1 0 0 stage_three_b
10 ori  FR2 Con 1 1122 2 0 1 stage_three_b
10 fill EC1 Con 1 792 3 0 1 stage_three_b
10 ori  EC2 Con 1 1023 4 0 1 stage_three_b
10 fill FR1 Con 1 883 5 0 1 stage_three_b
10 ori  FC2 Inc 1 931 6 0 1 stage_three_b
10 fill EC1 Con 1 776 7 0 1 stage_three_b
10 fill ER1 Inc 1 752 8 0 1 stage_three_b
10 fill EC1 Con 1 426 9 0 1 stage_three_b
10 ori  ER2 Inc 1 883 10 0 1 stage_three_b
10 ori  FR2 Con 1 693 11 0 1 stage_three_b
10 fill FC1 Inc 1 859 12 0 1 stage_three_b
10 ori  ER2 Inc 1 1389 13 0 1 stage_three_b
10 fill FR1 Con 1 806 14 0 1 stage_three_b
10 ori  FC2 Inc 1 1276 15 0 1 stage_three_b
10 fill FC1 Inc 1 1391 16 0 1 stage_three_b
10 ori  ER2 Inc 1 1029 17 0 1 stage_three_b
10 fill ER1 Inc 1 836 18 0 1 stage_three_b
10 ori  FR2 Con 1 1184 19 0 1 stage_three_b
10 ori  FC2 Inc 1 611 20 0 1 stage_three_b
10 fill FC1 Inc 1 1767 21 0 1 stage_three_b
10 fill ER1 Inc 1 916 22 0 1 stage_three_b
10 fill FC1 Inc 1 944 23 0 1 stage_three_b
10 fill FR1 Con 1 824 24 0 1 stage_three_b
10 ori  FR2 Con 1 1082 25 0 1 stage_three_b
10 ori  EC2 Con 1 546 26 0 1 stage_three_b
10 fill EC1 Con 1 1369 27 0 1 stage_three_b
10 ori  ER2 Inc 1 986 28 0 1 stage_three_b
10 ori  FR2 Con 1 806 29 0 1 stage_three_b
10 ori  EC2 Con 1 891 30 0 1 stage_three_b
10 ori  FR2 Con 1 571 31 0 1 stage_three_b
10 fill FC1 Inc 1 874 32 0 1 stage_three_b
10 fill FR1 Con 1 792 33 0 1 stage_three_b
10 fill ER1 Inc 1 634 34 0 1 stage_three_b
10 fill EC1 Con 1 502 35 0 1 stage_three_b
10 fill ER1 Inc 1 390 36 0 1 stage_three_b
10 ori  EC2 Con 1 1003 37 0 1 stage_three_b
10 ori  ER2 Inc 1 702 38 0 1 stage_three_b
10 ori  FR2 Con 1 615 39 0 1 stage_three_b
10 ori  FC2 Inc 1 549 40 0 1 stage_three_b
10 ori  ER2 Inc 1 564 41 0 1 stage_three_b
10 ori  FR2 Con 1 430 42 0 1 stage_three_b
10 fill FR1 Con 1 729 43 0 1 stage_three_b
10 ori  FC2 Inc 1 755 44 0 1 stage_three_b
10 fill ER1 Inc 1 990 45 0 1 stage_three_b
10 fill FC1 Inc 1 815 46 0 1 stage_three_b
10 fill EC1 Con 1 572 47 0 1 stage_three_b
10 ori  FR2 Con 1 1125 48 0 1 stage_three_b
10 fill FR1 Con 1 1199 49 0 1 stage_three_b
10 ori  EC2 Con 1 924 50 0 1 stage_three_b
10 ori  ER2 Inc 1 633 51 0 1 stage_three_b
10 ori  FC2 Inc 1 741 52 0 1 stage_three_b
10 fill EC1 Con 1 816 53 0 1 stage_three_b
10 fill FC1 Inc 1 753 54 0 1 stage_three_b
10 fill ER1 Inc 1 841 55 0 1 stage_three_b
10 ori  ER2 Inc 1 912 56 0 1 stage_three_b
10 ori  FR2 Con 2 875 56 0 1 stage_three_b
10 fill FC1 Inc 1 1092 57 0 1 stage_three_b
10 fill ER1 Inc 1 1036 58 0 1 stage_three_b
10 fill FC1 Inc 1 628 59 0 1 stage_three_b
10 fill FR1 Con 1 608 60 0 1 stage_three_b
10 fill EC1 Con 1 495 61 0 1 stage_three_b
10 ori  ER2 Inc 1 1553 62 0 1 stage_three_b
10 fill ER1 Inc 1 1114 63 0 1 stage_three_b
10 fill FR1 Con 1 894 64 0 1 stage_three_b
10 ori  FR2 Con 1 1069 65 0 1 stage_three_b
10 ori  ER2 Inc 1 926 66 0 1 stage_three_b
10 fill EC1 Con 1 1182 67 0 1 stage_three_b
10 fill ER1 Inc 1 580 68 0 1 stage_three_b
10 fill EC1 Con 1 500 69 0 1 stage_three_b
10 fill FR1 Con 1 517 70 0 1 stage_three_b
10 fill FC1 Inc 1 670 71 0 1 stage_three_b
10 ori  FR2 Con 1 995 72 0 1 stage_three_b
10 ori  ER2 Inc 1 736 73 0 1 stage_three_b
10 ori  FC2 Inc 1 665 74 0 1 stage_three_b
10 ori  FR2 Con 2 425 74 0 1 stage_three_b
10 ori  FC2 Inc 2 1599 74 0 1 stage_three_b
10 fill EC1 Con 1 1659 75 0 1 stage_three_b
10 ori  ER2 Inc 1 793 76 0 1 stage_three_b
10 ori  FR2 Con 1 749 77 0 1 stage_three_b
10 ori  EC2 Con 1 595 78 0 1 stage_three_b
10 fill FC1 Inc 1 1026 79 0 1 stage_three_b
10 ori  ER2 Inc 1 1002 80 0 1 stage_three_b
10 ori  FR2 Con 1 507 81 0 1 stage_three_b
10 ori  FC2 Inc 1 465 82 0 1 stage_three_b
10 fill ER1 Inc 1 775 83 0 1 stage_three_b
10 fill EC1 Con 1 578 84 0 1 stage_three_b
10 fill FR1 Con 1 503 85 0 1 stage_three_b
10 ori  EC2 Con 1 883 86 0 1 stage_three_b
10 ori  FR2 Con 1 541 87 0 1 stage_three_b
10 ori  ER2 Inc 1 616 88 0 1 stage_three_b
10 fill EC1 Con 1 852 89 0 1 stage_three_b
10 ori  FR2 Con 1 609 90 0 1 stage_three_b
10 fill ER1 Inc 1 847 91 0 1 stage_three_b
10 fill FR1 Con 1 843 92 0 1 stage_three_b
10 fill ER1 Inc 1 738 93 0 1 stage_three_b
10 fill FC1 Inc 1 790 94 0 1 stage_three_b
10 fill FR1 Con 1 647 95 0 1 stage_three_b
10 ori  ER2 Inc 1 937 96 0 1 stage_three_b
10 ori  EC2 Con 1 759 97 0 1 stage_three_b
