# Supplementary material for: Target-Response Associations Can Produce Response-Congruency Effects Without Task-Switching Costs
Source: Front Psychol. 2019 Feb 11;10:40. doi: 10.3389/fpsyg.2019.00040 (PMC6378947; doi:10.3389/fpsyg.2019.00040)
Supplement: DATA SHEET S1 — Dataset in Experiment 1 and 2. [file Data_Sheet_1.ZIP › Data/Exp2/subject16.txt]

2 ori  EC2 Con 3 2500 0 0 0 practice
2 fill FR1 Con 1 2193 1 0 0 practice
2 ori  FR2 Con 2 1998 1 0 1 practice
2 fill FC1 Inc 1 1628 2 0 1 practice
2 fill EC1 Con 1 2255 3 0 1 practice
2 ori  ER2 Inc 1 1578 4 0 1 practice
2 fill ER1 Inc 1 1636 5 0 1 practice
2 fill FC1 Inc 1 1270 6 0 1 practice
2 ori  FC2 Inc 1 1422 7 0 1 practice
2 fill EC1 Con 1 1531 8 0 1 practice
2 ori  EC2 Con 1 1156 9 0 1 practice
2 ori  FC2 Inc 1 1819 10 0 1 practice
2 ori  ER2 Inc 1 1036 11 0 1 practice
2 fill ER1 Inc 1 1721 12 0 1 practice
2 ori  FR2 Con 1 2465 13 0 1 practice
2 fill FR1 Con 1 1332 14 0 1 practice
2 fill FC1 Inc 1 1270 15 0 1 practice
2 ori  EC2 Con 1 1448 16 0 1 practice
2 fill ER1 Inc 1 1610 17 0 1 practice
2 fill FR1 Con 1 1461 18 0 1 practice
2 ori  ER2 Inc 1 1133 19 0 1 practice
2 ori  FR2 Con 1 2266 20 0 1 practice
2 fill EC1 Con 1 1306 21 0 1 practice
2 fill ER1 Inc 1 1288 22 0 1 practice
2 fill FR1 Con 1 1061 23 0 1 practice
2 ori  FC2 Inc 1 1886 24 0 1 practice
2 ori  FR2 Con 1 1169 25 0 1 practice
2 ori  ER2 Inc 1 1697 26 0 1 practice
2 ori  FC2 Inc 1 1709 27 0 1 practice
2 fill FC1 Inc 1 1264 28 0 1 practice
2 ori  EC2 Con 1 2012 29 0 1 practice
2 fill EC1 Con 1 2025 30 0 1 practice
3 fill FC1 Inc 1 1563 1 0 0 stage_one_a
3 ori  FR2 Con 1 2513 2 0 1 stage_one_a
3 ori  EC2 Con 1 1419 3 0 1 stage_one_a
3 fill EC1 Con 1 1097 4 0 1 stage_one_a
3 fill ER1 Inc 1 1719 5 0 1 stage_one_a
3 ori  FR2 Con 1 1147 6 0 1 stage_one_a
3 fill EC1 Con 1 2343 7 0 1 stage_one_a
3 fill ER1 Inc 1 1373 8 0 1 stage_one_a
3 ori  ER2 Inc 1 1686 9 0 1 stage_one_a
3 fill FC1 Inc 2 1450 9 0 1 stage_one_a
3 ori  FC2 Inc 1 1693 10 0 1 stage_one_a
3 fill EC1 Con 1 1819 11 0 1 stage_one_a
3 ori  EC2 Con 1 1562 12 0 1 stage_one_a
3 fill ER1 Inc 1 1393 13 0 1 stage_one_a
3 ori  FC2 Inc 1 1649 14 0 1 stage_one_a
3 fill EC1 Con 1 1860 15 0 1 stage_one_a
3 fill ER1 Inc 1 1540 16 0 1 stage_one_a
3 ori  ER2 Inc 1 1671 17 0 1 stage_one_a
3 fill EC1 Con 1 1212 18 0 1 stage_one_a
3 fill FC1 Inc 1 2135 19 0 1 stage_one_a
3 fill FR1 Con 1 1182 20 0 1 stage_one_a
3 fill ER1 Inc 1 1255 21 0 1 stage_one_a
3 ori  FR2 Con 1 1571 22 0 1 stage_one_a
3 fill EC1 Con 1 1321 23 0 1 stage_one_a
3 ori  EC2 Con 1 1461 24 0 1 stage_one_a
3 ori  ER2 Inc 1 1008 25 0 1 stage_one_a
3 ori  EC2 Con 1 1178 26 0 1 stage_one_a
3 fill FC1 Inc 1 1244 27 0 1 stage_one_a
3 fill EC1 Con 2 1257 27 0 1 stage_one_a
3 fill FC1 Inc 1 1303 28 0 1 stage_one_a
3 ori  FR2 Con 1 1035 29 0 1 stage_one_a
3 ori  EC2 Con 1 1085 30 0 1 stage_one_a
3 ori  FR2 Con 1 964 31 0 1 stage_one_a
3 ori  FC2 Inc 1 1328 32 0 1 stage_one_a
3 ori  FR2 Con 1 1119 33 0 1 stage_one_a
3 ori  ER2 Inc 1 1421 34 0 1 stage_one_a
3 fill ER1 Inc 2 1404 34 0 1 stage_one_a
3 fill FC1 Inc 1 2178 35 0 1 stage_one_a
3 fill ER1 Inc 1 773 36 0 1 stage_one_a
3 fill FR1 Con 1 636 37 0 1 stage_one_a
3 fill EC1 Con 1 790 38 0 1 stage_one_a
3 fill FR1 Con 1 621 39 0 1 stage_one_a
3 fill ER1 Inc 1 691 40 0 1 stage_one_a
3 ori  FC2 Inc 1 1858 41 0 1 stage_one_a
3 ori  FR2 Con 1 610 42 0 1 stage_one_a
3 fill FR1 Con 1 596 43 0 1 stage_one_a
3 fill ER1 Inc 1 668 44 0 1 stage_one_a
3 ori  ER2 Inc 1 1865 45 0 1 stage_one_a
3 fill FR1 Con 1 428 46 0 1 stage_one_a
3 fill FC1 Inc 1 832 47 0 1 stage_one_a
3 fill ER1 Inc 1 770 48 0 1 stage_one_a
3 ori  EC2 Con 1 1945 49 0 1 stage_one_a
3 ori  ER2 Inc 1 646 50 0 1 stage_one_a
3 fill EC1 Con 1 919 51 0 1 stage_one_a
3 fill FR1 Con 1 505 52 0 1 stage_one_a
3 ori  EC2 Con 1 1502 53 0 1 stage_one_a
3 fill EC1 Con 1 618 54 0 1 stage_one_a
3 ori  ER2 Inc 1 591 55 0 1 stage_one_a
3 ori  FR2 Con 1 831 56 0 1 stage_one_a
3 ori  EC2 Con 1 835 57 0 1 stage_one_a
3 fill FR1 Con 1 551 58 0 1 stage_one_a
3 ori  ER2 Inc 3 2500 58 0 1 stage_one_a
3 ori  EC2 Con 1 1071 59 0 1 stage_one_a
3 ori  FC2 Inc 1 1139 60 0 1 stage_one_a
3 ori  EC2 Con 1 712 61 0 1 stage_one_a
3 ori  FC2 Inc 1 865 62 0 1 stage_one_a
3 fill EC1 Con 1 1385 63 0 1 stage_one_a
3 ori  EC2 Con 1 763 64 0 1 stage_one_a
3 ori  FC2 Inc 1 1062 65 0 1 stage_one_a
3 ori  ER2 Inc 1 691 66 0 1 stage_one_a
3 ori  FC2 Inc 1 600 67 0 1 stage_one_a
3 fill FR1 Con 1 625 68 0 1 stage_one_a
3 ori  EC2 Con 1 653 69 0 1 stage_one_a
3 ori  FR2 Con 1 673 70 0 1 stage_one_a
3 fill FC1 Inc 1 614 71 0 1 stage_one_a
3 fill ER1 Inc 1 657 72 0 1 stage_one_a
3 fill FR1 Con 1 614 73 0 1 stage_one_a
3 ori  FC2 Inc 1 672 74 0 1 stage_one_a
3 fill ER1 Inc 1 837 75 0 1 stage_one_a
3 ori  FR2 Con 1 599 76 0 1 stage_one_a
3 fill FC1 Inc 1 472 77 0 1 stage_one_a
3 ori  EC2 Con 1 598 78 0 1 stage_one_a
3 ori  FR2 Con 1 593 79 0 1 stage_one_a
3 fill FR1 Con 1 556 80 0 1 stage_one_a
3 fill EC1 Con 1 741 81 0 1 stage_one_a
3 fill FC1 Inc 1 756 82 0 1 stage_one_a
3 ori  ER2 Inc 1 563 83 0 1 stage_one_a
3 ori  FC2 Inc 1 896 84 0 1 stage_one_a
3 ori  FR2 Con 1 636 85 0 1 stage_one_a
3 fill ER1 Inc 1 654 86 0 1 stage_one_a
3 ori  FC2 Inc 1 1120 87 0 1 stage_one_a
3 fill EC1 Con 1 680 88 0 1 stage_one_a
3 ori  FR2 Con 1 567 89 0 1 stage_one_a
3 fill FR1 Con 1 616 90 0 1 stage_one_a
3 ori  ER2 Inc 1 1138 91 0 1 stage_one_a
3 fill EC1 Con 1 699 92 0 1 stage_one_a
3 ori  FR2 Con 1 552 93 0 1 stage_one_a
3 fill FR1 Con 1 502 94 0 1 stage_one_a
3 fill EC1 Con 1 631 95 0 1 stage_one_a
3 ori  ER2 Inc 1 820 96 0 1 stage_one_a
4 fill FC1 Inc 1 1237 1 0 0 stage_one_b
4 fill ER1 Inc 1 580 2 0 1 stage_one_b
4 fill FR1 Con 1 596 3 0 1 stage_one_b
4 ori  FR2 Con 1 706 4 0 1 stage_one_b
4 ori  FC2 Inc 1 783 5 0 1 stage_one_b
4 fill FC1 Inc 1 621 6 0 1 stage_one_b
4 fill EC1 Con 1 699 7 0 1 stage_one_b
4 fill FR1 Con 1 532 8 0 1 stage_one_b
4 fill ER1 Inc 1 571 9 0 1 stage_one_b
4 ori  FR2 Con 1 500 10 0 1 stage_one_b
4 fill EC1 Con 1 681 11 0 1 stage_one_b
4 fill FR1 Con 1 516 12 0 1 stage_one_b
4 fill ER1 Inc 1 573 13 0 1 stage_one_b
4 ori  FC2 Inc 2 663 13 0 1 stage_one_b
4 ori  FR2 Con 1 730 14 0 1 stage_one_b
4 ori  ER2 Inc 1 701 15 0 1 stage_one_b
4 ori  EC2 Con 1 698 16 0 1 stage_one_b
4 fill FC1 Inc 1 560 17 0 1 stage_one_b
4 ori  ER2 Inc 1 711 18 0 1 stage_one_b
4 fill ER1 Inc 1 622 19 0 1 stage_one_b
4 fill EC1 Con 1 720 20 0 1 stage_one_b
4 ori  EC2 Con 1 904 21 0 1 stage_one_b
4 ori  FR2 Con 1 469 22 0 1 stage_one_b
4 fill FR1 Con 1 549 23 0 1 stage_one_b
4 ori  ER2 Inc 1 1405 24 0 1 stage_one_b
4 ori  EC2 Con 1 1397 25 0 1 stage_one_b
4 fill ER1 Inc 1 500 26 0 1 stage_one_b
4 ori  ER2 Inc 1 722 27 0 1 stage_one_b
4 fill FR1 Con 1 643 28 0 1 stage_one_b
4 ori  FR2 Con 1 463 29 0 1 stage_one_b
4 ori  FC2 Inc 2 417 29 0 1 stage_one_b
4 fill ER1 Inc 1 1032 30 0 1 stage_one_b
4 ori  ER2 Inc 1 720 31 0 1 stage_one_b
4 fill FC1 Inc 1 675 32 0 1 stage_one_b
4 ori  FC2 Inc 1 809 33 0 1 stage_one_b
4 fill FR1 Con 1 551 34 0 1 stage_one_b
4 fill EC1 Con 1 657 35 0 1 stage_one_b
4 ori  FR2 Con 1 572 36 0 1 stage_one_b
4 fill FR1 Con 1 503 37 0 1 stage_one_b
4 fill EC1 Con 1 623 38 0 1 stage_one_b
4 ori  EC2 Con 1 689 39 0 1 stage_one_b
4 ori  FR2 Con 1 1760 40 0 1 stage_one_b
4 fill FR1 Con 1 638 41 0 1 stage_one_b
4 ori  EC2 Con 1 590 42 0 1 stage_one_b
4 ori  FR2 Con 1 819 43 0 1 stage_one_b
4 fill EC1 Con 1 1027 44 0 1 stage_one_b
4 ori  FC2 Inc 2 599 44 0 1 stage_one_b
4 fill FR1 Con 1 746 45 0 1 stage_one_b
4 ori  ER2 Inc 1 797 46 0 1 stage_one_b
4 fill FC1 Inc 1 1044 47 0 1 stage_one_b
4 ori  FC2 Inc 1 766 48 0 1 stage_one_b
4 fill ER1 Inc 1 565 49 0 1 stage_one_b
4 ori  FR2 Con 1 702 50 0 1 stage_one_b
4 ori  EC2 Con 1 715 51 0 1 stage_one_b
4 ori  ER2 Inc 2 773 51 0 1 stage_one_b
4 ori  FC2 Inc 1 780 52 0 1 stage_one_b
4 ori  FR2 Con 1 647 53 0 1 stage_one_b
4 fill EC1 Con 1 619 54 0 1 stage_one_b
4 ori  EC2 Con 1 605 55 0 1 stage_one_b
4 fill ER1 Inc 1 554 56 0 1 stage_one_b
4 ori  FR2 Con 1 578 57 0 1 stage_one_b
4 fill FR1 Con 1 574 58 0 1 stage_one_b
4 ori  ER2 Inc 2 751 58 0 1 stage_one_b
4 fill EC1 Con 1 846 59 0 1 stage_one_b
4 fill FR1 Con 1 514 60 0 1 stage_one_b
4 ori  EC2 Con 1 576 61 0 1 stage_one_b
4 fill FC1 Inc 1 630 62 0 1 stage_one_b
4 fill ER1 Inc 1 660 63 0 1 stage_one_b
4 ori  FR2 Con 1 809 64 0 1 stage_one_b
4 ori  EC2 Con 1 524 65 0 1 stage_one_b
4 fill FC1 Inc 1 677 66 0 1 stage_one_b
4 fill FR1 Con 1 600 67 0 1 stage_one_b
4 ori  FC2 Inc 1 1148 68 0 1 stage_one_b
4 fill EC1 Con 1 1267 69 0 1 stage_one_b
4 ori  FR2 Con 1 717 70 0 1 stage_one_b
4 ori  ER2 Inc 1 798 71 0 1 stage_one_b
4 ori  FC2 Inc 1 760 72 0 1 stage_one_b
4 fill FR1 Con 1 568 73 0 1 stage_one_b
4 fill EC1 Con 1 609 74 0 1 stage_one_b
4 fill ER1 Inc 1 713 75 0 1 stage_one_b
4 ori  FR2 Con 1 1196 76 0 1 stage_one_b
4 fill EC1 Con 1 668 77 0 1 stage_one_b
4 fill ER1 Inc 2 790 77 0 1 stage_one_b
4 ori  EC2 Con 1 699 78 0 1 stage_one_b
4 fill FC1 Inc 1 565 79 0 1 stage_one_b
4 fill EC1 Con 1 688 80 0 1 stage_one_b
4 ori  FR2 Con 1 671 81 0 1 stage_one_b
4 ori  ER2 Inc 1 763 82 0 1 stage_one_b
4 ori  EC2 Con 1 627 83 0 1 stage_one_b
4 fill FR1 Con 1 544 84 0 1 stage_one_b
4 fill ER1 Inc 1 610 85 0 1 stage_one_b
4 ori  FC2 Inc 1 834 86 0 1 stage_one_b
4 ori  EC2 Con 1 716 87 0 1 stage_one_b
4 fill FC1 Inc 1 635 88 0 1 stage_one_b
4 ori  FC2 Inc 1 671 89 0 1 stage_one_b
4 fill FR1 Con 1 569 90 0 1 stage_one_b
4 fill EC1 Con 1 637 91 0 1 stage_one_b
4 fill FR1 Con 1 728 92 0 1 stage_one_b
4 ori  FR2 Con 1 903 93 0 1 stage_one_b
4 ori  FC2 Inc 1 675 94 0 1 stage_one_b
6 ori  FR2 Con 1 1073 1 0 0 stage_two_a
6 fill FC1 Inc 1 829 2 0 1 stage_two_a
6 ori  ER2 Inc 1 1159 3 0 1 stage_two_a
6 fill FR1 Con 1 694 4 0 1 stage_two_a
6 fill FC1 Inc 1 722 5 0 1 stage_two_a
6 ori  FC2 Inc 1 882 6 0 1 stage_two_a
6 ori  EC2 Con 1 849 7 0 1 stage_two_a
6 fill FR1 Con 1 773 8 0 1 stage_two_a
6 fill ER1 Inc 1 924 9 0 1 stage_two_a
6 fill EC1 Con 1 666 10 0 1 stage_two_a
6 fill FC1 Inc 1 608 11 0 1 stage_two_a
6 fill ER1 Inc 1 729 12 0 1 stage_two_a
6 ori  FR2 Con 1 570 13 0 1 stage_two_a
6 ori  EC2 Con 1 1058 14 0 1 stage_two_a
6 fill FC1 Inc 1 740 15 0 1 stage_two_a
6 ori  FC2 Inc 1 974 16 0 1 stage_two_a
6 fill EC1 Con 1 2204 17 0 1 stage_two_a
6 fill ER1 Inc 1 684 18 0 1 stage_two_a
6 ori  FR2 Con 1 568 19 0 1 stage_two_a
6 ori  EC2 Con 1 589 20 0 1 stage_two_a
6 fill FC1 Inc 1 525 21 0 1 stage_two_a
6 fill FR1 Con 1 626 22 0 1 stage_two_a
6 ori  ER2 Inc 1 2122 23 0 1 stage_two_a
6 ori  EC2 Con 1 586 24 0 1 stage_two_a
6 fill EC1 Con 1 804 25 0 1 stage_two_a
6 ori  ER2 Inc 1 966 26 0 1 stage_two_a
6 ori  FR2 Con 1 566 27 0 1 stage_two_a
6 ori  FC2 Inc 1 661 28 0 1 stage_two_a
6 fill FC1 Inc 1 523 29 0 1 stage_two_a
6 fill ER1 Inc 1 755 30 0 1 stage_two_a
6 fill FR1 Con 1 524 31 0 1 stage_two_a
6 ori  ER2 Inc 1 771 32 0 1 stage_two_a
6 ori  FR2 Con 1 938 33 0 1 stage_two_a
6 ori  EC2 Con 1 586 34 0 1 stage_two_a
6 ori  ER2 Inc 2 587 34 0 1 stage_two_a
6 ori  FR2 Con 1 638 35 0 1 stage_two_a
6 fill ER1 Inc 1 721 36 0 1 stage_two_a
6 ori  ER2 Inc 2 537 36 0 1 stage_two_a
6 ori  FR2 Con 1 841 37 0 1 stage_two_a
6 ori  FC2 Inc 1 835 38 0 1 stage_two_a
6 ori  FR2 Con 1 654 39 0 1 stage_two_a
6 ori  ER2 Inc 1 804 40 0 1 stage_two_a
6 fill FR1 Con 1 557 41 0 1 stage_two_a
6 fill FC1 Inc 1 711 42 0 1 stage_two_a
6 fill ER1 Inc 1 618 43 0 1 stage_two_a
6 fill EC1 Con 1 664 44 0 1 stage_two_a
6 fill FC1 Inc 1 479 45 0 1 stage_two_a
6 fill EC1 Con 1 741 46 0 1 stage_two_a
6 fill FR1 Con 1 475 47 0 1 stage_two_a
6 fill EC1 Con 1 745 48 0 1 stage_two_a
6 ori  FC2 Inc 2 890 48 0 1 stage_two_a
6 ori  FR2 Con 1 840 49 0 1 stage_two_a
6 ori  FC2 Inc 1 755 50 0 1 stage_two_a
6 fill FC1 Inc 1 447 51 0 1 stage_two_a
6 ori  ER2 Inc 1 714 52 0 1 stage_two_a
6 ori  EC2 Con 1 1000 53 0 1 stage_two_a
6 ori  FR2 Con 1 612 54 0 1 stage_two_a
6 ori  FC2 Inc 1 603 55 0 1 stage_two_a
6 fill FR1 Con 1 574 56 0 1 stage_two_a
6 ori  ER2 Inc 1 742 57 0 1 stage_two_a
6 fill FC1 Inc 1 531 58 0 1 stage_two_a
6 ori  EC2 Con 1 780 59 0 1 stage_two_a
6 fill FR1 Con 1 663 60 0 1 stage_two_a
6 fill ER1 Inc 1 605 61 0 1 stage_two_a
6 fill FR1 Con 1 573 62 0 1 stage_two_a
6 fill FC1 Inc 1 1062 63 0 1 stage_two_a
6 fill ER1 Inc 1 548 64 0 1 stage_two_a
6 ori  ER2 Inc 1 831 65 0 1 stage_two_a
6 fill FC1 Inc 1 1125 66 0 1 stage_two_a
6 ori  FR2 Con 1 639 67 0 1 stage_two_a
6 ori  ER2 Inc 2 948 67 0 1 stage_two_a
6 ori  EC2 Con 1 719 68 0 1 stage_two_a
6 fill EC1 Con 1 638 69 0 1 stage_two_a
6 ori  ER2 Inc 1 602 70 0 1 stage_two_a
6 ori  FR2 Con 1 580 71 0 1 stage_two_a
6 fill ER1 Inc 1 558 72 0 1 stage_two_a
6 fill FR1 Con 1 1360 73 0 1 stage_two_a
6 ori  FC2 Inc 1 704 74 0 1 stage_two_a
6 fill EC1 Con 1 596 75 0 1 stage_two_a
6 ori  EC2 Con 1 600 76 0 1 stage_two_a
6 fill ER1 Inc 1 609 77 0 1 stage_two_a
6 fill FR1 Con 1 485 78 0 1 stage_two_a
6 ori  FR2 Con 1 1032 79 0 1 stage_two_a
6 ori  EC2 Con 1 532 80 0 1 stage_two_a
6 fill FC1 Inc 1 589 81 0 1 stage_two_a
6 ori  ER2 Inc 1 693 82 0 1 stage_two_a
6 fill ER1 Inc 1 510 83 0 1 stage_two_a
6 ori  FR2 Con 1 562 84 0 1 stage_two_a
6 fill FR1 Con 1 493 85 0 1 stage_two_a
6 ori  EC2 Con 1 724 86 0 1 stage_two_a
6 fill FC1 Inc 1 539 87 0 1 stage_two_a
6 fill FR1 Con 1 571 88 0 1 stage_two_a
6 fill EC1 Con 1 612 89 0 1 stage_two_a
6 ori  FR2 Con 1 680 90 0 1 stage_two_a
6 fill FC1 Inc 1 461 91 0 1 stage_two_a
6 ori  ER2 Inc 1 708 92 0 1 stage_two_a
6 fill EC1 Con 1 714 93 0 1 stage_two_a
6 ori  FC2 Inc 1 761 94 0 1 stage_two_a
6 ori  ER2 Inc 1 943 95 0 1 stage_two_a
6 fill FR1 Con 1 552 96 0 1 stage_two_a
7 ori  FC2 Inc 1 1185 1 0 0 stage_two_b
7 ori  EC2 Con 1 772 2 0 1 stage_two_b
7 fill FC1 Inc 1 705 3 0 1 stage_two_b
7 ori  ER2 Inc 1 725 4 0 1 stage_two_b
7 fill EC1 Con 1 659 5 0 1 stage_two_b
7 fill FC1 Inc 1 546 6 0 1 stage_two_b
7 ori  FR2 Con 1 532 7 0 1 stage_two_b
7 fill ER1 Inc 1 544 8 0 1 stage_two_b
7 ori  EC2 Con 1 546 9 0 1 stage_two_b
7 ori  FR2 Con 1 505 10 0 1 stage_two_b
7 ori  EC2 Con 1 556 11 0 1 stage_two_b
7 fill FR1 Con 1 464 12 0 1 stage_two_b
7 fill EC1 Con 1 549 13 0 1 stage_two_b
7 ori  FR2 Con 1 431 14 0 1 stage_two_b
7 ori  ER2 Inc 1 656 15 0 1 stage_two_b
7 fill ER1 Inc 1 454 16 0 1 stage_two_b
7 ori  FC2 Inc 2 459 16 0 1 stage_two_b
7 ori  ER2 Inc 1 786 17 0 1 stage_two_b
7 ori  FR2 Con 1 513 18 0 1 stage_two_b
7 ori  FC2 Inc 1 617 19 0 1 stage_two_b
7 fill EC1 Con 1 931 20 0 1 stage_two_b
7 fill FR1 Con 1 451 21 0 1 stage_two_b
7 ori  FR2 Con 1 397 22 0 1 stage_two_b
7 fill EC1 Con 1 522 23 0 1 stage_two_b
7 fill FC1 Inc 1 585 24 0 1 stage_two_b
7 ori  FC2 Inc 1 588 25 0 1 stage_two_b
7 fill EC1 Con 1 797 26 0 1 stage_two_b
7 ori  ER2 Inc 1 485 27 0 1 stage_two_b
7 fill FR1 Con 2 406 27 0 1 stage_two_b
7 fill EC1 Con 1 918 28 0 1 stage_two_b
7 fill ER1 Inc 1 733 29 0 1 stage_two_b
7 ori  FR2 Con 1 717 30 0 1 stage_two_b
7 ori  ER2 Inc 1 683 31 0 1 stage_two_b
7 ori  FC2 Inc 1 718 32 0 1 stage_two_b
7 fill FR1 Con 1 622 33 0 1 stage_two_b
7 ori  EC2 Con 1 698 34 0 1 stage_two_b
7 fill FC1 Inc 1 816 35 0 1 stage_two_b
7 fill EC1 Con 1 515 36 0 1 stage_two_b
7 ori  FC2 Inc 1 808 37 0 1 stage_two_b
7 fill FC1 Inc 1 522 38 0 1 stage_two_b
7 ori  ER2 Inc 1 656 39 0 1 stage_two_b
7 ori  FR2 Con 1 1062 40 0 1 stage_two_b
7 fill FR1 Con 1 428 41 0 1 stage_two_b
7 fill FC1 Inc 1 621 42 0 1 stage_two_b
7 ori  ER2 Inc 1 668 43 0 1 stage_two_b
7 ori  FR2 Con 1 698 44 0 1 stage_two_b
7 ori  EC2 Con 1 647 45 0 1 stage_two_b
7 ori  ER2 Inc 1 1333 46 0 1 stage_two_b
7 ori  FC2 Inc 1 679 47 0 1 stage_two_b
7 fill EC1 Con 1 831 48 0 1 stage_two_b
7 ori  ER2 Inc 1 661 49 0 1 stage_two_b
7 fill ER1 Inc 1 644 50 0 1 stage_two_b
7 fill FC1 Inc 1 626 51 0 1 stage_two_b
7 ori  FC2 Inc 1 1507 52 0 1 stage_two_b
7 ori  ER2 Inc 1 734 53 0 1 stage_two_b
7 ori  EC2 Con 1 582 54 0 1 stage_two_b
7 fill ER1 Inc 1 1097 55 0 1 stage_two_b
7 fill EC1 Con 1 544 56 0 1 stage_two_b
7 fill FR1 Con 1 606 57 0 1 stage_two_b
7 ori  ER2 Inc 1 722 58 0 1 stage_two_b
7 ori  FC2 Inc 1 641 59 0 1 stage_two_b
7 fill FC1 Inc 1 958 60 0 1 stage_two_b
7 fill FR1 Con 1 564 61 0 1 stage_two_b
7 fill EC1 Con 1 585 62 0 1 stage_two_b
7 ori  ER2 Inc 2 414 62 0 1 stage_two_b
7 fill ER1 Inc 1 1207 63 0 1 stage_two_b
7 ori  EC2 Con 1 1722 64 0 1 stage_two_b
7 fill EC1 Con 1 606 65 0 1 stage_two_b
7 fill FR1 Con 1 505 66 0 1 stage_two_b
7 ori  ER2 Inc 1 895 67 0 1 stage_two_b
7 fill ER1 Inc 1 663 68 0 1 stage_two_b
7 fill EC1 Con 1 468 69 0 1 stage_two_b
7 ori  FR2 Con 1 520 70 0 1 stage_two_b
7 fill ER1 Inc 1 621 71 0 1 stage_two_b
7 fill EC1 Con 1 587 72 0 1 stage_two_b
7 ori  EC2 Con 1 717 73 0 1 stage_two_b
7 ori  FC2 Inc 2 569 73 0 1 stage_two_b
7 ori  FR2 Con 1 757 74 0 1 stage_two_b
7 ori  ER2 Inc 1 1005 75 0 1 stage_two_b
7 ori  EC2 Con 1 580 76 0 1 stage_two_b
7 fill ER1 Inc 1 382 77 0 1 stage_two_b
7 ori  FC2 Inc 1 697 78 0 1 stage_two_b
7 fill FR1 Con 1 595 79 0 1 stage_two_b
7 ori  EC2 Con 1 658 80 0 1 stage_two_b
7 ori  ER2 Inc 1 748 81 0 1 stage_two_b
7 fill FC1 Inc 2 612 81 0 1 stage_two_b
7 ori  FR2 Con 1 694 82 0 1 stage_two_b
7 ori  FC2 Inc 1 653 83 0 1 stage_two_b
7 fill FR1 Con 1 539 84 0 1 stage_two_b
7 fill ER1 Inc 2 760 84 0 1 stage_two_b
7 fill FC1 Inc 1 721 85 0 1 stage_two_b
7 fill ER1 Inc 1 579 86 0 1 stage_two_b
7 fill EC1 Con 1 638 87 0 1 stage_two_b
7 fill ER1 Inc 1 633 88 0 1 stage_two_b
7 ori  ER2 Inc 1 803 89 0 1 stage_two_b
7 fill FC1 Inc 1 646 90 0 1 stage_two_b
7 fill ER1 Inc 1 571 91 0 1 stage_two_b
7 fill FR1 Con 1 531 92 0 1 stage_two_b
7 fill ER1 Inc 1 659 93 0 1 stage_two_b
7 ori  FR2 Con 1 519 94 0 1 stage_two_b
9 fill FC1 Inc 1 2388 1 0 0 stage_three_a
9 ori  EC2 Con 1 1614 2 0 1 stage_three_a
9 fill EC1 Con 3 2500 2 0 1 stage_three_a
9 ori  FC2 Inc 1 1391 3 0 1 stage_three_a
9 ori  ER2 Inc 1 1007 4 0 1 stage_three_a
9 ori  FR2 Con 1 1192 5 0 1 stage_three_a
9 ori  EC2 Con 1 1161 6 0 1 stage_three_a
9 ori  FC2 Inc 1 505 7 0 1 stage_three_a
9 ori  ER2 Inc 1 840 8 0 1 stage_three_a
9 ori  EC2 Con 1 675 9 0 1 stage_three_a
9 ori  FC2 Inc 2 750 9 0 1 stage_three_a
9 fill FC1 Inc 2 1708 9 0 1 stage_three_a
9 ori  EC2 Con 1 1163 10 0 1 stage_three_a
9 fill EC1 Con 1 1248 11 0 1 stage_three_a
9 fill FR1 Con 1 827 12 0 1 stage_three_a
9 fill FC1 Inc 1 989 13 0 1 stage_three_a
9 fill ER1 Inc 1 1050 14 0 1 stage_three_a
9 fill FC1 Inc 1 866 15 0 1 stage_three_a
9 ori  FR2 Con 1 1357 16 0 1 stage_three_a
9 fill ER1 Inc 1 1130 17 0 1 stage_three_a
9 ori  EC2 Con 2 1467 17 0 1 stage_three_a
9 ori  ER2 Inc 1 1512 18 0 1 stage_three_a
9 fill FR1 Con 1 1504 19 0 1 stage_three_a
9 fill EC1 Con 1 926 20 0 1 stage_three_a
9 fill FC1 Inc 1 1363 21 0 1 stage_three_a
9 fill EC1 Con 1 1010 22 0 1 stage_three_a
9 fill FC1 Inc 1 934 23 0 1 stage_three_a
9 fill ER1 Inc 1 987 24 0 1 stage_three_a
9 fill FC1 Inc 1 1257 25 0 1 stage_three_a
9 fill ER1 Inc 1 894 26 0 1 stage_three_a
9 fill FC1 Inc 1 820 27 0 1 stage_three_a
9 fill ER1 Inc 1 1119 28 0 1 stage_three_a
9 ori  FR2 Con 1 1659 29 0 1 stage_three_a
9 ori  FC2 Inc 1 1190 30 0 1 stage_three_a
9 fill FC1 Inc 1 1425 31 0 1 stage_three_a
9 ori  ER2 Inc 1 1498 32 0 1 stage_three_a
9 ori  EC2 Con 1 1061 33 0 1 stage_three_a
9 fill FR1 Con 1 1190 34 0 1 stage_three_a
9 ori  FR2 Con 1 1489 35 0 1 stage_three_a
9 fill EC1 Con 1 993 36 0 1 stage_three_a
9 ori  EC2 Con 1 1189 37 0 1 stage_three_a
9 ori  FR2 Con 1 1092 38 0 1 stage_three_a
9 ori  ER2 Inc 1 519 39 0 1 stage_three_a
9 ori  FR2 Con 1 598 40 0 1 stage_three_a
9 fill ER1 Inc 1 1378 41 0 1 stage_three_a
9 fill FC1 Inc 1 1009 42 0 1 stage_three_a
9 ori  ER2 Inc 1 1211 43 0 1 stage_three_a
9 ori  FC2 Inc 1 710 44 0 1 stage_three_a
9 fill FR1 Con 1 1619 45 0 1 stage_three_a
9 fill ER1 Inc 1 1404 46 0 1 stage_three_a
9 ori  EC2 Con 1 1067 47 0 1 stage_three_a
9 ori  FC2 Inc 1 1305 48 0 1 stage_three_a
9 ori  ER2 Inc 1 844 49 0 1 stage_three_a
9 fill EC1 Con 1 1073 50 0 1 stage_three_a
9 ori  FR2 Con 1 1814 51 0 1 stage_three_a
9 fill ER1 Inc 1 1096 52 0 1 stage_three_a
9 ori  FC2 Inc 1 1250 53 0 1 stage_three_a
9 fill EC1 Con 1 1182 54 0 1 stage_three_a
9 ori  FR2 Con 1 1212 55 0 1 stage_three_a
9 fill FR1 Con 2 1124 55 0 1 stage_three_a
9 ori  ER2 Inc 1 1967 56 0 1 stage_three_a
9 fill FC1 Inc 1 1892 57 0 1 stage_three_a
9 ori  FR2 Con 1 1233 58 0 1 stage_three_a
9 ori  ER2 Inc 1 1171 59 0 1 stage_three_a
9 fill EC1 Con 1 1237 60 0 1 stage_three_a
9 fill FC1 Inc 1 1278 61 0 1 stage_three_a
9 fill EC1 Con 1 1226 62 0 1 stage_three_a
9 fill FC1 Inc 1 538 63 0 1 stage_three_a
9 ori  FC2 Inc 1 1592 64 0 1 stage_three_a
9 ori  EC2 Con 1 956 65 0 1 stage_three_a
9 ori  FR2 Con 1 581 66 0 1 stage_three_a
9 fill EC1 Con 1 1431 67 0 1 stage_three_a
9 ori  EC2 Con 1 1587 68 0 1 stage_three_a
9 ori  FC2 Inc 1 1652 69 0 1 stage_three_a
9 fill FC1 Inc 1 1320 70 0 1 stage_three_a
9 fill FR1 Con 1 1334 71 0 1 stage_three_a
9 ori  EC2 Con 1 1562 72 0 1 stage_three_a
9 ori  FR2 Con 1 868 73 0 1 stage_three_a
9 fill EC1 Con 1 1140 74 0 1 stage_three_a
9 ori  FC2 Inc 1 1493 75 0 1 stage_three_a
9 ori  FR2 Con 1 809 76 0 1 stage_three_a
9 fill ER1 Inc 1 2347 77 0 1 stage_three_a
9 fill FC1 Inc 1 1096 78 0 1 stage_three_a
9 fill EC1 Con 1 1948 79 0 1 stage_three_a
9 fill FC1 Inc 1 777 80 0 1 stage_three_a
9 ori  FC2 Inc 1 1441 81 0 1 stage_three_a
9 fill ER1 Inc 2 1236 81 0 1 stage_three_a
9 ori  EC2 Con 1 1262 82 0 1 stage_three_a
9 fill EC1 Con 1 1698 83 0 1 stage_three_a
9 fill ER1 Inc 1 1586 84 0 1 stage_three_a
9 ori  FC2 Inc 1 1185 85 0 1 stage_three_a
9 ori  ER2 Inc 1 1817 86 0 1 stage_three_a
9 fill EC1 Con 1 1215 87 0 1 stage_three_a
9 ori  FR2 Con 1 1938 88 0 1 stage_three_a
9 fill ER1 Inc 1 1934 89 0 1 stage_three_a
9 ori  EC2 Con 1 1083 90 0 1 stage_three_a
9 fill FC1 Inc 1 1853 91 0 1 stage_three_a
9 ori  FR2 Con 1 1617 92 0 1 stage_three_a
9 fill FR1 Con 1 2103 93 0 1 stage_three_a
9 ori  EC2 Con 1 1823 94 0 1 stage_three_a
10 fill FC1 Inc 1 1244 1 0 0 stage_three_b
10 ori  FC2 Inc 1 1422 2 0 1 stage_three_b
10 fill ER1 Inc 1 1310 3 0 1 stage_three_b
10 ori  EC2 Con 1 1809 4 0 1 stage_three_b
10 ori  FR2 Con 1 1330 5 0 1 stage_three_b
10 fill FR1 Con 1 1088 6 0 1 stage_three_b
10 ori  EC2 Con 1 1565 7 0 1 stage_three_b
10 ori  FR2 Con 1 794 8 0 1 stage_three_b
10 fill EC1 Con 1 1404 9 0 1 stage_three_b
10 ori  EC2 Con 1 1138 10 0 1 stage_three_b
10 fill FR1 Con 1 1791 11 0 1 stage_three_b
10 ori  ER2 Inc 1 1075 12 0 1 stage_three_b
10 fill ER1 Inc 1 1677 13 0 1 stage_three_b
10 fill EC1 Con 1 919 14 0 1 stage_three_b
10 fill FC1 Inc 1 1076 15 0 1 stage_three_b
10 fill FR1 Con 1 569 16 0 1 stage_three_b
10 fill EC1 Con 2 893 16 0 1 stage_three_b
10 fill FC1 Inc 1 2177 17 0 1 stage_three_b
10 ori  FC2 Inc 1 1605 18 0 1 stage_three_b
10 fill EC1 Con 1 1982 19 0 1 stage_three_b
10 fill FC1 Inc 1 973 20 0 1 stage_three_b
10 fill FR1 Con 1 932 21 0 1 stage_three_b
10 ori  EC2 Con 1 1724 22 0 1 stage_three_b
10 ori  FC2 Inc 1 993 23 0 1 stage_three_b
10 ori  ER2 Inc 1 451 24 0 1 stage_three_b
10 fill ER1 Inc 1 1295 25 0 1 stage_three_b
10 ori  FC2 Inc 1 1788 26 0 1 stage_three_b
10 fill FC1 Inc 1 1519 27 0 1 stage_three_b
10 ori  ER2 Inc 1 718 28 0 1 stage_three_b
10 fill FR1 Con 1 1735 29 0 1 stage_three_b
10 fill EC1 Con 1 684 30 0 1 stage_three_b
10 fill FC1 Inc 1 675 31 0 1 stage_three_b
10 ori  EC2 Con 1 1719 32 0 1 stage_three_b
10 fill EC1 Con 1 1098 33 0 1 stage_three_b
10 ori  FC2 Inc 1 2022 34 0 1 stage_three_b
10 ori  EC2 Con 1 1222 35 0 1 stage_three_b
10 fill FR1 Con 1 1444 36 0 1 stage_three_b
10 fill FC1 Inc 1 634 37 0 1 stage_three_b
10 fill ER1 Inc 1 552 38 0 1 stage_three_b
10 ori  FC2 Inc 1 1468 39 0 1 stage_three_b
10 ori  EC2 Con 1 1111 40 0 1 stage_three_b
10 ori  ER2 Inc 1 718 41 0 1 stage_three_b
10 ori  EC2 Con 1 833 42 0 1 stage_three_b
10 fill EC1 Con 1 2281 43 0 1 stage_three_b
10 ori  FR2 Con 1 1393 44 0 1 stage_three_b
10 fill ER1 Inc 1 1235 45 0 1 stage_three_b
10 ori  ER2 Inc 1 1447 46 0 1 stage_three_b
10 fill FC1 Inc 1 2159 47 0 1 stage_three_b
10 ori  FC2 Inc 3 2500 47 0 1 stage_three_b
10 fill ER1 Inc 1 1453 48 0 1 stage_three_b
10 ori  EC2 Con 1 1041 49 0 1 stage_three_b
10 fill FC1 Inc 1 909 50 0 1 stage_three_b
10 fill ER1 Inc 1 1026 51 0 1 stage_three_b
10 fill FC1 Inc 1 771 52 0 1 stage_three_b
10 fill FR1 Con 1 1252 53 0 1 stage_three_b
10 ori  FC2 Inc 1 1048 54 0 1 stage_three_b
10 ori  EC2 Con 1 820 55 0 1 stage_three_b
10 fill EC1 Con 1 925 56 0 1 stage_three_b
10 fill FR1 Con 1 735 57 0 1 stage_three_b
10 ori  FR2 Con 1 1171 58 0 1 stage_three_b
10 fill EC1 Con 1 1252 59 0 1 stage_three_b
10 ori  FC2 Inc 1 1702 60 0 1 stage_three_b
10 ori  ER2 Inc 1 1383 61 0 1 stage_three_b
10 fill FR1 Con 1 1113 62 0 1 stage_three_b
10 fill EC1 Con 1 831 63 0 1 stage_three_b
10 ori  FR2 Con 1 1294 64 0 1 stage_three_b
10 ori  ER2 Inc 1 1573 65 0 1 stage_three_b
10 fill FR1 Con 1 2047 66 0 1 stage_three_b
10 ori  FR2 Con 1 996 67 0 1 stage_three_b
10 fill FC1 Inc 1 915 68 0 1 stage_three_b
10 ori  ER2 Inc 1 1379 69 0 1 stage_three_b
10 ori  FR2 Con 1 840 70 0 1 stage_three_b
10 ori  FC2 Inc 1 916 71 0 1 stage_three_b
10 ori  ER2 Inc 1 994 72 0 1 stage_three_b
10 ori  FC2 Inc 1 972 73 0 1 stage_three_b
10 fill FR1 Con 1 1060 74 0 1 stage_three_b
10 ori  EC2 Con 1 959 75 0 1 stage_three_b
10 ori  ER2 Inc 1 1193 76 0 1 stage_three_b
10 ori  EC2 Con 1 519 77 0 1 stage_three_b
10 fill ER1 Inc 1 929 78 0 1 stage_three_b
10 ori  FC2 Inc 1 839 79 0 1 stage_three_b
10 ori  FR2 Con 1 930 80 0 1 stage_three_b
10 fill FR1 Con 1 870 81 0 1 stage_three_b
10 fill EC1 Con 1 980 82 0 1 stage_three_b
10 fill FR1 Con 1 1378 83 0 1 stage_three_b
10 fill ER1 Inc 1 1577 84 0 1 stage_three_b
10 ori  ER2 Inc 1 1594 85 0 1 stage_three_b
10 ori  EC2 Con 1 736 86 0 1 stage_three_b
10 fill FR1 Con 1 1065 87 0 1 stage_three_b
10 ori  ER2 Inc 1 934 88 0 1 stage_three_b
10 fill ER1 Inc 1 788 89 0 1 stage_three_b
10 fill EC1 Con 1 621 90 0 1 stage_three_b
10 ori  FC2 Inc 1 1345 91 0 1 stage_three_b
10 ori  ER2 Inc 1 855 92 0 1 stage_three_b
10 fill FR1 Con 1 1445 93 0 1 stage_three_b
10 ori  FR2 Con 1 1828 94 0 1 stage_three_b
10 fill FC1 Inc 1 868 95 0 1 stage_three_b
10 ori  FC2 Inc 1 1317 96 0 1 stage_three_b
10 ori  ER2 Inc 1 961 97 0 1 stage_three_b
10 fill FR1 Con 1 865 98 0 1 stage_three_b
