# Supplementary material for: Target-Response Associations Can Produce Response-Congruency Effects Without Task-Switching Costs
Source: Front Psychol. 2019 Feb 11;10:40. doi: 10.3389/fpsyg.2019.00040 (PMC6378947; doi:10.3389/fpsyg.2019.00040)
Supplement: DATA SHEET S1 — Dataset in Experiment 1 and 2. [file Data_Sheet_1.ZIP › Data/Exp2/subject17.txt]

2 ori  EC2 Con 1 1907 1 0 0 practice
2 ori  FC2 Inc 3 2500 1 0 1 practice
2 ori  FR2 Con 3 2500 1 0 1 practice
2 fill EC1 Con 3 2500 1 0 1 practice
2 ori  ER2 Inc 3 2500 1 0 1 practice
2 ori  FR2 Con 3 2500 1 0 1 practice
2 ori  ER2 Inc 3 2500 1 0 1 practice
2 fill FR1 Con 3 2500 1 0 1 practice
2 ori  EC2 Con 3 2500 1 0 1 practice
2 ori  FC2 Inc 3 2500 1 0 1 practice
2 ori  EC2 Con 3 2500 1 0 1 practice
2 fill FC1 Inc 3 2500 1 0 1 practice
2 fill ER1 Inc 3 2500 1 0 1 practice
2 ori  FR2 Con 3 2500 1 0 1 practice
2 fill FC1 Inc 3 2500 1 0 1 practice
2 fill EC1 Con 3 2500 1 0 1 practice
2 ori  FC2 Inc 3 2500 1 0 1 practice
2 fill ER1 Inc 3 2500 1 0 1 practice
2 fill FR1 Con 3 2500 1 0 1 practice
2 ori  ER2 Inc 3 2500 1 0 1 practice
2 fill EC1 Con 1 1017 2 0 1 practice
2 fill ER1 Inc 1 1306 3 0 1 practice
2 ori  FC2 Inc 2 930 3 0 1 practice
2 fill FR1 Con 1 1020 4 0 1 practice
2 fill FC1 Inc 2 718 4 0 1 practice
2 ori  ER2 Inc 2 973 4 0 1 practice
2 fill ER1 Inc 1 830 5 0 1 practice
2 fill FC1 Inc 1 700 6 0 1 practice
2 fill EC1 Con 1 755 7 0 1 practice
2 ori  FR2 Con 1 739 8 0 1 practice
2 fill FR1 Con 1 959 9 0 1 practice
2 ori  EC2 Con 1 708 10 0 1 practice
3 ori  ER2 Inc 2 994 0 0 0 stage_one_a
3 fill EC1 Con 1 809 1 0 0 stage_one_a
3 fill FR1 Con 1 844 2 0 1 stage_one_a
3 ori  FR2 Con 1 906 3 0 1 stage_one_a
3 ori  ER2 Inc 1 931 4 0 1 stage_one_a
3 ori  EC2 Con 1 728 5 0 1 stage_one_a
3 fill EC1 Con 1 683 6 0 1 stage_one_a
3 fill FC1 Inc 1 866 7 0 1 stage_one_a
3 fill EC1 Con 1 753 8 0 1 stage_one_a
3 fill FR1 Con 1 866 9 0 1 stage_one_a
3 fill FC1 Inc 1 793 10 0 1 stage_one_a
3 ori  FC2 Inc 1 992 11 0 1 stage_one_a
3 ori  FR2 Con 1 952 12 0 1 stage_one_a
3 fill ER1 Inc 1 735 13 0 1 stage_one_a
3 fill FR1 Con 1 797 14 0 1 stage_one_a
3 ori  EC2 Con 1 706 15 0 1 stage_one_a
3 ori  ER2 Inc 1 1180 16 0 1 stage_one_a
3 ori  EC2 Con 1 736 17 0 1 stage_one_a
3 ori  FC2 Inc 2 1108 17 0 1 stage_one_a
3 fill EC1 Con 1 840 18 0 1 stage_one_a
3 ori  FR2 Con 1 1991 19 0 1 stage_one_a
3 ori  EC2 Con 1 855 20 0 1 stage_one_a
3 fill ER1 Inc 1 789 21 0 1 stage_one_a
3 ori  ER2 Inc 2 843 21 0 1 stage_one_a
3 fill FC1 Inc 1 1210 22 0 1 stage_one_a
3 ori  FR2 Con 1 1192 23 0 1 stage_one_a
3 fill FR1 Con 1 960 24 0 1 stage_one_a
3 ori  ER2 Inc 2 1291 24 0 1 stage_one_a
3 fill ER1 Inc 1 1318 25 0 1 stage_one_a
3 ori  EC2 Con 1 1039 26 0 1 stage_one_a
3 ori  FR2 Con 1 828 27 0 1 stage_one_a
3 fill EC1 Con 1 777 28 0 1 stage_one_a
3 fill ER1 Inc 1 941 29 0 1 stage_one_a
3 ori  FC2 Inc 1 2177 30 0 1 stage_one_a
3 ori  ER2 Inc 1 912 31 0 1 stage_one_a
3 fill FR1 Con 1 895 32 0 1 stage_one_a
3 fill FC1 Inc 1 686 33 0 1 stage_one_a
3 fill FR1 Con 1 803 34 0 1 stage_one_a
3 ori  FR2 Con 1 1535 35 0 1 stage_one_a
3 fill EC1 Con 1 767 36 0 1 stage_one_a
3 ori  EC2 Con 1 762 37 0 1 stage_one_a
3 fill FC1 Inc 1 1824 38 0 1 stage_one_a
3 fill EC1 Con 1 1240 39 0 1 stage_one_a
3 ori  ER2 Inc 1 1278 40 0 1 stage_one_a
3 ori  EC2 Con 1 743 41 0 1 stage_one_a
3 fill ER1 Inc 1 759 42 0 1 stage_one_a
3 ori  FR2 Con 1 950 43 0 1 stage_one_a
3 ori  EC2 Con 1 817 44 0 1 stage_one_a
3 fill FR1 Con 1 850 45 0 1 stage_one_a
3 ori  FR2 Con 1 842 46 0 1 stage_one_a
3 fill ER1 Inc 1 653 47 0 1 stage_one_a
3 fill FR1 Con 1 769 48 0 1 stage_one_a
3 ori  FC2 Inc 2 1427 48 0 1 stage_one_a
3 fill EC1 Con 1 862 49 0 1 stage_one_a
3 fill FC1 Inc 1 827 50 0 1 stage_one_a
3 ori  FR2 Con 1 1028 51 0 1 stage_one_a
3 fill FR1 Con 1 781 52 0 1 stage_one_a
3 ori  EC2 Con 1 1008 53 0 1 stage_one_a
3 ori  ER2 Inc 1 1873 54 0 1 stage_one_a
3 ori  EC2 Con 1 1039 55 0 1 stage_one_a
3 fill FC1 Inc 1 1552 56 0 1 stage_one_a
3 fill FR1 Con 1 778 57 0 1 stage_one_a
3 fill FC1 Inc 1 800 58 0 1 stage_one_a
3 ori  ER2 Inc 1 1116 59 0 1 stage_one_a
3 ori  FR2 Con 1 992 60 0 1 stage_one_a
3 ori  FC2 Inc 1 1124 61 0 1 stage_one_a
3 fill EC1 Con 1 877 62 0 1 stage_one_a
3 fill ER1 Inc 1 697 63 0 1 stage_one_a
3 fill FC1 Inc 3 2500 63 0 1 stage_one_a
3 ori  ER2 Inc 2 1194 63 0 1 stage_one_a
3 ori  FR2 Con 1 1722 64 0 1 stage_one_a
3 ori  EC2 Con 1 1870 65 0 1 stage_one_a
3 fill EC1 Con 1 837 66 0 1 stage_one_a
3 fill FC1 Inc 2 1641 66 0 1 stage_one_a
3 fill EC1 Con 1 809 67 0 1 stage_one_a
3 ori  FC2 Inc 2 1586 67 0 1 stage_one_a
3 fill FR1 Con 1 1179 68 0 1 stage_one_a
3 ori  EC2 Con 1 1512 69 0 1 stage_one_a
3 fill ER1 Inc 1 854 70 0 1 stage_one_a
3 fill FC1 Inc 1 1299 71 0 1 stage_one_a
3 ori  FC2 Inc 1 999 72 0 1 stage_one_a
3 ori  EC2 Con 1 891 73 0 1 stage_one_a
3 fill FR1 Con 1 838 74 0 1 stage_one_a
3 ori  FC2 Inc 2 1605 74 0 1 stage_one_a
3 fill FC1 Inc 2 975 74 0 1 stage_one_a
3 fill ER1 Inc 1 859 75 0 1 stage_one_a
3 ori  ER2 Inc 2 583 75 0 1 stage_one_a
3 ori  FR2 Con 1 896 76 0 1 stage_one_a
3 ori  FC2 Inc 2 621 76 0 1 stage_one_a
3 ori  FR2 Con 1 901 77 0 1 stage_one_a
3 ori  FC2 Inc 1 791 78 0 1 stage_one_a
3 fill FR1 Con 1 829 79 0 1 stage_one_a
3 ori  FR2 Con 1 766 80 0 1 stage_one_a
3 fill ER1 Inc 1 843 81 0 1 stage_one_a
3 fill EC1 Con 1 688 82 0 1 stage_one_a
3 fill ER1 Inc 1 692 83 0 1 stage_one_a
3 fill FC1 Inc 1 980 84 0 1 stage_one_a
3 ori  ER2 Inc 1 1112 85 0 1 stage_one_a
3 ori  FC2 Inc 1 961 86 0 1 stage_one_a
3 fill ER1 Inc 1 866 87 0 1 stage_one_a
4 ori  EC2 Con 1 1082 1 0 0 stage_one_b
4 fill EC1 Con 1 659 2 0 1 stage_one_b
4 ori  ER2 Inc 1 1174 3 0 1 stage_one_b
4 ori  EC2 Con 1 972 4 0 1 stage_one_b
4 ori  FR2 Con 1 997 5 0 1 stage_one_b
4 ori  EC2 Con 1 895 6 0 1 stage_one_b
4 fill ER1 Inc 1 753 7 0 1 stage_one_b
4 fill FC1 Inc 1 1043 8 0 1 stage_one_b
4 ori  FC2 Inc 1 1185 9 0 1 stage_one_b
4 ori  EC2 Con 1 849 10 0 1 stage_one_b
4 ori  FR2 Con 1 846 11 0 1 stage_one_b
4 fill ER1 Inc 1 784 12 0 1 stage_one_b
4 ori  FC2 Inc 1 1473 13 0 1 stage_one_b
4 ori  ER2 Inc 1 978 14 0 1 stage_one_b
4 ori  EC2 Con 1 860 15 0 1 stage_one_b
4 fill EC1 Con 1 659 16 0 1 stage_one_b
4 ori  FR2 Con 1 862 17 0 1 stage_one_b
4 fill ER1 Inc 1 758 18 0 1 stage_one_b
4 fill FC1 Inc 1 1071 19 0 1 stage_one_b
4 fill FR1 Con 1 727 20 0 1 stage_one_b
4 fill FC1 Inc 1 846 21 0 1 stage_one_b
4 fill ER1 Inc 1 958 22 0 1 stage_one_b
4 ori  FC2 Inc 1 1037 23 0 1 stage_one_b
4 ori  ER2 Inc 1 702 24 0 1 stage_one_b
4 fill FC1 Inc 1 816 25 0 1 stage_one_b
4 ori  EC2 Con 1 945 26 0 1 stage_one_b
4 fill FR1 Con 1 907 27 0 1 stage_one_b
4 fill FC1 Inc 1 812 28 0 1 stage_one_b
4 ori  FC2 Inc 1 811 29 0 1 stage_one_b
4 ori  ER2 Inc 1 1215 30 0 1 stage_one_b
4 fill FR1 Con 1 684 31 0 1 stage_one_b
4 fill FC1 Inc 1 742 32 0 1 stage_one_b
4 fill ER1 Inc 1 791 33 0 1 stage_one_b
4 ori  FC2 Inc 1 1007 34 0 1 stage_one_b
4 ori  EC2 Con 1 793 35 0 1 stage_one_b
4 ori  ER2 Inc 2 628 35 0 1 stage_one_b
4 fill FC1 Inc 1 877 36 0 1 stage_one_b
4 fill FR1 Con 1 727 37 0 1 stage_one_b
4 ori  EC2 Con 1 822 38 0 1 stage_one_b
4 fill EC1 Con 1 805 39 0 1 stage_one_b
4 ori  FR2 Con 1 809 40 0 1 stage_one_b
4 ori  ER2 Inc 1 1539 41 0 1 stage_one_b
4 fill FR1 Con 1 858 42 0 1 stage_one_b
4 ori  EC2 Con 1 801 43 0 1 stage_one_b
4 fill FC1 Inc 1 963 44 0 1 stage_one_b
4 fill ER1 Inc 1 748 45 0 1 stage_one_b
4 ori  ER2 Inc 1 1500 46 0 1 stage_one_b
4 fill FC1 Inc 1 915 47 0 1 stage_one_b
4 ori  EC2 Con 1 813 48 0 1 stage_one_b
4 fill FR1 Con 1 730 49 0 1 stage_one_b
4 fill EC1 Con 1 891 50 0 1 stage_one_b
4 fill ER1 Inc 1 621 51 0 1 stage_one_b
4 fill EC1 Con 1 901 52 0 1 stage_one_b
4 ori  FC2 Inc 1 1207 53 0 1 stage_one_b
4 ori  EC2 Con 1 619 54 0 1 stage_one_b
4 fill FC1 Inc 1 777 55 0 1 stage_one_b
4 ori  FR2 Con 1 1162 56 0 1 stage_one_b
4 ori  FC2 Inc 1 929 57 0 1 stage_one_b
4 fill ER1 Inc 1 864 58 0 1 stage_one_b
4 ori  FR2 Con 1 1385 59 0 1 stage_one_b
4 ori  EC2 Con 1 749 60 0 1 stage_one_b
4 fill FC1 Inc 1 1377 61 0 1 stage_one_b
4 ori  FC2 Inc 1 969 62 0 1 stage_one_b
4 ori  ER2 Inc 1 1068 63 0 1 stage_one_b
4 ori  EC2 Con 1 728 64 0 1 stage_one_b
4 fill EC1 Con 1 758 65 0 1 stage_one_b
4 ori  FC2 Inc 2 1772 65 0 1 stage_one_b
4 fill FR1 Con 1 905 66 0 1 stage_one_b
4 fill ER1 Inc 1 764 67 0 1 stage_one_b
4 ori  ER2 Inc 1 1065 68 0 1 stage_one_b
4 ori  FR2 Con 1 921 69 0 1 stage_one_b
4 fill FR1 Con 1 677 70 0 1 stage_one_b
4 ori  FC2 Inc 1 905 71 0 1 stage_one_b
4 fill FC1 Inc 1 795 72 0 1 stage_one_b
4 fill FR1 Con 1 719 73 0 1 stage_one_b
4 fill EC1 Con 1 781 74 0 1 stage_one_b
4 fill FR1 Con 1 887 75 0 1 stage_one_b
4 fill EC1 Con 1 693 76 0 1 stage_one_b
4 fill ER1 Inc 1 773 77 0 1 stage_one_b
4 ori  FR2 Con 1 952 78 0 1 stage_one_b
4 ori  ER2 Inc 1 1178 79 0 1 stage_one_b
4 ori  FC2 Inc 1 887 80 0 1 stage_one_b
4 ori  EC2 Con 1 709 81 0 1 stage_one_b
4 fill FC1 Inc 1 818 82 0 1 stage_one_b
4 ori  FR2 Con 1 671 83 0 1 stage_one_b
4 fill ER1 Inc 1 751 84 0 1 stage_one_b
4 fill FR1 Con 1 719 85 0 1 stage_one_b
4 ori  FC2 Inc 1 923 86 0 1 stage_one_b
4 fill ER1 Inc 1 758 87 0 1 stage_one_b
4 fill FC1 Inc 1 782 88 0 1 stage_one_b
4 fill EC1 Con 1 699 89 0 1 stage_one_b
4 fill ER1 Inc 1 660 90 0 1 stage_one_b
4 ori  ER2 Inc 1 787 91 0 1 stage_one_b
4 fill EC1 Con 1 712 92 0 1 stage_one_b
4 ori  EC2 Con 1 887 93 0 1 stage_one_b
4 ori  FC2 Inc 1 1052 94 0 1 stage_one_b
4 fill ER1 Inc 1 737 95 0 1 stage_one_b
4 ori  EC2 Con 1 698 96 0 1 stage_one_b
4 fill FR1 Con 1 712 97 0 1 stage_one_b
4 ori  FC2 Inc 1 978 98 0 1 stage_one_b
6 ori  EC2 Con 1 1095 1 0 0 stage_two_a
6 fill ER1 Inc 1 865 2 0 1 stage_two_a
6 ori  ER2 Inc 1 1186 3 0 1 stage_two_a
6 ori  EC2 Con 1 860 4 0 1 stage_two_a
6 ori  FC2 Inc 1 1069 5 0 1 stage_two_a
6 fill FC1 Inc 1 960 6 0 1 stage_two_a
6 ori  FR2 Con 1 747 7 0 1 stage_two_a
6 fill EC1 Con 1 853 8 0 1 stage_two_a
6 fill ER1 Inc 1 789 9 0 1 stage_two_a
6 fill FC1 Inc 1 757 10 0 1 stage_two_a
6 ori  ER2 Inc 1 951 11 0 1 stage_two_a
6 ori  FC2 Inc 1 940 12 0 1 stage_two_a
6 fill EC1 Con 1 783 13 0 1 stage_two_a
6 ori  FR2 Con 1 702 14 0 1 stage_two_a
6 fill FC1 Inc 1 727 15 0 1 stage_two_a
6 fill ER1 Inc 1 754 16 0 1 stage_two_a
6 ori  ER2 Inc 1 951 17 0 1 stage_two_a
6 fill FC1 Inc 1 926 18 0 1 stage_two_a
6 fill FR1 Con 1 674 19 0 1 stage_two_a
6 ori  FC2 Inc 1 887 20 0 1 stage_two_a
6 ori  EC2 Con 1 871 21 0 1 stage_two_a
6 ori  FC2 Inc 1 1076 22 0 1 stage_two_a
6 fill FC1 Inc 1 849 23 0 1 stage_two_a
6 fill ER1 Inc 1 771 24 0 1 stage_two_a
6 fill EC1 Con 1 687 25 0 1 stage_two_a
6 ori  EC2 Con 1 804 26 0 1 stage_two_a
6 fill FR1 Con 1 777 27 0 1 stage_two_a
6 fill ER1 Inc 1 738 28 0 1 stage_two_a
6 fill EC1 Con 1 681 29 0 1 stage_two_a
6 ori  ER2 Inc 1 854 30 0 1 stage_two_a
6 fill ER1 Inc 1 718 31 0 1 stage_two_a
6 fill FR1 Con 1 737 32 0 1 stage_two_a
6 fill FC1 Inc 1 939 33 0 1 stage_two_a
6 fill FR1 Con 1 660 34 0 1 stage_two_a
6 ori  FC2 Inc 1 873 35 0 1 stage_two_a
6 ori  FR2 Con 1 925 36 0 1 stage_two_a
6 fill EC1 Con 1 776 37 0 1 stage_two_a
6 ori  FC2 Inc 1 1045 38 0 1 stage_two_a
6 fill FC1 Inc 1 736 39 0 1 stage_two_a
6 ori  EC2 Con 1 735 40 0 1 stage_two_a
6 ori  ER2 Inc 1 870 41 0 1 stage_two_a
6 fill FR1 Con 1 849 42 0 1 stage_two_a
6 ori  FR2 Con 1 670 43 0 1 stage_two_a
6 ori  EC2 Con 1 729 44 0 1 stage_two_a
6 fill FC1 Inc 1 789 45 0 1 stage_two_a
6 fill ER1 Inc 1 677 46 0 1 stage_two_a
6 fill FC1 Inc 1 663 47 0 1 stage_two_a
6 ori  FC2 Inc 1 927 48 0 1 stage_two_a
6 ori  FR2 Con 1 675 49 0 1 stage_two_a
6 fill FR1 Con 1 663 50 0 1 stage_two_a
6 fill EC1 Con 1 760 51 0 1 stage_two_a
6 ori  EC2 Con 1 721 52 0 1 stage_two_a
6 ori  ER2 Inc 1 787 53 0 1 stage_two_a
6 fill FC1 Inc 1 708 54 0 1 stage_two_a
6 ori  EC2 Con 1 716 55 0 1 stage_two_a
6 ori  FR2 Con 1 702 56 0 1 stage_two_a
6 ori  ER2 Inc 1 1051 57 0 1 stage_two_a
6 fill ER1 Inc 1 648 58 0 1 stage_two_a
6 ori  FC2 Inc 1 1229 59 0 1 stage_two_a
6 ori  EC2 Con 2 651 59 0 1 stage_two_a
6 fill EC1 Con 1 885 60 0 1 stage_two_a
6 fill FC1 Inc 1 816 61 0 1 stage_two_a
6 fill EC1 Con 1 743 62 0 1 stage_two_a
6 fill FR1 Con 1 751 63 0 1 stage_two_a
6 ori  FC2 Inc 1 1011 64 0 1 stage_two_a
6 fill EC1 Con 1 798 65 0 1 stage_two_a
6 ori  FR2 Con 1 768 66 0 1 stage_two_a
6 ori  EC2 Con 1 707 67 0 1 stage_two_a
6 ori  FC2 Inc 1 874 68 0 1 stage_two_a
6 ori  EC2 Con 1 801 69 0 1 stage_two_a
6 ori  ER2 Inc 1 867 70 0 1 stage_two_a
6 ori  FR2 Con 1 766 71 0 1 stage_two_a
6 ori  EC2 Con 1 770 72 0 1 stage_two_a
6 ori  FR2 Con 1 877 73 0 1 stage_two_a
6 ori  ER2 Inc 1 1054 74 0 1 stage_two_a
6 fill FR1 Con 1 684 75 0 1 stage_two_a
6 fill ER1 Inc 1 714 76 0 1 stage_two_a
6 fill EC1 Con 1 682 77 0 1 stage_two_a
6 fill ER1 Inc 1 649 78 0 1 stage_two_a
6 ori  FC2 Inc 1 1036 79 0 1 stage_two_a
6 fill EC1 Con 1 751 80 0 1 stage_two_a
6 fill FR1 Con 1 698 81 0 1 stage_two_a
6 ori  ER2 Inc 1 977 82 0 1 stage_two_a
6 fill EC1 Con 1 797 83 0 1 stage_two_a
6 ori  FC2 Inc 1 956 84 0 1 stage_two_a
6 fill FC1 Inc 1 746 85 0 1 stage_two_a
6 ori  ER2 Inc 1 999 86 0 1 stage_two_a
6 fill EC1 Con 1 747 87 0 1 stage_two_a
6 ori  FR2 Con 1 785 88 0 1 stage_two_a
6 ori  EC2 Con 1 679 89 0 1 stage_two_a
6 fill FC1 Inc 1 743 90 0 1 stage_two_a
6 fill EC1 Con 1 628 91 0 1 stage_two_a
6 fill FC1 Inc 1 1116 92 0 1 stage_two_a
6 fill EC1 Con 1 737 93 0 1 stage_two_a
6 ori  ER2 Inc 1 853 94 0 1 stage_two_a
6 fill FR1 Con 1 723 95 0 1 stage_two_a
6 ori  EC2 Con 1 924 96 0 1 stage_two_a
6 ori  FC2 Inc 1 1024 97 0 1 stage_two_a
6 fill EC1 Con 1 880 98 0 1 stage_two_a
6 ori  FR2 Con 1 691 99 0 1 stage_two_a
7 fill FR1 Con 1 1003 1 0 0 stage_two_b
7 fill FC1 Inc 1 867 2 0 1 stage_two_b
7 fill EC1 Con 1 806 3 0 1 stage_two_b
7 fill ER1 Inc 1 722 4 0 1 stage_two_b
7 ori  EC2 Con 1 927 5 0 1 stage_two_b
7 ori  FR2 Con 1 873 6 0 1 stage_two_b
7 ori  FC2 Inc 1 1084 7 0 1 stage_two_b
7 ori  EC2 Con 1 772 8 0 1 stage_two_b
7 fill FC1 Inc 1 1029 9 0 1 stage_two_b
7 ori  ER2 Inc 1 786 10 0 1 stage_two_b
7 fill ER1 Inc 1 846 11 0 1 stage_two_b
7 fill EC1 Con 1 664 12 0 1 stage_two_b
7 fill FR1 Con 1 761 13 0 1 stage_two_b
7 fill FC1 Inc 1 734 14 0 1 stage_two_b
7 fill EC1 Con 1 715 15 0 1 stage_two_b
7 ori  FC2 Inc 1 1057 16 0 1 stage_two_b
7 ori  FR2 Con 1 839 17 0 1 stage_two_b
7 fill FR1 Con 1 868 18 0 1 stage_two_b
7 ori  ER2 Inc 1 895 19 0 1 stage_two_b
7 ori  EC2 Con 1 720 20 0 1 stage_two_b
7 ori  FC2 Inc 1 1068 21 0 1 stage_two_b
7 fill FC1 Inc 1 755 22 0 1 stage_two_b
7 ori  ER2 Inc 1 1055 23 0 1 stage_two_b
7 ori  EC2 Con 1 845 24 0 1 stage_two_b
7 fill FR1 Con 1 784 25 0 1 stage_two_b
7 fill ER1 Inc 1 744 26 0 1 stage_two_b
7 fill EC1 Con 1 843 27 0 1 stage_two_b
7 ori  FR2 Con 1 898 28 0 1 stage_two_b
7 fill FR1 Con 1 636 29 0 1 stage_two_b
7 fill ER1 Inc 1 744 30 0 1 stage_two_b
7 fill FC1 Inc 1 710 31 0 1 stage_two_b
7 ori  FC2 Inc 1 851 32 0 1 stage_two_b
7 ori  ER2 Inc 1 806 33 0 1 stage_two_b
7 fill EC1 Con 1 713 34 0 1 stage_two_b
7 ori  FR2 Con 1 837 35 0 1 stage_two_b
7 ori  ER2 Inc 1 1296 36 0 1 stage_two_b
7 fill FR1 Con 1 735 37 0 1 stage_two_b
7 fill EC1 Con 1 752 38 0 1 stage_two_b
7 ori  EC2 Con 1 906 39 0 1 stage_two_b
7 fill FR1 Con 1 737 40 0 1 stage_two_b
7 ori  FC2 Inc 1 928 41 0 1 stage_two_b
7 fill EC1 Con 1 841 42 0 1 stage_two_b
7 ori  FR2 Con 1 779 43 0 1 stage_two_b
7 fill ER1 Inc 1 767 44 0 1 stage_two_b
7 ori  FC2 Inc 1 1055 45 0 1 stage_two_b
7 ori  FR2 Con 1 800 46 0 1 stage_two_b
7 fill FC1 Inc 1 675 47 0 1 stage_two_b
7 fill ER1 Inc 1 750 48 0 1 stage_two_b
7 ori  EC2 Con 1 665 49 0 1 stage_two_b
7 fill FC1 Inc 1 1034 50 0 1 stage_two_b
7 ori  FR2 Con 1 653 51 0 1 stage_two_b
7 fill EC1 Con 1 693 52 0 1 stage_two_b
7 ori  ER2 Inc 1 1109 53 0 1 stage_two_b
7 fill FR1 Con 1 668 54 0 1 stage_two_b
7 fill EC1 Con 1 831 55 0 1 stage_two_b
7 ori  FR2 Con 1 746 56 0 1 stage_two_b
7 fill FC1 Inc 1 770 57 0 1 stage_two_b
7 fill EC1 Con 1 1181 58 0 1 stage_two_b
7 fill FR1 Con 1 877 59 0 1 stage_two_b
7 ori  FC2 Inc 2 1494 59 0 1 stage_two_b
7 fill ER1 Inc 1 1014 60 0 1 stage_two_b
7 fill FC1 Inc 1 826 61 0 1 stage_two_b
7 ori  EC2 Con 1 725 62 0 1 stage_two_b
7 ori  ER2 Inc 1 829 63 0 1 stage_two_b
7 ori  FC2 Inc 1 766 64 0 1 stage_two_b
7 ori  FR2 Con 1 805 65 0 1 stage_two_b
7 ori  ER2 Inc 1 1305 66 0 1 stage_two_b
7 ori  EC2 Con 1 688 67 0 1 stage_two_b
7 fill EC1 Con 1 849 68 0 1 stage_two_b
7 ori  FC2 Inc 1 1453 69 0 1 stage_two_b
7 ori  FR2 Con 1 734 70 0 1 stage_two_b
7 ori  EC2 Con 1 746 71 0 1 stage_two_b
7 fill FC1 Inc 1 840 72 0 1 stage_two_b
7 fill ER1 Inc 1 740 73 0 1 stage_two_b
7 ori  FC2 Inc 1 691 74 0 1 stage_two_b
7 fill FC1 Inc 1 714 75 0 1 stage_two_b
7 fill FR1 Con 1 682 76 0 1 stage_two_b
7 ori  ER2 Inc 1 1010 77 0 1 stage_two_b
7 fill FC1 Inc 1 824 78 0 1 stage_two_b
7 ori  FR2 Con 1 894 79 0 1 stage_two_b
7 ori  ER2 Inc 2 727 79 0 1 stage_two_b
7 ori  FC2 Inc 1 1258 80 0 1 stage_two_b
7 fill EC1 Con 1 800 81 0 1 stage_two_b
7 fill FC1 Inc 1 916 82 0 1 stage_two_b
7 fill EC1 Con 1 783 83 0 1 stage_two_b
7 ori  FR2 Con 1 1038 84 0 1 stage_two_b
7 ori  EC2 Con 1 760 85 0 1 stage_two_b
7 fill ER1 Inc 1 712 86 0 1 stage_two_b
7 ori  ER2 Inc 1 879 87 0 1 stage_two_b
7 ori  FC2 Inc 1 703 88 0 1 stage_two_b
7 fill FR1 Con 1 706 89 0 1 stage_two_b
7 ori  FR2 Con 1 741 90 0 1 stage_two_b
7 ori  ER2 Inc 1 1209 91 0 1 stage_two_b
7 fill ER1 Inc 1 675 92 0 1 stage_two_b
7 ori  FC2 Inc 1 683 93 0 1 stage_two_b
7 fill EC1 Con 1 850 94 0 1 stage_two_b
7 ori  EC2 Con 1 746 95 0 1 stage_two_b
7 fill FR1 Con 1 803 96 0 1 stage_two_b
7 fill EC1 Con 1 835 97 0 1 stage_two_b
7 ori  FC2 Inc 1 1116 98 0 1 stage_two_b
9 fill ER1 Inc 3 2500 0 0 0 stage_three_a
9 ori  EC2 Con 1 1228 1 0 0 stage_three_a
9 fill FC1 Inc 1 1065 2 0 1 stage_three_a
9 ori  ER2 Inc 2 1656 2 0 1 stage_three_a
9 ori  FR2 Con 2 2333 2 0 1 stage_three_a
9 fill ER1 Inc 3 2500 2 0 1 stage_three_a
9 fill EC1 Con 3 2500 2 0 1 stage_three_a
9 fill FC1 Inc 1 1124 3 0 1 stage_three_a
9 fill ER1 Inc 1 759 4 0 1 stage_three_a
9 fill FC1 Inc 1 1111 5 0 1 stage_three_a
9 fill ER1 Inc 1 780 6 0 1 stage_three_a
9 fill FR1 Con 1 950 7 0 1 stage_three_a
9 ori  ER2 Inc 1 2292 8 0 1 stage_three_a
9 ori  EC2 Con 1 931 9 0 1 stage_three_a
9 ori  FC2 Inc 2 1829 9 0 1 stage_three_a
9 ori  ER2 Inc 1 2270 10 0 1 stage_three_a
9 fill ER1 Inc 1 1781 11 0 1 stage_three_a
9 fill EC1 Con 1 1610 12 0 1 stage_three_a
9 fill ER1 Inc 1 788 13 0 1 stage_three_a
9 ori  EC2 Con 1 2158 14 0 1 stage_three_a
9 ori  FC2 Inc 1 1232 15 0 1 stage_three_a
9 fill FC1 Inc 1 1613 16 0 1 stage_three_a
9 fill EC1 Con 1 930 17 0 1 stage_three_a
9 fill ER1 Inc 1 804 18 0 1 stage_three_a
9 ori  ER2 Inc 1 1942 19 0 1 stage_three_a
9 ori  EC2 Con 1 1176 20 0 1 stage_three_a
9 ori  ER2 Inc 1 972 21 0 1 stage_three_a
9 ori  EC2 Con 1 803 22 0 1 stage_three_a
9 fill EC1 Con 1 1865 23 0 1 stage_three_a
9 ori  FR2 Con 1 1724 24 0 1 stage_three_a
9 fill ER1 Inc 1 1590 25 0 1 stage_three_a
9 fill FC1 Inc 1 779 26 0 1 stage_three_a
9 fill ER1 Inc 1 878 27 0 1 stage_three_a
9 ori  ER2 Inc 1 1445 28 0 1 stage_three_a
9 fill FC1 Inc 1 1947 29 0 1 stage_three_a
9 fill EC1 Con 1 717 30 0 1 stage_three_a
9 ori  EC2 Con 1 1441 31 0 1 stage_three_a
9 ori  ER2 Inc 1 950 32 0 1 stage_three_a
9 fill FC1 Inc 1 1676 33 0 1 stage_three_a
9 fill EC1 Con 1 702 34 0 1 stage_three_a
9 ori  EC2 Con 1 1716 35 0 1 stage_three_a
9 ori  FC2 Inc 1 1022 36 0 1 stage_three_a
9 fill FR1 Con 1 1507 37 0 1 stage_three_a
9 fill ER1 Inc 1 834 38 0 1 stage_three_a
9 ori  EC2 Con 1 1492 39 0 1 stage_three_a
9 ori  FC2 Inc 1 740 40 0 1 stage_three_a
9 fill EC1 Con 1 1568 41 0 1 stage_three_a
9 fill FC1 Inc 2 1328 41 0 1 stage_three_a
9 ori  FR2 Con 1 2195 42 0 1 stage_three_a
9 fill FR1 Con 1 1592 43 0 1 stage_three_a
9 ori  ER2 Inc 1 1491 44 0 1 stage_three_a
9 ori  FC2 Inc 1 1121 45 0 1 stage_three_a
9 ori  ER2 Inc 1 1059 46 0 1 stage_three_a
9 ori  FC2 Inc 1 1143 47 0 1 stage_three_a
9 ori  ER2 Inc 1 1107 48 0 1 stage_three_a
9 fill ER1 Inc 1 1315 49 0 1 stage_three_a
9 fill FC1 Inc 1 970 50 0 1 stage_three_a
9 fill FR1 Con 1 776 51 0 1 stage_three_a
9 fill ER1 Inc 1 854 52 0 1 stage_three_a
9 ori  FR2 Con 1 1994 53 0 1 stage_three_a
9 fill FC1 Inc 1 1629 54 0 1 stage_three_a
9 ori  EC2 Con 1 1440 55 0 1 stage_three_a
9 fill FR1 Con 1 1606 56 0 1 stage_three_a
9 ori  FC2 Inc 1 1889 57 0 1 stage_three_a
9 ori  EC2 Con 1 960 58 0 1 stage_three_a
9 ori  FC2 Inc 1 794 59 0 1 stage_three_a
9 ori  EC2 Con 1 1300 60 0 1 stage_three_a
9 ori  ER2 Inc 1 741 61 0 1 stage_three_a
9 ori  EC2 Con 1 1018 62 0 1 stage_three_a
9 ori  FR2 Con 1 861 63 0 1 stage_three_a
9 ori  ER2 Inc 1 875 64 0 1 stage_three_a
9 ori  EC2 Con 1 751 65 0 1 stage_three_a
9 fill ER1 Inc 1 1363 66 0 1 stage_three_a
9 ori  FR2 Con 1 1433 67 0 1 stage_three_a
9 fill FC1 Inc 1 2029 68 0 1 stage_three_a
9 ori  FC2 Inc 1 1245 69 0 1 stage_three_a
9 ori  FR2 Con 1 813 70 0 1 stage_three_a
9 fill EC1 Con 1 1209 71 0 1 stage_three_a
9 fill ER1 Inc 1 673 72 0 1 stage_three_a
9 fill FC1 Inc 1 1026 73 0 1 stage_three_a
9 fill EC1 Con 1 854 74 0 1 stage_three_a
9 fill ER1 Inc 1 829 75 0 1 stage_three_a
9 fill EC1 Con 1 620 76 0 1 stage_three_a
9 ori  FC2 Inc 1 1260 77 0 1 stage_three_a
9 fill FR1 Con 1 965 78 0 1 stage_three_a
9 fill FC1 Inc 1 1024 79 0 1 stage_three_a
9 fill FR1 Con 1 1353 80 0 1 stage_three_a
9 ori  FR2 Con 1 1151 81 0 1 stage_three_a
9 ori  ER2 Inc 1 888 82 0 1 stage_three_a
9 ori  FC2 Inc 1 733 83 0 1 stage_three_a
9 ori  FR2 Con 1 909 84 0 1 stage_three_a
9 ori  FC2 Inc 1 661 85 0 1 stage_three_a
9 ori  FR2 Con 1 701 86 0 1 stage_three_a
9 fill FC1 Inc 1 1437 87 0 1 stage_three_a
9 fill ER1 Inc 1 598 88 0 1 stage_three_a
9 fill FR1 Con 1 789 89 0 1 stage_three_a
9 fill ER1 Inc 1 591 90 0 1 stage_three_a
9 fill FC1 Inc 1 1190 91 0 1 stage_three_a
9 ori  FC2 Inc 1 1235 92 0 1 stage_three_a
9 ori  FR2 Con 1 967 93 0 1 stage_three_a
10 ori  ER2 Inc 3 2500 0 0 0 stage_three_b
10 ori  FR2 Con 1 1320 1 0 0 stage_three_b
10 fill ER1 Inc 1 1262 2 0 1 stage_three_b
10 fill EC1 Con 1 940 3 0 1 stage_three_b
10 fill FR1 Con 1 1135 4 0 1 stage_three_b
10 fill EC1 Con 1 697 5 0 1 stage_three_b
10 fill FC1 Inc 1 744 6 0 1 stage_three_b
10 ori  ER2 Inc 1 862 7 0 1 stage_three_b
10 ori  FC2 Inc 1 543 8 0 1 stage_three_b
10 ori  EC2 Con 1 976 9 0 1 stage_three_b
10 fill FR1 Con 1 794 10 0 1 stage_three_b
10 fill ER1 Inc 1 728 11 0 1 stage_three_b
10 ori  FR2 Con 1 1248 12 0 1 stage_three_b
10 ori  EC2 Con 1 949 13 0 1 stage_three_b
10 ori  FR2 Con 1 776 14 0 1 stage_three_b
10 fill FR1 Con 1 1307 15 0 1 stage_three_b
10 ori  EC2 Con 1 1321 16 0 1 stage_three_b
10 fill FC1 Inc 1 1188 17 0 1 stage_three_b
10 ori  FC2 Inc 1 1069 18 0 1 stage_three_b
10 fill EC1 Con 1 868 19 0 1 stage_three_b
10 ori  ER2 Inc 1 1021 20 0 1 stage_three_b
10 ori  FC2 Inc 1 1170 21 0 1 stage_three_b
10 ori  EC2 Con 1 658 22 0 1 stage_three_b
10 ori  FC2 Inc 1 598 23 0 1 stage_three_b
10 ori  EC2 Con 1 595 24 0 1 stage_three_b
10 ori  FC2 Inc 1 613 25 0 1 stage_three_b
10 ori  EC2 Con 1 610 26 0 1 stage_three_b
10 fill ER1 Inc 1 1283 27 0 1 stage_three_b
10 fill FR1 Con 1 832 28 0 1 stage_three_b
10 fill ER1 Inc 1 1054 29 0 1 stage_three_b
10 fill FR1 Con 1 749 30 0 1 stage_three_b
10 fill EC1 Con 1 784 31 0 1 stage_three_b
10 ori  FC2 Inc 1 1165 32 0 1 stage_three_b
10 ori  FR2 Con 1 797 33 0 1 stage_three_b
10 fill ER1 Inc 1 870 34 0 1 stage_three_b
10 ori  FC2 Inc 2 1486 34 0 1 stage_three_b
10 fill FC1 Inc 2 845 34 0 1 stage_three_b
10 fill ER1 Inc 1 1173 35 0 1 stage_three_b
10 ori  FR2 Con 1 1121 36 0 1 stage_three_b
10 ori  FC2 Inc 1 1119 37 0 1 stage_three_b
10 ori  ER2 Inc 1 1383 38 0 1 stage_three_b
10 fill FC1 Inc 1 1199 39 0 1 stage_three_b
10 fill EC1 Con 1 731 40 0 1 stage_three_b
10 fill FC1 Inc 1 1112 41 0 1 stage_three_b
10 ori  FC2 Inc 1 1155 42 0 1 stage_three_b
10 ori  EC2 Con 1 1307 43 0 1 stage_three_b
10 fill FR1 Con 1 1351 44 0 1 stage_three_b
10 ori  ER2 Inc 1 1746 45 0 1 stage_three_b
10 ori  FR2 Con 1 1628 46 0 1 stage_three_b
10 ori  FC2 Inc 1 730 47 0 1 stage_three_b
10 fill ER1 Inc 2 642 47 0 1 stage_three_b
10 fill FC1 Inc 1 2409 48 0 1 stage_three_b
10 fill EC1 Con 1 754 49 0 1 stage_three_b
10 fill ER1 Inc 1 814 50 0 1 stage_three_b
10 fill FC1 Inc 1 1052 51 0 1 stage_three_b
10 fill EC1 Con 1 1002 52 0 1 stage_three_b
10 ori  ER2 Inc 1 1367 53 0 1 stage_three_b
10 ori  EC2 Con 1 919 54 0 1 stage_three_b
10 fill FR1 Con 1 1189 55 0 1 stage_three_b
10 ori  FR2 Con 1 1884 56 0 1 stage_three_b
10 fill EC1 Con 1 899 57 0 1 stage_three_b
10 ori  FC2 Inc 1 974 58 0 1 stage_three_b
10 fill FR1 Con 1 1031 59 0 1 stage_three_b
10 fill FC1 Inc 1 1431 60 0 1 stage_three_b
10 ori  EC2 Con 1 965 61 0 1 stage_three_b
10 fill FR1 Con 1 1080 62 0 1 stage_three_b
10 ori  ER2 Inc 1 1199 63 0 1 stage_three_b
10 ori  FC2 Inc 1 890 64 0 1 stage_three_b
10 ori  EC2 Con 1 1030 65 0 1 stage_three_b
10 fill FC1 Inc 1 1243 66 0 1 stage_three_b
10 fill ER1 Inc 1 986 67 0 1 stage_three_b
10 ori  FR2 Con 1 1247 68 0 1 stage_three_b
10 fill FR1 Con 1 1175 69 0 1 stage_three_b
10 fill ER1 Inc 1 797 70 0 1 stage_three_b
10 fill EC1 Con 1 836 71 0 1 stage_three_b
10 ori  FC2 Inc 1 934 72 0 1 stage_three_b
10 fill ER1 Inc 1 800 73 0 1 stage_three_b
10 fill FC1 Inc 1 1257 74 0 1 stage_three_b
10 ori  ER2 Inc 1 1064 75 0 1 stage_three_b
10 ori  FC2 Inc 1 2087 76 0 1 stage_three_b
10 fill FR1 Con 1 1326 77 0 1 stage_three_b
10 ori  FR2 Con 1 1265 78 0 1 stage_three_b
10 fill EC1 Con 1 909 79 0 1 stage_three_b
10 fill FC1 Inc 1 1233 80 0 1 stage_three_b
10 fill ER1 Inc 1 1069 81 0 1 stage_three_b
10 fill FR1 Con 1 1118 82 0 1 stage_three_b
10 ori  ER2 Inc 1 1232 83 0 1 stage_three_b
10 ori  FR2 Con 1 772 84 0 1 stage_three_b
10 ori  ER2 Inc 1 835 85 0 1 stage_three_b
10 ori  EC2 Con 1 759 86 0 1 stage_three_b
10 ori  FR2 Con 1 717 87 0 1 stage_three_b
10 ori  ER2 Inc 1 916 88 0 1 stage_three_b
10 fill ER1 Inc 2 594 88 0 1 stage_three_b
10 ori  FR2 Con 1 1202 89 0 1 stage_three_b
10 fill FR1 Con 1 1231 90 0 1 stage_three_b
10 ori  FC2 Inc 1 974 91 0 1 stage_three_b
10 fill ER1 Inc 1 1055 92 0 1 stage_three_b
10 ori  EC2 Con 1 1179 93 0 1 stage_three_b
10 fill EC1 Con 1 819 94 0 1 stage_three_b
10 fill FR1 Con 1 1004 95 0 1 stage_three_b
