# Supplementary material for: Target-Response Associations Can Produce Response-Congruency Effects Without Task-Switching Costs
Source: Front Psychol. 2019 Feb 11;10:40. doi: 10.3389/fpsyg.2019.00040 (PMC6378947; doi:10.3389/fpsyg.2019.00040)
Supplement: DATA SHEET S1 — Dataset in Experiment 1 and 2. [file Data_Sheet_1.ZIP › Data/Exp2/subject18.txt]

2 fill FR1 Con 1 1941 1 0 0 practice
2 ori  EC2 Con 1 984 2 0 1 practice
2 fill EC1 Con 1 936 3 0 1 practice
2 ori  FR2 Con 1 1232 4 0 1 practice
2 ori  ER2 Inc 1 1920 5 0 1 practice
2 fill FC1 Inc 1 1362 6 0 1 practice
2 fill ER1 Inc 1 1105 7 0 1 practice
2 ori  FC2 Inc 1 1390 8 0 1 practice
2 fill FR1 Con 1 1052 9 0 1 practice
2 fill EC1 Con 1 915 10 0 1 practice
2 fill FC1 Inc 1 1017 11 0 1 practice
2 ori  FR2 Con 1 835 12 0 1 practice
2 fill ER1 Inc 1 729 13 0 1 practice
2 fill EC1 Con 1 718 14 0 1 practice
2 fill FC1 Inc 1 716 15 0 1 practice
2 ori  ER2 Inc 2 1214 15 0 1 practice
2 ori  FC2 Inc 1 1264 16 0 1 practice
2 ori  EC2 Con 1 896 17 0 1 practice
2 fill FR1 Con 1 784 18 0 1 practice
2 ori  FC2 Inc 1 1517 19 0 1 practice
2 fill ER1 Inc 1 1443 20 0 1 practice
2 ori  EC2 Con 1 721 21 0 1 practice
2 ori  FR2 Con 1 690 22 0 1 practice
2 fill EC1 Con 1 852 23 0 1 practice
2 ori  ER2 Inc 1 1460 24 0 1 practice
2 ori  FC2 Inc 1 920 25 0 1 practice
2 fill FR1 Con 1 912 26 0 1 practice
2 fill FC1 Inc 1 1143 27 0 1 practice
2 ori  EC2 Con 1 602 28 0 1 practice
2 ori  FR2 Con 1 668 29 0 1 practice
2 ori  ER2 Inc 1 926 30 0 1 practice
2 fill ER1 Inc 1 1155 31 0 1 practice
3 fill EC1 Con 1 1019 1 0 0 stage_one_a
3 fill FC1 Inc 1 647 2 0 1 stage_one_a
3 ori  EC2 Con 1 617 3 0 1 stage_one_a
3 ori  ER2 Inc 1 1234 4 0 1 stage_one_a
3 ori  FR2 Con 1 766 5 0 1 stage_one_a
3 fill FR1 Con 1 901 6 0 1 stage_one_a
3 fill EC1 Con 1 726 7 0 1 stage_one_a
3 ori  ER2 Inc 1 915 8 0 1 stage_one_a
3 ori  FC2 Inc 1 805 9 0 1 stage_one_a
3 ori  EC2 Con 1 665 10 0 1 stage_one_a
3 fill FC1 Inc 1 648 11 0 1 stage_one_a
3 ori  FC2 Inc 1 840 12 0 1 stage_one_a
3 fill FR1 Con 1 726 13 0 1 stage_one_a
3 fill ER1 Inc 1 623 14 0 1 stage_one_a
3 fill FC1 Inc 1 853 15 0 1 stage_one_a
3 fill EC1 Con 1 588 16 0 1 stage_one_a
3 fill ER1 Inc 1 595 17 0 1 stage_one_a
3 ori  EC2 Con 1 590 18 0 1 stage_one_a
3 ori  ER2 Inc 1 758 19 0 1 stage_one_a
3 ori  FR2 Con 1 673 20 0 1 stage_one_a
3 fill FC1 Inc 1 742 21 0 1 stage_one_a
3 ori  FC2 Inc 1 822 22 0 1 stage_one_a
3 fill ER1 Inc 1 920 23 0 1 stage_one_a
3 ori  ER2 Inc 1 751 24 0 1 stage_one_a
3 ori  EC2 Con 1 652 25 0 1 stage_one_a
3 ori  FR2 Con 1 624 26 0 1 stage_one_a
3 fill EC1 Con 1 597 27 0 1 stage_one_a
3 fill ER1 Inc 1 675 28 0 1 stage_one_a
3 ori  ER2 Inc 1 695 29 0 1 stage_one_a
3 fill FR1 Con 1 697 30 0 1 stage_one_a
3 fill EC1 Con 1 636 31 0 1 stage_one_a
3 ori  EC2 Con 1 636 32 0 1 stage_one_a
3 ori  ER2 Inc 1 777 33 0 1 stage_one_a
3 ori  FR2 Con 1 720 34 0 1 stage_one_a
3 fill FR1 Con 1 669 35 0 1 stage_one_a
3 ori  ER2 Inc 1 899 36 0 1 stage_one_a
3 fill ER1 Inc 1 628 37 0 1 stage_one_a
3 fill FR1 Con 1 686 38 0 1 stage_one_a
3 ori  FR2 Con 1 655 39 0 1 stage_one_a
3 ori  EC2 Con 1 550 40 0 1 stage_one_a
3 fill ER1 Inc 1 625 41 0 1 stage_one_a
3 ori  ER2 Inc 1 650 42 0 1 stage_one_a
3 ori  EC2 Con 1 535 43 0 1 stage_one_a
3 fill FR1 Con 1 657 44 0 1 stage_one_a
3 fill EC1 Con 1 620 45 0 1 stage_one_a
3 ori  FR2 Con 1 601 46 0 1 stage_one_a
3 ori  EC2 Con 1 564 47 0 1 stage_one_a
3 ori  FR2 Con 1 609 48 0 1 stage_one_a
3 fill ER1 Inc 1 560 49 0 1 stage_one_a
3 ori  ER2 Inc 1 689 50 0 1 stage_one_a
3 fill EC1 Con 1 608 51 0 1 stage_one_a
3 ori  EC2 Con 1 552 52 0 1 stage_one_a
3 fill FR1 Con 1 627 53 0 1 stage_one_a
3 ori  ER2 Inc 2 924 53 0 1 stage_one_a
3 fill FC1 Inc 1 744 54 0 1 stage_one_a
3 ori  EC2 Con 1 698 55 0 1 stage_one_a
3 fill EC1 Con 1 605 56 0 1 stage_one_a
3 ori  ER2 Inc 1 918 57 0 1 stage_one_a
3 ori  EC2 Con 1 666 58 0 1 stage_one_a
3 fill ER1 Inc 1 640 59 0 1 stage_one_a
3 fill FR1 Con 1 685 60 0 1 stage_one_a
3 fill FC1 Inc 1 671 61 0 1 stage_one_a
3 fill EC1 Con 1 663 62 0 1 stage_one_a
3 ori  FR2 Con 1 780 63 0 1 stage_one_a
3 fill ER1 Inc 1 631 64 0 1 stage_one_a
3 fill FR1 Con 1 615 65 0 1 stage_one_a
3 ori  EC2 Con 1 666 66 0 1 stage_one_a
3 fill ER1 Inc 1 564 67 0 1 stage_one_a
3 ori  FC2 Inc 1 896 68 0 1 stage_one_a
3 fill FR1 Con 1 641 69 0 1 stage_one_a
3 fill FC1 Inc 1 733 70 0 1 stage_one_a
3 ori  EC2 Con 1 619 71 0 1 stage_one_a
3 fill EC1 Con 1 584 72 0 1 stage_one_a
3 ori  FR2 Con 1 665 73 0 1 stage_one_a
3 fill FR1 Con 1 681 74 0 1 stage_one_a
3 fill EC1 Con 1 792 75 0 1 stage_one_a
3 ori  FC2 Inc 1 820 76 0 1 stage_one_a
3 fill ER1 Inc 1 751 77 0 1 stage_one_a
3 fill FC1 Inc 1 672 78 0 1 stage_one_a
3 ori  EC2 Con 1 608 79 0 1 stage_one_a
3 ori  FR2 Con 1 620 80 0 1 stage_one_a
3 fill FR1 Con 1 717 81 0 1 stage_one_a
3 fill ER1 Inc 1 582 82 0 1 stage_one_a
3 fill EC1 Con 1 544 83 0 1 stage_one_a
3 fill ER1 Inc 1 585 84 0 1 stage_one_a
3 fill FC1 Inc 1 771 85 0 1 stage_one_a
3 ori  FC2 Inc 1 754 86 0 1 stage_one_a
3 fill ER1 Inc 1 626 87 0 1 stage_one_a
3 ori  FR2 Con 1 628 88 0 1 stage_one_a
3 ori  ER2 Inc 1 779 89 0 1 stage_one_a
3 ori  EC2 Con 1 579 90 0 1 stage_one_a
3 fill EC1 Con 1 637 91 0 1 stage_one_a
3 ori  FR2 Con 1 613 92 0 1 stage_one_a
3 ori  EC2 Con 1 636 93 0 1 stage_one_a
3 ori  ER2 Inc 1 697 94 0 1 stage_one_a
3 ori  EC2 Con 1 631 95 0 1 stage_one_a
3 ori  FR2 Con 1 650 96 0 1 stage_one_a
3 fill FC1 Inc 1 665 97 0 1 stage_one_a
3 fill ER1 Inc 1 593 98 0 1 stage_one_a
3 ori  EC2 Con 1 520 99 0 1 stage_one_a
4 ori  ER2 Inc 1 855 1 0 0 stage_one_b
4 fill FR1 Con 1 704 2 0 1 stage_one_b
4 ori  FC2 Inc 1 745 3 0 1 stage_one_b
4 fill FC1 Inc 1 652 4 0 1 stage_one_b
4 fill FR1 Con 1 573 5 0 1 stage_one_b
4 fill FC1 Inc 1 793 6 0 1 stage_one_b
4 ori  ER2 Inc 1 721 7 0 1 stage_one_b
4 ori  FC2 Inc 1 696 8 0 1 stage_one_b
4 ori  FR2 Con 1 660 9 0 1 stage_one_b
4 ori  ER2 Inc 1 758 10 0 1 stage_one_b
4 ori  EC2 Con 1 601 11 0 1 stage_one_b
4 fill EC1 Con 1 524 12 0 1 stage_one_b
4 fill ER1 Inc 1 566 13 0 1 stage_one_b
4 ori  FR2 Con 1 639 14 0 1 stage_one_b
4 fill FR1 Con 1 560 15 0 1 stage_one_b
4 fill FC1 Inc 1 692 16 0 1 stage_one_b
4 fill ER1 Inc 1 643 17 0 1 stage_one_b
4 ori  FC2 Inc 1 894 18 0 1 stage_one_b
4 ori  ER2 Inc 1 664 19 0 1 stage_one_b
4 ori  EC2 Con 1 591 20 0 1 stage_one_b
4 ori  ER2 Inc 1 673 21 0 1 stage_one_b
4 fill EC1 Con 1 536 22 0 1 stage_one_b
4 ori  EC2 Con 1 597 23 0 1 stage_one_b
4 ori  FC2 Inc 1 813 24 0 1 stage_one_b
4 ori  ER2 Inc 1 638 25 0 1 stage_one_b
4 ori  EC2 Con 1 610 26 0 1 stage_one_b
4 ori  ER2 Inc 1 791 27 0 1 stage_one_b
4 fill ER1 Inc 1 635 28 0 1 stage_one_b
4 fill EC1 Con 1 1055 29 0 1 stage_one_b
4 ori  FR2 Con 1 1019 30 0 1 stage_one_b
4 ori  ER2 Inc 1 781 31 0 1 stage_one_b
4 ori  EC2 Con 1 1004 32 0 1 stage_one_b
4 ori  FC2 Inc 1 776 33 0 1 stage_one_b
4 fill FR1 Con 1 627 34 0 1 stage_one_b
4 ori  FR2 Con 1 692 35 0 1 stage_one_b
4 ori  FC2 Inc 1 696 36 0 1 stage_one_b
4 fill EC1 Con 1 530 37 0 1 stage_one_b
4 fill FR1 Con 1 582 38 0 1 stage_one_b
4 fill FC1 Inc 1 662 39 0 1 stage_one_b
4 ori  EC2 Con 1 567 40 0 1 stage_one_b
4 fill EC1 Con 1 476 41 0 1 stage_one_b
4 ori  FC2 Inc 1 881 42 0 1 stage_one_b
4 ori  EC2 Con 1 493 43 0 1 stage_one_b
4 fill FC1 Inc 1 570 44 0 1 stage_one_b
4 ori  ER2 Inc 1 750 45 0 1 stage_one_b
4 fill FR1 Con 1 594 46 0 1 stage_one_b
4 fill EC1 Con 1 714 47 0 1 stage_one_b
4 fill FC1 Inc 1 676 48 0 1 stage_one_b
4 ori  EC2 Con 1 585 49 0 1 stage_one_b
4 ori  ER2 Inc 1 1177 50 0 1 stage_one_b
4 ori  FC2 Inc 1 731 51 0 1 stage_one_b
4 fill ER1 Inc 1 642 52 0 1 stage_one_b
4 ori  ER2 Inc 1 701 53 0 1 stage_one_b
4 ori  FC2 Inc 1 722 54 0 1 stage_one_b
4 ori  EC2 Con 1 560 55 0 1 stage_one_b
4 fill FC1 Inc 1 669 56 0 1 stage_one_b
4 ori  FC2 Inc 1 606 57 0 1 stage_one_b
4 ori  ER2 Inc 1 663 58 0 1 stage_one_b
4 fill EC1 Con 1 639 59 0 1 stage_one_b
4 fill FC1 Inc 1 692 60 0 1 stage_one_b
4 ori  FC2 Inc 1 694 61 0 1 stage_one_b
4 fill ER1 Inc 1 694 62 0 1 stage_one_b
4 ori  ER2 Inc 1 737 63 0 1 stage_one_b
4 fill FR1 Con 1 716 64 0 1 stage_one_b
4 fill ER1 Inc 1 799 65 0 1 stage_one_b
4 fill FR1 Con 1 676 66 0 1 stage_one_b
4 fill FC1 Inc 1 702 67 0 1 stage_one_b
4 fill ER1 Inc 1 616 68 0 1 stage_one_b
4 fill FR1 Con 1 691 69 0 1 stage_one_b
4 fill FC1 Inc 1 593 70 0 1 stage_one_b
4 fill EC1 Con 1 540 71 0 1 stage_one_b
4 fill ER1 Inc 1 556 72 0 1 stage_one_b
4 ori  FC2 Inc 1 760 73 0 1 stage_one_b
4 ori  EC2 Con 1 648 74 0 1 stage_one_b
4 ori  ER2 Inc 1 689 75 0 1 stage_one_b
4 fill FC1 Inc 1 796 76 0 1 stage_one_b
4 fill ER1 Inc 1 709 77 0 1 stage_one_b
4 fill EC1 Con 1 498 78 0 1 stage_one_b
4 ori  FR2 Con 1 598 79 0 1 stage_one_b
4 ori  EC2 Con 1 596 80 0 1 stage_one_b
4 fill FR1 Con 1 808 81 0 1 stage_one_b
4 fill ER1 Inc 1 533 82 0 1 stage_one_b
4 fill FR1 Con 1 651 83 0 1 stage_one_b
4 ori  ER2 Inc 1 856 84 0 1 stage_one_b
4 fill ER1 Inc 1 572 85 0 1 stage_one_b
4 fill FR1 Con 1 620 86 0 1 stage_one_b
4 ori  FC2 Inc 1 1209 87 0 1 stage_one_b
4 ori  FR2 Con 1 651 88 0 1 stage_one_b
4 ori  ER2 Inc 1 702 89 0 1 stage_one_b
4 ori  EC2 Con 1 603 90 0 1 stage_one_b
4 fill FC1 Inc 1 666 91 0 1 stage_one_b
4 fill FR1 Con 1 581 92 0 1 stage_one_b
4 fill EC1 Con 1 597 93 0 1 stage_one_b
4 fill ER1 Inc 1 482 94 0 1 stage_one_b
4 fill EC1 Con 1 582 95 0 1 stage_one_b
4 fill FC1 Inc 1 605 96 0 1 stage_one_b
4 ori  FC2 Inc 1 701 97 0 1 stage_one_b
4 fill EC1 Con 1 530 98 0 1 stage_one_b
4 ori  FR2 Con 1 694 99 0 1 stage_one_b
4 ori  EC2 Con 1 526 100 0 1 stage_one_b
6 fill EC1 Con 1 901 1 0 0 stage_two_a
6 ori  EC2 Con 1 627 2 0 1 stage_two_a
6 fill ER1 Inc 1 760 3 0 1 stage_two_a
6 ori  FC2 Inc 1 966 4 0 1 stage_two_a
6 ori  EC2 Con 1 574 5 0 1 stage_two_a
6 fill FR1 Con 1 792 6 0 1 stage_two_a
6 fill EC1 Con 1 615 7 0 1 stage_two_a
6 ori  ER2 Inc 1 831 8 0 1 stage_two_a
6 ori  EC2 Con 1 491 9 0 1 stage_two_a
6 fill FR1 Con 1 665 10 0 1 stage_two_a
6 ori  FR2 Con 1 718 11 0 1 stage_two_a
6 fill EC1 Con 1 895 12 0 1 stage_two_a
6 fill FC1 Inc 1 596 13 0 1 stage_two_a
6 fill EC1 Con 1 614 14 0 1 stage_two_a
6 ori  ER2 Inc 1 710 15 0 1 stage_two_a
6 fill FC1 Inc 1 615 16 0 1 stage_two_a
6 ori  FC2 Inc 1 681 17 0 1 stage_two_a
6 fill ER1 Inc 1 603 18 0 1 stage_two_a
6 fill FR1 Con 1 590 19 0 1 stage_two_a
6 fill EC1 Con 1 833 20 0 1 stage_two_a
6 fill ER1 Inc 1 503 21 0 1 stage_two_a
6 ori  ER2 Inc 1 826 22 0 1 stage_two_a
6 fill FC1 Inc 1 658 23 0 1 stage_two_a
6 ori  FR2 Con 1 687 24 0 1 stage_two_a
6 ori  ER2 Inc 1 641 25 0 1 stage_two_a
6 fill EC1 Con 1 611 26 0 1 stage_two_a
6 fill FC1 Inc 1 533 27 0 1 stage_two_a
6 ori  FC2 Inc 1 712 28 0 1 stage_two_a
6 fill ER1 Inc 1 532 29 0 1 stage_two_a
6 fill FC1 Inc 1 583 30 0 1 stage_two_a
6 fill FR1 Con 1 827 31 0 1 stage_two_a
6 fill ER1 Inc 1 657 32 0 1 stage_two_a
6 ori  ER2 Inc 1 705 33 0 1 stage_two_a
6 ori  EC2 Con 1 524 34 0 1 stage_two_a
6 fill EC1 Con 1 518 35 0 1 stage_two_a
6 ori  ER2 Inc 1 623 36 0 1 stage_two_a
6 ori  FR2 Con 1 785 37 0 1 stage_two_a
6 fill FC1 Inc 1 670 38 0 1 stage_two_a
6 fill EC1 Con 1 547 39 0 1 stage_two_a
6 ori  FC2 Inc 1 930 40 0 1 stage_two_a
6 fill FC1 Inc 1 582 41 0 1 stage_two_a
6 fill FR1 Con 1 507 42 0 1 stage_two_a
6 fill EC1 Con 1 515 43 0 1 stage_two_a
6 ori  EC2 Con 1 584 44 0 1 stage_two_a
6 fill ER1 Inc 1 546 45 0 1 stage_two_a
6 ori  FC2 Inc 1 1065 46 0 1 stage_two_a
6 fill FR1 Con 1 598 47 0 1 stage_two_a
6 ori  FR2 Con 1 715 48 0 1 stage_two_a
6 ori  FC2 Inc 1 788 49 0 1 stage_two_a
6 ori  FR2 Con 1 741 50 0 1 stage_two_a
6 ori  FC2 Inc 1 649 51 0 1 stage_two_a
6 fill FC1 Inc 1 653 52 0 1 stage_two_a
6 ori  ER2 Inc 1 1184 53 0 1 stage_two_a
6 ori  FC2 Inc 1 662 54 0 1 stage_two_a
6 ori  EC2 Con 1 517 55 0 1 stage_two_a
6 ori  FR2 Con 1 659 56 0 1 stage_two_a
6 ori  FC2 Inc 1 765 57 0 1 stage_two_a
6 fill FR1 Con 1 783 58 0 1 stage_two_a
6 fill FC1 Inc 1 632 59 0 1 stage_two_a
6 ori  FR2 Con 1 642 60 0 1 stage_two_a
6 fill FR1 Con 1 544 61 0 1 stage_two_a
6 fill EC1 Con 1 556 62 0 1 stage_two_a
6 fill FC1 Inc 1 599 63 0 1 stage_two_a
6 fill FR1 Con 1 764 64 0 1 stage_two_a
6 fill EC1 Con 1 610 65 0 1 stage_two_a
6 ori  FC2 Inc 1 731 66 0 1 stage_two_a
6 ori  ER2 Inc 1 848 67 0 1 stage_two_a
6 ori  FR2 Con 1 711 68 0 1 stage_two_a
6 fill ER1 Inc 1 576 69 0 1 stage_two_a
6 fill FR1 Con 1 764 70 0 1 stage_two_a
6 ori  FC2 Inc 1 701 71 0 1 stage_two_a
6 ori  EC2 Con 1 499 72 0 1 stage_two_a
6 ori  FR2 Con 1 727 73 0 1 stage_two_a
6 fill FC1 Inc 1 589 74 0 1 stage_two_a
6 ori  ER2 Inc 1 1534 75 0 1 stage_two_a
6 ori  FC2 Inc 1 734 76 0 1 stage_two_a
6 fill EC1 Con 1 567 77 0 1 stage_two_a
6 fill FR1 Con 1 647 78 0 1 stage_two_a
6 ori  ER2 Inc 1 843 79 0 1 stage_two_a
6 fill ER1 Inc 1 877 80 0 1 stage_two_a
6 ori  EC2 Con 1 492 81 0 1 stage_two_a
6 ori  FR2 Con 1 568 82 0 1 stage_two_a
6 ori  EC2 Con 1 556 83 0 1 stage_two_a
6 fill FC1 Inc 1 540 84 0 1 stage_two_a
6 fill FR1 Con 1 508 85 0 1 stage_two_a
6 ori  ER2 Inc 1 768 86 0 1 stage_two_a
6 ori  FR2 Con 1 781 87 0 1 stage_two_a
6 fill FC1 Inc 1 628 88 0 1 stage_two_a
6 fill ER1 Inc 1 573 89 0 1 stage_two_a
6 ori  EC2 Con 1 674 90 0 1 stage_two_a
6 ori  FR2 Con 1 641 91 0 1 stage_two_a
6 ori  EC2 Con 1 541 92 0 1 stage_two_a
6 ori  FC2 Inc 1 788 93 0 1 stage_two_a
6 fill FR1 Con 1 535 94 0 1 stage_two_a
6 fill ER1 Inc 1 511 95 0 1 stage_two_a
6 ori  EC2 Con 1 487 96 0 1 stage_two_a
6 fill FC1 Inc 1 542 97 0 1 stage_two_a
6 ori  FR2 Con 1 429 98 0 1 stage_two_a
6 ori  ER2 Inc 1 663 99 0 1 stage_two_a
6 fill EC1 Con 1 478 100 0 1 stage_two_a
7 fill FR1 Con 1 736 1 0 0 stage_two_b
7 ori  EC2 Con 1 561 2 0 1 stage_two_b
7 fill EC1 Con 1 484 3 0 1 stage_two_b
7 ori  FR2 Con 1 532 4 0 1 stage_two_b
7 fill FR1 Con 1 604 5 0 1 stage_two_b
7 ori  ER2 Inc 1 761 6 0 1 stage_two_b
7 fill ER1 Inc 1 486 7 0 1 stage_two_b
7 fill FC1 Inc 1 510 8 0 1 stage_two_b
7 ori  EC2 Con 1 480 9 0 1 stage_two_b
7 fill ER1 Inc 1 437 10 0 1 stage_two_b
7 ori  ER2 Inc 1 759 11 0 1 stage_two_b
7 fill EC1 Con 1 473 12 0 1 stage_two_b
7 fill FR1 Con 1 514 13 0 1 stage_two_b
7 fill EC1 Con 1 456 14 0 1 stage_two_b
7 ori  FC2 Inc 1 784 15 0 1 stage_two_b
7 ori  EC2 Con 1 501 16 0 1 stage_two_b
7 ori  FC2 Inc 1 1008 17 0 1 stage_two_b
7 fill FC1 Inc 1 594 18 0 1 stage_two_b
7 ori  EC2 Con 1 520 19 0 1 stage_two_b
7 ori  FC2 Inc 1 660 20 0 1 stage_two_b
7 fill FR1 Con 1 643 21 0 1 stage_two_b
7 ori  EC2 Con 1 457 22 0 1 stage_two_b
7 fill EC1 Con 1 448 23 0 1 stage_two_b
7 ori  FR2 Con 1 483 24 0 1 stage_two_b
7 ori  EC2 Con 1 682 25 0 1 stage_two_b
7 ori  FC2 Inc 1 632 26 0 1 stage_two_b
7 ori  FR2 Con 1 657 27 0 1 stage_two_b
7 fill FR1 Con 1 530 28 0 1 stage_two_b
7 fill ER1 Inc 1 584 29 0 1 stage_two_b
7 fill EC1 Con 1 986 30 0 1 stage_two_b
7 ori  FC2 Inc 1 628 31 0 1 stage_two_b
7 ori  ER2 Inc 1 811 32 0 1 stage_two_b
7 ori  FR2 Con 1 559 33 0 1 stage_two_b
7 ori  EC2 Con 1 548 34 0 1 stage_two_b
7 ori  ER2 Inc 1 1681 35 0 1 stage_two_b
7 ori  FR2 Con 1 614 36 0 1 stage_two_b
7 ori  ER2 Inc 1 670 37 0 1 stage_two_b
7 fill ER1 Inc 1 601 38 0 1 stage_two_b
7 fill FR1 Con 1 600 39 0 1 stage_two_b
7 fill ER1 Inc 1 566 40 0 1 stage_two_b
7 fill FR1 Con 1 517 41 0 1 stage_two_b
7 fill ER1 Inc 1 519 42 0 1 stage_two_b
7 ori  FC2 Inc 1 774 43 0 1 stage_two_b
7 fill FR1 Con 1 548 44 0 1 stage_two_b
7 fill FC1 Inc 1 498 45 0 1 stage_two_b
7 fill FR1 Con 1 581 46 0 1 stage_two_b
7 ori  FR2 Con 1 573 47 0 1 stage_two_b
7 ori  FC2 Inc 1 570 48 0 1 stage_two_b
7 fill EC1 Con 1 412 49 0 1 stage_two_b
7 ori  EC2 Con 1 407 50 0 1 stage_two_b
7 ori  FR2 Con 1 572 51 0 1 stage_two_b
7 fill FC1 Inc 1 517 52 0 1 stage_two_b
7 ori  EC2 Con 1 487 53 0 1 stage_two_b
7 fill EC1 Con 1 485 54 0 1 stage_two_b
7 ori  FC2 Inc 1 586 55 0 1 stage_two_b
7 fill FR1 Con 1 513 56 0 1 stage_two_b
7 fill FC1 Inc 1 631 57 0 1 stage_two_b
7 fill EC1 Con 1 551 58 0 1 stage_two_b
7 ori  FR2 Con 1 613 59 0 1 stage_two_b
7 ori  EC2 Con 1 495 60 0 1 stage_two_b
7 ori  FC2 Inc 1 655 61 0 1 stage_two_b
7 ori  FR2 Con 1 632 62 0 1 stage_two_b
7 fill FC1 Inc 1 486 63 0 1 stage_two_b
7 ori  FC2 Inc 1 620 64 0 1 stage_two_b
7 fill EC1 Con 1 526 65 0 1 stage_two_b
7 ori  ER2 Inc 1 643 66 0 1 stage_two_b
7 ori  FC2 Inc 1 635 67 0 1 stage_two_b
7 ori  FR2 Con 1 547 68 0 1 stage_two_b
7 ori  FC2 Inc 1 563 69 0 1 stage_two_b
7 fill FR1 Con 1 518 70 0 1 stage_two_b
7 ori  ER2 Inc 1 701 71 0 1 stage_two_b
7 ori  FR2 Con 1 530 72 0 1 stage_two_b
7 fill ER1 Inc 1 599 73 0 1 stage_two_b
7 ori  FC2 Inc 1 837 74 0 1 stage_two_b
7 ori  ER2 Inc 1 659 75 0 1 stage_two_b
7 fill FC1 Inc 1 634 76 0 1 stage_two_b
7 fill ER1 Inc 1 705 77 0 1 stage_two_b
7 fill FR1 Con 1 449 78 0 1 stage_two_b
7 fill ER1 Inc 2 592 78 0 1 stage_two_b
7 fill FR1 Con 1 648 79 0 1 stage_two_b
7 fill FC1 Inc 1 660 80 0 1 stage_two_b
7 ori  FC2 Inc 1 573 81 0 1 stage_two_b
7 fill ER1 Inc 1 521 82 0 1 stage_two_b
7 fill FC1 Inc 1 722 83 0 1 stage_two_b
7 fill FR1 Con 1 557 84 0 1 stage_two_b
7 fill FC1 Inc 1 476 85 0 1 stage_two_b
7 ori  ER2 Inc 1 691 86 0 1 stage_two_b
7 fill FR1 Con 2 488 86 0 1 stage_two_b
7 ori  FC2 Inc 1 676 87 0 1 stage_two_b
7 ori  EC2 Con 1 999 88 0 1 stage_two_b
7 fill EC1 Con 1 542 89 0 1 stage_two_b
7 ori  FC2 Inc 1 630 90 0 1 stage_two_b
7 fill FC1 Inc 1 548 91 0 1 stage_two_b
7 fill FR1 Con 1 605 92 0 1 stage_two_b
7 ori  ER2 Inc 2 655 92 0 1 stage_two_b
7 fill ER1 Inc 1 640 93 0 1 stage_two_b
7 fill EC1 Con 1 482 94 0 1 stage_two_b
7 ori  FC2 Inc 1 756 95 0 1 stage_two_b
7 ori  EC2 Con 1 461 96 0 1 stage_two_b
7 fill FC1 Inc 1 588 97 0 1 stage_two_b
9 fill ER1 Inc 1 1198 1 0 0 stage_three_a
9 ori  FC2 Inc 1 1697 2 0 1 stage_three_a
9 ori  ER2 Inc 1 1540 3 0 1 stage_three_a
9 fill EC1 Con 1 1692 4 0 1 stage_three_a
9 fill ER1 Inc 1 856 5 0 1 stage_three_a
9 ori  FR2 Con 1 1705 6 0 1 stage_three_a
9 fill FR1 Con 1 1497 7 0 1 stage_three_a
9 ori  EC2 Con 1 1342 8 0 1 stage_three_a
9 fill FC1 Inc 1 1363 9 0 1 stage_three_a
9 ori  ER2 Inc 1 1847 10 0 1 stage_three_a
9 ori  EC2 Con 1 931 11 0 1 stage_three_a
9 fill EC1 Con 1 1157 12 0 1 stage_three_a
9 ori  FC2 Inc 1 2055 13 0 1 stage_three_a
9 ori  EC2 Con 1 2200 14 0 1 stage_three_a
9 fill FR1 Con 1 939 15 0 1 stage_three_a
9 fill EC1 Con 1 987 16 0 1 stage_three_a
9 fill ER1 Inc 1 1045 17 0 1 stage_three_a
9 ori  ER2 Inc 1 1080 18 0 1 stage_three_a
9 ori  EC2 Con 1 770 19 0 1 stage_three_a
9 ori  ER2 Inc 2 1232 19 0 1 stage_three_a
9 ori  FR2 Con 1 1371 20 0 1 stage_three_a
9 fill EC1 Con 1 909 21 0 1 stage_three_a
9 fill FC1 Inc 1 1110 22 0 1 stage_three_a
9 ori  FC2 Inc 1 1132 23 0 1 stage_three_a
9 fill FR1 Con 1 1255 24 0 1 stage_three_a
9 fill EC1 Con 1 1548 25 0 1 stage_three_a
9 ori  ER2 Inc 1 1059 26 0 1 stage_three_a
9 ori  FC2 Inc 1 980 27 0 1 stage_three_a
9 fill FC1 Inc 1 889 28 0 1 stage_three_a
9 fill FR1 Con 1 1571 29 0 1 stage_three_a
9 fill ER1 Inc 1 945 30 0 1 stage_three_a
9 fill FR1 Con 1 1980 31 0 1 stage_three_a
9 fill ER1 Inc 1 925 32 0 1 stage_three_a
9 fill FC1 Inc 1 1020 33 0 1 stage_three_a
9 fill EC1 Con 1 860 34 0 1 stage_three_a
9 ori  FR2 Con 1 903 35 0 1 stage_three_a
9 fill FC1 Inc 1 920 36 0 1 stage_three_a
9 fill FR1 Con 1 982 37 0 1 stage_three_a
9 ori  EC2 Con 1 984 38 0 1 stage_three_a
9 ori  FC2 Inc 1 888 39 0 1 stage_three_a
9 fill EC1 Con 1 1032 40 0 1 stage_three_a
9 ori  FR2 Con 1 1207 41 0 1 stage_three_a
9 ori  FC2 Inc 1 860 42 0 1 stage_three_a
9 ori  EC2 Con 1 1228 43 0 1 stage_three_a
9 fill FC1 Inc 1 1204 44 0 1 stage_three_a
9 ori  FC2 Inc 1 1632 45 0 1 stage_three_a
9 fill ER1 Inc 1 865 46 0 1 stage_three_a
9 ori  ER2 Inc 1 1393 47 0 1 stage_three_a
9 ori  EC2 Con 1 1252 48 0 1 stage_three_a
9 ori  FC2 Inc 1 665 49 0 1 stage_three_a
9 ori  FR2 Con 1 1452 50 0 1 stage_three_a
9 ori  ER2 Inc 1 856 51 0 1 stage_three_a
9 fill EC1 Con 1 970 52 0 1 stage_three_a
9 fill ER1 Inc 1 687 53 0 1 stage_three_a
9 ori  EC2 Con 1 1011 54 0 1 stage_three_a
9 ori  FR2 Con 1 645 55 0 1 stage_three_a
9 fill EC1 Con 1 976 56 0 1 stage_three_a
9 ori  EC2 Con 1 1643 57 0 1 stage_three_a
9 ori  ER2 Inc 1 710 58 0 1 stage_three_a
9 fill ER1 Inc 1 1031 59 0 1 stage_three_a
9 fill FC1 Inc 1 963 60 0 1 stage_three_a
9 ori  FC2 Inc 1 891 61 0 1 stage_three_a
9 ori  ER2 Inc 1 954 62 0 1 stage_three_a
9 fill ER1 Inc 1 967 63 0 1 stage_three_a
9 fill FR1 Con 1 1236 64 0 1 stage_three_a
9 fill ER1 Inc 1 702 65 0 1 stage_three_a
9 ori  FC2 Inc 1 842 66 0 1 stage_three_a
9 fill FR1 Con 1 1335 67 0 1 stage_three_a
9 fill ER1 Inc 1 1334 68 0 1 stage_three_a
9 ori  FR2 Con 1 1069 69 0 1 stage_three_a
9 ori  ER2 Inc 1 885 70 0 1 stage_three_a
9 ori  EC2 Con 1 1089 71 0 1 stage_three_a
9 ori  FC2 Inc 1 721 72 0 1 stage_three_a
9 ori  ER2 Inc 1 813 73 0 1 stage_three_a
9 fill FC1 Inc 1 902 74 0 1 stage_three_a
9 fill ER1 Inc 1 1270 75 0 1 stage_three_a
9 fill FR1 Con 1 1039 76 0 1 stage_three_a
9 ori  FC2 Inc 1 841 77 0 1 stage_three_a
9 ori  ER2 Inc 1 735 78 0 1 stage_three_a
9 ori  FC2 Inc 1 1823 79 0 1 stage_three_a
9 ori  EC2 Con 1 843 80 0 1 stage_three_a
9 ori  ER2 Inc 1 706 81 0 1 stage_three_a
9 fill FC1 Inc 1 875 82 0 1 stage_three_a
9 fill EC1 Con 1 1493 83 0 1 stage_three_a
9 fill FR1 Con 1 950 84 0 1 stage_three_a
9 ori  FC2 Inc 1 1081 85 0 1 stage_three_a
9 fill FC1 Inc 1 1120 86 0 1 stage_three_a
9 ori  FR2 Con 1 884 87 0 1 stage_three_a
9 ori  ER2 Inc 1 757 88 0 1 stage_three_a
9 fill EC1 Con 1 643 89 0 1 stage_three_a
9 fill FR1 Con 1 1335 90 0 1 stage_three_a
9 ori  EC2 Con 1 685 91 0 1 stage_three_a
9 fill EC1 Con 1 918 92 0 1 stage_three_a
9 ori  FR2 Con 1 1271 93 0 1 stage_three_a
9 fill ER1 Inc 2 1527 93 0 1 stage_three_a
9 ori  EC2 Con 1 1265 94 0 1 stage_three_a
9 fill FC1 Inc 1 691 95 0 1 stage_three_a
9 fill ER1 Inc 1 930 96 0 1 stage_three_a
9 fill FC1 Inc 1 995 97 0 1 stage_three_a
9 fill FR1 Con 1 1116 98 0 1 stage_three_a
10 fill FC1 Inc 1 1267 1 0 0 stage_three_b
10 ori  ER2 Inc 1 770 2 0 1 stage_three_b
10 fill EC1 Con 1 754 3 0 1 stage_three_b
10 ori  FC2 Inc 1 1106 4 0 1 stage_three_b
10 ori  ER2 Inc 1 951 5 0 1 stage_three_b
10 fill FC1 Inc 1 1402 6 0 1 stage_three_b
10 ori  FC2 Inc 1 872 7 0 1 stage_three_b
10 ori  FR2 Con 1 756 8 0 1 stage_three_b
10 fill ER1 Inc 1 1221 9 0 1 stage_three_b
10 fill EC1 Con 1 707 10 0 1 stage_three_b
10 ori  ER2 Inc 1 759 11 0 1 stage_three_b
10 fill ER1 Inc 1 1370 12 0 1 stage_three_b
10 ori  FR2 Con 1 919 13 0 1 stage_three_b
10 fill FR1 Con 1 955 14 0 1 stage_three_b
10 fill EC1 Con 1 607 15 0 1 stage_three_b
10 ori  ER2 Inc 1 697 16 0 1 stage_three_b
10 ori  FC2 Inc 1 1087 17 0 1 stage_three_b
10 fill FR1 Con 1 752 18 0 1 stage_three_b
10 ori  ER2 Inc 1 963 19 0 1 stage_three_b
10 fill FC1 Inc 1 1271 20 0 1 stage_three_b
10 fill EC1 Con 1 636 21 0 1 stage_three_b
10 ori  FC2 Inc 1 826 22 0 1 stage_three_b
10 ori  FR2 Con 1 952 23 0 1 stage_three_b
10 fill FR1 Con 1 777 24 0 1 stage_three_b
10 fill FC1 Inc 1 748 25 0 1 stage_three_b
10 fill ER1 Inc 1 710 26 0 1 stage_three_b
10 ori  ER2 Inc 1 702 27 0 1 stage_three_b
10 fill EC1 Con 1 730 28 0 1 stage_three_b
10 ori  FR2 Con 1 1055 29 0 1 stage_three_b
10 ori  EC2 Con 1 833 30 0 1 stage_three_b
10 fill FR1 Con 1 709 31 0 1 stage_three_b
10 ori  ER2 Inc 1 794 32 0 1 stage_three_b
10 ori  FR2 Con 1 701 33 0 1 stage_three_b
10 fill EC1 Con 1 1032 34 0 1 stage_three_b
10 ori  FC2 Inc 1 992 35 0 1 stage_three_b
10 ori  FR2 Con 1 663 36 0 1 stage_three_b
10 ori  EC2 Con 1 681 37 0 1 stage_three_b
10 fill ER1 Inc 1 760 38 0 1 stage_three_b
10 fill EC1 Con 1 582 39 0 1 stage_three_b
10 ori  FR2 Con 1 787 40 0 1 stage_three_b
10 ori  ER2 Inc 1 1236 41 0 1 stage_three_b
10 fill ER1 Inc 1 1448 42 0 1 stage_three_b
10 ori  EC2 Con 1 840 43 0 1 stage_three_b
10 fill EC1 Con 1 1024 44 0 1 stage_three_b
10 ori  ER2 Inc 2 2489 44 0 1 stage_three_b
10 ori  EC2 Con 1 960 45 0 1 stage_three_b
10 ori  ER2 Inc 1 562 46 0 1 stage_three_b
10 fill ER1 Inc 1 917 47 0 1 stage_three_b
10 ori  FC2 Inc 1 895 48 0 1 stage_three_b
10 ori  EC2 Con 1 613 49 0 1 stage_three_b
10 fill FR1 Con 1 788 50 0 1 stage_three_b
10 ori  FC2 Inc 1 1435 51 0 1 stage_three_b
10 fill EC1 Con 1 905 52 0 1 stage_three_b
10 ori  FR2 Con 1 683 53 0 1 stage_three_b
10 fill ER1 Inc 1 998 54 0 1 stage_three_b
10 ori  EC2 Con 1 726 55 0 1 stage_three_b
10 ori  FR2 Con 1 727 56 0 1 stage_three_b
10 fill FR1 Con 1 750 57 0 1 stage_three_b
10 fill ER1 Inc 1 679 58 0 1 stage_three_b
10 fill EC1 Con 1 613 59 0 1 stage_three_b
10 fill FR1 Con 1 678 60 0 1 stage_three_b
10 fill FC1 Inc 1 755 61 0 1 stage_three_b
10 ori  FC2 Inc 1 753 62 0 1 stage_three_b
10 ori  FR2 Con 1 966 63 0 1 stage_three_b
10 ori  FC2 Inc 1 701 64 0 1 stage_three_b
10 ori  ER2 Inc 1 641 65 0 1 stage_three_b
10 ori  EC2 Con 1 641 66 0 1 stage_three_b
10 ori  FR2 Con 1 668 67 0 1 stage_three_b
10 fill EC1 Con 1 688 68 0 1 stage_three_b
10 ori  FC2 Inc 1 709 69 0 1 stage_three_b
10 fill ER1 Inc 1 831 70 0 1 stage_three_b
10 fill FR1 Con 1 616 71 0 1 stage_three_b
10 fill EC1 Con 1 639 72 0 1 stage_three_b
10 fill FR1 Con 1 976 73 0 1 stage_three_b
10 ori  EC2 Con 1 738 74 0 1 stage_three_b
10 fill EC1 Con 1 1015 75 0 1 stage_three_b
10 ori  FR2 Con 1 702 76 0 1 stage_three_b
10 ori  FC2 Inc 1 2255 77 0 1 stage_three_b
10 ori  EC2 Con 1 511 78 0 1 stage_three_b
10 fill FC1 Inc 1 1031 79 0 1 stage_three_b
10 fill FR1 Con 1 1094 80 0 1 stage_three_b
10 fill FC1 Inc 1 607 81 0 1 stage_three_b
10 ori  ER2 Inc 1 856 82 0 1 stage_three_b
10 fill FR1 Con 1 842 83 0 1 stage_three_b
10 fill EC1 Con 1 1041 84 0 1 stage_three_b
10 fill FR1 Con 1 668 85 0 1 stage_three_b
10 fill EC1 Con 1 786 86 0 1 stage_three_b
10 ori  FR2 Con 1 851 87 0 1 stage_three_b
10 ori  ER2 Inc 1 1392 88 0 1 stage_three_b
10 fill FC1 Inc 1 987 89 0 1 stage_three_b
10 ori  EC2 Con 1 1088 90 0 1 stage_three_b
10 fill FR1 Con 1 1026 91 0 1 stage_three_b
10 fill FC1 Inc 1 593 92 0 1 stage_three_b
10 fill FR1 Con 1 544 93 0 1 stage_three_b
10 ori  FC2 Inc 1 730 94 0 1 stage_three_b
10 ori  FR2 Con 1 645 95 0 1 stage_three_b
10 fill EC1 Con 1 607 96 0 1 stage_three_b
10 fill ER1 Inc 1 658 97 0 1 stage_three_b
10 fill EC1 Con 1 599 98 0 1 stage_three_b
10 ori  EC2 Con 1 1024 99 0 1 stage_three_b
