# Supplementary material for: Target-Response Associations Can Produce Response-Congruency Effects Without Task-Switching Costs
Source: Front Psychol. 2019 Feb 11;10:40. doi: 10.3389/fpsyg.2019.00040 (PMC6378947; doi:10.3389/fpsyg.2019.00040)
Supplement: DATA SHEET S1 — Dataset in Experiment 1 and 2. [file Data_Sheet_1.ZIP › Data/Exp2/subject19.txt]

2 ori  EC2 Con 1 986 1 0 0 practice
2 fill FC1 Inc 1 971 2 0 1 practice
2 fill FR1 Con 1 734 3 0 1 practice
2 fill ER1 Inc 1 761 4 0 1 practice
2 ori  FC2 Inc 1 1166 5 0 1 practice
2 ori  ER2 Inc 1 1070 6 0 1 practice
2 ori  FR2 Con 1 623 7 0 1 practice
2 fill EC1 Con 1 900 8 0 1 practice
2 fill FC1 Inc 1 626 9 0 1 practice
2 ori  ER2 Inc 2 968 9 0 1 practice
2 fill EC1 Con 1 700 10 0 1 practice
2 fill ER1 Inc 1 606 11 0 1 practice
2 fill FR1 Con 1 643 12 0 1 practice
2 ori  EC2 Con 1 1073 13 0 1 practice
2 ori  FC2 Inc 2 832 13 0 1 practice
2 ori  FR2 Con 1 1101 14 0 1 practice
2 fill EC1 Con 1 677 15 0 1 practice
2 ori  FC2 Inc 1 1206 16 0 1 practice
2 fill ER1 Inc 1 902 17 0 1 practice
2 fill FC1 Inc 1 658 18 0 1 practice
2 ori  EC2 Con 1 640 19 0 1 practice
2 ori  FR2 Con 1 734 20 0 1 practice
2 fill FR1 Con 1 708 21 0 1 practice
2 ori  ER2 Inc 1 1632 22 0 1 practice
2 fill FC1 Inc 1 825 23 0 1 practice
2 fill ER1 Inc 1 884 24 0 1 practice
2 ori  FR2 Con 1 505 25 0 1 practice
2 ori  ER2 Inc 1 851 26 0 1 practice
2 fill FR1 Con 1 794 27 0 1 practice
2 ori  FC2 Inc 1 729 28 0 1 practice
2 fill EC1 Con 1 869 29 0 1 practice
2 ori  EC2 Con 1 505 30 0 1 practice
3 ori  FC2 Inc 1 1302 1 0 0 stage_one_a
3 fill FC1 Inc 1 563 2 0 1 stage_one_a
3 fill ER1 Inc 1 565 3 0 1 stage_one_a
3 fill FR1 Con 1 462 4 0 1 stage_one_a
3 ori  FR2 Con 1 452 5 0 1 stage_one_a
3 fill EC1 Con 1 574 6 0 1 stage_one_a
3 ori  EC2 Con 1 456 7 0 1 stage_one_a
3 fill ER1 Inc 1 512 8 0 1 stage_one_a
3 ori  FC2 Inc 2 1009 8 0 1 stage_one_a
3 ori  ER2 Inc 1 1124 9 0 1 stage_one_a
3 ori  FC2 Inc 1 871 10 0 1 stage_one_a
3 fill FC1 Inc 1 1780 11 0 1 stage_one_a
3 fill EC1 Con 1 806 12 0 1 stage_one_a
3 fill FR1 Con 1 668 13 0 1 stage_one_a
3 fill ER1 Inc 1 571 14 0 1 stage_one_a
3 ori  ER2 Inc 1 775 15 0 1 stage_one_a
3 ori  EC2 Con 1 555 16 0 1 stage_one_a
3 ori  ER2 Inc 1 758 17 0 1 stage_one_a
3 ori  FR2 Con 1 884 18 0 1 stage_one_a
3 fill EC1 Con 1 1593 19 0 1 stage_one_a
3 ori  EC2 Con 1 545 20 0 1 stage_one_a
3 fill FC1 Inc 1 926 21 0 1 stage_one_a
3 fill EC1 Con 1 856 22 0 1 stage_one_a
3 ori  FR2 Con 1 548 23 0 1 stage_one_a
3 ori  FC2 Inc 1 1156 24 0 1 stage_one_a
3 ori  EC2 Con 1 691 25 0 1 stage_one_a
3 fill FC1 Inc 1 721 26 0 1 stage_one_a
3 ori  ER2 Inc 1 777 27 0 1 stage_one_a
3 fill ER1 Inc 1 610 28 0 1 stage_one_a
3 ori  EC2 Con 1 576 29 0 1 stage_one_a
3 ori  FC2 Inc 2 870 29 0 1 stage_one_a
3 fill FC1 Inc 1 675 30 0 1 stage_one_a
3 ori  ER2 Inc 1 903 31 0 1 stage_one_a
3 fill EC1 Con 1 960 32 0 1 stage_one_a
3 fill FC1 Inc 1 701 33 0 1 stage_one_a
3 fill FR1 Con 1 539 34 0 1 stage_one_a
3 ori  FC2 Inc 1 721 35 0 1 stage_one_a
3 ori  EC2 Con 1 1575 36 0 1 stage_one_a
3 ori  ER2 Inc 1 757 37 0 1 stage_one_a
3 fill EC1 Con 1 752 38 0 1 stage_one_a
3 ori  FC2 Inc 1 819 39 0 1 stage_one_a
3 fill ER1 Inc 1 589 40 0 1 stage_one_a
3 ori  EC2 Con 1 512 41 0 1 stage_one_a
3 fill EC1 Con 1 400 42 0 1 stage_one_a
3 ori  FR2 Con 1 717 43 0 1 stage_one_a
3 fill ER1 Inc 1 697 44 0 1 stage_one_a
3 ori  EC2 Con 1 532 45 0 1 stage_one_a
3 fill FR1 Con 1 586 46 0 1 stage_one_a
3 ori  FR2 Con 1 659 47 0 1 stage_one_a
3 ori  ER2 Inc 1 866 48 0 1 stage_one_a
3 fill ER1 Inc 1 627 49 0 1 stage_one_a
3 ori  FR2 Con 1 692 50 0 1 stage_one_a
3 fill FC1 Inc 1 567 51 0 1 stage_one_a
3 fill FR1 Con 1 442 52 0 1 stage_one_a
3 fill ER1 Inc 1 731 53 0 1 stage_one_a
3 fill FR1 Con 1 688 54 0 1 stage_one_a
3 fill ER1 Inc 1 555 55 0 1 stage_one_a
3 fill FR1 Con 1 638 56 0 1 stage_one_a
3 fill FC1 Inc 1 618 57 0 1 stage_one_a
3 ori  EC2 Con 1 698 58 0 1 stage_one_a
3 ori  FC2 Inc 2 845 58 0 1 stage_one_a
3 ori  ER2 Inc 1 1351 59 0 1 stage_one_a
3 ori  FR2 Con 1 1411 60 0 1 stage_one_a
3 fill EC1 Con 1 734 61 0 1 stage_one_a
3 ori  ER2 Inc 1 1078 62 0 1 stage_one_a
3 ori  FC2 Inc 1 815 63 0 1 stage_one_a
3 fill FC1 Inc 1 1335 64 0 1 stage_one_a
3 fill ER1 Inc 1 648 65 0 1 stage_one_a
3 ori  EC2 Con 1 775 66 0 1 stage_one_a
3 fill FR1 Con 1 713 67 0 1 stage_one_a
3 fill FC1 Inc 1 700 68 0 1 stage_one_a
3 fill FR1 Con 1 456 69 0 1 stage_one_a
3 fill ER1 Inc 1 554 70 0 1 stage_one_a
3 fill FC1 Inc 1 692 71 0 1 stage_one_a
3 ori  FR2 Con 1 565 72 0 1 stage_one_a
3 ori  EC2 Con 1 738 73 0 1 stage_one_a
3 fill FR1 Con 1 626 74 0 1 stage_one_a
3 fill FC1 Inc 1 427 75 0 1 stage_one_a
3 fill ER1 Inc 1 580 76 0 1 stage_one_a
3 fill FR1 Con 1 553 77 0 1 stage_one_a
3 ori  FR2 Con 1 466 78 0 1 stage_one_a
3 ori  EC2 Con 2 480 78 0 1 stage_one_a
3 fill EC1 Con 1 668 79 0 1 stage_one_a
3 ori  FR2 Con 1 592 80 0 1 stage_one_a
3 ori  EC2 Con 1 676 81 0 1 stage_one_a
3 ori  ER2 Inc 1 871 82 0 1 stage_one_a
3 ori  EC2 Con 1 713 83 0 1 stage_one_a
3 ori  ER2 Inc 1 885 84 0 1 stage_one_a
3 ori  FC2 Inc 1 938 85 0 1 stage_one_a
3 fill FR1 Con 1 924 86 0 1 stage_one_a
3 fill ER1 Inc 1 519 87 0 1 stage_one_a
3 fill FR1 Con 1 556 88 0 1 stage_one_a
3 fill FC1 Inc 1 539 89 0 1 stage_one_a
3 fill FR1 Con 1 467 90 0 1 stage_one_a
3 ori  FR2 Con 1 528 91 0 1 stage_one_a
3 ori  FC2 Inc 1 1475 92 0 1 stage_one_a
3 ori  EC2 Con 1 680 93 0 1 stage_one_a
3 fill EC1 Con 1 504 94 0 1 stage_one_a
3 ori  FR2 Con 1 643 95 0 1 stage_one_a
3 ori  EC2 Con 1 790 96 0 1 stage_one_a
4 ori  ER2 Inc 1 1069 1 0 0 stage_one_b
4 fill ER1 Inc 1 682 2 0 1 stage_one_b
4 ori  EC2 Con 1 503 3 0 1 stage_one_b
4 ori  FC2 Inc 1 1194 4 0 1 stage_one_b
4 fill FR1 Con 1 522 5 0 1 stage_one_b
4 ori  EC2 Con 1 746 6 0 1 stage_one_b
4 ori  ER2 Inc 1 760 7 0 1 stage_one_b
4 fill EC1 Con 1 599 8 0 1 stage_one_b
4 ori  FR2 Con 1 646 9 0 1 stage_one_b
4 ori  FC2 Inc 1 688 10 0 1 stage_one_b
4 ori  ER2 Inc 1 906 11 0 1 stage_one_b
4 fill FR1 Con 1 538 12 0 1 stage_one_b
4 fill ER1 Inc 1 596 13 0 1 stage_one_b
4 ori  FC2 Inc 1 780 14 0 1 stage_one_b
4 fill EC1 Con 1 711 15 0 1 stage_one_b
4 ori  EC2 Con 1 434 16 0 1 stage_one_b
4 fill FR1 Con 1 549 17 0 1 stage_one_b
4 ori  FC2 Inc 1 728 18 0 1 stage_one_b
4 ori  ER2 Inc 1 743 19 0 1 stage_one_b
4 ori  FC2 Inc 1 705 20 0 1 stage_one_b
4 fill ER1 Inc 1 719 21 0 1 stage_one_b
4 ori  EC2 Con 1 571 22 0 1 stage_one_b
4 fill FC1 Inc 1 561 23 0 1 stage_one_b
4 fill EC1 Con 1 526 24 0 1 stage_one_b
4 ori  FR2 Con 1 478 25 0 1 stage_one_b
4 fill FC1 Inc 1 558 26 0 1 stage_one_b
4 ori  EC2 Con 1 549 27 0 1 stage_one_b
4 fill FR1 Con 1 656 28 0 1 stage_one_b
4 ori  FC2 Inc 1 1108 29 0 1 stage_one_b
4 ori  EC2 Con 1 752 30 0 1 stage_one_b
4 ori  FC2 Inc 2 792 30 0 1 stage_one_b
4 ori  ER2 Inc 1 812 31 0 1 stage_one_b
4 ori  FR2 Con 1 607 32 0 1 stage_one_b
4 ori  EC2 Con 1 632 33 0 1 stage_one_b
4 fill FC1 Inc 1 626 34 0 1 stage_one_b
4 ori  FC2 Inc 2 809 34 0 1 stage_one_b
4 fill EC1 Con 1 866 35 0 1 stage_one_b
4 fill ER1 Inc 1 522 36 0 1 stage_one_b
4 fill EC1 Con 1 497 37 0 1 stage_one_b
4 fill FR1 Con 1 495 38 0 1 stage_one_b
4 fill ER1 Inc 1 611 39 0 1 stage_one_b
4 ori  ER2 Inc 1 680 40 0 1 stage_one_b
4 fill EC1 Con 1 635 41 0 1 stage_one_b
4 fill FC1 Inc 1 586 42 0 1 stage_one_b
4 ori  FR2 Con 1 536 43 0 1 stage_one_b
4 fill ER1 Inc 1 577 44 0 1 stage_one_b
4 fill EC1 Con 1 411 45 0 1 stage_one_b
4 fill FC1 Inc 1 582 46 0 1 stage_one_b
4 ori  FC2 Inc 1 1185 47 0 1 stage_one_b
4 ori  EC2 Con 1 784 48 0 1 stage_one_b
4 fill FR1 Con 1 562 49 0 1 stage_one_b
4 fill ER1 Inc 1 490 50 0 1 stage_one_b
4 ori  FC2 Inc 1 1095 51 0 1 stage_one_b
4 fill FR1 Con 1 802 52 0 1 stage_one_b
4 ori  FR2 Con 1 578 53 0 1 stage_one_b
4 fill FC1 Inc 1 454 54 0 1 stage_one_b
4 fill ER1 Inc 1 566 55 0 1 stage_one_b
4 ori  FC2 Inc 1 873 56 0 1 stage_one_b
4 ori  EC2 Con 1 581 57 0 1 stage_one_b
4 fill EC1 Con 1 459 58 0 1 stage_one_b
4 fill FC1 Inc 1 572 59 0 1 stage_one_b
4 ori  FR2 Con 1 625 60 0 1 stage_one_b
4 fill ER1 Inc 1 735 61 0 1 stage_one_b
4 ori  EC2 Con 1 602 62 0 1 stage_one_b
4 fill EC1 Con 1 822 63 0 1 stage_one_b
4 fill FC1 Inc 1 547 64 0 1 stage_one_b
4 ori  FR2 Con 1 465 65 0 1 stage_one_b
4 ori  EC2 Con 1 639 66 0 1 stage_one_b
4 fill EC1 Con 1 526 67 0 1 stage_one_b
4 fill ER1 Inc 1 448 68 0 1 stage_one_b
4 ori  FC2 Inc 1 849 69 0 1 stage_one_b
4 ori  FR2 Con 1 592 70 0 1 stage_one_b
4 fill EC1 Con 1 641 71 0 1 stage_one_b
4 ori  ER2 Inc 1 887 72 0 1 stage_one_b
4 fill ER1 Inc 1 522 73 0 1 stage_one_b
4 ori  EC2 Con 1 482 74 0 1 stage_one_b
4 ori  FR2 Con 1 554 75 0 1 stage_one_b
4 ori  FC2 Inc 1 738 76 0 1 stage_one_b
4 fill EC1 Con 1 768 77 0 1 stage_one_b
4 ori  EC2 Con 1 433 78 0 1 stage_one_b
4 fill FR1 Con 1 488 79 0 1 stage_one_b
4 ori  FR2 Con 1 485 80 0 1 stage_one_b
4 fill FC1 Inc 1 459 81 0 1 stage_one_b
4 fill FR1 Con 1 506 82 0 1 stage_one_b
4 ori  ER2 Inc 1 786 83 0 1 stage_one_b
4 ori  FC2 Inc 1 765 84 0 1 stage_one_b
4 fill EC1 Con 1 632 85 0 1 stage_one_b
4 fill FC1 Inc 1 581 86 0 1 stage_one_b
4 fill EC1 Con 1 541 87 0 1 stage_one_b
4 fill ER1 Inc 1 500 88 0 1 stage_one_b
4 ori  FR2 Con 1 576 89 0 1 stage_one_b
4 fill FR1 Con 1 469 90 0 1 stage_one_b
4 ori  EC2 Con 1 553 91 0 1 stage_one_b
4 ori  FR2 Con 1 544 92 0 1 stage_one_b
4 ori  ER2 Inc 1 760 93 0 1 stage_one_b
4 fill ER1 Inc 1 698 94 0 1 stage_one_b
4 fill FR1 Con 1 588 95 0 1 stage_one_b
4 ori  FC2 Inc 1 965 96 0 1 stage_one_b
4 fill ER1 Inc 1 692 97 0 1 stage_one_b
4 fill FR1 Con 1 637 98 0 1 stage_one_b
6 fill FC1 Inc 1 953 1 0 0 stage_two_a
6 fill ER1 Inc 1 723 2 0 1 stage_two_a
6 fill FC1 Inc 1 556 3 0 1 stage_two_a
6 fill FR1 Con 1 623 4 0 1 stage_two_a
6 fill EC1 Con 1 586 5 0 1 stage_two_a
6 ori  FC2 Inc 1 944 6 0 1 stage_two_a
6 ori  ER2 Inc 2 538 6 0 1 stage_two_a
6 ori  FC2 Inc 2 1094 6 0 1 stage_two_a
6 ori  EC2 Con 1 672 7 0 1 stage_two_a
6 fill FC1 Inc 1 636 8 0 1 stage_two_a
6 fill ER1 Inc 1 633 9 0 1 stage_two_a
6 fill EC1 Con 1 617 10 0 1 stage_two_a
6 fill FC1 Inc 1 545 11 0 1 stage_two_a
6 fill EC1 Con 2 442 11 0 1 stage_two_a
6 fill FR1 Con 1 997 12 0 1 stage_two_a
6 ori  FR2 Con 1 660 13 0 1 stage_two_a
6 ori  EC2 Con 1 540 14 0 1 stage_two_a
6 ori  FC2 Inc 1 1032 15 0 1 stage_two_a
6 fill EC1 Con 1 600 16 0 1 stage_two_a
6 ori  EC2 Con 1 474 17 0 1 stage_two_a
6 ori  FC2 Inc 1 1035 18 0 1 stage_two_a
6 fill FC1 Inc 1 848 19 0 1 stage_two_a
6 fill ER1 Inc 1 553 20 0 1 stage_two_a
6 ori  ER2 Inc 1 869 21 0 1 stage_two_a
6 fill FR1 Con 1 790 22 0 1 stage_two_a
6 ori  FR2 Con 1 533 23 0 1 stage_two_a
6 fill FC1 Inc 1 529 24 0 1 stage_two_a
6 ori  EC2 Con 1 556 25 0 1 stage_two_a
6 ori  ER2 Inc 1 720 26 0 1 stage_two_a
6 ori  FC2 Inc 1 659 27 0 1 stage_two_a
6 ori  FR2 Con 1 573 28 0 1 stage_two_a
6 fill FR1 Con 1 528 29 0 1 stage_two_a
6 ori  FC2 Inc 1 720 30 0 1 stage_two_a
6 ori  FR2 Con 1 674 31 0 1 stage_two_a
6 ori  EC2 Con 1 541 32 0 1 stage_two_a
6 fill ER1 Inc 1 563 33 0 1 stage_two_a
6 ori  FR2 Con 1 678 34 0 1 stage_two_a
6 fill EC1 Con 1 515 35 0 1 stage_two_a
6 fill ER1 Inc 1 538 36 0 1 stage_two_a
6 fill EC1 Con 1 466 37 0 1 stage_two_a
6 ori  FC2 Inc 1 760 38 0 1 stage_two_a
6 ori  EC2 Con 1 654 39 0 1 stage_two_a
6 fill FC1 Inc 1 685 40 0 1 stage_two_a
6 fill FR1 Con 1 594 41 0 1 stage_two_a
6 fill FC1 Inc 1 402 42 0 1 stage_two_a
6 ori  FC2 Inc 1 699 43 0 1 stage_two_a
6 ori  FR2 Con 1 723 44 0 1 stage_two_a
6 fill EC1 Con 1 560 45 0 1 stage_two_a
6 ori  ER2 Inc 1 792 46 0 1 stage_two_a
6 fill FR1 Con 1 537 47 0 1 stage_two_a
6 ori  FC2 Inc 1 674 48 0 1 stage_two_a
6 ori  EC2 Con 1 538 49 0 1 stage_two_a
6 ori  ER2 Inc 1 761 50 0 1 stage_two_a
6 fill EC1 Con 2 529 50 0 1 stage_two_a
6 ori  FR2 Con 1 714 51 0 1 stage_two_a
6 fill ER1 Inc 1 636 52 0 1 stage_two_a
6 fill FC1 Inc 1 614 53 0 1 stage_two_a
6 fill ER1 Inc 1 636 54 0 1 stage_two_a
6 fill EC1 Con 1 428 55 0 1 stage_two_a
6 fill ER1 Inc 1 417 56 0 1 stage_two_a
6 ori  FC2 Inc 1 751 57 0 1 stage_two_a
6 fill EC1 Con 1 1514 58 0 1 stage_two_a
6 ori  ER2 Inc 1 661 59 0 1 stage_two_a
6 ori  FC2 Inc 1 1078 60 0 1 stage_two_a
6 fill FR1 Con 1 631 61 0 1 stage_two_a
6 fill EC1 Con 1 697 62 0 1 stage_two_a
6 ori  EC2 Con 1 552 63 0 1 stage_two_a
6 ori  FR2 Con 1 749 64 0 1 stage_two_a
6 ori  EC2 Con 1 622 65 0 1 stage_two_a
6 fill FR1 Con 1 543 66 0 1 stage_two_a
6 ori  FC2 Inc 1 770 67 0 1 stage_two_a
6 ori  EC2 Con 1 708 68 0 1 stage_two_a
6 ori  FC2 Inc 1 714 69 0 1 stage_two_a
6 fill EC1 Con 1 513 70 0 1 stage_two_a
6 ori  FR2 Con 1 562 71 0 1 stage_two_a
6 ori  EC2 Con 1 766 72 0 1 stage_two_a
6 fill FC1 Inc 1 967 73 0 1 stage_two_a
6 fill FR1 Con 1 506 74 0 1 stage_two_a
6 ori  FC2 Inc 1 748 75 0 1 stage_two_a
6 ori  EC2 Con 1 562 76 0 1 stage_two_a
6 fill FC1 Inc 1 589 77 0 1 stage_two_a
6 ori  ER2 Inc 1 825 78 0 1 stage_two_a
6 ori  FR2 Con 1 585 79 0 1 stage_two_a
6 fill ER1 Inc 2 546 79 0 1 stage_two_a
6 ori  ER2 Inc 1 892 80 0 1 stage_two_a
6 fill EC1 Con 1 607 81 0 1 stage_two_a
6 fill FC1 Inc 1 864 82 0 1 stage_two_a
6 ori  FC2 Inc 1 845 83 0 1 stage_two_a
6 fill EC1 Con 1 607 84 0 1 stage_two_a
6 fill FR1 Con 1 922 85 0 1 stage_two_a
6 fill ER1 Inc 1 586 86 0 1 stage_two_a
6 fill FC1 Inc 1 535 87 0 1 stage_two_a
6 fill FR1 Con 1 548 88 0 1 stage_two_a
6 ori  ER2 Inc 1 739 89 0 1 stage_two_a
6 ori  FC2 Inc 1 657 90 0 1 stage_two_a
6 ori  FR2 Con 1 736 91 0 1 stage_two_a
6 ori  ER2 Inc 1 802 92 0 1 stage_two_a
6 fill ER1 Inc 1 657 93 0 1 stage_two_a
6 ori  EC2 Con 1 469 94 0 1 stage_two_a
6 fill FR1 Con 1 555 95 0 1 stage_two_a
7 fill ER1 Inc 1 2304 1 0 0 stage_two_b
7 ori  FC2 Inc 1 707 2 0 1 stage_two_b
7 fill FR1 Con 1 597 3 0 1 stage_two_b
7 ori  FR2 Con 1 512 4 0 1 stage_two_b
7 ori  EC2 Con 1 580 5 0 1 stage_two_b
7 fill EC1 Con 1 472 6 0 1 stage_two_b
7 ori  ER2 Inc 1 1151 7 0 1 stage_two_b
7 ori  FR2 Con 1 546 8 0 1 stage_two_b
7 ori  EC2 Con 1 572 9 0 1 stage_two_b
7 ori  FR2 Con 1 598 10 0 1 stage_two_b
7 fill ER1 Inc 1 827 11 0 1 stage_two_b
7 fill EC1 Con 1 604 12 0 1 stage_two_b
7 ori  ER2 Inc 1 740 13 0 1 stage_two_b
7 ori  EC2 Con 1 672 14 0 1 stage_two_b
7 ori  ER2 Inc 1 702 15 0 1 stage_two_b
7 fill FC1 Inc 1 706 16 0 1 stage_two_b
7 ori  FC2 Inc 1 649 17 0 1 stage_two_b
7 fill FR1 Con 1 668 18 0 1 stage_two_b
7 fill ER1 Inc 1 552 19 0 1 stage_two_b
7 fill FR1 Con 1 739 20 0 1 stage_two_b
7 fill ER1 Inc 1 531 21 0 1 stage_two_b
7 ori  FR2 Con 1 568 22 0 1 stage_two_b
7 fill FR1 Con 1 529 23 0 1 stage_two_b
7 ori  ER2 Inc 1 807 24 0 1 stage_two_b
7 fill EC1 Con 1 678 25 0 1 stage_two_b
7 fill FR1 Con 1 511 26 0 1 stage_two_b
7 ori  FR2 Con 1 562 27 0 1 stage_two_b
7 fill EC1 Con 1 618 28 0 1 stage_two_b
7 ori  FC2 Inc 1 753 29 0 1 stage_two_b
7 fill FC1 Inc 1 650 30 0 1 stage_two_b
7 ori  FR2 Con 1 453 31 0 1 stage_two_b
7 ori  EC2 Con 1 658 32 0 1 stage_two_b
7 ori  FC2 Inc 1 865 33 0 1 stage_two_b
7 ori  ER2 Inc 1 1152 34 0 1 stage_two_b
7 fill FR1 Con 1 550 35 0 1 stage_two_b
7 fill FC1 Inc 1 444 36 0 1 stage_two_b
7 fill FR1 Con 1 513 37 0 1 stage_two_b
7 ori  FC2 Inc 1 874 38 0 1 stage_two_b
7 fill FC1 Inc 1 621 39 0 1 stage_two_b
7 ori  ER2 Inc 1 856 40 0 1 stage_two_b
7 ori  EC2 Con 1 578 41 0 1 stage_two_b
7 fill ER1 Inc 1 461 42 0 1 stage_two_b
7 ori  ER2 Inc 2 449 42 0 1 stage_two_b
7 ori  FR2 Con 1 667 43 0 1 stage_two_b
7 ori  FC2 Inc 1 888 44 0 1 stage_two_b
7 fill FR1 Con 1 629 45 0 1 stage_two_b
7 fill EC1 Con 1 548 46 0 1 stage_two_b
7 fill ER1 Inc 1 587 47 0 1 stage_two_b
7 ori  FR2 Con 1 563 48 0 1 stage_two_b
7 fill FR1 Con 1 505 49 0 1 stage_two_b
7 ori  FC2 Inc 1 972 50 0 1 stage_two_b
7 fill FC1 Inc 1 579 51 0 1 stage_two_b
7 ori  EC2 Con 1 503 52 0 1 stage_two_b
7 ori  ER2 Inc 1 703 53 0 1 stage_two_b
7 fill ER1 Inc 1 585 54 0 1 stage_two_b
7 ori  FC2 Inc 2 568 54 0 1 stage_two_b
7 fill EC1 Con 1 674 55 0 1 stage_two_b
7 fill FC1 Inc 1 619 56 0 1 stage_two_b
7 fill FR1 Con 1 553 57 0 1 stage_two_b
7 ori  EC2 Con 1 614 58 0 1 stage_two_b
7 fill EC1 Con 1 517 59 0 1 stage_two_b
7 fill FR1 Con 1 575 60 0 1 stage_two_b
7 fill ER1 Inc 1 554 61 0 1 stage_two_b
7 ori  ER2 Inc 1 849 62 0 1 stage_two_b
7 ori  FR2 Con 1 595 63 0 1 stage_two_b
7 ori  FC2 Inc 1 859 64 0 1 stage_two_b
7 fill FC1 Inc 1 585 65 0 1 stage_two_b
7 fill FR1 Con 1 497 66 0 1 stage_two_b
7 fill ER1 Inc 1 580 67 0 1 stage_two_b
7 fill FC1 Inc 1 621 68 0 1 stage_two_b
7 fill ER1 Inc 1 637 69 0 1 stage_two_b
7 fill EC1 Con 1 434 70 0 1 stage_two_b
7 ori  FR2 Con 1 597 71 0 1 stage_two_b
7 fill ER1 Inc 2 443 71 0 1 stage_two_b
7 fill FR1 Con 1 573 72 0 1 stage_two_b
7 fill ER1 Inc 1 606 73 0 1 stage_two_b
7 ori  ER2 Inc 1 912 74 0 1 stage_two_b
7 ori  FC2 Inc 1 875 75 0 1 stage_two_b
7 ori  ER2 Inc 1 1448 76 0 1 stage_two_b
7 ori  FR2 Con 1 602 77 0 1 stage_two_b
7 fill FR1 Con 1 494 78 0 1 stage_two_b
7 fill EC1 Con 1 520 79 0 1 stage_two_b
7 ori  ER2 Inc 1 750 80 0 1 stage_two_b
7 fill FR1 Con 1 512 81 0 1 stage_two_b
7 ori  FR2 Con 1 458 82 0 1 stage_two_b
7 fill EC1 Con 1 568 83 0 1 stage_two_b
7 fill FC1 Inc 1 602 84 0 1 stage_two_b
7 ori  EC2 Con 1 577 85 0 1 stage_two_b
7 fill FR1 Con 1 583 86 0 1 stage_two_b
7 fill FC1 Inc 1 545 87 0 1 stage_two_b
7 ori  FC2 Inc 2 402 87 0 1 stage_two_b
7 ori  EC2 Con 1 993 88 0 1 stage_two_b
7 ori  ER2 Inc 1 731 89 0 1 stage_two_b
7 ori  EC2 Con 1 724 90 0 1 stage_two_b
7 ori  ER2 Inc 1 801 91 0 1 stage_two_b
7 ori  EC2 Con 1 543 92 0 1 stage_two_b
7 fill EC1 Con 1 542 93 0 1 stage_two_b
7 fill FC1 Inc 1 588 94 0 1 stage_two_b
7 ori  FC2 Inc 2 446 94 0 1 stage_two_b
7 ori  FR2 Con 1 735 95 0 1 stage_two_b
9 ori  EC2 Con 1 2468 1 0 0 stage_three_a
9 fill ER1 Inc 1 1229 2 0 1 stage_three_a
9 ori  ER2 Inc 1 1843 3 0 1 stage_three_a
9 ori  EC2 Con 1 830 4 0 1 stage_three_a
9 ori  FR2 Con 1 899 5 0 1 stage_three_a
9 ori  ER2 Inc 1 1872 6 0 1 stage_three_a
9 ori  FR2 Con 1 565 7 0 1 stage_three_a
9 ori  EC2 Con 1 730 8 0 1 stage_three_a
9 ori  FC2 Inc 1 545 9 0 1 stage_three_a
9 fill FR1 Con 1 1611 10 0 1 stage_three_a
9 ori  FR2 Con 1 1377 11 0 1 stage_three_a
9 fill EC1 Con 1 996 12 0 1 stage_three_a
9 fill ER1 Inc 1 867 13 0 1 stage_three_a
9 fill FR1 Con 1 667 14 0 1 stage_three_a
9 ori  ER2 Inc 1 1676 15 0 1 stage_three_a
9 fill EC1 Con 1 1787 16 0 1 stage_three_a
9 ori  FR2 Con 1 1227 17 0 1 stage_three_a
9 ori  FC2 Inc 1 687 18 0 1 stage_three_a
9 fill ER1 Inc 1 888 19 0 1 stage_three_a
9 ori  ER2 Inc 1 945 20 0 1 stage_three_a
9 fill FC1 Inc 1 1418 21 0 1 stage_three_a
9 ori  FR2 Con 1 1193 22 0 1 stage_three_a
9 ori  FC2 Inc 1 662 23 0 1 stage_three_a
9 fill EC1 Con 1 1858 24 0 1 stage_three_a
9 fill ER1 Inc 1 774 25 0 1 stage_three_a
9 fill FR1 Con 1 657 26 0 1 stage_three_a
9 fill FC1 Inc 1 549 27 0 1 stage_three_a
9 fill ER1 Inc 1 622 28 0 1 stage_three_a
9 fill FR1 Con 1 581 29 0 1 stage_three_a
9 fill ER1 Inc 1 759 30 0 1 stage_three_a
9 fill EC1 Con 1 615 31 0 1 stage_three_a
9 fill FR1 Con 1 528 32 0 1 stage_three_a
9 ori  EC2 Con 1 1652 33 0 1 stage_three_a
9 ori  ER2 Inc 1 615 34 0 1 stage_three_a
9 ori  FR2 Con 1 668 35 0 1 stage_three_a
9 fill EC1 Con 1 909 36 0 1 stage_three_a
9 fill FR1 Con 1 911 37 0 1 stage_three_a
9 ori  EC2 Con 1 723 38 0 1 stage_three_a
9 fill ER1 Inc 1 1128 39 0 1 stage_three_a
9 fill FR1 Con 1 932 40 0 1 stage_three_a
9 ori  FC2 Inc 1 831 41 0 1 stage_three_a
9 fill FC1 Inc 1 1018 42 0 1 stage_three_a
9 fill EC1 Con 1 698 43 0 1 stage_three_a
9 fill FC1 Inc 1 708 44 0 1 stage_three_a
9 ori  ER2 Inc 1 692 45 0 1 stage_three_a
9 fill ER1 Inc 1 851 46 0 1 stage_three_a
9 fill FC1 Inc 1 1376 47 0 1 stage_three_a
9 ori  FR2 Con 1 769 48 0 1 stage_three_a
9 ori  FC2 Inc 1 725 49 0 1 stage_three_a
9 fill FR1 Con 1 748 50 0 1 stage_three_a
9 ori  EC2 Con 1 745 51 0 1 stage_three_a
9 ori  FC2 Inc 1 703 52 0 1 stage_three_a
9 ori  EC2 Con 1 600 53 0 1 stage_three_a
9 fill EC1 Con 1 995 54 0 1 stage_three_a
9 ori  FR2 Con 1 1538 55 0 1 stage_three_a
9 fill ER1 Inc 1 1152 56 0 1 stage_three_a
9 fill FR1 Con 1 849 57 0 1 stage_three_a
9 ori  FC2 Inc 1 786 58 0 1 stage_three_a
9 ori  FR2 Con 1 695 59 0 1 stage_three_a
9 ori  ER2 Inc 1 689 60 0 1 stage_three_a
9 fill EC1 Con 1 793 61 0 1 stage_three_a
9 fill FR1 Con 1 1369 62 0 1 stage_three_a
9 fill EC1 Con 1 881 63 0 1 stage_three_a
9 fill FC1 Inc 1 530 64 0 1 stage_three_a
9 fill FR1 Con 1 515 65 0 1 stage_three_a
9 ori  FR2 Con 1 937 66 0 1 stage_three_a
9 fill EC1 Con 1 933 67 0 1 stage_three_a
9 ori  FC2 Inc 1 929 68 0 1 stage_three_a
9 fill ER1 Inc 1 1078 69 0 1 stage_three_a
9 fill FC1 Inc 1 1146 70 0 1 stage_three_a
9 ori  ER2 Inc 1 938 71 0 1 stage_three_a
9 ori  FR2 Con 1 1231 72 0 1 stage_three_a
9 ori  ER2 Inc 2 969 72 0 1 stage_three_a
9 ori  FC2 Inc 1 1413 73 0 1 stage_three_a
9 fill FR1 Con 1 842 74 0 1 stage_three_a
9 ori  FR2 Con 1 987 75 0 1 stage_three_a
9 ori  ER2 Inc 1 651 76 0 1 stage_three_a
9 ori  EC2 Con 1 637 77 0 1 stage_three_a
9 fill EC1 Con 1 782 78 0 1 stage_three_a
9 fill FR1 Con 1 666 79 0 1 stage_three_a
9 ori  FR2 Con 1 929 80 0 1 stage_three_a
9 ori  ER2 Inc 1 741 81 0 1 stage_three_a
9 fill ER1 Inc 1 797 82 0 1 stage_three_a
9 ori  EC2 Con 1 773 83 0 1 stage_three_a
9 ori  ER2 Inc 1 586 84 0 1 stage_three_a
9 fill FC1 Inc 1 867 85 0 1 stage_three_a
9 fill EC1 Con 1 955 86 0 1 stage_three_a
9 ori  FR2 Con 1 1252 87 0 1 stage_three_a
9 ori  EC2 Con 1 559 88 0 1 stage_three_a
9 ori  FC2 Inc 1 509 89 0 1 stage_three_a
9 ori  EC2 Con 1 447 90 0 1 stage_three_a
9 fill ER1 Inc 1 1009 91 0 1 stage_three_a
9 fill FC1 Inc 1 757 92 0 1 stage_three_a
9 ori  ER2 Inc 1 1009 93 0 1 stage_three_a
9 fill ER1 Inc 1 1193 94 0 1 stage_three_a
9 fill FC1 Inc 1 858 95 0 1 stage_three_a
9 ori  FR2 Con 1 907 96 0 1 stage_three_a
9 fill ER1 Inc 1 839 97 0 1 stage_three_a
9 ori  FC2 Inc 1 1118 98 0 1 stage_three_a
9 fill FC1 Inc 2 778 98 0 1 stage_three_a
10 fill FR1 Con 1 1408 1 0 0 stage_three_b
10 fill FC1 Inc 1 642 2 0 1 stage_three_b
10 fill ER1 Inc 1 675 3 0 1 stage_three_b
10 fill FR1 Con 1 628 4 0 1 stage_three_b
10 ori  ER2 Inc 1 752 5 0 1 stage_three_b
10 fill ER1 Inc 1 935 6 0 1 stage_three_b
10 ori  FC2 Inc 1 764 7 0 1 stage_three_b
10 ori  EC2 Con 1 595 8 0 1 stage_three_b
10 fill FR1 Con 1 770 9 0 1 stage_three_b
10 ori  ER2 Inc 1 658 10 0 1 stage_three_b
10 fill EC1 Con 1 828 11 0 1 stage_three_b
10 fill FR1 Con 1 544 12 0 1 stage_three_b
10 ori  EC2 Con 1 618 13 0 1 stage_three_b
10 ori  FR2 Con 1 479 14 0 1 stage_three_b
10 fill ER1 Inc 1 874 15 0 1 stage_three_b
10 fill FC1 Inc 1 598 16 0 1 stage_three_b
10 fill EC1 Con 1 586 17 0 1 stage_three_b
10 ori  ER2 Inc 1 637 18 0 1 stage_three_b
10 fill ER1 Inc 1 865 19 0 1 stage_three_b
10 ori  FR2 Con 1 954 20 0 1 stage_three_b
10 ori  ER2 Inc 1 687 21 0 1 stage_three_b
10 ori  EC2 Con 1 537 22 0 1 stage_three_b
10 ori  FC2 Inc 1 497 23 0 1 stage_three_b
10 fill FC1 Inc 1 813 24 0 1 stage_three_b
10 ori  FR2 Con 1 743 25 0 1 stage_three_b
10 ori  FC2 Inc 1 586 26 0 1 stage_three_b
10 fill EC1 Con 1 794 27 0 1 stage_three_b
10 ori  FR2 Con 1 626 28 0 1 stage_three_b
10 fill FR1 Con 1 978 29 0 1 stage_three_b
10 fill EC1 Con 1 780 30 0 1 stage_three_b
10 fill FR1 Con 1 747 31 0 1 stage_three_b
10 fill ER1 Inc 1 519 32 0 1 stage_three_b
10 fill EC1 Con 1 467 33 0 1 stage_three_b
10 ori  ER2 Inc 1 701 34 0 1 stage_three_b
10 fill ER1 Inc 1 911 35 0 1 stage_three_b
10 ori  EC2 Con 1 698 36 0 1 stage_three_b
10 fill EC1 Con 1 949 37 0 1 stage_three_b
10 ori  FR2 Con 1 755 38 0 1 stage_three_b
10 ori  ER2 Inc 1 529 39 0 1 stage_three_b
10 fill FC1 Inc 1 810 40 0 1 stage_three_b
10 ori  EC2 Con 1 1247 41 0 1 stage_three_b
10 ori  ER2 Inc 1 615 42 0 1 stage_three_b
10 ori  EC2 Con 1 559 43 0 1 stage_three_b
10 ori  FC2 Inc 1 535 44 0 1 stage_three_b
10 fill FR1 Con 1 785 45 0 1 stage_three_b
10 fill FC1 Inc 1 695 46 0 1 stage_three_b
10 ori  ER2 Inc 1 658 47 0 1 stage_three_b
10 ori  FC2 Inc 1 1656 48 0 1 stage_three_b
10 fill ER1 Inc 1 955 49 0 1 stage_three_b
10 fill FR1 Con 1 681 50 0 1 stage_three_b
10 ori  FR2 Con 1 913 51 0 1 stage_three_b
10 fill EC1 Con 1 785 52 0 1 stage_three_b
10 fill FR1 Con 1 566 53 0 1 stage_three_b
10 ori  ER2 Inc 1 1016 54 0 1 stage_three_b
10 ori  EC2 Con 1 850 55 0 1 stage_three_b
10 ori  FR2 Con 1 682 56 0 1 stage_three_b
10 ori  FC2 Inc 1 515 57 0 1 stage_three_b
10 fill FC1 Inc 1 854 58 0 1 stage_three_b
10 ori  ER2 Inc 1 857 59 0 1 stage_three_b
10 ori  FC2 Inc 1 1004 60 0 1 stage_three_b
10 fill EC1 Con 1 748 61 0 1 stage_three_b
10 ori  EC2 Con 1 731 62 0 1 stage_three_b
10 fill FC1 Inc 1 662 63 0 1 stage_three_b
10 ori  ER2 Inc 1 781 64 0 1 stage_three_b
10 fill FR1 Con 1 754 65 0 1 stage_three_b
10 fill EC1 Con 1 804 66 0 1 stage_three_b
10 fill ER1 Inc 1 563 67 0 1 stage_three_b
10 fill FC1 Inc 1 532 68 0 1 stage_three_b
10 fill FR1 Con 1 514 69 0 1 stage_three_b
10 ori  EC2 Con 1 618 70 0 1 stage_three_b
10 fill EC1 Con 1 657 71 0 1 stage_three_b
10 fill FC1 Inc 1 551 72 0 1 stage_three_b
10 ori  FR2 Con 1 625 73 0 1 stage_three_b
10 fill FR1 Con 1 695 74 0 1 stage_three_b
10 ori  ER2 Inc 1 722 75 0 1 stage_three_b
10 fill FC1 Inc 1 719 76 0 1 stage_three_b
10 ori  FR2 Con 1 621 77 0 1 stage_three_b
10 fill FR1 Con 1 677 78 0 1 stage_three_b
10 ori  EC2 Con 1 749 79 0 1 stage_three_b
10 ori  FR2 Con 1 654 80 0 1 stage_three_b
10 ori  FC2 Inc 1 750 81 0 1 stage_three_b
10 ori  EC2 Con 1 836 82 0 1 stage_three_b
10 fill EC1 Con 1 847 83 0 1 stage_three_b
10 fill FR1 Con 1 689 84 0 1 stage_three_b
10 fill ER1 Inc 1 618 85 0 1 stage_three_b
10 fill FC1 Inc 1 571 86 0 1 stage_three_b
10 fill FR1 Con 1 673 87 0 1 stage_three_b
10 ori  FR2 Con 1 1003 88 0 1 stage_three_b
10 fill EC1 Con 1 1340 89 0 1 stage_three_b
10 ori  EC2 Con 1 777 90 0 1 stage_three_b
10 ori  ER2 Inc 1 666 91 0 1 stage_three_b
10 ori  FR2 Con 1 1291 92 0 1 stage_three_b
10 fill ER1 Inc 1 713 93 0 1 stage_three_b
10 ori  FC2 Inc 2 1068 93 0 1 stage_three_b
10 ori  ER2 Inc 1 1311 94 0 1 stage_three_b
10 fill FR1 Con 1 879 95 0 1 stage_three_b
10 ori  FR2 Con 1 992 96 0 1 stage_three_b
10 fill ER1 Inc 1 646 97 0 1 stage_three_b
10 ori  ER2 Inc 1 686 98 0 1 stage_three_b
10 ori  FR2 Con 1 597 99 0 1 stage_three_b
