# Supplementary material for: Target-Response Associations Can Produce Response-Congruency Effects Without Task-Switching Costs
Source: Front Psychol. 2019 Feb 11;10:40. doi: 10.3389/fpsyg.2019.00040 (PMC6378947; doi:10.3389/fpsyg.2019.00040)
Supplement: DATA SHEET S1 — Dataset in Experiment 1 and 2. [file Data_Sheet_1.ZIP › Data/Exp2/subject2.txt]

2 ori  EC2 Con 1 733 1 0 0 practice
2 fill FC1 Inc 2 1123 1 0 1 practice
2 fill FR1 Con 1 1706 2 0 1 practice
2 fill EC1 Con 1 962 3 0 1 practice
2 ori  FC2 Inc 2 1189 3 0 1 practice
2 fill ER1 Inc 1 1540 4 0 1 practice
2 ori  ER2 Inc 1 1367 5 0 1 practice
2 fill FC1 Inc 2 814 5 0 1 practice
2 ori  FR2 Con 1 1799 6 0 1 practice
2 ori  EC2 Con 1 1164 7 0 1 practice
2 fill ER1 Inc 2 1099 7 0 1 practice
2 fill EC1 Con 1 1395 8 0 1 practice
2 ori  FC2 Inc 1 1027 9 0 1 practice
2 ori  FR2 Con 1 1018 10 0 1 practice
2 fill FR1 Con 1 981 11 0 1 practice
2 fill FC1 Inc 2 1050 11 0 1 practice
2 fill ER1 Inc 2 1469 11 0 1 practice
2 ori  ER2 Inc 1 1516 12 0 1 practice
2 fill FR1 Con 1 1111 13 0 1 practice
2 fill EC1 Con 1 1045 14 0 1 practice
2 ori  FR2 Con 1 1157 15 0 1 practice
2 ori  EC2 Con 1 1283 16 0 1 practice
2 ori  ER2 Inc 1 1157 17 0 1 practice
2 fill FC1 Inc 1 1287 18 0 1 practice
2 ori  FC2 Inc 1 1298 19 0 1 practice
2 ori  EC2 Con 1 991 20 0 1 practice
2 ori  FR2 Con 1 1217 21 0 1 practice
2 fill ER1 Inc 1 793 22 0 1 practice
2 fill EC1 Con 1 713 23 0 1 practice
2 ori  ER2 Inc 1 728 24 0 1 practice
2 ori  FC2 Inc 1 1171 25 0 1 practice
2 fill FR1 Con 1 1310 26 0 1 practice
3 ori  EC2 Con 1 990 1 0 0 stage_one_a
3 ori  ER2 Inc 1 1065 2 0 1 stage_one_a
3 ori  FR2 Con 1 1134 3 0 1 stage_one_a
3 ori  FC2 Inc 1 924 4 0 1 stage_one_a
3 fill EC1 Con 1 838 5 0 1 stage_one_a
3 fill FR1 Con 1 1241 6 0 1 stage_one_a
3 ori  ER2 Inc 1 877 7 0 1 stage_one_a
3 ori  FC2 Inc 1 958 8 0 1 stage_one_a
3 fill EC1 Con 1 875 9 0 1 stage_one_a
3 ori  ER2 Inc 1 713 10 0 1 stage_one_a
3 ori  FR2 Con 1 502 11 0 1 stage_one_a
3 fill FR1 Con 1 879 12 0 1 stage_one_a
3 fill FC1 Inc 2 436 12 0 1 stage_one_a
3 ori  FC2 Inc 1 770 13 0 1 stage_one_a
3 fill ER1 Inc 1 1017 14 0 1 stage_one_a
3 fill EC1 Con 1 528 15 0 1 stage_one_a
3 fill FR1 Con 1 906 16 0 1 stage_one_a
3 fill ER1 Inc 1 1089 17 0 1 stage_one_a
3 ori  ER2 Inc 2 562 17 0 1 stage_one_a
3 fill FC1 Inc 1 1223 18 0 1 stage_one_a
3 ori  EC2 Con 1 1319 19 0 1 stage_one_a
3 ori  FR2 Con 1 888 20 0 1 stage_one_a
3 ori  EC2 Con 1 624 21 0 1 stage_one_a
3 ori  ER2 Inc 1 578 22 0 1 stage_one_a
3 ori  FC2 Inc 1 693 23 0 1 stage_one_a
3 ori  EC2 Con 1 706 24 0 1 stage_one_a
3 fill EC1 Con 1 367 25 0 1 stage_one_a
3 ori  FC2 Inc 1 484 26 0 1 stage_one_a
3 fill FR1 Con 1 714 27 0 1 stage_one_a
3 ori  ER2 Inc 1 722 28 0 1 stage_one_a
3 fill FC1 Inc 1 1017 29 0 1 stage_one_a
3 fill FR1 Con 1 933 30 0 1 stage_one_a
3 fill FC1 Inc 1 980 31 0 1 stage_one_a
3 ori  FC2 Inc 2 1249 31 0 1 stage_one_a
3 ori  EC2 Con 1 1245 32 0 1 stage_one_a
3 fill FR1 Con 1 906 33 0 1 stage_one_a
3 fill FC1 Inc 1 926 34 0 1 stage_one_a
3 ori  FR2 Con 1 1184 35 0 1 stage_one_a
3 fill ER1 Inc 1 980 36 0 1 stage_one_a
3 fill EC1 Con 1 810 37 0 1 stage_one_a
3 fill FC1 Inc 1 1533 38 0 1 stage_one_a
3 fill ER1 Inc 1 769 39 0 1 stage_one_a
3 fill FR1 Con 1 901 40 0 1 stage_one_a
3 ori  EC2 Con 1 1862 41 0 1 stage_one_a
3 fill FC1 Inc 1 934 42 0 1 stage_one_a
3 fill FR1 Con 1 1255 43 0 1 stage_one_a
3 ori  ER2 Inc 1 1300 44 0 1 stage_one_a
3 ori  FR2 Con 1 1242 45 0 1 stage_one_a
3 fill EC1 Con 1 942 46 0 1 stage_one_a
3 ori  ER2 Inc 1 1229 47 0 1 stage_one_a
3 ori  FR2 Con 1 931 48 0 1 stage_one_a
3 fill FR1 Con 1 1002 49 0 1 stage_one_a
3 fill FC1 Inc 1 1350 50 0 1 stage_one_a
3 ori  EC2 Con 1 1072 51 0 1 stage_one_a
3 ori  FR2 Con 1 834 52 0 1 stage_one_a
3 fill FR1 Con 1 1103 53 0 1 stage_one_a
3 fill FC1 Inc 1 1650 54 0 1 stage_one_a
3 fill ER1 Inc 1 816 55 0 1 stage_one_a
3 fill EC1 Con 1 1161 56 0 1 stage_one_a
3 fill FR1 Con 1 911 57 0 1 stage_one_a
3 fill EC1 Con 1 760 58 0 1 stage_one_a
3 ori  EC2 Con 1 465 59 0 1 stage_one_a
3 ori  FC2 Inc 1 897 60 0 1 stage_one_a
3 ori  ER2 Inc 1 1710 61 0 1 stage_one_a
3 ori  EC2 Con 1 627 62 0 1 stage_one_a
3 ori  FR2 Con 1 981 63 0 1 stage_one_a
3 ori  EC2 Con 1 502 64 0 1 stage_one_a
3 ori  FC2 Inc 1 377 65 0 1 stage_one_a
3 ori  EC2 Con 1 394 66 0 1 stage_one_a
3 fill FR1 Con 1 840 67 0 1 stage_one_a
3 ori  FC2 Inc 1 1001 68 0 1 stage_one_a
3 fill FC1 Inc 1 796 69 0 1 stage_one_a
3 fill FR1 Con 1 1489 70 0 1 stage_one_a
3 fill FC1 Inc 1 921 71 0 1 stage_one_a
3 fill EC1 Con 1 888 72 0 1 stage_one_a
3 fill FR1 Con 1 1730 73 0 1 stage_one_a
3 ori  FR2 Con 1 618 74 0 1 stage_one_a
3 ori  ER2 Inc 1 807 75 0 1 stage_one_a
3 ori  FC2 Inc 1 951 76 0 1 stage_one_a
3 ori  EC2 Con 1 909 77 0 1 stage_one_a
3 ori  FR2 Con 1 566 78 0 1 stage_one_a
3 ori  EC2 Con 1 506 79 0 1 stage_one_a
3 fill FC1 Inc 2 577 79 0 1 stage_one_a
3 ori  FR2 Con 1 1063 80 0 1 stage_one_a
3 ori  FC2 Inc 1 529 81 0 1 stage_one_a
3 fill FR1 Con 1 1314 82 0 1 stage_one_a
3 fill EC1 Con 1 737 83 0 1 stage_one_a
3 fill ER1 Inc 1 1565 84 0 1 stage_one_a
3 fill EC1 Con 1 672 85 0 1 stage_one_a
3 fill FR1 Con 1 665 86 0 1 stage_one_a
3 fill EC1 Con 1 580 87 0 1 stage_one_a
3 fill ER1 Inc 1 806 88 0 1 stage_one_a
3 ori  ER2 Inc 1 999 89 0 1 stage_one_a
3 fill EC1 Con 1 681 90 0 1 stage_one_a
3 ori  FR2 Con 1 637 91 0 1 stage_one_a
3 fill ER1 Inc 1 966 92 0 1 stage_one_a
3 ori  EC2 Con 1 934 93 0 1 stage_one_a
3 ori  FR2 Con 1 1921 94 0 1 stage_one_a
3 fill FC1 Inc 1 1115 95 0 1 stage_one_a
3 ori  ER2 Inc 2 1294 95 0 1 stage_one_a
4 ori  EC2 Con 1 1342 1 0 0 stage_one_b
4 ori  FR2 Con 1 567 2 0 1 stage_one_b
4 fill FR1 Con 1 1236 3 0 1 stage_one_b
4 ori  FC2 Inc 1 925 4 0 1 stage_one_b
4 ori  FR2 Con 1 795 5 0 1 stage_one_b
4 ori  FC2 Inc 1 697 6 0 1 stage_one_b
4 ori  FR2 Con 1 479 7 0 1 stage_one_b
4 fill FC1 Inc 1 1060 8 0 1 stage_one_b
4 fill FR1 Con 1 1091 9 0 1 stage_one_b
4 ori  ER2 Inc 1 1349 10 0 1 stage_one_b
4 fill EC1 Con 1 818 11 0 1 stage_one_b
4 ori  FR2 Con 1 1009 12 0 1 stage_one_b
4 fill FC1 Inc 1 838 13 0 1 stage_one_b
4 fill EC1 Con 2 950 13 0 1 stage_one_b
4 fill FR1 Con 1 1012 14 0 1 stage_one_b
4 ori  ER2 Inc 1 898 15 0 1 stage_one_b
4 fill FC1 Inc 1 917 16 0 1 stage_one_b
4 ori  EC2 Con 1 1080 17 0 1 stage_one_b
4 ori  FC2 Inc 1 845 18 0 1 stage_one_b
4 fill FR1 Con 1 517 19 0 1 stage_one_b
4 ori  EC2 Con 1 840 20 0 1 stage_one_b
4 fill ER1 Inc 1 984 21 0 1 stage_one_b
4 fill FR1 Con 1 776 22 0 1 stage_one_b
4 fill ER1 Inc 2 370 22 0 1 stage_one_b
4 fill FR1 Con 1 929 23 0 1 stage_one_b
4 fill ER1 Inc 1 843 24 0 1 stage_one_b
4 ori  FC2 Inc 1 632 25 0 1 stage_one_b
4 ori  FR2 Con 1 792 26 0 1 stage_one_b
4 ori  ER2 Inc 1 1599 27 0 1 stage_one_b
4 ori  EC2 Con 1 971 28 0 1 stage_one_b
4 ori  ER2 Inc 1 1198 29 0 1 stage_one_b
4 fill FC1 Inc 1 815 30 0 1 stage_one_b
4 ori  EC2 Con 1 812 31 0 1 stage_one_b
4 ori  FC2 Inc 1 426 32 0 1 stage_one_b
4 fill EC1 Con 1 394 33 0 1 stage_one_b
4 ori  FR2 Con 1 554 34 0 1 stage_one_b
4 ori  ER2 Inc 1 861 35 0 1 stage_one_b
4 ori  EC2 Con 1 564 36 0 1 stage_one_b
4 ori  ER2 Inc 1 659 37 0 1 stage_one_b
4 fill ER1 Inc 1 916 38 0 1 stage_one_b
4 ori  EC2 Con 1 501 39 0 1 stage_one_b
4 fill FC1 Inc 1 818 40 0 1 stage_one_b
4 ori  FR2 Con 1 557 41 0 1 stage_one_b
4 ori  ER2 Inc 1 414 42 0 1 stage_one_b
4 ori  FR2 Con 1 399 43 0 1 stage_one_b
4 ori  ER2 Inc 1 405 44 0 1 stage_one_b
4 fill EC1 Con 1 582 45 0 1 stage_one_b
4 fill ER1 Inc 2 535 45 0 1 stage_one_b
4 fill EC1 Con 1 1204 46 0 1 stage_one_b
4 fill ER1 Inc 1 1744 47 0 1 stage_one_b
4 ori  EC2 Con 1 1146 48 0 1 stage_one_b
4 fill EC1 Con 1 367 49 0 1 stage_one_b
4 fill FR1 Con 1 940 50 0 1 stage_one_b
4 fill ER1 Inc 2 386 50 0 1 stage_one_b
4 fill FR1 Con 1 1165 51 0 1 stage_one_b
4 fill FC1 Inc 1 803 52 0 1 stage_one_b
4 ori  FR2 Con 1 1145 53 0 1 stage_one_b
4 ori  ER2 Inc 1 1179 54 0 1 stage_one_b
4 fill EC1 Con 1 773 55 0 1 stage_one_b
4 fill FC1 Inc 1 633 56 0 1 stage_one_b
4 ori  FR2 Con 1 947 57 0 1 stage_one_b
4 ori  FC2 Inc 1 862 58 0 1 stage_one_b
4 fill EC1 Con 1 611 59 0 1 stage_one_b
4 fill FC1 Inc 1 688 60 0 1 stage_one_b
4 fill EC1 Con 1 666 61 0 1 stage_one_b
4 ori  EC2 Con 1 668 62 0 1 stage_one_b
4 fill FR1 Con 1 634 63 0 1 stage_one_b
4 ori  FC2 Inc 1 1379 64 0 1 stage_one_b
4 ori  EC2 Con 1 363 65 0 1 stage_one_b
4 fill FC1 Inc 2 412 65 0 1 stage_one_b
4 fill FR1 Con 1 861 66 0 1 stage_one_b
4 fill ER1 Inc 2 429 66 0 1 stage_one_b
4 ori  ER2 Inc 1 1149 67 0 1 stage_one_b
4 fill FC1 Inc 1 818 68 0 1 stage_one_b
4 fill ER1 Inc 1 802 69 0 1 stage_one_b
4 fill FC1 Inc 1 1167 70 0 1 stage_one_b
4 fill EC1 Con 1 999 71 0 1 stage_one_b
4 fill FC1 Inc 1 706 72 0 1 stage_one_b
4 ori  EC2 Con 1 946 73 0 1 stage_one_b
4 ori  ER2 Inc 1 1059 74 0 1 stage_one_b
4 ori  FC2 Inc 1 968 75 0 1 stage_one_b
4 fill FR1 Con 1 1334 76 0 1 stage_one_b
4 ori  ER2 Inc 1 1071 77 0 1 stage_one_b
4 fill FC1 Inc 1 833 78 0 1 stage_one_b
4 ori  FR2 Con 1 886 79 0 1 stage_one_b
4 fill FR1 Con 1 788 80 0 1 stage_one_b
4 ori  FC2 Inc 1 1792 81 0 1 stage_one_b
4 fill EC1 Con 1 618 82 0 1 stage_one_b
4 fill FC1 Inc 1 670 83 0 1 stage_one_b
4 ori  ER2 Inc 1 1328 84 0 1 stage_one_b
4 ori  EC2 Con 1 790 85 0 1 stage_one_b
4 ori  FR2 Con 1 1010 86 0 1 stage_one_b
4 ori  FC2 Inc 1 920 87 0 1 stage_one_b
4 ori  FR2 Con 1 693 88 0 1 stage_one_b
4 fill ER1 Inc 2 389 88 0 1 stage_one_b
4 fill FC1 Inc 1 923 89 0 1 stage_one_b
4 ori  FC2 Inc 1 1123 90 0 1 stage_one_b
4 ori  FR2 Con 1 1272 91 0 1 stage_one_b
4 fill ER1 Inc 1 751 92 0 1 stage_one_b
4 fill FC1 Inc 1 727 93 0 1 stage_one_b
6 ori  EC2 Con 1 1527 1 0 0 stage_two_a
6 fill EC1 Con 1 640 2 0 1 stage_two_a
6 ori  ER2 Inc 1 788 3 0 1 stage_two_a
6 ori  FR2 Con 1 663 4 0 1 stage_two_a
6 fill ER1 Inc 2 423 4 0 1 stage_two_a
6 ori  FC2 Inc 1 739 5 0 1 stage_two_a
6 ori  FR2 Con 2 949 5 0 1 stage_two_a
6 fill EC1 Con 1 1451 6 0 1 stage_two_a
6 fill FC1 Inc 1 615 7 0 1 stage_two_a
6 ori  EC2 Con 1 744 8 0 1 stage_two_a
6 ori  FC2 Inc 1 635 9 0 1 stage_two_a
6 fill FR1 Con 1 669 10 0 1 stage_two_a
6 fill FC1 Inc 1 799 11 0 1 stage_two_a
6 ori  EC2 Con 1 622 12 0 1 stage_two_a
6 fill EC1 Con 1 853 13 0 1 stage_two_a
6 fill ER1 Inc 1 949 14 0 1 stage_two_a
6 fill EC1 Con 1 609 15 0 1 stage_two_a
6 fill FR1 Con 1 1231 16 0 1 stage_two_a
6 fill EC1 Con 1 1006 17 0 1 stage_two_a
6 ori  ER2 Inc 1 779 18 0 1 stage_two_a
6 ori  EC2 Con 1 631 19 0 1 stage_two_a
6 fill FC1 Inc 1 727 20 0 1 stage_two_a
6 ori  ER2 Inc 2 757 20 0 1 stage_two_a
6 fill ER1 Inc 1 999 21 0 1 stage_two_a
6 ori  FR2 Con 1 1114 22 0 1 stage_two_a
6 fill FR1 Con 1 529 23 0 1 stage_two_a
6 ori  EC2 Con 1 1083 24 0 1 stage_two_a
6 fill FC1 Inc 1 744 25 0 1 stage_two_a
6 fill FR1 Con 1 931 26 0 1 stage_two_a
6 ori  FC2 Inc 1 702 27 0 1 stage_two_a
6 fill ER1 Inc 1 866 28 0 1 stage_two_a
6 ori  ER2 Inc 1 679 29 0 1 stage_two_a
6 ori  FR2 Con 1 722 30 0 1 stage_two_a
6 fill EC1 Con 1 684 31 0 1 stage_two_a
6 fill FR1 Con 1 600 32 0 1 stage_two_a
6 fill FC1 Inc 1 915 33 0 1 stage_two_a
6 fill ER1 Inc 1 826 34 0 1 stage_two_a
6 ori  ER2 Inc 1 1148 35 0 1 stage_two_a
6 fill EC1 Con 1 933 36 0 1 stage_two_a
6 ori  FR2 Con 1 856 37 0 1 stage_two_a
6 ori  EC2 Con 1 631 38 0 1 stage_two_a
6 fill ER1 Inc 1 902 39 0 1 stage_two_a
6 ori  ER2 Inc 1 695 40 0 1 stage_two_a
6 fill FC1 Inc 1 751 41 0 1 stage_two_a
6 ori  FC2 Inc 1 829 42 0 1 stage_two_a
6 fill ER1 Inc 1 757 43 0 1 stage_two_a
6 fill FR1 Con 1 1811 44 0 1 stage_two_a
6 fill ER1 Inc 2 475 44 0 1 stage_two_a
6 fill EC1 Con 1 615 45 0 1 stage_two_a
6 fill FR1 Con 1 751 46 0 1 stage_two_a
6 fill EC1 Con 1 614 47 0 1 stage_two_a
6 ori  FR2 Con 1 834 48 0 1 stage_two_a
6 fill ER1 Inc 1 848 49 0 1 stage_two_a
6 ori  ER2 Inc 1 787 50 0 1 stage_two_a
6 ori  EC2 Con 1 709 51 0 1 stage_two_a
6 ori  FR2 Con 1 1324 52 0 1 stage_two_a
6 ori  EC2 Con 1 1048 53 0 1 stage_two_a
6 fill FR1 Con 1 1065 54 0 1 stage_two_a
6 fill FC1 Inc 1 940 55 0 1 stage_two_a
6 ori  FR2 Con 1 1764 56 0 1 stage_two_a
6 fill EC1 Con 1 964 57 0 1 stage_two_a
6 fill FC1 Inc 1 815 58 0 1 stage_two_a
6 ori  FC2 Inc 1 758 59 0 1 stage_two_a
6 ori  ER2 Inc 1 1411 60 0 1 stage_two_a
6 ori  EC2 Con 1 670 61 0 1 stage_two_a
6 ori  ER2 Inc 1 674 62 0 1 stage_two_a
6 ori  FR2 Con 1 751 63 0 1 stage_two_a
6 ori  EC2 Con 1 527 64 0 1 stage_two_a
6 fill EC1 Con 1 692 65 0 1 stage_two_a
6 fill FR1 Con 1 599 66 0 1 stage_two_a
6 fill ER1 Inc 1 856 67 0 1 stage_two_a
6 ori  ER2 Inc 1 806 68 0 1 stage_two_a
6 ori  EC2 Con 1 560 69 0 1 stage_two_a
6 fill FC1 Inc 1 805 70 0 1 stage_two_a
6 ori  ER2 Inc 1 1031 71 0 1 stage_two_a
6 fill FR1 Con 1 566 72 0 1 stage_two_a
6 ori  FR2 Con 1 473 73 0 1 stage_two_a
6 ori  FC2 Inc 1 619 74 0 1 stage_two_a
6 fill ER1 Inc 1 717 75 0 1 stage_two_a
6 fill FR1 Con 1 621 76 0 1 stage_two_a
6 ori  FR2 Con 1 408 77 0 1 stage_two_a
6 ori  ER2 Inc 1 566 78 0 1 stage_two_a
6 fill FC1 Inc 1 704 79 0 1 stage_two_a
6 ori  FR2 Con 1 621 80 0 1 stage_two_a
6 fill ER1 Inc 1 638 81 0 1 stage_two_a
6 ori  EC2 Con 1 744 82 0 1 stage_two_a
6 fill FR1 Con 1 698 83 0 1 stage_two_a
6 fill ER1 Inc 1 693 84 0 1 stage_two_a
6 ori  ER2 Inc 1 593 85 0 1 stage_two_a
6 fill FC1 Inc 1 592 86 0 1 stage_two_a
6 ori  FC2 Inc 2 771 86 0 1 stage_two_a
6 ori  EC2 Con 1 720 87 0 1 stage_two_a
6 fill FR1 Con 1 641 88 0 1 stage_two_a
6 ori  ER2 Inc 1 788 89 0 1 stage_two_a
6 ori  FR2 Con 1 528 90 0 1 stage_two_a
6 ori  ER2 Inc 1 749 91 0 1 stage_two_a
6 fill FC1 Inc 1 854 92 0 1 stage_two_a
6 ori  EC2 Con 1 1100 93 0 1 stage_two_a
6 ori  FR2 Con 1 685 94 0 1 stage_two_a
6 fill EC1 Con 1 719 95 0 1 stage_two_a
7 fill FR1 Con 1 1487 1 0 0 stage_two_b
7 fill ER1 Inc 1 746 2 0 1 stage_two_b
7 fill FR1 Con 1 893 3 0 1 stage_two_b
7 ori  FC2 Inc 1 1544 4 0 1 stage_two_b
7 ori  EC2 Con 1 628 5 0 1 stage_two_b
7 fill EC1 Con 1 657 6 0 1 stage_two_b
7 ori  FC2 Inc 1 707 7 0 1 stage_two_b
7 fill ER1 Inc 1 787 8 0 1 stage_two_b
7 fill EC1 Con 1 703 9 0 1 stage_two_b
7 ori  ER2 Inc 1 1161 10 0 1 stage_two_b
7 ori  FR2 Con 1 870 11 0 1 stage_two_b
7 fill ER1 Inc 2 406 11 0 1 stage_two_b
7 fill EC1 Con 2 1539 11 0 1 stage_two_b
7 ori  FC2 Inc 1 1420 12 0 1 stage_two_b
7 ori  EC2 Con 1 456 13 0 1 stage_two_b
7 fill FC1 Inc 2 468 13 0 1 stage_two_b
7 fill EC1 Con 1 1690 14 0 1 stage_two_b
7 fill FC1 Inc 1 868 15 0 1 stage_two_b
7 fill FR1 Con 1 1248 16 0 1 stage_two_b
7 fill EC1 Con 1 1190 17 0 1 stage_two_b
7 ori  FC2 Inc 1 665 18 0 1 stage_two_b
7 ori  ER2 Inc 1 1409 19 0 1 stage_two_b
7 ori  FC2 Inc 1 1833 20 0 1 stage_two_b
7 fill ER1 Inc 1 715 21 0 1 stage_two_b
7 ori  EC2 Con 1 1292 22 0 1 stage_two_b
7 fill FR1 Con 1 1047 23 0 1 stage_two_b
7 ori  ER2 Inc 1 906 24 0 1 stage_two_b
7 fill ER1 Inc 1 796 25 0 1 stage_two_b
7 ori  FR2 Con 1 825 26 0 1 stage_two_b
7 fill FR1 Con 1 843 27 0 1 stage_two_b
7 ori  FC2 Inc 1 680 28 0 1 stage_two_b
7 ori  FR2 Con 1 721 29 0 1 stage_two_b
7 fill FC1 Inc 2 666 29 0 1 stage_two_b
7 ori  EC2 Con 1 959 30 0 1 stage_two_b
7 ori  FR2 Con 1 684 31 0 1 stage_two_b
7 ori  ER2 Inc 1 954 32 0 1 stage_two_b
7 fill ER1 Inc 1 847 33 0 1 stage_two_b
7 ori  FR2 Con 1 1120 34 0 1 stage_two_b
7 fill EC1 Con 1 619 35 0 1 stage_two_b
7 ori  EC2 Con 1 633 36 0 1 stage_two_b
7 fill FC1 Inc 1 906 37 0 1 stage_two_b
7 ori  ER2 Inc 1 814 38 0 1 stage_two_b
7 ori  FR2 Con 1 579 39 0 1 stage_two_b
7 ori  ER2 Inc 1 443 40 0 1 stage_two_b
7 fill ER1 Inc 1 680 41 0 1 stage_two_b
7 fill FC1 Inc 1 838 42 0 1 stage_two_b
7 fill ER1 Inc 1 1107 43 0 1 stage_two_b
7 ori  FC2 Inc 1 624 44 0 1 stage_two_b
7 ori  EC2 Con 1 705 45 0 1 stage_two_b
7 ori  ER2 Inc 1 679 46 0 1 stage_two_b
7 fill FR1 Con 1 821 47 0 1 stage_two_b
7 fill EC1 Con 1 599 48 0 1 stage_two_b
7 ori  FR2 Con 1 646 49 0 1 stage_two_b
7 ori  FC2 Inc 1 917 50 0 1 stage_two_b
7 ori  FR2 Con 1 678 51 0 1 stage_two_b
7 ori  FC2 Inc 1 525 52 0 1 stage_two_b
7 fill FC1 Inc 1 885 53 0 1 stage_two_b
7 ori  EC2 Con 1 614 54 0 1 stage_two_b
7 fill EC1 Con 1 489 55 0 1 stage_two_b
7 fill FC1 Inc 1 708 56 0 1 stage_two_b
7 ori  FC2 Inc 1 873 57 0 1 stage_two_b
7 ori  ER2 Inc 1 984 58 0 1 stage_two_b
7 ori  FR2 Con 1 605 59 0 1 stage_two_b
7 fill EC1 Con 1 731 60 0 1 stage_two_b
7 fill FR1 Con 1 1148 61 0 1 stage_two_b
7 ori  FC2 Inc 1 704 62 0 1 stage_two_b
7 ori  FR2 Con 1 861 63 0 1 stage_two_b
7 fill FC1 Inc 1 1016 64 0 1 stage_two_b
7 fill EC1 Con 1 820 65 0 1 stage_two_b
7 ori  FC2 Inc 1 983 66 0 1 stage_two_b
7 fill ER1 Inc 1 937 67 0 1 stage_two_b
7 ori  EC2 Con 1 776 68 0 1 stage_two_b
7 ori  ER2 Inc 1 578 69 0 1 stage_two_b
7 fill FC1 Inc 1 789 70 0 1 stage_two_b
7 ori  FC2 Inc 1 1080 71 0 1 stage_two_b
7 ori  FR2 Con 1 698 72 0 1 stage_two_b
7 ori  FC2 Inc 1 741 73 0 1 stage_two_b
7 fill FR1 Con 1 687 74 0 1 stage_two_b
7 fill ER1 Inc 1 717 75 0 1 stage_two_b
7 ori  FR2 Con 1 852 76 0 1 stage_two_b
7 fill FR1 Con 1 787 77 0 1 stage_two_b
7 fill EC1 Con 1 637 78 0 1 stage_two_b
7 ori  FC2 Inc 1 777 79 0 1 stage_two_b
7 fill FC1 Inc 1 821 80 0 1 stage_two_b
7 fill EC1 Con 1 1430 81 0 1 stage_two_b
7 fill FR1 Con 1 607 82 0 1 stage_two_b
7 ori  EC2 Con 1 611 83 0 1 stage_two_b
7 fill FC1 Inc 1 684 84 0 1 stage_two_b
7 fill FR1 Con 1 1055 85 0 1 stage_two_b
7 ori  FR2 Con 1 1150 86 0 1 stage_two_b
7 ori  FC2 Inc 1 555 87 0 1 stage_two_b
7 fill ER1 Inc 1 777 88 0 1 stage_two_b
7 fill FR1 Con 1 724 89 0 1 stage_two_b
7 fill ER1 Inc 1 661 90 0 1 stage_two_b
7 ori  EC2 Con 1 641 91 0 1 stage_two_b
7 fill EC1 Con 1 683 92 0 1 stage_two_b
7 ori  ER2 Inc 1 623 93 0 1 stage_two_b
7 fill ER1 Inc 2 394 93 0 1 stage_two_b
7 fill FR1 Con 1 821 94 0 1 stage_two_b
7 ori  EC2 Con 1 536 95 0 1 stage_two_b
9 ori  FC2 Inc 1 1594 1 0 0 stage_three_a
9 ori  FR2 Con 1 681 2 0 1 stage_three_a
9 fill FC1 Inc 1 1686 3 0 1 stage_three_a
9 ori  EC2 Con 1 1038 4 0 1 stage_three_a
9 ori  FC2 Inc 1 1034 5 0 1 stage_three_a
9 fill ER1 Inc 1 1924 6 0 1 stage_three_a
9 ori  FR2 Con 1 1502 7 0 1 stage_three_a
9 ori  FC2 Inc 1 1395 8 0 1 stage_three_a
9 ori  EC2 Con 1 632 9 0 1 stage_three_a
9 fill FR1 Con 1 1235 10 0 1 stage_three_a
9 ori  ER2 Inc 1 892 11 0 1 stage_three_a
9 fill ER1 Inc 1 1522 12 0 1 stage_three_a
9 ori  FC2 Inc 1 1049 13 0 1 stage_three_a
9 ori  FR2 Con 1 687 14 0 1 stage_three_a
9 fill FR1 Con 1 1152 15 0 1 stage_three_a
9 fill EC1 Con 1 1517 16 0 1 stage_three_a
9 ori  EC2 Con 1 1248 17 0 1 stage_three_a
9 ori  ER2 Inc 1 735 18 0 1 stage_three_a
9 fill FR1 Con 1 772 19 0 1 stage_three_a
9 fill ER1 Inc 1 649 20 0 1 stage_three_a
9 ori  FR2 Con 1 1647 21 0 1 stage_three_a
9 fill EC1 Con 1 1331 22 0 1 stage_three_a
9 fill FC1 Inc 1 957 23 0 1 stage_three_a
9 ori  FC2 Inc 1 809 24 0 1 stage_three_a
9 ori  EC2 Con 1 961 25 0 1 stage_three_a
9 fill FR1 Con 1 1394 26 0 1 stage_three_a
9 ori  ER2 Inc 1 2259 27 0 1 stage_three_a
9 ori  EC2 Con 1 729 28 0 1 stage_three_a
9 fill FC1 Inc 1 848 29 0 1 stage_three_a
9 fill ER1 Inc 1 2148 30 0 1 stage_three_a
9 ori  FR2 Con 1 2012 31 0 1 stage_three_a
9 fill EC1 Con 1 1299 32 0 1 stage_three_a
9 fill ER1 Inc 1 1963 33 0 1 stage_three_a
9 fill EC1 Con 1 743 34 0 1 stage_three_a
9 fill FR1 Con 1 1438 35 0 1 stage_three_a
9 fill EC1 Con 1 1101 36 0 1 stage_three_a
9 fill ER1 Inc 1 921 37 0 1 stage_three_a
9 ori  EC2 Con 1 1200 38 0 1 stage_three_a
9 ori  FC2 Inc 1 743 39 0 1 stage_three_a
9 ori  FR2 Con 1 549 40 0 1 stage_three_a
9 ori  EC2 Con 1 1055 41 0 1 stage_three_a
9 ori  FR2 Con 1 814 42 0 1 stage_three_a
9 ori  EC2 Con 1 532 43 0 1 stage_three_a
9 fill FR1 Con 1 873 44 0 1 stage_three_a
9 fill EC1 Con 1 643 45 0 1 stage_three_a
9 ori  FR2 Con 1 939 46 0 1 stage_three_a
9 ori  EC2 Con 1 779 47 0 1 stage_three_a
9 fill FC1 Inc 1 949 48 0 1 stage_three_a
9 fill FR1 Con 1 838 49 0 1 stage_three_a
9 fill FC1 Inc 1 452 50 0 1 stage_three_a
9 ori  FC2 Inc 1 1314 51 0 1 stage_three_a
9 fill EC1 Con 1 978 52 0 1 stage_three_a
9 ori  FR2 Con 1 1446 53 0 1 stage_three_a
9 ori  FC2 Inc 1 566 54 0 1 stage_three_a
9 fill FC1 Inc 1 1576 55 0 1 stage_three_a
9 ori  EC2 Con 1 1849 56 0 1 stage_three_a
9 fill FR1 Con 1 1933 57 0 1 stage_three_a
9 fill FC1 Inc 1 1669 58 0 1 stage_three_a
9 ori  FR2 Con 1 914 59 0 1 stage_three_a
9 ori  FC2 Inc 1 909 60 0 1 stage_three_a
9 ori  EC2 Con 1 1062 61 0 1 stage_three_a
9 fill EC1 Con 1 1060 62 0 1 stage_three_a
9 ori  ER2 Inc 1 1350 63 0 1 stage_three_a
9 ori  EC2 Con 1 1685 64 0 1 stage_three_a
9 fill FC1 Inc 1 1812 65 0 1 stage_three_a
9 ori  FR2 Con 1 1480 66 0 1 stage_three_a
9 fill EC1 Con 1 773 67 0 1 stage_three_a
9 fill FC1 Inc 1 1419 68 0 1 stage_three_a
9 ori  FC2 Inc 1 1406 69 0 1 stage_three_a
9 fill EC1 Con 1 1624 70 0 1 stage_three_a
9 ori  FR2 Con 1 1598 71 0 1 stage_three_a
9 fill ER1 Inc 1 1075 72 0 1 stage_three_a
9 ori  EC2 Con 1 965 73 0 1 stage_three_a
9 fill EC1 Con 1 1632 74 0 1 stage_three_a
9 ori  FC2 Inc 1 1395 75 0 1 stage_three_a
9 fill FR1 Con 1 1056 76 0 1 stage_three_a
9 fill EC1 Con 1 588 77 0 1 stage_three_a
9 fill FC1 Inc 2 1106 77 0 1 stage_three_a
9 ori  FR2 Con 1 1215 78 0 1 stage_three_a
9 fill ER1 Inc 1 1009 79 0 1 stage_three_a
9 fill EC1 Con 1 731 80 0 1 stage_three_a
9 fill FC1 Inc 1 1076 81 0 1 stage_three_a
9 ori  EC2 Con 1 966 82 0 1 stage_three_a
9 fill ER1 Inc 1 1024 83 0 1 stage_three_a
9 fill EC1 Con 1 1219 84 0 1 stage_three_a
9 ori  ER2 Inc 1 927 85 0 1 stage_three_a
9 ori  EC2 Con 1 854 86 0 1 stage_three_a
9 fill FC1 Inc 1 778 87 0 1 stage_three_a
9 fill EC1 Con 1 634 88 0 1 stage_three_a
9 fill ER1 Inc 1 975 89 0 1 stage_three_a
9 ori  FC2 Inc 1 653 90 0 1 stage_three_a
9 fill FC1 Inc 1 870 91 0 1 stage_three_a
9 ori  EC2 Con 1 1468 92 0 1 stage_three_a
9 ori  FR2 Con 1 999 93 0 1 stage_three_a
9 ori  EC2 Con 1 900 94 0 1 stage_three_a
9 fill EC1 Con 1 2244 95 0 1 stage_three_a
9 fill FC1 Inc 1 949 96 0 1 stage_three_a
9 ori  FR2 Con 1 838 97 0 1 stage_three_a
9 fill ER1 Inc 1 733 98 0 1 stage_three_a
9 ori  EC2 Con 1 1673 99 0 1 stage_three_a
10 ori  ER2 Inc 1 1828 1 0 0 stage_three_b
10 ori  EC2 Con 1 822 2 0 1 stage_three_b
10 ori  FR2 Con 1 1639 3 0 1 stage_three_b
10 ori  FC2 Inc 1 1766 4 0 1 stage_three_b
10 ori  FR2 Con 1 1112 5 0 1 stage_three_b
10 fill EC1 Con 3 2500 5 0 1 stage_three_b
10 fill FC1 Inc 1 1510 6 0 1 stage_three_b
10 fill ER1 Inc 1 633 7 0 1 stage_three_b
10 ori  ER2 Inc 1 945 8 0 1 stage_three_b
10 ori  FR2 Con 1 538 9 0 1 stage_three_b
10 fill FR1 Con 1 916 10 0 1 stage_three_b
10 fill ER1 Inc 1 1682 11 0 1 stage_three_b
10 ori  FC2 Inc 2 608 11 0 1 stage_three_b
10 fill EC1 Con 1 822 12 0 1 stage_three_b
10 ori  FR2 Con 1 1573 13 0 1 stage_three_b
10 ori  FC2 Inc 1 583 14 0 1 stage_three_b
10 fill ER1 Inc 1 1867 15 0 1 stage_three_b
10 fill FC1 Inc 1 738 16 0 1 stage_three_b
10 fill FR1 Con 1 1691 17 0 1 stage_three_b
10 fill FC1 Inc 1 950 18 0 1 stage_three_b
10 fill FR1 Con 1 763 19 0 1 stage_three_b
10 fill EC1 Con 1 1285 20 0 1 stage_three_b
10 ori  EC2 Con 1 1433 21 0 1 stage_three_b
10 ori  FR2 Con 1 804 22 0 1 stage_three_b
10 ori  EC2 Con 1 747 23 0 1 stage_three_b
10 fill FR1 Con 1 731 24 0 1 stage_three_b
10 ori  FR2 Con 1 1517 25 0 1 stage_three_b
10 ori  ER2 Inc 1 1655 26 0 1 stage_three_b
10 fill ER1 Inc 2 1758 26 0 1 stage_three_b
10 ori  FR2 Con 1 1922 27 0 1 stage_three_b
10 ori  EC2 Con 1 758 28 0 1 stage_three_b
10 ori  ER2 Inc 1 663 29 0 1 stage_three_b
10 fill EC1 Con 1 701 30 0 1 stage_three_b
10 fill FC1 Inc 1 891 31 0 1 stage_three_b
10 fill EC1 Con 1 553 32 0 1 stage_three_b
10 fill FC1 Inc 1 534 33 0 1 stage_three_b
10 ori  EC2 Con 1 549 34 0 1 stage_three_b
10 fill ER1 Inc 1 843 35 0 1 stage_three_b
10 ori  FR2 Con 1 1384 36 0 1 stage_three_b
10 fill FR1 Con 1 743 37 0 1 stage_three_b
10 ori  ER2 Inc 1 769 38 0 1 stage_three_b
10 ori  FC2 Inc 1 1884 39 0 1 stage_three_b
10 ori  FR2 Con 1 629 40 0 1 stage_three_b
10 fill FC1 Inc 1 794 41 0 1 stage_three_b
10 fill EC1 Con 1 616 42 0 1 stage_three_b
10 fill FC1 Inc 1 745 43 0 1 stage_three_b
10 fill FR1 Con 1 614 44 0 1 stage_three_b
10 ori  ER2 Inc 1 1419 45 0 1 stage_three_b
10 fill ER1 Inc 1 1723 46 0 1 stage_three_b
10 fill FR1 Con 1 726 47 0 1 stage_three_b
10 ori  FR2 Con 1 1743 48 0 1 stage_three_b
10 fill ER1 Inc 1 1105 49 0 1 stage_three_b
10 fill EC1 Con 1 688 50 0 1 stage_three_b
10 ori  ER2 Inc 1 981 51 0 1 stage_three_b
10 ori  EC2 Con 1 878 52 0 1 stage_three_b
10 fill FC1 Inc 1 1092 53 0 1 stage_three_b
10 fill FR1 Con 1 446 54 0 1 stage_three_b
10 fill EC1 Con 1 937 55 0 1 stage_three_b
10 ori  ER2 Inc 1 1546 56 0 1 stage_three_b
10 fill ER1 Inc 1 1052 57 0 1 stage_three_b
10 fill FR1 Con 1 1206 58 0 1 stage_three_b
10 ori  FC2 Inc 1 1416 59 0 1 stage_three_b
10 ori  EC2 Con 1 1065 60 0 1 stage_three_b
10 fill FC1 Inc 1 888 61 0 1 stage_three_b
10 fill EC1 Con 1 746 62 0 1 stage_three_b
10 fill FR1 Con 1 801 63 0 1 stage_three_b
10 ori  ER2 Inc 1 1047 64 0 1 stage_three_b
10 ori  FC2 Inc 1 1340 65 0 1 stage_three_b
10 fill FC1 Inc 2 605 65 0 1 stage_three_b
10 fill FR1 Con 1 750 66 0 1 stage_three_b
10 ori  FR2 Con 1 891 67 0 1 stage_three_b
10 fill ER1 Inc 1 1495 68 0 1 stage_three_b
10 ori  FC2 Inc 2 1185 68 0 1 stage_three_b
10 ori  ER2 Inc 1 1238 69 0 1 stage_three_b
10 fill EC1 Con 1 853 70 0 1 stage_three_b
10 ori  FR2 Con 1 710 71 0 1 stage_three_b
10 ori  FC2 Inc 1 757 72 0 1 stage_three_b
10 ori  FR2 Con 1 908 73 0 1 stage_three_b
10 ori  FC2 Inc 1 904 74 0 1 stage_three_b
10 fill FR1 Con 1 1556 75 0 1 stage_three_b
10 ori  FR2 Con 1 1106 76 0 1 stage_three_b
10 fill EC1 Con 1 621 77 0 1 stage_three_b
10 fill FC1 Inc 1 1183 78 0 1 stage_three_b
10 ori  EC2 Con 1 794 79 0 1 stage_three_b
10 fill ER1 Inc 1 1262 80 0 1 stage_three_b
10 ori  FR2 Con 1 909 81 0 1 stage_three_b
10 fill FR1 Con 1 999 82 0 1 stage_three_b
10 ori  EC2 Con 1 1381 83 0 1 stage_three_b
10 ori  FC2 Inc 2 863 83 0 1 stage_three_b
10 ori  EC2 Con 1 744 84 0 1 stage_three_b
10 fill FC1 Inc 1 1657 85 0 1 stage_three_b
10 fill FR1 Con 1 948 86 0 1 stage_three_b
10 ori  FC2 Inc 1 735 87 0 1 stage_three_b
10 fill EC1 Con 1 1092 88 0 1 stage_three_b
10 ori  FR2 Con 1 712 89 0 1 stage_three_b
10 ori  ER2 Inc 1 1043 90 0 1 stage_three_b
10 fill ER1 Inc 1 1064 91 0 1 stage_three_b
10 ori  EC2 Con 1 761 92 0 1 stage_three_b
10 ori  ER2 Inc 1 720 93 0 1 stage_three_b
10 fill EC1 Con 1 1005 94 0 1 stage_three_b
