# Supplementary material for: Target-Response Associations Can Produce Response-Congruency Effects Without Task-Switching Costs
Source: Front Psychol. 2019 Feb 11;10:40. doi: 10.3389/fpsyg.2019.00040 (PMC6378947; doi:10.3389/fpsyg.2019.00040)
Supplement: DATA SHEET S1 — Dataset in Experiment 1 and 2. [file Data_Sheet_1.ZIP › Data/Exp2/subject20.txt]

2 ori  FC2 Inc 2 1473 0 0 0 practice
2 ori  EC2 Con 1 964 1 0 0 practice
2 fill FC1 Inc 1 2321 2 0 1 practice
2 fill FR1 Con 1 807 3 0 1 practice
2 fill ER1 Inc 1 853 4 0 1 practice
2 ori  ER2 Inc 1 1132 5 0 1 practice
2 fill EC1 Con 1 1868 6 0 1 practice
2 fill FC1 Inc 1 900 7 0 1 practice
2 ori  FR2 Con 1 774 8 0 1 practice
2 ori  ER2 Inc 1 1853 9 0 1 practice
2 fill EC1 Con 1 915 10 0 1 practice
2 fill FR1 Con 1 946 11 0 1 practice
2 ori  FC2 Inc 1 1595 12 0 1 practice
2 fill ER1 Inc 1 727 13 0 1 practice
2 ori  FR2 Con 1 2381 14 0 1 practice
2 ori  EC2 Con 1 802 15 0 1 practice
2 ori  ER2 Inc 1 1322 16 0 1 practice
2 ori  EC2 Con 1 692 17 0 1 practice
2 fill EC1 Con 1 651 18 0 1 practice
2 fill ER1 Inc 1 752 19 0 1 practice
2 ori  FR2 Con 1 1157 20 0 1 practice
2 ori  FC2 Inc 1 855 21 0 1 practice
2 fill FC1 Inc 1 728 22 0 1 practice
2 fill FR1 Con 1 842 23 0 1 practice
2 fill EC1 Con 1 1378 24 0 1 practice
2 ori  FR2 Con 1 1214 25 0 1 practice
2 ori  ER2 Inc 1 930 26 0 1 practice
2 ori  FC2 Inc 1 1317 27 0 1 practice
2 ori  EC2 Con 1 1322 28 0 1 practice
2 fill FC1 Inc 1 1058 29 0 1 practice
2 fill FR1 Con 1 1530 30 0 1 practice
2 fill ER1 Inc 1 846 31 0 1 practice
3 ori  FR2 Con 1 1118 1 0 0 stage_one_a
3 fill FC1 Inc 2 636 1 0 1 stage_one_a
3 ori  EC2 Con 1 724 2 0 1 stage_one_a
3 ori  FR2 Con 1 977 3 0 1 stage_one_a
3 ori  FC2 Inc 1 762 4 0 1 stage_one_a
3 fill ER1 Inc 1 1002 5 0 1 stage_one_a
3 fill FC1 Inc 1 1277 6 0 1 stage_one_a
3 fill FR1 Con 1 884 7 0 1 stage_one_a
3 ori  EC2 Con 1 985 8 0 1 stage_one_a
3 ori  ER2 Inc 1 898 9 0 1 stage_one_a
3 fill FC1 Inc 2 631 9 0 1 stage_one_a
3 ori  FR2 Con 1 1273 10 0 1 stage_one_a
3 ori  ER2 Inc 1 868 11 0 1 stage_one_a
3 ori  FR2 Con 1 1130 12 0 1 stage_one_a
3 ori  EC2 Con 1 715 13 0 1 stage_one_a
3 ori  FR2 Con 1 1025 14 0 1 stage_one_a
3 fill EC1 Con 1 820 15 0 1 stage_one_a
3 ori  EC2 Con 1 1275 16 0 1 stage_one_a
3 ori  ER2 Inc 1 832 17 0 1 stage_one_a
3 fill FC1 Inc 2 816 17 0 1 stage_one_a
3 ori  FR2 Con 1 788 18 0 1 stage_one_a
3 fill FR1 Con 1 1031 19 0 1 stage_one_a
3 fill EC1 Con 1 868 20 0 1 stage_one_a
3 ori  EC2 Con 1 732 21 0 1 stage_one_a
3 ori  FR2 Con 1 1062 22 0 1 stage_one_a
3 ori  ER2 Inc 1 765 23 0 1 stage_one_a
3 fill ER1 Inc 1 1350 24 0 1 stage_one_a
3 fill FC1 Inc 1 1064 25 0 1 stage_one_a
3 fill ER1 Inc 1 774 26 0 1 stage_one_a
3 ori  FR2 Con 1 1132 27 0 1 stage_one_a
3 ori  ER2 Inc 1 813 28 0 1 stage_one_a
3 fill FC1 Inc 2 1067 28 0 1 stage_one_a
3 ori  FR2 Con 1 873 29 0 1 stage_one_a
3 ori  FC2 Inc 1 1162 30 0 1 stage_one_a
3 ori  FR2 Con 1 1169 31 0 1 stage_one_a
3 fill ER1 Inc 1 901 32 0 1 stage_one_a
3 ori  ER2 Inc 1 809 33 0 1 stage_one_a
3 fill EC1 Con 1 1858 34 0 1 stage_one_a
3 fill ER1 Inc 1 714 35 0 1 stage_one_a
3 fill FR1 Con 1 812 36 0 1 stage_one_a
3 fill ER1 Inc 1 967 37 0 1 stage_one_a
3 ori  FC2 Inc 1 1482 38 0 1 stage_one_a
3 fill FR1 Con 1 1576 39 0 1 stage_one_a
3 ori  FR2 Con 1 806 40 0 1 stage_one_a
3 fill FC1 Inc 1 910 41 0 1 stage_one_a
3 fill FR1 Con 1 795 42 0 1 stage_one_a
3 fill ER1 Inc 1 744 43 0 1 stage_one_a
3 ori  ER2 Inc 1 727 44 0 1 stage_one_a
3 fill FC1 Inc 1 871 45 0 1 stage_one_a
3 fill FR1 Con 1 1289 46 0 1 stage_one_a
3 ori  FR2 Con 1 775 47 0 1 stage_one_a
3 ori  ER2 Inc 1 760 48 0 1 stage_one_a
3 fill EC1 Con 1 621 49 0 1 stage_one_a
3 fill ER1 Inc 1 831 50 0 1 stage_one_a
3 ori  EC2 Con 1 808 51 0 1 stage_one_a
3 fill EC1 Con 1 883 52 0 1 stage_one_a
3 fill ER1 Inc 1 715 53 0 1 stage_one_a
3 fill FC1 Inc 1 1054 54 0 1 stage_one_a
3 ori  FR2 Con 1 1591 55 0 1 stage_one_a
3 fill ER1 Inc 1 978 56 0 1 stage_one_a
3 fill FC1 Inc 1 1102 57 0 1 stage_one_a
3 fill ER1 Inc 1 754 58 0 1 stage_one_a
3 ori  FC2 Inc 2 1078 58 0 1 stage_one_a
3 ori  ER2 Inc 1 850 59 0 1 stage_one_a
3 fill FR1 Con 2 835 59 0 1 stage_one_a
3 fill ER1 Inc 1 838 60 0 1 stage_one_a
3 fill FC1 Inc 1 956 61 0 1 stage_one_a
3 ori  FC2 Inc 1 2121 62 0 1 stage_one_a
3 ori  ER2 Inc 1 792 63 0 1 stage_one_a
3 ori  FR2 Con 1 1919 64 0 1 stage_one_a
3 fill FR1 Con 1 1107 65 0 1 stage_one_a
3 ori  ER2 Inc 1 1163 66 0 1 stage_one_a
3 fill FC1 Inc 1 1059 67 0 1 stage_one_a
3 ori  FC2 Inc 1 1037 68 0 1 stage_one_a
3 fill FR1 Con 1 1400 69 0 1 stage_one_a
3 fill EC1 Con 1 936 70 0 1 stage_one_a
3 fill FC1 Inc 1 998 71 0 1 stage_one_a
3 ori  FR2 Con 1 1686 72 0 1 stage_one_a
3 ori  FC2 Inc 1 816 73 0 1 stage_one_a
3 fill ER1 Inc 1 863 74 0 1 stage_one_a
3 ori  FR2 Con 1 1254 75 0 1 stage_one_a
3 ori  ER2 Inc 1 778 76 0 1 stage_one_a
3 ori  FC2 Inc 1 1290 77 0 1 stage_one_a
3 fill EC1 Con 1 682 78 0 1 stage_one_a
3 ori  FR2 Con 1 841 79 0 1 stage_one_a
3 fill FC1 Inc 1 1311 80 0 1 stage_one_a
3 ori  ER2 Inc 1 741 81 0 1 stage_one_a
3 fill FR1 Con 1 1180 82 0 1 stage_one_a
3 fill EC1 Con 1 671 83 0 1 stage_one_a
3 ori  EC2 Con 1 716 84 0 1 stage_one_a
3 ori  ER2 Inc 1 706 85 0 1 stage_one_a
3 fill FR1 Con 1 1292 86 0 1 stage_one_a
3 ori  EC2 Con 1 1468 87 0 1 stage_one_a
3 fill ER1 Inc 1 656 88 0 1 stage_one_a
3 ori  ER2 Inc 1 745 89 0 1 stage_one_a
3 fill EC1 Con 1 1963 90 0 1 stage_one_a
3 ori  FR2 Con 1 833 91 0 1 stage_one_a
3 fill ER1 Inc 1 623 92 0 1 stage_one_a
3 fill FC1 Inc 1 964 93 0 1 stage_one_a
3 ori  EC2 Con 1 1196 94 0 1 stage_one_a
4 ori  FC2 Inc 2 1351 0 0 0 stage_one_b
4 fill ER1 Inc 1 779 1 0 0 stage_one_b
4 fill EC1 Con 1 768 2 0 1 stage_one_b
4 ori  ER2 Inc 1 746 3 0 1 stage_one_b
4 fill ER1 Inc 1 650 4 0 1 stage_one_b
4 fill FC1 Inc 1 737 5 0 1 stage_one_b
4 fill FR1 Con 1 873 6 0 1 stage_one_b
4 ori  FR2 Con 1 698 7 0 1 stage_one_b
4 fill EC1 Con 1 705 8 0 1 stage_one_b
4 ori  EC2 Con 1 1152 9 0 1 stage_one_b
4 ori  FC2 Inc 1 1060 10 0 1 stage_one_b
4 ori  ER2 Inc 1 614 11 0 1 stage_one_b
4 fill FR1 Con 1 874 12 0 1 stage_one_b
4 ori  FC2 Inc 2 884 12 0 1 stage_one_b
4 fill EC1 Con 1 766 13 0 1 stage_one_b
4 ori  FR2 Con 1 1074 14 0 1 stage_one_b
4 fill FC1 Inc 1 1414 15 0 1 stage_one_b
4 ori  ER2 Inc 1 694 16 0 1 stage_one_b
4 ori  EC2 Con 1 995 17 0 1 stage_one_b
4 ori  ER2 Inc 1 714 18 0 1 stage_one_b
4 ori  FC2 Inc 1 1056 19 0 1 stage_one_b
4 fill FR1 Con 1 1631 20 0 1 stage_one_b
4 fill EC1 Con 1 709 21 0 1 stage_one_b
4 ori  EC2 Con 1 606 22 0 1 stage_one_b
4 ori  FC2 Inc 1 855 23 0 1 stage_one_b
4 ori  EC2 Con 1 739 24 0 1 stage_one_b
4 ori  FC2 Inc 1 776 25 0 1 stage_one_b
4 fill ER1 Inc 1 696 26 0 1 stage_one_b
4 fill FR1 Con 1 807 27 0 1 stage_one_b
4 ori  FR2 Con 1 873 28 0 1 stage_one_b
4 fill ER1 Inc 1 645 29 0 1 stage_one_b
4 fill FR1 Con 1 902 30 0 1 stage_one_b
4 ori  FC2 Inc 1 775 31 0 1 stage_one_b
4 ori  ER2 Inc 1 730 32 0 1 stage_one_b
4 fill EC1 Con 1 664 33 0 1 stage_one_b
4 fill FR1 Con 1 868 34 0 1 stage_one_b
4 ori  FR2 Con 1 737 35 0 1 stage_one_b
4 fill FC1 Inc 2 699 35 0 1 stage_one_b
4 fill FR1 Con 1 1530 36 0 1 stage_one_b
4 ori  EC2 Con 1 558 37 0 1 stage_one_b
4 fill FC1 Inc 1 619 38 0 1 stage_one_b
4 fill FR1 Con 1 1051 39 0 1 stage_one_b
4 fill FC1 Inc 2 754 39 0 1 stage_one_b
4 fill EC1 Con 1 734 40 0 1 stage_one_b
4 fill ER1 Inc 1 606 41 0 1 stage_one_b
4 ori  FC2 Inc 1 634 42 0 1 stage_one_b
4 ori  FR2 Con 1 1307 43 0 1 stage_one_b
4 fill FC1 Inc 1 916 44 0 1 stage_one_b
4 fill ER1 Inc 1 542 45 0 1 stage_one_b
4 fill FR1 Con 1 1028 46 0 1 stage_one_b
4 fill FC1 Inc 1 835 47 0 1 stage_one_b
4 ori  EC2 Con 1 1042 48 0 1 stage_one_b
4 fill FR1 Con 1 733 49 0 1 stage_one_b
4 ori  FR2 Con 1 902 50 0 1 stage_one_b
4 ori  ER2 Inc 1 807 51 0 1 stage_one_b
4 ori  FC2 Inc 1 999 52 0 1 stage_one_b
4 ori  FR2 Con 1 855 53 0 1 stage_one_b
4 ori  ER2 Inc 1 802 54 0 1 stage_one_b
4 fill FC1 Inc 1 957 55 0 1 stage_one_b
4 fill FR1 Con 1 650 56 0 1 stage_one_b
4 fill EC1 Con 1 592 57 0 1 stage_one_b
4 ori  FC2 Inc 1 861 58 0 1 stage_one_b
4 ori  ER2 Inc 1 758 59 0 1 stage_one_b
4 fill FC1 Inc 1 971 60 0 1 stage_one_b
4 fill FR1 Con 1 619 61 0 1 stage_one_b
4 fill ER1 Inc 1 852 62 0 1 stage_one_b
4 fill EC1 Con 1 866 63 0 1 stage_one_b
4 ori  FR2 Con 1 1008 64 0 1 stage_one_b
4 ori  EC2 Con 1 696 65 0 1 stage_one_b
4 ori  FC2 Inc 1 817 66 0 1 stage_one_b
4 fill FR1 Con 1 910 67 0 1 stage_one_b
4 ori  EC2 Con 1 646 68 0 1 stage_one_b
4 fill EC1 Con 1 838 69 0 1 stage_one_b
4 ori  ER2 Inc 1 716 70 0 1 stage_one_b
4 ori  FC2 Inc 1 817 71 0 1 stage_one_b
4 fill FR1 Con 1 850 72 0 1 stage_one_b
4 fill ER1 Inc 1 649 73 0 1 stage_one_b
4 ori  FR2 Con 1 948 74 0 1 stage_one_b
4 ori  EC2 Con 1 903 75 0 1 stage_one_b
4 fill EC1 Con 1 745 76 0 1 stage_one_b
4 fill FC1 Inc 1 1042 77 0 1 stage_one_b
4 ori  ER2 Inc 1 650 78 0 1 stage_one_b
4 fill ER1 Inc 1 557 79 0 1 stage_one_b
4 fill EC1 Con 1 684 80 0 1 stage_one_b
4 fill FR1 Con 1 1643 81 0 1 stage_one_b
4 ori  FC2 Inc 1 823 82 0 1 stage_one_b
4 ori  FR2 Con 1 1227 83 0 1 stage_one_b
4 fill FC1 Inc 2 816 83 0 1 stage_one_b
4 ori  EC2 Con 1 1309 84 0 1 stage_one_b
4 fill FR1 Con 1 774 85 0 1 stage_one_b
4 ori  ER2 Inc 1 672 86 0 1 stage_one_b
4 fill EC1 Con 1 629 87 0 1 stage_one_b
4 ori  FR2 Con 1 829 88 0 1 stage_one_b
4 fill FR1 Con 1 1744 89 0 1 stage_one_b
4 ori  ER2 Inc 1 648 90 0 1 stage_one_b
4 ori  FR2 Con 1 819 91 0 1 stage_one_b
4 ori  FC2 Inc 1 917 92 0 1 stage_one_b
4 ori  EC2 Con 1 1089 93 0 1 stage_one_b
4 ori  ER2 Inc 1 704 94 0 1 stage_one_b
4 fill FC1 Inc 1 1184 95 0 1 stage_one_b
6 fill FR1 Con 1 1583 1 0 0 stage_two_a
6 fill FC1 Inc 1 928 2 0 1 stage_two_a
6 fill ER1 Inc 1 779 3 0 1 stage_two_a
6 ori  FR2 Con 1 1487 4 0 1 stage_two_a
6 ori  ER2 Inc 1 1306 5 0 1 stage_two_a
6 fill FR1 Con 1 680 6 0 1 stage_two_a
6 fill ER1 Inc 1 572 7 0 1 stage_two_a
6 ori  EC2 Con 1 1148 8 0 1 stage_two_a
6 ori  FC2 Inc 1 840 9 0 1 stage_two_a
6 ori  FR2 Con 2 1224 9 0 1 stage_two_a
6 fill EC1 Con 1 1037 10 0 1 stage_two_a
6 fill ER1 Inc 1 1041 11 0 1 stage_two_a
6 fill EC1 Con 1 1149 12 0 1 stage_two_a
6 ori  EC2 Con 1 1644 13 0 1 stage_two_a
6 ori  FR2 Con 1 1336 14 0 1 stage_two_a
6 fill FC1 Inc 1 773 15 0 1 stage_two_a
6 ori  FC2 Inc 1 1011 16 0 1 stage_two_a
6 fill EC1 Con 1 2002 17 0 1 stage_two_a
6 fill ER1 Inc 1 602 18 0 1 stage_two_a
6 ori  FR2 Con 1 978 19 0 1 stage_two_a
6 fill FC1 Inc 1 872 20 0 1 stage_two_a
6 fill ER1 Inc 1 737 21 0 1 stage_two_a
6 fill FC1 Inc 1 929 22 0 1 stage_two_a
6 ori  FC2 Inc 1 839 23 0 1 stage_two_a
6 fill EC1 Con 1 793 24 0 1 stage_two_a
6 ori  EC2 Con 1 568 25 0 1 stage_two_a
6 ori  ER2 Inc 1 707 26 0 1 stage_two_a
6 ori  EC2 Con 1 962 27 0 1 stage_two_a
6 fill FR1 Con 1 683 28 0 1 stage_two_a
6 ori  FR2 Con 2 980 28 0 1 stage_two_a
6 ori  ER2 Inc 1 951 29 0 1 stage_two_a
6 ori  FC2 Inc 1 977 30 0 1 stage_two_a
6 fill FC1 Inc 1 1181 31 0 1 stage_two_a
6 fill EC1 Con 1 728 32 0 1 stage_two_a
6 fill FC1 Inc 1 823 33 0 1 stage_two_a
6 ori  FR2 Con 1 1682 34 0 1 stage_two_a
6 fill EC1 Con 1 947 35 0 1 stage_two_a
6 fill FC1 Inc 1 856 36 0 1 stage_two_a
6 ori  FC2 Inc 1 858 37 0 1 stage_two_a
6 fill ER1 Inc 1 743 38 0 1 stage_two_a
6 ori  ER2 Inc 1 729 39 0 1 stage_two_a
6 ori  EC2 Con 1 807 40 0 1 stage_two_a
6 fill FR1 Con 1 1166 41 0 1 stage_two_a
6 fill EC1 Con 1 824 42 0 1 stage_two_a
6 ori  FR2 Con 1 1182 43 0 1 stage_two_a
6 fill FR1 Con 1 689 44 0 1 stage_two_a
6 ori  FC2 Inc 1 732 45 0 1 stage_two_a
6 ori  EC2 Con 1 1007 46 0 1 stage_two_a
6 ori  FR2 Con 1 1069 47 0 1 stage_two_a
6 fill FC1 Inc 1 994 48 0 1 stage_two_a
6 fill EC1 Con 1 754 49 0 1 stage_two_a
6 fill ER1 Inc 1 964 50 0 1 stage_two_a
6 fill FC1 Inc 1 862 51 0 1 stage_two_a
6 ori  ER2 Inc 1 785 52 0 1 stage_two_a
6 fill ER1 Inc 1 960 53 0 1 stage_two_a
6 ori  FC2 Inc 1 1215 54 0 1 stage_two_a
6 ori  FR2 Con 1 1149 55 0 1 stage_two_a
6 fill EC1 Con 1 695 56 0 1 stage_two_a
6 fill FR1 Con 1 1316 57 0 1 stage_two_a
6 ori  FC2 Inc 1 866 58 0 1 stage_two_a
6 ori  EC2 Con 1 645 59 0 1 stage_two_a
6 fill EC1 Con 1 794 60 0 1 stage_two_a
6 ori  ER2 Inc 1 700 61 0 1 stage_two_a
6 fill FC1 Inc 1 1153 62 0 1 stage_two_a
6 fill ER1 Inc 1 1370 63 0 1 stage_two_a
6 ori  FR2 Con 1 981 64 0 1 stage_two_a
6 ori  FC2 Inc 1 839 65 0 1 stage_two_a
6 fill EC1 Con 1 885 66 0 1 stage_two_a
6 ori  ER2 Inc 1 770 67 0 1 stage_two_a
6 fill FR1 Con 1 901 68 0 1 stage_two_a
6 fill FC1 Inc 1 974 69 0 1 stage_two_a
6 ori  FR2 Con 1 869 70 0 1 stage_two_a
6 ori  ER2 Inc 1 1135 71 0 1 stage_two_a
6 fill ER1 Inc 1 788 72 0 1 stage_two_a
6 fill FC1 Inc 1 796 73 0 1 stage_two_a
6 fill FR1 Con 1 905 74 0 1 stage_two_a
6 fill ER1 Inc 1 805 75 0 1 stage_two_a
6 ori  FC2 Inc 1 854 76 0 1 stage_two_a
6 ori  FR2 Con 1 1035 77 0 1 stage_two_a
6 ori  ER2 Inc 1 774 78 0 1 stage_two_a
6 ori  FC2 Inc 1 1050 79 0 1 stage_two_a
6 ori  FR2 Con 1 709 80 0 1 stage_two_a
6 fill FR1 Con 1 946 81 0 1 stage_two_a
6 ori  FC2 Inc 1 796 82 0 1 stage_two_a
6 ori  FR2 Con 1 723 83 0 1 stage_two_a
6 ori  FC2 Inc 1 808 84 0 1 stage_two_a
6 ori  FR2 Con 1 960 85 0 1 stage_two_a
6 ori  FC2 Inc 1 647 86 0 1 stage_two_a
6 fill EC1 Con 1 697 87 0 1 stage_two_a
6 ori  EC2 Con 1 728 88 0 1 stage_two_a
6 fill FC1 Inc 1 823 89 0 1 stage_two_a
6 fill EC1 Con 1 744 90 0 1 stage_two_a
6 fill ER1 Inc 1 659 91 0 1 stage_two_a
6 fill EC1 Con 1 653 92 0 1 stage_two_a
6 ori  ER2 Inc 1 746 93 0 1 stage_two_a
6 ori  FR2 Con 1 746 94 0 1 stage_two_a
6 ori  ER2 Inc 1 1225 95 0 1 stage_two_a
6 ori  EC2 Con 1 618 96 0 1 stage_two_a
6 fill FC1 Inc 1 756 97 0 1 stage_two_a
6 fill EC1 Con 1 832 98 0 1 stage_two_a
7 ori  FC2 Inc 3 2500 0 0 0 stage_two_b
7 fill ER1 Inc 1 779 1 0 0 stage_two_b
7 fill FC1 Inc 1 816 2 0 1 stage_two_b
7 ori  FR2 Con 1 794 3 0 1 stage_two_b
7 ori  ER2 Inc 1 695 4 0 1 stage_two_b
7 ori  FC2 Inc 1 1089 5 0 1 stage_two_b
7 fill ER1 Inc 1 640 6 0 1 stage_two_b
7 fill FR1 Con 1 722 7 0 1 stage_two_b
7 fill FC1 Inc 1 886 8 0 1 stage_two_b
7 ori  EC2 Con 1 621 9 0 1 stage_two_b
7 ori  FR2 Con 1 814 10 0 1 stage_two_b
7 fill ER1 Inc 1 569 11 0 1 stage_two_b
7 ori  EC2 Con 1 868 12 0 1 stage_two_b
7 ori  ER2 Inc 1 651 13 0 1 stage_two_b
7 fill FR1 Con 1 649 14 0 1 stage_two_b
7 ori  EC2 Con 1 790 15 0 1 stage_two_b
7 fill EC1 Con 1 681 16 0 1 stage_two_b
7 fill ER1 Inc 1 681 17 0 1 stage_two_b
7 fill FC1 Inc 2 562 17 0 1 stage_two_b
7 ori  FR2 Con 1 690 18 0 1 stage_two_b
7 fill EC1 Con 1 652 19 0 1 stage_two_b
7 fill FC1 Inc 2 745 19 0 1 stage_two_b
7 fill ER1 Inc 1 648 20 0 1 stage_two_b
7 ori  FC2 Inc 1 1088 21 0 1 stage_two_b
7 fill EC1 Con 1 613 22 0 1 stage_two_b
7 fill FR1 Con 1 666 23 0 1 stage_two_b
7 ori  ER2 Inc 1 683 24 0 1 stage_two_b
7 ori  FC2 Inc 1 855 25 0 1 stage_two_b
7 fill FC1 Inc 2 888 25 0 1 stage_two_b
7 fill FR1 Con 1 913 26 0 1 stage_two_b
7 ori  ER2 Inc 1 756 27 0 1 stage_two_b
7 fill EC1 Con 1 680 28 0 1 stage_two_b
7 fill ER1 Inc 1 527 29 0 1 stage_two_b
7 fill FR1 Con 1 820 30 0 1 stage_two_b
7 fill FC1 Inc 1 822 31 0 1 stage_two_b
7 ori  FC2 Inc 1 806 32 0 1 stage_two_b
7 fill FR1 Con 1 726 33 0 1 stage_two_b
7 fill FC1 Inc 1 743 34 0 1 stage_two_b
7 fill FR1 Con 1 730 35 0 1 stage_two_b
7 fill FC1 Inc 1 722 36 0 1 stage_two_b
7 ori  ER2 Inc 1 694 37 0 1 stage_two_b
7 ori  FR2 Con 1 700 38 0 1 stage_two_b
7 ori  FC2 Inc 1 730 39 0 1 stage_two_b
7 fill FR1 Con 1 787 40 0 1 stage_two_b
7 fill EC1 Con 1 675 41 0 1 stage_two_b
7 fill ER1 Inc 1 665 42 0 1 stage_two_b
7 fill FR1 Con 1 682 43 0 1 stage_two_b
7 ori  FR2 Con 1 1182 44 0 1 stage_two_b
7 fill ER1 Inc 1 602 45 0 1 stage_two_b
7 ori  EC2 Con 1 587 46 0 1 stage_two_b
7 ori  ER2 Inc 1 759 47 0 1 stage_two_b
7 fill EC1 Con 1 634 48 0 1 stage_two_b
7 ori  FR2 Con 1 603 49 0 1 stage_two_b
7 fill ER1 Inc 1 562 50 0 1 stage_two_b
7 ori  FC2 Inc 1 713 51 0 1 stage_two_b
7 ori  FR2 Con 1 651 52 0 1 stage_two_b
7 ori  ER2 Inc 1 664 53 0 1 stage_two_b
7 ori  FC2 Inc 1 892 54 0 1 stage_two_b
7 fill FC1 Inc 2 667 54 0 1 stage_two_b
7 ori  EC2 Con 1 716 55 0 1 stage_two_b
7 ori  FR2 Con 1 718 56 0 1 stage_two_b
7 fill FR1 Con 1 656 57 0 1 stage_two_b
7 fill FC1 Inc 1 743 58 0 1 stage_two_b
7 fill FR1 Con 1 909 59 0 1 stage_two_b
7 fill EC1 Con 1 598 60 0 1 stage_two_b
7 fill ER1 Inc 1 660 61 0 1 stage_two_b
7 ori  ER2 Inc 1 712 62 0 1 stage_two_b
7 fill FR1 Con 1 736 63 0 1 stage_two_b
7 ori  FR2 Con 1 820 64 0 1 stage_two_b
7 ori  ER2 Inc 1 724 65 0 1 stage_two_b
7 fill FC1 Inc 1 847 66 0 1 stage_two_b
7 ori  FR2 Con 1 1121 67 0 1 stage_two_b
7 ori  ER2 Inc 1 777 68 0 1 stage_two_b
7 ori  EC2 Con 1 800 69 0 1 stage_two_b
7 ori  FR2 Con 1 677 70 0 1 stage_two_b
7 fill FR1 Con 1 677 71 0 1 stage_two_b
7 fill FC1 Inc 1 713 72 0 1 stage_two_b
7 ori  FC2 Inc 2 916 72 0 1 stage_two_b
7 ori  ER2 Inc 1 1076 73 0 1 stage_two_b
7 ori  FR2 Con 1 791 74 0 1 stage_two_b
7 ori  FC2 Inc 1 794 75 0 1 stage_two_b
7 fill EC1 Con 1 761 76 0 1 stage_two_b
7 ori  EC2 Con 1 614 77 0 1 stage_two_b
7 ori  FC2 Inc 1 948 78 0 1 stage_two_b
7 ori  EC2 Con 1 1119 79 0 1 stage_two_b
7 fill ER1 Inc 1 706 80 0 1 stage_two_b
7 ori  FR2 Con 1 945 81 0 1 stage_two_b
7 ori  ER2 Inc 1 791 82 0 1 stage_two_b
7 fill FR1 Con 1 566 83 0 1 stage_two_b
7 ori  EC2 Con 1 573 84 0 1 stage_two_b
7 fill FC1 Inc 1 787 85 0 1 stage_two_b
7 ori  FR2 Con 1 674 86 0 1 stage_two_b
7 ori  ER2 Inc 1 680 87 0 1 stage_two_b
7 fill FR1 Con 1 734 88 0 1 stage_two_b
7 fill ER1 Inc 1 634 89 0 1 stage_two_b
7 fill FR1 Con 1 650 90 0 1 stage_two_b
7 ori  EC2 Con 1 995 91 0 1 stage_two_b
7 ori  ER2 Inc 1 790 92 0 1 stage_two_b
7 fill FC1 Inc 1 1039 93 0 1 stage_two_b
7 ori  FR2 Con 1 652 94 0 1 stage_two_b
9 ori  ER2 Inc 2 1272 0 0 0 stage_three_a
9 fill ER1 Inc 1 1300 1 0 0 stage_three_a
9 fill FR1 Con 1 1086 2 0 1 stage_three_a
9 fill FC1 Inc 1 1121 3 0 1 stage_three_a
9 ori  FC2 Inc 1 1664 4 0 1 stage_three_a
9 ori  EC2 Con 2 1054 4 0 1 stage_three_a
9 ori  FC2 Inc 3 2500 4 0 1 stage_three_a
9 ori  ER2 Inc 2 1917 4 0 1 stage_three_a
9 ori  FC2 Inc 2 1538 4 0 1 stage_three_a
9 fill ER1 Inc 1 1428 5 0 1 stage_three_a
9 fill EC1 Con 1 1045 6 0 1 stage_three_a
9 fill FC1 Inc 1 949 7 0 1 stage_three_a
9 ori  EC2 Con 2 1519 7 0 1 stage_three_a
9 ori  FR2 Con 2 1347 7 0 1 stage_three_a
9 fill ER1 Inc 1 1116 8 0 1 stage_three_a
9 ori  EC2 Con 1 1347 9 0 1 stage_three_a
9 ori  FC2 Inc 1 1088 10 0 1 stage_three_a
9 ori  EC2 Con 1 722 11 0 1 stage_three_a
9 fill EC1 Con 1 966 12 0 1 stage_three_a
9 fill FR1 Con 1 664 13 0 1 stage_three_a
9 fill FC1 Inc 1 948 14 0 1 stage_three_a
9 fill FR1 Con 1 778 15 0 1 stage_three_a
9 fill ER1 Inc 1 1325 16 0 1 stage_three_a
9 fill EC1 Con 1 687 17 0 1 stage_three_a
9 ori  FC2 Inc 1 682 18 0 1 stage_three_a
9 ori  ER2 Inc 1 1241 19 0 1 stage_three_a
9 ori  EC2 Con 1 807 20 0 1 stage_three_a
9 ori  FC2 Inc 1 682 21 0 1 stage_three_a
9 ori  FR2 Con 1 711 22 0 1 stage_three_a
9 ori  FC2 Inc 2 869 22 0 1 stage_three_a
9 fill FR1 Con 1 1120 23 0 1 stage_three_a
9 ori  ER2 Inc 2 1242 23 0 1 stage_three_a
9 ori  FC2 Inc 1 1318 24 0 1 stage_three_a
9 fill FC1 Inc 1 1367 25 0 1 stage_three_a
9 ori  EC2 Con 1 1040 26 0 1 stage_three_a
9 fill EC1 Con 1 1229 27 0 1 stage_three_a
9 ori  FC2 Inc 1 779 28 0 1 stage_three_a
9 ori  FR2 Con 1 1432 29 0 1 stage_three_a
9 ori  ER2 Inc 1 1566 30 0 1 stage_three_a
9 fill FR1 Con 1 978 31 0 1 stage_three_a
9 ori  EC2 Con 1 814 32 0 1 stage_three_a
9 fill FC1 Inc 1 924 33 0 1 stage_three_a
9 fill FR1 Con 1 781 34 0 1 stage_three_a
9 fill EC1 Con 1 1105 35 0 1 stage_three_a
9 fill FC1 Inc 1 728 36 0 1 stage_three_a
9 fill FR1 Con 1 963 37 0 1 stage_three_a
9 ori  FR2 Con 2 860 37 0 1 stage_three_a
9 fill EC1 Con 1 1064 38 0 1 stage_three_a
9 ori  FC2 Inc 1 885 39 0 1 stage_three_a
9 ori  ER2 Inc 1 774 40 0 1 stage_three_a
9 ori  FR2 Con 1 846 41 0 1 stage_three_a
9 fill FR1 Con 1 963 42 0 1 stage_three_a
9 ori  ER2 Inc 1 916 43 0 1 stage_three_a
9 fill EC1 Con 1 1110 44 0 1 stage_three_a
9 ori  FR2 Con 1 1393 45 0 1 stage_three_a
9 fill FR1 Con 1 932 46 0 1 stage_three_a
9 ori  ER2 Inc 2 1042 46 0 1 stage_three_a
9 fill ER1 Inc 1 1718 47 0 1 stage_three_a
9 ori  FR2 Con 1 1290 48 0 1 stage_three_a
9 fill FC1 Inc 1 991 49 0 1 stage_three_a
9 fill ER1 Inc 1 941 50 0 1 stage_three_a
9 ori  FC2 Inc 1 804 51 0 1 stage_three_a
9 ori  FR2 Con 1 906 52 0 1 stage_three_a
9 ori  ER2 Inc 1 1431 53 0 1 stage_three_a
9 ori  FC2 Inc 1 710 54 0 1 stage_three_a
9 ori  ER2 Inc 1 698 55 0 1 stage_three_a
9 fill FC1 Inc 1 853 56 0 1 stage_three_a
9 fill EC1 Con 1 1295 57 0 1 stage_three_a
9 fill ER1 Inc 2 886 57 0 1 stage_three_a
9 fill FC1 Inc 1 1269 58 0 1 stage_three_a
9 fill FR1 Con 1 777 59 0 1 stage_three_a
9 fill EC1 Con 1 606 60 0 1 stage_three_a
9 ori  EC2 Con 1 1266 61 0 1 stage_three_a
9 ori  FC2 Inc 1 746 62 0 1 stage_three_a
9 fill FR1 Con 1 1104 63 0 1 stage_three_a
9 fill ER1 Inc 1 754 64 0 1 stage_three_a
9 ori  ER2 Inc 1 1166 65 0 1 stage_three_a
9 fill EC1 Con 1 1756 66 0 1 stage_three_a
9 fill ER1 Inc 1 844 67 0 1 stage_three_a
9 ori  FC2 Inc 1 814 68 0 1 stage_three_a
9 fill FC1 Inc 1 915 69 0 1 stage_three_a
9 fill ER1 Inc 1 907 70 0 1 stage_three_a
9 fill FR1 Con 1 937 71 0 1 stage_three_a
9 ori  ER2 Inc 1 1057 72 0 1 stage_three_a
9 ori  EC2 Con 1 916 73 0 1 stage_three_a
9 fill ER1 Inc 1 1005 74 0 1 stage_three_a
9 ori  ER2 Inc 1 1071 75 0 1 stage_three_a
9 fill FR1 Con 1 1092 76 0 1 stage_three_a
9 ori  EC2 Con 1 802 77 0 1 stage_three_a
9 ori  ER2 Inc 1 1026 78 0 1 stage_three_a
9 ori  FR2 Con 1 1352 79 0 1 stage_three_a
9 fill ER1 Inc 1 882 80 0 1 stage_three_a
9 fill FR1 Con 1 789 81 0 1 stage_three_a
9 fill ER1 Inc 1 882 82 0 1 stage_three_a
9 ori  ER2 Inc 1 1154 83 0 1 stage_three_a
9 ori  FR2 Con 1 864 84 0 1 stage_three_a
9 fill FR1 Con 1 1120 85 0 1 stage_three_a
9 ori  EC2 Con 1 759 86 0 1 stage_three_a
9 fill EC1 Con 2 1168 86 0 1 stage_three_a
9 fill ER1 Inc 1 1112 87 0 1 stage_three_a
10 fill FR1 Con 1 1565 1 0 0 stage_three_b
10 ori  FR2 Con 2 1134 1 0 1 stage_three_b
10 fill EC1 Con 1 1068 2 0 1 stage_three_b
10 ori  FC2 Inc 1 728 3 0 1 stage_three_b
10 ori  EC2 Con 1 932 4 0 1 stage_three_b
10 fill ER1 Inc 1 851 5 0 1 stage_three_b
10 ori  ER2 Inc 1 922 6 0 1 stage_three_b
10 ori  FR2 Con 1 952 7 0 1 stage_three_b
10 fill EC1 Con 1 994 8 0 1 stage_three_b
10 fill ER1 Inc 1 1056 9 0 1 stage_three_b
10 fill EC1 Con 1 1132 10 0 1 stage_three_b
10 ori  ER2 Inc 1 723 11 0 1 stage_three_b
10 ori  FC2 Inc 1 791 12 0 1 stage_three_b
10 ori  EC2 Con 1 704 13 0 1 stage_three_b
10 fill FR1 Con 1 885 14 0 1 stage_three_b
10 fill FC1 Inc 1 893 15 0 1 stage_three_b
10 ori  ER2 Inc 1 840 16 0 1 stage_three_b
10 ori  FR2 Con 1 757 17 0 1 stage_three_b
10 ori  FC2 Inc 1 978 18 0 1 stage_three_b
10 fill EC1 Con 1 1159 19 0 1 stage_three_b
10 ori  FR2 Con 1 720 20 0 1 stage_three_b
10 ori  EC2 Con 1 839 21 0 1 stage_three_b
10 ori  FR2 Con 1 683 22 0 1 stage_three_b
10 ori  ER2 Inc 1 901 23 0 1 stage_three_b
10 ori  FR2 Con 1 635 24 0 1 stage_three_b
10 ori  ER2 Inc 1 749 25 0 1 stage_three_b
10 fill FC1 Inc 1 962 26 0 1 stage_three_b
10 fill FR1 Con 1 1067 27 0 1 stage_three_b
10 ori  FC2 Inc 1 748 28 0 1 stage_three_b
10 fill FC1 Inc 1 1074 29 0 1 stage_three_b
10 fill EC1 Con 1 991 30 0 1 stage_three_b
10 ori  FR2 Con 1 901 31 0 1 stage_three_b
10 ori  FC2 Inc 1 808 32 0 1 stage_three_b
10 ori  ER2 Inc 1 1069 33 0 1 stage_three_b
10 ori  EC2 Con 1 851 34 0 1 stage_three_b
10 fill FC1 Inc 1 887 35 0 1 stage_three_b
10 fill FR1 Con 1 1142 36 0 1 stage_three_b
10 ori  FC2 Inc 1 669 37 0 1 stage_three_b
10 ori  EC2 Con 1 858 38 0 1 stage_three_b
10 fill EC1 Con 1 1144 39 0 1 stage_three_b
10 fill FC1 Inc 1 933 40 0 1 stage_three_b
10 fill EC1 Con 2 888 40 0 1 stage_three_b
10 fill FR1 Con 1 1076 41 0 1 stage_three_b
10 fill EC1 Con 1 1044 42 0 1 stage_three_b
10 fill FC1 Inc 1 797 43 0 1 stage_three_b
10 fill FR1 Con 1 961 44 0 1 stage_three_b
10 ori  FC2 Inc 1 681 45 0 1 stage_three_b
10 fill EC1 Con 1 1010 46 0 1 stage_three_b
10 fill FR1 Con 1 969 47 0 1 stage_three_b
10 fill EC1 Con 1 898 48 0 1 stage_three_b
10 ori  EC2 Con 1 852 49 0 1 stage_three_b
10 fill FR1 Con 1 988 50 0 1 stage_three_b
10 fill ER1 Inc 1 798 51 0 1 stage_three_b
10 fill FR1 Con 1 766 52 0 1 stage_three_b
10 ori  FR2 Con 1 839 53 0 1 stage_three_b
10 ori  EC2 Con 1 821 54 0 1 stage_three_b
10 ori  FC2 Inc 2 1160 54 0 1 stage_three_b
10 ori  ER2 Inc 1 1580 55 0 1 stage_three_b
10 ori  EC2 Con 1 672 56 0 1 stage_three_b
10 fill ER1 Inc 1 911 57 0 1 stage_three_b
10 ori  FR2 Con 1 910 58 0 1 stage_three_b
10 ori  EC2 Con 1 828 59 0 1 stage_three_b
10 fill FR1 Con 1 862 60 0 1 stage_three_b
10 fill EC1 Con 1 825 61 0 1 stage_three_b
10 ori  FC2 Inc 1 900 62 0 1 stage_three_b
10 fill ER1 Inc 1 1372 63 0 1 stage_three_b
10 fill FC1 Inc 1 1263 64 0 1 stage_three_b
10 ori  EC2 Con 1 665 65 0 1 stage_three_b
10 fill ER1 Inc 1 863 66 0 1 stage_three_b
10 ori  FC2 Inc 1 732 67 0 1 stage_three_b
10 ori  FR2 Con 1 690 68 0 1 stage_three_b
10 ori  ER2 Inc 1 1162 69 0 1 stage_three_b
10 ori  FC2 Inc 1 725 70 0 1 stage_three_b
10 ori  ER2 Inc 1 947 71 0 1 stage_three_b
10 fill FR1 Con 1 855 72 0 1 stage_three_b
10 fill ER1 Inc 1 886 73 0 1 stage_three_b
10 ori  EC2 Con 1 1451 74 0 1 stage_three_b
10 fill FC1 Inc 1 1337 75 0 1 stage_three_b
10 fill FR1 Con 1 933 76 0 1 stage_three_b
10 fill FC1 Inc 1 685 77 0 1 stage_three_b
10 ori  FC2 Inc 1 782 78 0 1 stage_three_b
10 ori  ER2 Inc 1 792 79 0 1 stage_three_b
10 fill EC1 Con 1 1141 80 0 1 stage_three_b
10 fill FC1 Inc 1 739 81 0 1 stage_three_b
10 ori  FR2 Con 1 1105 82 0 1 stage_three_b
10 ori  ER2 Inc 1 789 83 0 1 stage_three_b
10 fill EC1 Con 1 887 84 0 1 stage_three_b
10 fill ER1 Inc 1 617 85 0 1 stage_three_b
10 fill EC1 Con 1 665 86 0 1 stage_three_b
10 ori  FR2 Con 1 744 87 0 1 stage_three_b
10 fill FC1 Inc 1 953 88 0 1 stage_three_b
10 ori  EC2 Con 1 942 89 0 1 stage_three_b
10 fill EC1 Con 1 920 90 0 1 stage_three_b
10 ori  ER2 Inc 1 744 91 0 1 stage_three_b
10 fill FR1 Con 1 856 92 0 1 stage_three_b
10 fill FC1 Inc 1 932 93 0 1 stage_three_b
10 fill ER1 Inc 1 701 94 0 1 stage_three_b
10 ori  FR2 Con 1 715 95 0 1 stage_three_b
10 fill FR1 Con 1 785 96 0 1 stage_three_b
10 ori  ER2 Inc 1 713 97 0 1 stage_three_b
