# Supplementary material for: Target-Response Associations Can Produce Response-Congruency Effects Without Task-Switching Costs
Source: Front Psychol. 2019 Feb 11;10:40. doi: 10.3389/fpsyg.2019.00040 (PMC6378947; doi:10.3389/fpsyg.2019.00040)
Supplement: DATA SHEET S1 — Dataset in Experiment 1 and 2. [file Data_Sheet_1.ZIP › Data/Exp2/subject21.txt]

2 ori  FR2 Con 3 2500 0 0 0 practice
2 fill FC1 Inc 1 2283 1 0 0 practice
2 ori  FC2 Inc 3 2500 1 0 1 practice
2 ori  ER2 Inc 1 2056 2 0 1 practice
2 ori  EC2 Con 1 1783 3 0 1 practice
2 fill FR1 Con 1 1675 4 0 1 practice
2 ori  FC2 Inc 1 919 5 0 1 practice
2 fill ER1 Inc 3 2500 5 0 1 practice
2 ori  FR2 Con 1 1740 6 0 1 practice
2 fill EC1 Con 1 1768 7 0 1 practice
2 fill ER1 Inc 1 1748 8 0 1 practice
2 fill FC1 Inc 1 1598 9 0 1 practice
2 ori  EC2 Con 1 1879 10 0 1 practice
2 fill FR1 Con 1 2207 11 0 1 practice
2 ori  ER2 Inc 1 1560 12 0 1 practice
2 fill EC1 Con 1 1645 13 0 1 practice
2 ori  FR2 Con 1 2011 14 0 1 practice
2 ori  FC2 Inc 2 2247 14 0 1 practice
2 fill FR1 Con 1 177 15 0 1 practice
2 ori  ER2 Inc 1 1599 16 0 1 practice
2 ori  EC2 Con 1 1785 17 0 1 practice
2 fill ER1 Inc 1 1828 18 0 1 practice
2 ori  FC2 Inc 1 2399 19 0 1 practice
2 fill FC1 Inc 1 2034 20 0 1 practice
2 fill EC1 Con 1 1817 21 0 1 practice
2 fill FC1 Inc 1 1707 22 0 1 practice
2 ori  EC2 Con 1 1490 23 0 1 practice
2 ori  ER2 Inc 1 1224 24 0 1 practice
2 ori  FR2 Con 1 1518 25 0 1 practice
2 fill ER1 Inc 1 1675 26 0 1 practice
2 fill FR1 Con 1 2021 27 0 1 practice
2 fill EC1 Con 1 1442 28 0 1 practice
3 fill FC1 Inc 1 1749 1 0 0 stage_one_a
3 ori  FC2 Inc 1 1582 2 0 1 stage_one_a
3 ori  FR2 Con 1 1338 3 0 1 stage_one_a
3 fill FR1 Con 1 1972 4 0 1 stage_one_a
3 ori  FC2 Inc 1 1901 5 0 1 stage_one_a
3 ori  ER2 Inc 1 1368 6 0 1 stage_one_a
3 fill EC1 Con 1 2082 7 0 1 stage_one_a
3 fill FR1 Con 1 1894 8 0 1 stage_one_a
3 fill FC1 Inc 1 1472 9 0 1 stage_one_a
3 fill FR1 Con 1 2051 10 0 1 stage_one_a
3 fill ER1 Inc 2 2005 10 0 1 stage_one_a
3 ori  FC2 Inc 1 2467 11 0 1 stage_one_a
3 fill FR1 Con 1 1583 12 0 1 stage_one_a
3 fill EC1 Con 1 2112 13 0 1 stage_one_a
3 fill ER1 Inc 3 2500 13 0 1 stage_one_a
3 ori  EC2 Con 1 1794 14 0 1 stage_one_a
3 ori  FR2 Con 1 1332 15 0 1 stage_one_a
3 ori  EC2 Con 1 1582 16 0 1 stage_one_a
3 fill FR1 Con 1 1879 17 0 1 stage_one_a
3 fill EC1 Con 1 1730 18 0 1 stage_one_a
3 ori  FC2 Inc 1 2065 19 0 1 stage_one_a
3 fill FR1 Con 1 1446 20 0 1 stage_one_a
3 fill EC1 Con 1 2252 21 0 1 stage_one_a
3 fill FC1 Inc 1 1550 22 0 1 stage_one_a
3 ori  FR2 Con 1 1395 23 0 1 stage_one_a
3 fill EC1 Con 1 1282 24 0 1 stage_one_a
3 ori  FC2 Inc 1 2052 25 0 1 stage_one_a
3 ori  ER2 Inc 1 1212 26 0 1 stage_one_a
3 fill FR1 Con 1 1397 27 0 1 stage_one_a
3 fill FC1 Inc 1 2456 28 0 1 stage_one_a
3 ori  FC2 Inc 1 1334 29 0 1 stage_one_a
3 ori  EC2 Con 1 1535 30 0 1 stage_one_a
3 ori  FC2 Inc 1 1719 31 0 1 stage_one_a
3 fill EC1 Con 3 2500 31 0 1 stage_one_a
3 fill FC1 Inc 1 1539 32 0 1 stage_one_a
3 ori  ER2 Inc 1 1192 33 0 1 stage_one_a
3 ori  FR2 Con 1 1300 34 0 1 stage_one_a
3 fill EC1 Con 1 1239 35 0 1 stage_one_a
3 fill FR1 Con 1 1424 36 0 1 stage_one_a
3 ori  EC2 Con 1 1480 37 0 1 stage_one_a
3 fill EC1 Con 1 1238 38 0 1 stage_one_a
3 ori  ER2 Inc 1 1146 39 0 1 stage_one_a
3 fill FR1 Con 1 1051 40 0 1 stage_one_a
3 fill ER1 Inc 1 2036 41 0 1 stage_one_a
3 fill FC1 Inc 1 1350 42 0 1 stage_one_a
3 fill EC1 Con 1 1785 43 0 1 stage_one_a
3 ori  FR2 Con 1 1740 44 0 1 stage_one_a
3 fill ER1 Inc 1 1941 45 0 1 stage_one_a
3 ori  FC2 Inc 1 1693 46 0 1 stage_one_a
3 ori  ER2 Inc 1 1021 47 0 1 stage_one_a
3 ori  FC2 Inc 1 1957 48 0 1 stage_one_a
3 fill FC1 Inc 1 1253 49 0 1 stage_one_a
3 ori  EC2 Con 1 1489 50 0 1 stage_one_a
3 ori  FC2 Inc 1 2144 51 0 1 stage_one_a
3 ori  EC2 Con 1 1864 52 0 1 stage_one_a
3 ori  ER2 Inc 1 1193 53 0 1 stage_one_a
3 ori  EC2 Con 1 1458 54 0 1 stage_one_a
3 ori  FR2 Con 1 1436 55 0 1 stage_one_a
3 ori  ER2 Inc 1 1285 56 0 1 stage_one_a
3 ori  FR2 Con 1 1942 57 0 1 stage_one_a
3 fill EC1 Con 1 1599 58 0 1 stage_one_a
3 ori  EC2 Con 1 1373 59 0 1 stage_one_a
3 fill ER1 Inc 1 1899 60 0 1 stage_one_a
3 ori  ER2 Inc 1 1378 61 0 1 stage_one_a
3 ori  FC2 Inc 1 1457 62 0 1 stage_one_a
3 fill FC1 Inc 1 1866 63 0 1 stage_one_a
3 ori  EC2 Con 1 1427 64 0 1 stage_one_a
3 fill FR1 Con 1 1269 65 0 1 stage_one_a
3 ori  FC2 Inc 1 1919 66 0 1 stage_one_a
3 ori  EC2 Con 1 1286 67 0 1 stage_one_a
3 fill FC1 Inc 1 1466 68 0 1 stage_one_a
3 fill ER1 Inc 1 2223 69 0 1 stage_one_a
3 fill FR1 Con 1 1270 70 0 1 stage_one_a
3 ori  FC2 Inc 1 2147 71 0 1 stage_one_a
3 ori  FR2 Con 1 1411 72 0 1 stage_one_a
3 fill ER1 Inc 1 1958 73 0 1 stage_one_a
3 ori  FC2 Inc 1 1114 74 0 1 stage_one_a
3 fill FC1 Inc 1 1619 75 0 1 stage_one_a
3 fill FR1 Con 1 1158 76 0 1 stage_one_a
3 fill EC1 Con 1 1472 77 0 1 stage_one_a
3 ori  FR2 Con 1 1348 78 0 1 stage_one_a
3 fill ER1 Inc 1 2297 79 0 1 stage_one_a
3 ori  EC2 Con 1 1346 80 0 1 stage_one_a
3 ori  ER2 Inc 1 1148 81 0 1 stage_one_a
3 fill EC1 Con 1 2081 82 0 1 stage_one_a
3 fill FC1 Inc 1 1342 83 0 1 stage_one_a
3 fill ER1 Inc 1 2003 84 0 1 stage_one_a
3 ori  FC2 Inc 1 2082 85 0 1 stage_one_a
3 fill FC1 Inc 1 1723 86 0 1 stage_one_a
3 ori  FR2 Con 1 1351 87 0 1 stage_one_a
3 fill ER1 Inc 1 2052 88 0 1 stage_one_a
3 ori  FC2 Inc 1 1426 89 0 1 stage_one_a
3 ori  ER2 Inc 1 1207 90 0 1 stage_one_a
3 fill FC1 Inc 1 1846 91 0 1 stage_one_a
3 ori  FR2 Con 1 1550 92 0 1 stage_one_a
3 fill EC1 Con 1 2238 93 0 1 stage_one_a
3 fill FC1 Inc 1 1726 94 0 1 stage_one_a
3 ori  FC2 Inc 1 2284 95 0 1 stage_one_a
3 fill EC1 Con 1 1660 96 0 1 stage_one_a
3 ori  ER2 Inc 1 1146 97 0 1 stage_one_a
4 ori  FC2 Inc 1 1532 1 0 0 stage_one_b
4 fill ER1 Inc 1 2285 2 0 1 stage_one_b
4 ori  FR2 Con 1 1211 3 0 1 stage_one_b
4 ori  EC2 Con 1 1082 4 0 1 stage_one_b
4 ori  FC2 Inc 1 1378 5 0 1 stage_one_b
4 fill FR1 Con 1 1160 6 0 1 stage_one_b
4 fill EC1 Con 1 1490 7 0 1 stage_one_b
4 fill ER1 Inc 1 1317 8 0 1 stage_one_b
4 ori  EC2 Con 1 948 9 0 1 stage_one_b
4 fill EC1 Con 1 1115 10 0 1 stage_one_b
4 fill ER1 Inc 1 2066 11 0 1 stage_one_b
4 ori  ER2 Inc 1 1117 12 0 1 stage_one_b
4 ori  EC2 Con 1 1351 13 0 1 stage_one_b
4 ori  ER2 Inc 1 1209 14 0 1 stage_one_b
4 fill FR1 Con 1 1817 15 0 1 stage_one_b
4 fill ER1 Inc 1 1286 16 0 1 stage_one_b
4 fill FR1 Con 1 989 17 0 1 stage_one_b
4 ori  EC2 Con 1 2440 18 0 1 stage_one_b
4 fill FC1 Inc 1 1722 19 0 1 stage_one_b
4 fill ER1 Inc 1 1458 20 0 1 stage_one_b
4 ori  FR2 Con 1 2457 21 0 1 stage_one_b
4 ori  EC2 Con 1 1145 22 0 1 stage_one_b
4 fill EC1 Con 1 1661 23 0 1 stage_one_b
4 ori  ER2 Inc 1 848 24 0 1 stage_one_b
4 ori  EC2 Con 1 1276 25 0 1 stage_one_b
4 ori  FR2 Con 1 1333 26 0 1 stage_one_b
4 ori  ER2 Inc 1 1290 27 0 1 stage_one_b
4 fill FC1 Inc 1 1539 28 0 1 stage_one_b
4 fill FR1 Con 1 1676 29 0 1 stage_one_b
4 ori  FR2 Con 1 1832 30 0 1 stage_one_b
4 fill ER1 Inc 1 1643 31 0 1 stage_one_b
4 ori  EC2 Con 1 1521 32 0 1 stage_one_b
4 ori  FC2 Inc 1 1472 33 0 1 stage_one_b
4 fill FR1 Con 1 1505 34 0 1 stage_one_b
4 ori  ER2 Inc 1 1240 35 0 1 stage_one_b
4 fill FC1 Inc 1 1441 36 0 1 stage_one_b
4 fill EC1 Con 1 1160 37 0 1 stage_one_b
4 fill FR1 Con 1 1546 38 0 1 stage_one_b
4 ori  FC2 Inc 1 1753 39 0 1 stage_one_b
4 fill ER1 Inc 1 1228 40 0 1 stage_one_b
4 fill FC1 Inc 1 2081 41 0 1 stage_one_b
4 fill EC1 Con 1 1177 42 0 1 stage_one_b
4 fill FC1 Inc 1 1614 43 0 1 stage_one_b
4 fill ER1 Inc 1 1754 44 0 1 stage_one_b
4 fill FC1 Inc 1 1869 45 0 1 stage_one_b
4 ori  ER2 Inc 1 1255 46 0 1 stage_one_b
4 fill EC1 Con 1 1270 47 0 1 stage_one_b
4 ori  EC2 Con 1 1067 48 0 1 stage_one_b
4 ori  FC2 Inc 1 1966 49 0 1 stage_one_b
4 fill ER1 Inc 1 1544 50 0 1 stage_one_b
4 fill EC1 Con 1 1151 51 0 1 stage_one_b
4 ori  ER2 Inc 1 770 52 0 1 stage_one_b
4 fill FR1 Con 1 782 53 0 1 stage_one_b
4 ori  EC2 Con 1 993 54 0 1 stage_one_b
4 ori  ER2 Inc 1 693 55 0 1 stage_one_b
4 fill FC1 Inc 1 1146 56 0 1 stage_one_b
4 ori  FR2 Con 1 1234 57 0 1 stage_one_b
4 fill FR1 Con 1 942 58 0 1 stage_one_b
4 ori  EC2 Con 1 1410 59 0 1 stage_one_b
4 fill ER1 Inc 1 1893 60 0 1 stage_one_b
4 fill FR1 Con 1 1379 61 0 1 stage_one_b
4 ori  FC2 Inc 1 895 62 0 1 stage_one_b
4 fill EC1 Con 1 1473 63 0 1 stage_one_b
4 ori  EC2 Con 1 755 64 0 1 stage_one_b
4 fill FC1 Inc 1 725 65 0 1 stage_one_b
4 ori  FC2 Inc 1 763 66 0 1 stage_one_b
4 fill ER1 Inc 1 2222 67 0 1 stage_one_b
4 ori  FR2 Con 1 1021 68 0 1 stage_one_b
4 fill EC1 Con 3 2500 68 0 1 stage_one_b
4 ori  FC2 Inc 1 1105 69 0 1 stage_one_b
4 fill FC1 Inc 1 1161 70 0 1 stage_one_b
4 ori  ER2 Inc 1 1474 71 0 1 stage_one_b
4 ori  EC2 Con 1 1223 72 0 1 stage_one_b
4 ori  ER2 Inc 1 1109 73 0 1 stage_one_b
4 ori  FR2 Con 1 1555 74 0 1 stage_one_b
4 ori  EC2 Con 1 1179 75 0 1 stage_one_b
4 fill ER1 Inc 1 942 76 0 1 stage_one_b
4 ori  ER2 Inc 1 862 77 0 1 stage_one_b
4 ori  EC2 Con 1 1038 78 0 1 stage_one_b
4 ori  FR2 Con 1 1350 79 0 1 stage_one_b
4 fill EC1 Con 1 1122 80 0 1 stage_one_b
4 ori  FC2 Inc 1 1125 81 0 1 stage_one_b
4 ori  ER2 Inc 1 716 82 0 1 stage_one_b
4 fill FR1 Con 1 1073 83 0 1 stage_one_b
4 ori  FR2 Con 1 1289 84 0 1 stage_one_b
4 ori  FC2 Inc 2 909 84 0 1 stage_one_b
4 ori  FR2 Con 1 0 85 0 1 stage_one_b
4 fill ER1 Inc 1 1754 86 0 1 stage_one_b
4 fill EC1 Con 1 1085 87 0 1 stage_one_b
4 fill FC1 Inc 1 1489 88 0 1 stage_one_b
4 fill FR1 Con 1 989 89 0 1 stage_one_b
4 fill FC1 Inc 1 1309 90 0 1 stage_one_b
4 ori  ER2 Inc 1 1268 91 0 1 stage_one_b
4 fill EC1 Con 2 1999 91 0 1 stage_one_b
4 ori  FR2 Con 1 1407 92 0 1 stage_one_b
4 ori  EC2 Con 1 1044 93 0 1 stage_one_b
4 fill ER1 Inc 1 1458 94 0 1 stage_one_b
4 fill EC1 Con 2 1644 94 0 1 stage_one_b
4 fill ER1 Inc 1 1863 95 0 1 stage_one_b
4 ori  FC2 Inc 1 942 96 0 1 stage_one_b
6 ori  FR2 Con 3 2500 0 0 0 stage_two_a
6 ori  EC2 Con 1 2117 1 0 0 stage_two_a
6 fill FR1 Con 1 1554 2 0 1 stage_two_a
6 ori  ER2 Inc 1 1504 3 0 1 stage_two_a
6 ori  FC2 Inc 1 2137 4 0 1 stage_two_a
6 fill ER1 Inc 1 1622 5 0 1 stage_two_a
6 fill FR1 Con 1 943 6 0 1 stage_two_a
6 fill ER1 Inc 1 2423 7 0 1 stage_two_a
6 ori  EC2 Con 1 1364 8 0 1 stage_two_a
6 ori  ER2 Inc 1 927 9 0 1 stage_two_a
6 ori  FR2 Con 1 1348 10 0 1 stage_two_a
6 ori  EC2 Con 1 957 11 0 1 stage_two_a
6 ori  ER2 Inc 1 708 12 0 1 stage_two_a
6 fill FC1 Inc 2 1087 12 0 1 stage_two_a
6 ori  EC2 Con 1 1719 13 0 1 stage_two_a
6 fill FR1 Con 1 775 14 0 1 stage_two_a
6 fill ER1 Inc 1 1021 15 0 1 stage_two_a
6 ori  FC2 Inc 1 1503 16 0 1 stage_two_a
6 ori  ER2 Inc 1 913 17 0 1 stage_two_a
6 fill EC1 Con 1 2455 18 0 1 stage_two_a
6 ori  EC2 Con 1 1067 19 0 1 stage_two_a
6 ori  ER2 Inc 1 670 20 0 1 stage_two_a
6 fill FC1 Inc 1 1737 21 0 1 stage_two_a
6 fill FR1 Con 1 740 22 0 1 stage_two_a
6 fill EC1 Con 1 849 23 0 1 stage_two_a
6 ori  EC2 Con 1 1020 24 0 1 stage_two_a
6 fill ER1 Inc 1 1068 25 0 1 stage_two_a
6 ori  FR2 Con 1 879 26 0 1 stage_two_a
6 ori  EC2 Con 1 833 27 0 1 stage_two_a
6 ori  FC2 Inc 2 992 27 0 1 stage_two_a
6 ori  ER2 Inc 1 956 28 0 1 stage_two_a
6 ori  FC2 Inc 1 1127 29 0 1 stage_two_a
6 ori  ER2 Inc 1 755 30 0 1 stage_two_a
6 fill FC1 Inc 1 1430 31 0 1 stage_two_a
6 fill ER1 Inc 1 1243 32 0 1 stage_two_a
6 ori  FC2 Inc 1 989 33 0 1 stage_two_a
6 ori  ER2 Inc 1 787 34 0 1 stage_two_a
6 ori  EC2 Con 1 849 35 0 1 stage_two_a
6 fill FR1 Con 1 665 36 0 1 stage_two_a
6 fill FC1 Inc 1 1115 37 0 1 stage_two_a
6 ori  FR2 Con 1 881 38 0 1 stage_two_a
6 fill EC1 Con 1 1098 39 0 1 stage_two_a
6 fill ER1 Inc 1 808 40 0 1 stage_two_a
6 ori  ER2 Inc 1 740 41 0 1 stage_two_a
6 ori  FR2 Con 1 1020 42 0 1 stage_two_a
6 fill EC1 Con 1 1223 43 0 1 stage_two_a
6 fill ER1 Inc 1 740 44 0 1 stage_two_a
6 ori  FC2 Inc 1 911 45 0 1 stage_two_a
6 fill FR1 Con 1 755 46 0 1 stage_two_a
6 fill EC1 Con 1 1067 47 0 1 stage_two_a
6 ori  EC2 Con 1 1083 48 0 1 stage_two_a
6 ori  FR2 Con 1 944 49 0 1 stage_two_a
6 fill FC1 Inc 2 787 49 0 1 stage_two_a
6 ori  FC2 Inc 1 1552 50 0 1 stage_two_a
6 fill ER1 Inc 2 1071 50 0 1 stage_two_a
6 fill EC1 Con 1 1720 51 0 1 stage_two_a
6 fill ER1 Inc 1 1160 52 0 1 stage_two_a
6 fill EC1 Con 1 1426 53 0 1 stage_two_a
6 fill FR1 Con 1 724 54 0 1 stage_two_a
6 fill EC1 Con 1 646 55 0 1 stage_two_a
6 ori  FR2 Con 1 739 56 0 1 stage_two_a
6 ori  EC2 Con 1 984 57 0 1 stage_two_a
6 ori  FR2 Con 1 755 58 0 1 stage_two_a
6 fill ER1 Inc 1 848 59 0 1 stage_two_a
6 fill EC1 Con 1 849 60 0 1 stage_two_a
6 ori  EC2 Con 1 802 61 0 1 stage_two_a
6 ori  FC2 Inc 1 1739 62 0 1 stage_two_a
6 fill FR1 Con 1 752 63 0 1 stage_two_a
6 ori  EC2 Con 1 1020 64 0 1 stage_two_a
6 ori  FR2 Con 1 849 65 0 1 stage_two_a
6 ori  ER2 Inc 1 820 66 0 1 stage_two_a
6 ori  FR2 Con 1 1318 67 0 1 stage_two_a
6 fill EC1 Con 1 922 68 0 1 stage_two_a
6 ori  EC2 Con 1 851 69 0 1 stage_two_a
6 ori  FC2 Inc 1 1068 70 0 1 stage_two_a
6 fill FC1 Inc 1 1226 71 0 1 stage_two_a
6 fill ER1 Inc 1 1347 72 0 1 stage_two_a
6 fill FC1 Inc 1 1153 73 0 1 stage_two_a
6 ori  ER2 Inc 1 738 74 0 1 stage_two_a
6 fill FR1 Con 1 785 75 0 1 stage_two_a
6 fill EC1 Con 1 1364 76 0 1 stage_two_a
6 fill FR1 Con 1 754 77 0 1 stage_two_a
6 fill EC1 Con 1 881 78 0 1 stage_two_a
6 fill FR1 Con 1 710 79 0 1 stage_two_a
6 fill ER1 Inc 1 767 80 0 1 stage_two_a
6 ori  EC2 Con 1 801 81 0 1 stage_two_a
6 ori  FR2 Con 1 958 82 0 1 stage_two_a
6 fill FC1 Inc 1 1083 83 0 1 stage_two_a
6 fill EC1 Con 1 692 84 0 1 stage_two_a
6 ori  FC2 Inc 1 818 85 0 1 stage_two_a
6 fill FR1 Con 1 709 86 0 1 stage_two_a
6 fill ER1 Inc 1 619 87 0 1 stage_two_a
6 ori  FR2 Con 1 725 88 0 1 stage_two_a
6 fill FC1 Inc 2 740 88 0 1 stage_two_a
6 fill FR1 Con 1 909 89 0 1 stage_two_a
6 ori  EC2 Con 1 1148 90 0 1 stage_two_a
6 fill ER1 Inc 1 835 91 0 1 stage_two_a
6 fill FR1 Con 1 668 92 0 1 stage_two_a
6 ori  ER2 Inc 1 677 93 0 1 stage_two_a
6 ori  EC2 Con 1 708 94 0 1 stage_two_a
7 fill ER1 Inc 1 1547 1 0 0 stage_two_b
7 fill EC1 Con 1 724 2 0 1 stage_two_b
7 ori  ER2 Inc 1 787 3 0 1 stage_two_b
7 ori  EC2 Con 1 657 4 0 1 stage_two_b
7 ori  FC2 Inc 1 802 5 0 1 stage_two_b
7 fill FR1 Con 1 735 6 0 1 stage_two_b
7 ori  FR2 Con 1 978 7 0 1 stage_two_b
7 ori  ER2 Inc 1 770 8 0 1 stage_two_b
7 ori  FR2 Con 1 1119 9 0 1 stage_two_b
7 fill FC1 Inc 1 1048 10 0 1 stage_two_b
7 fill FR1 Con 1 707 11 0 1 stage_two_b
7 fill EC1 Con 1 895 12 0 1 stage_two_b
7 fill ER1 Inc 1 990 13 0 1 stage_two_b
7 fill EC1 Con 1 879 14 0 1 stage_two_b
7 fill FR1 Con 1 661 15 0 1 stage_two_b
7 ori  FC2 Inc 1 1311 16 0 1 stage_two_b
7 ori  EC2 Con 1 1067 17 0 1 stage_two_b
7 fill FC1 Inc 1 1016 18 0 1 stage_two_b
7 fill EC1 Con 1 908 19 0 1 stage_two_b
7 fill FR1 Con 1 693 20 0 1 stage_two_b
7 ori  ER2 Inc 1 677 21 0 1 stage_two_b
7 ori  EC2 Con 1 896 22 0 1 stage_two_b
7 fill FC1 Inc 1 1068 23 0 1 stage_two_b
7 ori  FR2 Con 1 1207 24 0 1 stage_two_b
7 fill FR1 Con 1 755 25 0 1 stage_two_b
7 fill EC1 Con 1 1848 26 0 1 stage_two_b
7 ori  ER2 Inc 1 709 27 0 1 stage_two_b
7 ori  FC2 Inc 1 927 28 0 1 stage_two_b
7 fill FR1 Con 1 668 29 0 1 stage_two_b
7 ori  ER2 Inc 1 710 30 0 1 stage_two_b
7 ori  FC2 Inc 1 808 31 0 1 stage_two_b
7 fill FC1 Inc 1 926 32 0 1 stage_two_b
7 ori  ER2 Inc 1 674 33 0 1 stage_two_b
7 ori  EC2 Con 1 990 34 0 1 stage_two_b
7 ori  FR2 Con 1 753 35 0 1 stage_two_b
7 ori  ER2 Inc 1 888 36 0 1 stage_two_b
7 fill FR1 Con 1 756 37 0 1 stage_two_b
7 ori  FC2 Inc 1 1207 38 0 1 stage_two_b
7 fill FC1 Inc 1 898 39 0 1 stage_two_b
7 ori  FR2 Con 2 1770 39 0 1 stage_two_b
7 fill ER1 Inc 1 2144 40 0 1 stage_two_b
7 ori  FC2 Inc 1 882 41 0 1 stage_two_b
7 ori  FR2 Con 1 943 42 0 1 stage_two_b
7 ori  ER2 Inc 1 772 43 0 1 stage_two_b
7 fill FR1 Con 1 961 44 0 1 stage_two_b
7 fill FC1 Inc 1 1582 45 0 1 stage_two_b
7 ori  EC2 Con 1 1063 46 0 1 stage_two_b
7 fill EC1 Con 1 1224 47 0 1 stage_two_b
7 fill FC1 Inc 1 1347 48 0 1 stage_two_b
7 ori  ER2 Inc 1 739 49 0 1 stage_two_b
7 fill ER1 Inc 1 1753 50 0 1 stage_two_b
7 ori  FC2 Inc 1 1075 51 0 1 stage_two_b
7 ori  FR2 Con 1 755 52 0 1 stage_two_b
7 fill FR1 Con 1 771 53 0 1 stage_two_b
7 ori  FC2 Inc 1 835 54 0 1 stage_two_b
7 fill EC1 Con 1 786 55 0 1 stage_two_b
7 fill FR1 Con 1 631 56 0 1 stage_two_b
7 fill FC1 Inc 1 1008 57 0 1 stage_two_b
7 ori  FR2 Con 1 880 58 0 1 stage_two_b
7 ori  EC2 Con 1 785 59 0 1 stage_two_b
7 fill ER1 Inc 1 1365 60 0 1 stage_two_b
7 ori  FR2 Con 1 1002 61 0 1 stage_two_b
7 ori  ER2 Inc 1 645 62 0 1 stage_two_b
7 ori  EC2 Con 1 909 63 0 1 stage_two_b
7 fill FR1 Con 1 676 64 0 1 stage_two_b
7 fill FC1 Inc 1 786 65 0 1 stage_two_b
7 ori  FR2 Con 1 1390 66 0 1 stage_two_b
7 fill FR1 Con 1 716 67 0 1 stage_two_b
7 ori  FC2 Inc 1 927 68 0 1 stage_two_b
7 fill FC1 Inc 1 860 69 0 1 stage_two_b
7 ori  EC2 Con 1 787 70 0 1 stage_two_b
7 ori  FR2 Con 1 1224 71 0 1 stage_two_b
7 fill EC1 Con 1 1300 72 0 1 stage_two_b
7 ori  FC2 Inc 1 1737 73 0 1 stage_two_b
7 ori  EC2 Con 1 1017 74 0 1 stage_two_b
7 fill FR1 Con 1 708 75 0 1 stage_two_b
7 fill ER1 Inc 1 880 76 0 1 stage_two_b
7 ori  FR2 Con 1 630 77 0 1 stage_two_b
7 fill FC1 Inc 1 959 78 0 1 stage_two_b
7 ori  EC2 Con 1 724 79 0 1 stage_two_b
7 ori  ER2 Inc 1 662 80 0 1 stage_two_b
7 fill ER1 Inc 1 804 81 0 1 stage_two_b
7 ori  EC2 Con 1 648 82 0 1 stage_two_b
7 fill FR1 Con 1 630 83 0 1 stage_two_b
7 ori  FC2 Inc 1 849 84 0 1 stage_two_b
7 fill FC1 Inc 1 649 85 0 1 stage_two_b
7 fill EC1 Con 1 756 86 0 1 stage_two_b
7 ori  FR2 Con 1 647 87 0 1 stage_two_b
7 fill FR1 Con 1 661 88 0 1 stage_two_b
7 fill ER1 Inc 1 1103 89 0 1 stage_two_b
7 ori  ER2 Inc 1 630 90 0 1 stage_two_b
7 fill EC1 Con 1 928 91 0 1 stage_two_b
7 fill FC1 Inc 1 692 92 0 1 stage_two_b
7 ori  FC2 Inc 1 1862 93 0 1 stage_two_b
7 fill FR1 Con 1 739 94 0 1 stage_two_b
7 fill EC1 Con 1 881 95 0 1 stage_two_b
7 fill FR1 Con 1 798 96 0 1 stage_two_b
7 ori  FR2 Con 1 864 97 0 1 stage_two_b
7 ori  FC2 Inc 1 1441 98 0 1 stage_two_b
7 fill ER1 Inc 1 1565 99 0 1 stage_two_b
9 ori  ER2 Inc 3 2500 0 0 0 stage_three_a
9 fill EC1 Con 1 1697 1 0 0 stage_three_a
9 ori  FR2 Con 1 1613 2 0 1 stage_three_a
9 fill FR1 Con 2 1223 2 0 1 stage_three_a
9 ori  EC2 Con 1 2330 3 0 1 stage_three_a
9 fill ER1 Inc 1 1618 4 0 1 stage_three_a
9 fill FC1 Inc 1 1015 5 0 1 stage_three_a
9 fill EC1 Con 1 787 6 0 1 stage_three_a
9 ori  ER2 Inc 1 1472 7 0 1 stage_three_a
9 fill ER1 Inc 1 1599 8 0 1 stage_three_a
9 fill FC1 Inc 1 1104 9 0 1 stage_three_a
9 fill FR1 Con 1 835 10 0 1 stage_three_a
9 ori  FC2 Inc 1 1859 11 0 1 stage_three_a
9 ori  EC2 Con 1 1106 12 0 1 stage_three_a
9 ori  ER2 Inc 1 1332 13 0 1 stage_three_a
9 ori  FR2 Con 1 583 14 0 1 stage_three_a
9 fill ER1 Inc 1 1335 15 0 1 stage_three_a
9 fill EC1 Con 1 1221 16 0 1 stage_three_a
9 fill FR1 Con 1 910 17 0 1 stage_three_a
9 fill FC1 Inc 1 895 18 0 1 stage_three_a
9 fill FR1 Con 1 1191 19 0 1 stage_three_a
9 fill ER1 Inc 1 708 20 0 1 stage_three_a
9 fill FC1 Inc 1 709 21 0 1 stage_three_a
9 ori  ER2 Inc 1 1741 22 0 1 stage_three_a
9 ori  FC2 Inc 1 1613 23 0 1 stage_three_a
9 fill FR1 Con 1 1269 24 0 1 stage_three_a
9 fill EC1 Con 1 615 25 0 1 stage_three_a
9 ori  FR2 Con 1 1099 26 0 1 stage_three_a
9 ori  FC2 Inc 2 1551 26 0 1 stage_three_a
9 ori  ER2 Inc 1 1441 27 0 1 stage_three_a
9 fill FC1 Inc 1 913 28 0 1 stage_three_a
9 fill EC1 Con 1 739 29 0 1 stage_three_a
9 fill ER1 Inc 1 1640 30 0 1 stage_three_a
9 ori  FC2 Inc 1 1596 31 0 1 stage_three_a
9 ori  FR2 Con 1 791 32 0 1 stage_three_a
9 fill EC1 Con 1 1005 33 0 1 stage_three_a
9 ori  ER2 Inc 1 1300 34 0 1 stage_three_a
9 fill ER1 Inc 1 848 35 0 1 stage_three_a
9 fill FR1 Con 1 1956 36 0 1 stage_three_a
9 ori  EC2 Con 2 1420 36 0 1 stage_three_a
9 ori  FR2 Con 1 1129 37 0 1 stage_three_a
9 fill ER1 Inc 1 1147 38 0 1 stage_three_a
9 fill EC1 Con 1 1613 39 0 1 stage_three_a
9 fill ER1 Inc 1 1363 40 0 1 stage_three_a
9 fill FR1 Con 1 1671 41 0 1 stage_three_a
9 ori  FC2 Inc 2 1239 41 0 1 stage_three_a
9 ori  FR2 Con 1 1379 42 0 1 stage_three_a
9 ori  EC2 Con 1 2270 43 0 1 stage_three_a
9 ori  ER2 Inc 1 1238 44 0 1 stage_three_a
9 ori  FR2 Con 1 1051 45 0 1 stage_three_a
9 ori  FC2 Inc 1 1733 46 0 1 stage_three_a
9 ori  ER2 Inc 1 1084 47 0 1 stage_three_a
9 fill ER1 Inc 1 849 48 0 1 stage_three_a
9 fill FR1 Con 1 1316 49 0 1 stage_three_a
9 fill EC1 Con 1 585 50 0 1 stage_three_a
9 ori  FR2 Con 1 1349 51 0 1 stage_three_a
9 fill ER1 Inc 1 1362 52 0 1 stage_three_a
9 fill FR1 Con 1 901 53 0 1 stage_three_a
9 ori  ER2 Inc 2 1020 53 0 1 stage_three_a
9 ori  EC2 Con 1 1596 54 0 1 stage_three_a
9 ori  FR2 Con 1 1097 55 0 1 stage_three_a
9 fill FC1 Inc 1 801 56 0 1 stage_three_a
9 ori  EC2 Con 1 1270 57 0 1 stage_three_a
9 ori  FR2 Con 1 1067 58 0 1 stage_three_a
9 ori  ER2 Inc 2 1946 58 0 1 stage_three_a
9 fill FR1 Con 1 1558 59 0 1 stage_three_a
9 fill EC1 Con 1 710 60 0 1 stage_three_a
9 fill FR1 Con 1 896 61 0 1 stage_three_a
9 ori  FC2 Inc 1 1958 62 0 1 stage_three_a
9 fill FC1 Inc 1 1304 63 0 1 stage_three_a
9 ori  EC2 Con 1 1987 64 0 1 stage_three_a
9 ori  FR2 Con 1 1785 65 0 1 stage_three_a
9 ori  FC2 Inc 1 1440 66 0 1 stage_three_a
9 ori  FR2 Con 1 1286 67 0 1 stage_three_a
9 fill ER1 Inc 1 1346 68 0 1 stage_three_a
9 fill EC1 Con 1 1816 69 0 1 stage_three_a
9 ori  EC2 Con 1 1535 70 0 1 stage_three_a
9 fill FR1 Con 1 1021 71 0 1 stage_three_a
9 ori  FC2 Inc 2 1316 71 0 1 stage_three_a
9 fill EC1 Con 1 1052 72 0 1 stage_three_a
9 ori  FR2 Con 1 1362 73 0 1 stage_three_a
9 ori  EC2 Con 1 1229 74 0 1 stage_three_a
9 ori  ER2 Inc 1 1423 75 0 1 stage_three_a
9 ori  EC2 Con 1 1441 76 0 1 stage_three_a
9 fill ER1 Inc 1 802 77 0 1 stage_three_a
9 ori  FC2 Inc 2 1617 77 0 1 stage_three_a
9 ori  EC2 Con 1 1707 78 0 1 stage_three_a
9 fill FR1 Con 1 1213 79 0 1 stage_three_a
9 fill FC1 Inc 1 932 80 0 1 stage_three_a
9 fill FR1 Con 1 1852 81 0 1 stage_three_a
9 ori  FR2 Con 1 1129 82 0 1 stage_three_a
9 ori  EC2 Con 1 1395 83 0 1 stage_three_a
9 fill ER1 Inc 1 690 84 0 1 stage_three_a
9 fill FR1 Con 1 1286 85 0 1 stage_three_a
9 fill EC1 Con 1 592 86 0 1 stage_three_a
9 ori  FR2 Con 1 769 87 0 1 stage_three_a
9 ori  FC2 Inc 2 1568 87 0 1 stage_three_a
9 ori  EC2 Con 1 1389 88 0 1 stage_three_a
9 fill FR1 Con 1 1139 89 0 1 stage_three_a
9 fill FC1 Inc 1 655 90 0 1 stage_three_a
10 ori  FR2 Con 1 2374 1 0 0 stage_three_b
10 ori  ER2 Inc 1 988 2 0 1 stage_three_b
10 ori  EC2 Con 1 943 3 0 1 stage_three_b
10 ori  FC2 Inc 1 1254 4 0 1 stage_three_b
10 fill FR1 Con 1 1426 5 0 1 stage_three_b
10 ori  FR2 Con 1 1090 6 0 1 stage_three_b
10 ori  FC2 Inc 1 1505 7 0 1 stage_three_b
10 fill EC1 Con 1 962 8 0 1 stage_three_b
10 ori  ER2 Inc 1 974 9 0 1 stage_three_b
10 ori  FC2 Inc 1 1411 10 0 1 stage_three_b
10 ori  ER2 Inc 2 1660 10 0 1 stage_three_b
10 ori  FR2 Con 1 1500 11 0 1 stage_three_b
10 ori  ER2 Inc 1 1473 12 0 1 stage_three_b
10 fill ER1 Inc 1 1099 13 0 1 stage_three_b
10 ori  EC2 Con 1 1200 14 0 1 stage_three_b
10 fill FR1 Con 1 1270 15 0 1 stage_three_b
10 fill EC1 Con 1 771 16 0 1 stage_three_b
10 fill FC1 Inc 1 1474 17 0 1 stage_three_b
10 fill EC1 Con 1 1689 18 0 1 stage_three_b
10 fill ER1 Inc 1 695 19 0 1 stage_three_b
10 fill EC1 Con 1 598 20 0 1 stage_three_b
10 ori  ER2 Inc 1 1772 21 0 1 stage_three_b
10 ori  FR2 Con 1 1534 22 0 1 stage_three_b
10 ori  FC2 Inc 1 1636 23 0 1 stage_three_b
10 ori  EC2 Con 1 1129 24 0 1 stage_three_b
10 ori  FR2 Con 1 1349 25 0 1 stage_three_b
10 fill FC1 Inc 1 947 26 0 1 stage_three_b
10 ori  FC2 Inc 1 1612 27 0 1 stage_three_b
10 fill ER1 Inc 1 1581 28 0 1 stage_three_b
10 fill EC1 Con 1 552 29 0 1 stage_three_b
10 fill FC1 Inc 1 1177 30 0 1 stage_three_b
10 ori  FR2 Con 1 1347 31 0 1 stage_three_b
10 fill EC1 Con 1 1910 32 0 1 stage_three_b
10 fill FR1 Con 1 786 33 0 1 stage_three_b
10 fill ER1 Inc 1 708 34 0 1 stage_three_b
10 fill EC1 Con 1 646 35 0 1 stage_three_b
10 fill FC1 Inc 1 691 36 0 1 stage_three_b
10 fill EC1 Con 1 630 37 0 1 stage_three_b
10 fill FR1 Con 1 710 38 0 1 stage_three_b
10 fill EC1 Con 1 615 39 0 1 stage_three_b
10 fill FR1 Con 1 632 40 0 1 stage_three_b
10 fill EC1 Con 1 677 41 0 1 stage_three_b
10 fill FC1 Inc 1 803 42 0 1 stage_three_b
10 fill FR1 Con 1 647 43 0 1 stage_three_b
10 fill ER1 Inc 1 753 44 0 1 stage_three_b
10 fill FR1 Con 1 1631 45 0 1 stage_three_b
10 ori  ER2 Inc 2 769 45 0 1 stage_three_b
10 ori  FR2 Con 1 2143 46 0 1 stage_three_b
10 ori  FC2 Inc 1 1182 47 0 1 stage_three_b
10 ori  ER2 Inc 1 1378 48 0 1 stage_three_b
10 fill ER1 Inc 1 832 49 0 1 stage_three_b
10 ori  EC2 Con 1 1255 50 0 1 stage_three_b
10 fill EC1 Con 1 1206 51 0 1 stage_three_b
10 fill FC1 Inc 1 1626 52 0 1 stage_three_b
10 fill FR1 Con 1 752 53 0 1 stage_three_b
10 ori  FR2 Con 1 1269 54 0 1 stage_three_b
10 ori  ER2 Inc 1 1269 55 0 1 stage_three_b
10 fill FC1 Inc 1 959 56 0 1 stage_three_b
10 ori  FR2 Con 1 1147 57 0 1 stage_three_b
10 ori  EC2 Con 1 1097 58 0 1 stage_three_b
10 fill ER1 Inc 1 740 59 0 1 stage_three_b
10 fill EC1 Con 1 616 60 0 1 stage_three_b
10 ori  FC2 Inc 1 1988 61 0 1 stage_three_b
10 ori  ER2 Inc 1 1208 62 0 1 stage_three_b
10 fill FR1 Con 1 1346 63 0 1 stage_three_b
10 ori  FR2 Con 1 1068 64 0 1 stage_three_b
10 ori  EC2 Con 1 1358 65 0 1 stage_three_b
10 fill ER1 Inc 1 1128 66 0 1 stage_three_b
10 ori  FC2 Inc 2 770 66 0 1 stage_three_b
10 ori  EC2 Con 1 1570 67 0 1 stage_three_b
10 ori  FC2 Inc 1 1182 68 0 1 stage_three_b
10 ori  EC2 Con 1 1081 69 0 1 stage_three_b
10 fill FR1 Con 1 1036 70 0 1 stage_three_b
10 fill ER1 Inc 1 1054 71 0 1 stage_three_b
10 ori  FR2 Con 2 1301 71 0 1 stage_three_b
10 ori  FC2 Inc 1 1772 72 0 1 stage_three_b
10 fill FR1 Con 1 1737 73 0 1 stage_three_b
10 fill ER1 Inc 1 638 74 0 1 stage_three_b
10 ori  EC2 Con 1 2035 75 0 1 stage_three_b
10 fill EC1 Con 1 1707 76 0 1 stage_three_b
10 ori  FR2 Con 1 1982 77 0 1 stage_three_b
10 ori  ER2 Inc 1 1426 78 0 1 stage_three_b
10 ori  FR2 Con 1 1348 79 0 1 stage_three_b
10 ori  ER2 Inc 1 1223 80 0 1 stage_three_b
10 fill FC1 Inc 1 1005 81 0 1 stage_three_b
10 fill FR1 Con 1 1596 82 0 1 stage_three_b
10 fill FC1 Inc 1 695 83 0 1 stage_three_b
10 ori  FR2 Con 1 1145 84 0 1 stage_three_b
10 ori  ER2 Inc 1 1237 85 0 1 stage_three_b
10 ori  FR2 Con 1 849 86 0 1 stage_three_b
10 fill EC1 Con 1 1164 87 0 1 stage_three_b
10 fill FR1 Con 1 769 88 0 1 stage_three_b
10 ori  ER2 Inc 1 1193 89 0 1 stage_three_b
10 fill EC1 Con 1 1006 90 0 1 stage_three_b
10 ori  EC2 Con 1 1567 91 0 1 stage_three_b
10 fill FR1 Con 1 1054 92 0 1 stage_three_b
10 fill FC1 Inc 1 788 93 0 1 stage_three_b
10 ori  FC2 Inc 1 1832 94 0 1 stage_three_b
10 fill FR1 Con 1 2268 95 0 1 stage_three_b
10 ori  FR2 Con 1 1035 96 0 1 stage_three_b
