# Supplementary material for: Target-Response Associations Can Produce Response-Congruency Effects Without Task-Switching Costs
Source: Front Psychol. 2019 Feb 11;10:40. doi: 10.3389/fpsyg.2019.00040 (PMC6378947; doi:10.3389/fpsyg.2019.00040)
Supplement: DATA SHEET S1 — Dataset in Experiment 1 and 2. [file Data_Sheet_1.ZIP › Data/Exp2/subject22.txt]

2 fill ER1 Inc 3 2500 0 0 0 practice
2 ori  ER2 Inc 1 881 1 0 0 practice
2 ori  FC2 Inc 1 1488 2 0 1 practice
2 fill FC1 Inc 1 1426 3 0 1 practice
2 fill EC1 Con 1 1254 4 0 1 practice
2 fill FR1 Con 1 1377 5 0 1 practice
2 fill EC1 Con 1 1098 6 0 1 practice
2 ori  FR2 Con 1 1113 7 0 1 practice
2 fill ER1 Inc 1 1300 8 0 1 practice
2 fill FC1 Inc 1 1256 9 0 1 practice
2 fill FR1 Con 1 726 10 0 1 practice
2 ori  EC2 Con 1 769 11 0 1 practice
2 ori  FC2 Inc 1 1382 12 0 1 practice
2 ori  ER2 Inc 1 676 13 0 1 practice
2 fill FC1 Inc 1 1349 14 0 1 practice
2 ori  EC2 Con 1 881 15 0 1 practice
2 ori  FR2 Con 1 1567 16 0 1 practice
2 ori  FC2 Inc 1 1519 17 0 1 practice
2 fill EC1 Con 1 1118 18 0 1 practice
2 ori  ER2 Inc 1 724 19 0 1 practice
2 ori  EC2 Con 1 834 20 0 1 practice
2 ori  FR2 Con 1 960 21 0 1 practice
2 fill FR1 Con 1 679 22 0 1 practice
2 ori  EC2 Con 1 1068 23 0 1 practice
2 fill ER1 Inc 1 2169 24 0 1 practice
2 ori  ER2 Inc 1 691 25 0 1 practice
2 ori  FC2 Inc 1 2335 26 0 1 practice
2 fill FC1 Inc 1 1223 27 0 1 practice
2 fill FR1 Con 1 768 28 0 1 practice
2 fill ER1 Inc 1 1849 29 0 1 practice
2 ori  FR2 Con 1 881 30 0 1 practice
2 fill EC1 Con 1 1255 31 0 1 practice
3 fill FC1 Inc 1 1438 1 0 0 stage_one_a
3 fill EC1 Con 1 792 2 0 1 stage_one_a
3 ori  FC2 Inc 1 914 3 0 1 stage_one_a
3 fill ER1 Inc 1 1098 4 0 1 stage_one_a
3 ori  FR2 Con 1 1319 5 0 1 stage_one_a
3 ori  FC2 Inc 1 1532 6 0 1 stage_one_a
3 fill EC1 Con 1 1083 7 0 1 stage_one_a
3 fill FC1 Inc 1 1064 8 0 1 stage_one_a
3 ori  ER2 Inc 1 1067 9 0 1 stage_one_a
3 ori  EC2 Con 1 897 10 0 1 stage_one_a
3 fill EC1 Con 1 1258 11 0 1 stage_one_a
3 fill ER1 Inc 1 1442 12 0 1 stage_one_a
3 ori  ER2 Inc 1 723 13 0 1 stage_one_a
3 ori  FC2 Inc 1 1410 14 0 1 stage_one_a
3 fill FR1 Con 1 708 15 0 1 stage_one_a
3 ori  ER2 Inc 1 941 16 0 1 stage_one_a
3 ori  EC2 Con 1 985 17 0 1 stage_one_a
3 fill FC1 Inc 1 959 18 0 1 stage_one_a
3 fill ER1 Inc 1 1200 19 0 1 stage_one_a
3 fill FC1 Inc 1 1474 20 0 1 stage_one_a
3 fill ER1 Inc 1 1185 21 0 1 stage_one_a
3 fill FC1 Inc 1 1053 22 0 1 stage_one_a
3 fill FR1 Con 1 896 23 0 1 stage_one_a
3 ori  ER2 Inc 1 844 24 0 1 stage_one_a
3 fill EC1 Con 1 1007 25 0 1 stage_one_a
3 fill FR1 Con 1 662 26 0 1 stage_one_a
3 ori  FC2 Inc 1 911 27 0 1 stage_one_a
3 fill ER1 Inc 1 2221 28 0 1 stage_one_a
3 fill FR1 Con 1 803 29 0 1 stage_one_a
3 fill EC1 Con 1 1129 30 0 1 stage_one_a
3 ori  ER2 Inc 1 678 31 0 1 stage_one_a
3 ori  EC2 Con 1 1035 32 0 1 stage_one_a
3 ori  ER2 Inc 1 774 33 0 1 stage_one_a
3 ori  FR2 Con 1 1318 34 0 1 stage_one_a
3 ori  EC2 Con 1 818 35 0 1 stage_one_a
3 ori  FR2 Con 1 976 36 0 1 stage_one_a
3 ori  FC2 Inc 1 943 37 0 1 stage_one_a
3 ori  EC2 Con 1 1192 38 0 1 stage_one_a
3 ori  ER2 Inc 1 831 39 0 1 stage_one_a
3 fill FR1 Con 1 726 40 0 1 stage_one_a
3 ori  FR2 Con 1 694 41 0 1 stage_one_a
3 fill FC1 Inc 1 1092 42 0 1 stage_one_a
3 ori  FC2 Inc 1 756 43 0 1 stage_one_a
3 fill EC1 Con 1 1333 44 0 1 stage_one_a
3 ori  EC2 Con 1 818 45 0 1 stage_one_a
3 fill ER1 Inc 1 1054 46 0 1 stage_one_a
3 ori  FR2 Con 1 913 47 0 1 stage_one_a
3 fill FC1 Inc 1 916 48 0 1 stage_one_a
3 fill ER1 Inc 2 1044 48 0 1 stage_one_a
3 fill FC1 Inc 1 1676 49 0 1 stage_one_a
3 fill ER1 Inc 1 1286 50 0 1 stage_one_a
3 fill EC1 Con 1 728 51 0 1 stage_one_a
3 fill ER1 Inc 1 1400 52 0 1 stage_one_a
3 fill FR1 Con 1 741 53 0 1 stage_one_a
3 ori  FC2 Inc 1 803 54 0 1 stage_one_a
3 ori  FR2 Con 1 1036 55 0 1 stage_one_a
3 fill FC1 Inc 1 1273 56 0 1 stage_one_a
3 ori  ER2 Inc 1 739 57 0 1 stage_one_a
3 ori  EC2 Con 1 802 58 0 1 stage_one_a
3 fill EC1 Con 1 866 59 0 1 stage_one_a
3 fill FC1 Inc 1 786 60 0 1 stage_one_a
3 fill ER1 Inc 1 992 61 0 1 stage_one_a
3 ori  FR2 Con 1 1164 62 0 1 stage_one_a
3 fill FR1 Con 1 693 63 0 1 stage_one_a
3 ori  ER2 Inc 1 797 64 0 1 stage_one_a
3 ori  EC2 Con 1 811 65 0 1 stage_one_a
3 ori  FC2 Inc 1 773 66 0 1 stage_one_a
3 fill ER1 Inc 1 990 67 0 1 stage_one_a
3 ori  ER2 Inc 1 709 68 0 1 stage_one_a
3 fill EC1 Con 1 1007 69 0 1 stage_one_a
3 ori  EC2 Con 1 1365 70 0 1 stage_one_a
3 ori  FC2 Inc 1 755 71 0 1 stage_one_a
3 ori  FR2 Con 1 787 72 0 1 stage_one_a
3 ori  ER2 Inc 1 725 73 0 1 stage_one_a
3 fill FR1 Con 1 787 74 0 1 stage_one_a
3 fill EC1 Con 1 741 75 0 1 stage_one_a
3 ori  EC2 Con 1 722 76 0 1 stage_one_a
3 fill ER1 Inc 1 706 77 0 1 stage_one_a
3 ori  FC2 Inc 1 723 78 0 1 stage_one_a
3 fill FR1 Con 1 616 79 0 1 stage_one_a
3 ori  EC2 Con 1 1053 80 0 1 stage_one_a
3 ori  FC2 Inc 1 771 81 0 1 stage_one_a
3 ori  FR2 Con 1 835 82 0 1 stage_one_a
3 fill EC1 Con 1 664 83 0 1 stage_one_a
3 fill ER1 Inc 1 723 84 0 1 stage_one_a
3 ori  FC2 Inc 1 708 85 0 1 stage_one_a
3 fill FC1 Inc 1 647 86 0 1 stage_one_a
3 ori  EC2 Con 1 787 87 0 1 stage_one_a
3 fill FR1 Con 1 664 88 0 1 stage_one_a
3 ori  FC2 Inc 1 694 89 0 1 stage_one_a
3 ori  ER2 Inc 1 631 90 0 1 stage_one_a
3 ori  FC2 Inc 1 1303 91 0 1 stage_one_a
3 ori  FR2 Con 1 771 92 0 1 stage_one_a
3 fill EC1 Con 1 711 93 0 1 stage_one_a
3 fill FC1 Inc 1 800 94 0 1 stage_one_a
3 fill EC1 Con 1 724 95 0 1 stage_one_a
3 ori  EC2 Con 1 709 96 0 1 stage_one_a
3 fill FC1 Inc 1 882 97 0 1 stage_one_a
3 fill ER1 Inc 1 742 98 0 1 stage_one_a
3 ori  FR2 Con 1 1165 99 0 1 stage_one_a
4 ori  FC2 Inc 1 906 1 0 0 stage_one_b
4 fill EC1 Con 1 973 2 0 1 stage_one_b
4 ori  FR2 Con 1 773 3 0 1 stage_one_b
4 ori  FC2 Inc 1 760 4 0 1 stage_one_b
4 fill FR1 Con 1 633 5 0 1 stage_one_b
4 ori  FR2 Con 1 667 6 0 1 stage_one_b
4 ori  FC2 Inc 1 694 7 0 1 stage_one_b
4 ori  EC2 Con 1 761 8 0 1 stage_one_b
4 fill FC1 Inc 1 896 9 0 1 stage_one_b
4 ori  ER2 Inc 1 631 10 0 1 stage_one_b
4 fill FR1 Con 1 634 11 0 1 stage_one_b
4 ori  FR2 Con 1 631 12 0 1 stage_one_b
4 ori  FC2 Inc 1 1036 13 0 1 stage_one_b
4 ori  EC2 Con 1 647 14 0 1 stage_one_b
4 ori  FC2 Inc 1 694 15 0 1 stage_one_b
4 ori  FR2 Con 1 617 16 0 1 stage_one_b
4 fill ER1 Inc 1 1567 17 0 1 stage_one_b
4 fill EC1 Con 1 740 18 0 1 stage_one_b
4 fill FR1 Con 1 632 19 0 1 stage_one_b
4 ori  FC2 Inc 1 849 20 0 1 stage_one_b
4 fill ER1 Inc 1 743 21 0 1 stage_one_b
4 ori  FR2 Con 1 834 22 0 1 stage_one_b
4 fill EC1 Con 1 647 23 0 1 stage_one_b
4 fill FC1 Inc 1 707 24 0 1 stage_one_b
4 ori  EC2 Con 1 651 25 0 1 stage_one_b
4 fill EC1 Con 1 631 26 0 1 stage_one_b
4 ori  FR2 Con 1 725 27 0 1 stage_one_b
4 fill FR1 Con 1 694 28 0 1 stage_one_b
4 ori  EC2 Con 1 709 29 0 1 stage_one_b
4 fill ER1 Inc 1 865 30 0 1 stage_one_b
4 ori  ER2 Inc 1 693 31 0 1 stage_one_b
4 fill FR1 Con 1 631 32 0 1 stage_one_b
4 fill ER1 Inc 1 726 33 0 1 stage_one_b
4 ori  FR2 Con 1 800 34 0 1 stage_one_b
4 ori  EC2 Con 1 640 35 0 1 stage_one_b
4 fill FR1 Con 1 678 36 0 1 stage_one_b
4 fill ER1 Inc 1 1020 37 0 1 stage_one_b
4 fill EC1 Con 1 754 38 0 1 stage_one_b
4 fill FC1 Inc 1 598 39 0 1 stage_one_b
4 ori  FC2 Inc 1 727 40 0 1 stage_one_b
4 fill EC1 Con 1 631 41 0 1 stage_one_b
4 ori  FR2 Con 1 600 42 0 1 stage_one_b
4 ori  FC2 Inc 1 727 43 0 1 stage_one_b
4 fill ER1 Inc 1 662 44 0 1 stage_one_b
4 fill FC1 Inc 1 678 45 0 1 stage_one_b
4 ori  EC2 Con 1 631 46 0 1 stage_one_b
4 ori  ER2 Inc 1 586 47 0 1 stage_one_b
4 fill EC1 Con 1 602 48 0 1 stage_one_b
4 ori  FR2 Con 1 726 49 0 1 stage_one_b
4 fill ER1 Inc 1 1155 50 0 1 stage_one_b
4 ori  FC2 Inc 1 615 51 0 1 stage_one_b
4 ori  EC2 Con 1 641 52 0 1 stage_one_b
4 fill FR1 Con 1 600 53 0 1 stage_one_b
4 fill EC1 Con 1 571 54 0 1 stage_one_b
4 ori  FC2 Inc 1 613 55 0 1 stage_one_b
4 ori  FR2 Con 1 615 56 0 1 stage_one_b
4 fill ER1 Inc 1 615 57 0 1 stage_one_b
4 ori  EC2 Con 1 616 58 0 1 stage_one_b
4 ori  FR2 Con 1 631 59 0 1 stage_one_b
4 fill FR1 Con 1 627 60 0 1 stage_one_b
4 fill ER1 Inc 1 634 61 0 1 stage_one_b
4 fill FR1 Con 1 631 62 0 1 stage_one_b
4 fill EC1 Con 1 584 63 0 1 stage_one_b
4 ori  EC2 Con 1 586 64 0 1 stage_one_b
4 ori  ER2 Inc 1 601 65 0 1 stage_one_b
4 ori  FR2 Con 1 819 66 0 1 stage_one_b
4 ori  EC2 Con 1 633 67 0 1 stage_one_b
4 ori  ER2 Inc 1 561 68 0 1 stage_one_b
4 fill FR1 Con 1 669 69 0 1 stage_one_b
4 ori  FC2 Inc 1 616 70 0 1 stage_one_b
4 fill EC1 Con 1 632 71 0 1 stage_one_b
4 ori  ER2 Inc 1 710 72 0 1 stage_one_b
4 fill FC1 Inc 1 803 73 0 1 stage_one_b
4 fill ER1 Inc 1 1521 74 0 1 stage_one_b
4 ori  FC2 Inc 1 708 75 0 1 stage_one_b
4 fill FC1 Inc 1 974 76 0 1 stage_one_b
4 ori  ER2 Inc 1 656 77 0 1 stage_one_b
4 fill FR1 Con 1 694 78 0 1 stage_one_b
4 fill ER1 Inc 1 1146 79 0 1 stage_one_b
4 ori  FR2 Con 1 618 80 0 1 stage_one_b
4 fill EC1 Con 1 678 81 0 1 stage_one_b
4 fill FC1 Inc 1 630 82 0 1 stage_one_b
4 fill FR1 Con 1 1547 83 0 1 stage_one_b
4 fill ER1 Inc 2 756 83 0 1 stage_one_b
4 ori  FC2 Inc 1 1006 84 0 1 stage_one_b
4 fill FC1 Inc 1 1122 85 0 1 stage_one_b
4 fill ER1 Inc 1 1016 86 0 1 stage_one_b
4 ori  FR2 Con 1 615 87 0 1 stage_one_b
4 ori  FC2 Inc 1 619 88 0 1 stage_one_b
4 ori  FR2 Con 2 647 88 0 1 stage_one_b
4 ori  ER2 Inc 1 791 89 0 1 stage_one_b
4 ori  EC2 Con 1 774 90 0 1 stage_one_b
4 ori  FR2 Con 1 671 91 0 1 stage_one_b
4 fill FC1 Inc 1 1210 92 0 1 stage_one_b
4 fill EC1 Con 1 783 93 0 1 stage_one_b
4 ori  FC2 Inc 1 710 94 0 1 stage_one_b
4 fill FR1 Con 1 695 95 0 1 stage_one_b
4 fill EC1 Con 1 704 96 0 1 stage_one_b
4 fill FC1 Inc 1 818 97 0 1 stage_one_b
4 fill EC1 Con 1 630 98 0 1 stage_one_b
6 ori  FR2 Con 3 2500 0 0 0 stage_two_a
6 ori  EC2 Con 3 2500 0 0 0 stage_two_a
6 ori  FR2 Con 1 1196 1 0 0 stage_two_a
6 fill FC1 Inc 1 1259 2 0 1 stage_two_a
6 fill EC1 Con 1 802 3 0 1 stage_two_a
6 ori  FC2 Inc 1 879 4 0 1 stage_two_a
6 fill ER1 Inc 1 974 5 0 1 stage_two_a
6 fill FC1 Inc 1 780 6 0 1 stage_two_a
6 fill EC1 Con 1 695 7 0 1 stage_two_a
6 ori  EC2 Con 1 865 8 0 1 stage_two_a
6 fill ER1 Inc 1 880 9 0 1 stage_two_a
6 fill FC1 Inc 1 740 10 0 1 stage_two_a
6 fill ER1 Inc 1 628 11 0 1 stage_two_a
6 ori  FR2 Con 1 770 12 0 1 stage_two_a
6 fill FC1 Inc 1 702 13 0 1 stage_two_a
6 fill ER1 Inc 1 1129 14 0 1 stage_two_a
6 ori  FC2 Inc 2 694 14 0 1 stage_two_a
6 ori  ER2 Inc 1 40 15 0 1 stage_two_a
6 fill FR1 Con 1 944 16 0 1 stage_two_a
6 ori  EC2 Con 1 1069 17 0 1 stage_two_a
6 fill EC1 Con 1 1130 18 0 1 stage_two_a
6 fill FC1 Inc 1 769 19 0 1 stage_two_a
6 fill ER1 Inc 1 741 20 0 1 stage_two_a
6 ori  FR2 Con 1 911 21 0 1 stage_two_a
6 fill FC1 Inc 1 759 22 0 1 stage_two_a
6 fill ER1 Inc 1 677 23 0 1 stage_two_a
6 fill EC1 Con 1 786 24 0 1 stage_two_a
6 fill FC1 Inc 1 632 25 0 1 stage_two_a
6 fill EC1 Con 1 741 26 0 1 stage_two_a
6 ori  FC2 Inc 1 1040 27 0 1 stage_two_a
6 ori  ER2 Inc 1 700 28 0 1 stage_two_a
6 ori  FC2 Inc 1 895 29 0 1 stage_two_a
6 ori  FR2 Con 1 1082 30 0 1 stage_two_a
6 ori  EC2 Con 1 693 31 0 1 stage_two_a
6 ori  ER2 Inc 1 926 32 0 1 stage_two_a
6 fill ER1 Inc 1 1166 33 0 1 stage_two_a
6 ori  FC2 Inc 1 1394 34 0 1 stage_two_a
6 ori  FR2 Con 1 684 35 0 1 stage_two_a
6 ori  EC2 Con 1 791 36 0 1 stage_two_a
6 ori  ER2 Inc 1 776 37 0 1 stage_two_a
6 fill FC1 Inc 1 1164 38 0 1 stage_two_a
6 fill FR1 Con 1 1301 39 0 1 stage_two_a
6 ori  EC2 Con 1 864 40 0 1 stage_two_a
6 ori  FC2 Inc 1 909 41 0 1 stage_two_a
6 fill ER1 Inc 1 1005 42 0 1 stage_two_a
6 ori  ER2 Inc 1 691 43 0 1 stage_two_a
6 fill EC1 Con 1 708 44 0 1 stage_two_a
6 fill FC1 Inc 1 662 45 0 1 stage_two_a
6 ori  FC2 Inc 1 1004 46 0 1 stage_two_a
6 ori  EC2 Con 1 712 47 0 1 stage_two_a
6 ori  FC2 Inc 1 756 48 0 1 stage_two_a
6 fill ER1 Inc 1 742 49 0 1 stage_two_a
6 fill EC1 Con 1 718 50 0 1 stage_two_a
6 ori  EC2 Con 1 800 51 0 1 stage_two_a
6 fill FR1 Con 1 663 52 0 1 stage_two_a
6 ori  FC2 Inc 1 771 53 0 1 stage_two_a
6 ori  ER2 Inc 1 616 54 0 1 stage_two_a
6 ori  EC2 Con 1 708 55 0 1 stage_two_a
6 ori  FC2 Inc 1 740 56 0 1 stage_two_a
6 fill EC1 Con 1 694 57 0 1 stage_two_a
6 ori  FR2 Con 1 1100 58 0 1 stage_two_a
6 ori  ER2 Inc 1 693 59 0 1 stage_two_a
6 fill FR1 Con 1 693 60 0 1 stage_two_a
6 ori  EC2 Con 1 614 61 0 1 stage_two_a
6 fill EC1 Con 1 593 62 0 1 stage_two_a
6 fill FR1 Con 1 662 63 0 1 stage_two_a
6 fill ER1 Inc 1 727 64 0 1 stage_two_a
6 ori  ER2 Inc 1 677 65 0 1 stage_two_a
6 fill FC1 Inc 1 755 66 0 1 stage_two_a
6 fill FR1 Con 1 686 67 0 1 stage_two_a
6 fill ER1 Inc 1 926 68 0 1 stage_two_a
6 fill FR1 Con 1 631 69 0 1 stage_two_a
6 ori  FC2 Inc 1 918 70 0 1 stage_two_a
6 ori  ER2 Inc 1 775 71 0 1 stage_two_a
6 fill FC1 Inc 1 756 72 0 1 stage_two_a
6 ori  FC2 Inc 1 1003 73 0 1 stage_two_a
6 ori  FR2 Con 1 755 74 0 1 stage_two_a
6 ori  FC2 Inc 1 802 75 0 1 stage_two_a
6 ori  EC2 Con 1 774 76 0 1 stage_two_a
6 fill FR1 Con 1 645 77 0 1 stage_two_a
6 fill ER1 Inc 1 942 78 0 1 stage_two_a
6 ori  ER2 Inc 1 1176 79 0 1 stage_two_a
6 ori  FR2 Con 1 1098 80 0 1 stage_two_a
6 fill FC1 Inc 1 677 81 0 1 stage_two_a
6 ori  EC2 Con 1 771 82 0 1 stage_two_a
6 ori  ER2 Inc 1 693 83 0 1 stage_two_a
6 fill EC1 Con 1 771 84 0 1 stage_two_a
6 fill FR1 Con 1 610 85 0 1 stage_two_a
6 fill ER1 Inc 1 1068 86 0 1 stage_two_a
6 ori  EC2 Con 1 725 87 0 1 stage_two_a
6 fill EC1 Con 1 832 88 0 1 stage_two_a
6 fill FC1 Inc 1 693 89 0 1 stage_two_a
6 fill EC1 Con 1 646 90 0 1 stage_two_a
6 ori  FR2 Con 1 707 91 0 1 stage_two_a
6 fill FR1 Con 1 661 92 0 1 stage_two_a
6 ori  EC2 Con 1 647 93 0 1 stage_two_a
6 fill EC1 Con 1 614 94 0 1 stage_two_a
6 fill FR1 Con 1 615 95 0 1 stage_two_a
6 ori  ER2 Inc 1 663 96 0 1 stage_two_a
6 ori  EC2 Con 1 722 97 0 1 stage_two_a
7 ori  FR2 Con 1 1469 1 0 0 stage_two_b
7 fill EC1 Con 1 941 2 0 1 stage_two_b
7 ori  ER2 Inc 1 692 3 0 1 stage_two_b
7 ori  FR2 Con 1 1114 4 0 1 stage_two_b
7 ori  ER2 Inc 1 740 5 0 1 stage_two_b
7 ori  FR2 Con 1 772 6 0 1 stage_two_b
7 fill FR1 Con 1 665 7 0 1 stage_two_b
7 fill EC1 Con 1 881 8 0 1 stage_two_b
7 ori  FC2 Inc 1 973 9 0 1 stage_two_b
7 fill ER1 Inc 1 1145 10 0 1 stage_two_b
7 fill EC1 Con 1 1081 11 0 1 stage_two_b
7 fill FR1 Con 1 631 12 0 1 stage_two_b
7 fill EC1 Con 1 699 13 0 1 stage_two_b
7 ori  ER2 Inc 1 632 14 0 1 stage_two_b
7 ori  EC2 Con 1 661 15 0 1 stage_two_b
7 ori  FC2 Inc 1 880 16 0 1 stage_two_b
7 ori  EC2 Con 1 678 17 0 1 stage_two_b
7 fill FR1 Con 1 599 18 0 1 stage_two_b
7 fill EC1 Con 1 678 19 0 1 stage_two_b
7 fill FR1 Con 1 666 20 0 1 stage_two_b
7 fill FC1 Inc 1 662 21 0 1 stage_two_b
7 ori  FC2 Inc 1 1724 22 0 1 stage_two_b
7 fill EC1 Con 1 646 23 0 1 stage_two_b
7 fill ER1 Inc 1 574 24 0 1 stage_two_b
7 ori  EC2 Con 1 756 25 0 1 stage_two_b
7 ori  FC2 Inc 1 814 26 0 1 stage_two_b
7 fill FR1 Con 1 617 27 0 1 stage_two_b
7 fill EC1 Con 1 661 28 0 1 stage_two_b
7 fill FR1 Con 1 662 29 0 1 stage_two_b
7 ori  ER2 Inc 1 740 30 0 1 stage_two_b
7 ori  FR2 Con 1 864 31 0 1 stage_two_b
7 ori  ER2 Inc 1 785 32 0 1 stage_two_b
7 fill EC1 Con 1 616 33 0 1 stage_two_b
7 fill FR1 Con 1 588 34 0 1 stage_two_b
7 ori  EC2 Con 1 678 35 0 1 stage_two_b
7 fill EC1 Con 1 666 36 0 1 stage_two_b
7 fill ER1 Inc 1 756 37 0 1 stage_two_b
7 ori  ER2 Inc 1 647 38 0 1 stage_two_b
7 ori  FR2 Con 1 615 39 0 1 stage_two_b
7 fill FC1 Inc 1 709 40 0 1 stage_two_b
7 ori  ER2 Inc 1 678 41 0 1 stage_two_b
7 fill FR1 Con 1 661 42 0 1 stage_two_b
7 fill EC1 Con 1 567 43 0 1 stage_two_b
7 ori  FR2 Con 1 678 44 0 1 stage_two_b
7 ori  ER2 Inc 1 663 45 0 1 stage_two_b
7 ori  FC2 Inc 2 741 45 0 1 stage_two_b
7 ori  ER2 Inc 1 1004 46 0 1 stage_two_b
7 fill FR1 Con 1 708 47 0 1 stage_two_b
7 fill EC1 Con 1 943 48 0 1 stage_two_b
7 ori  FR2 Con 1 834 49 0 1 stage_two_b
7 fill ER1 Inc 1 629 50 0 1 stage_two_b
7 ori  ER2 Inc 1 677 51 0 1 stage_two_b
7 ori  EC2 Con 1 710 52 0 1 stage_two_b
7 ori  FR2 Con 1 864 53 0 1 stage_two_b
7 ori  EC2 Con 1 1165 54 0 1 stage_two_b
7 fill EC1 Con 1 707 55 0 1 stage_two_b
7 fill FC1 Inc 1 802 56 0 1 stage_two_b
7 ori  ER2 Inc 1 754 57 0 1 stage_two_b
7 fill FR1 Con 1 772 58 0 1 stage_two_b
7 ori  FR2 Con 1 911 59 0 1 stage_two_b
7 ori  FC2 Inc 1 915 60 0 1 stage_two_b
7 ori  ER2 Inc 1 713 61 0 1 stage_two_b
7 fill EC1 Con 1 852 62 0 1 stage_two_b
7 ori  EC2 Con 1 761 63 0 1 stage_two_b
7 fill FR1 Con 1 630 64 0 1 stage_two_b
7 fill FC1 Inc 1 663 65 0 1 stage_two_b
7 ori  FR2 Con 1 661 66 0 1 stage_two_b
7 fill FR1 Con 1 628 67 0 1 stage_two_b
7 fill ER1 Inc 1 739 68 0 1 stage_two_b
7 fill FR1 Con 1 661 69 0 1 stage_two_b
7 fill FC1 Inc 1 552 70 0 1 stage_two_b
7 fill ER1 Inc 1 817 71 0 1 stage_two_b
7 fill EC1 Con 1 647 72 0 1 stage_two_b
7 fill FC1 Inc 1 647 73 0 1 stage_two_b
7 fill EC1 Con 1 630 74 0 1 stage_two_b
7 ori  ER2 Inc 1 652 75 0 1 stage_two_b
7 fill FC1 Inc 1 678 76 0 1 stage_two_b
7 ori  FR2 Con 1 659 77 0 1 stage_two_b
7 ori  FC2 Inc 1 811 78 0 1 stage_two_b
7 ori  FR2 Con 1 648 79 0 1 stage_two_b
7 fill EC1 Con 1 1194 80 0 1 stage_two_b
7 ori  FC2 Inc 1 865 81 0 1 stage_two_b
7 ori  EC2 Con 1 834 82 0 1 stage_two_b
7 ori  ER2 Inc 1 647 83 0 1 stage_two_b
7 fill ER1 Inc 1 717 84 0 1 stage_two_b
7 fill FR1 Con 1 677 85 0 1 stage_two_b
7 ori  EC2 Con 1 935 86 0 1 stage_two_b
7 ori  FC2 Inc 1 833 87 0 1 stage_two_b
7 fill EC1 Con 1 679 88 0 1 stage_two_b
7 ori  EC2 Con 1 1114 89 0 1 stage_two_b
7 fill FC1 Inc 1 683 90 0 1 stage_two_b
7 ori  FC2 Inc 1 1020 91 0 1 stage_two_b
7 fill EC1 Con 1 619 92 0 1 stage_two_b
7 fill FC1 Inc 1 677 93 0 1 stage_two_b
7 ori  EC2 Con 1 876 94 0 1 stage_two_b
7 fill EC1 Con 1 864 95 0 1 stage_two_b
7 ori  ER2 Inc 1 693 96 0 1 stage_two_b
7 ori  FR2 Con 1 1395 97 0 1 stage_two_b
7 fill FR1 Con 1 694 98 0 1 stage_two_b
7 ori  EC2 Con 1 724 99 0 1 stage_two_b
9 fill FC1 Inc 1 1469 1 0 0 stage_three_a
9 fill FR1 Con 1 770 2 0 1 stage_three_a
9 fill EC1 Con 1 662 3 0 1 stage_three_a
9 ori  ER2 Inc 2 490 3 0 1 stage_three_a
9 ori  FR2 Con 1 1533 4 0 1 stage_three_a
9 ori  ER2 Inc 1 848 5 0 1 stage_three_a
9 fill FC1 Inc 1 1569 6 0 1 stage_three_a
9 ori  FR2 Con 1 968 7 0 1 stage_three_a
9 fill ER1 Inc 1 760 8 0 1 stage_three_a
9 ori  FC2 Inc 1 1456 9 0 1 stage_three_a
9 ori  ER2 Inc 3 2500 9 0 1 stage_three_a
9 fill FC1 Inc 3 2500 9 0 1 stage_three_a
9 ori  EC2 Con 3 2500 9 0 1 stage_three_a
9 fill FR1 Con 1 1166 10 0 1 stage_three_a
9 ori  ER2 Inc 1 1362 11 0 1 stage_three_a
9 fill FC1 Inc 1 988 12 0 1 stage_three_a
9 fill ER1 Inc 1 629 13 0 1 stage_three_a
9 fill EC1 Con 1 552 14 0 1 stage_three_a
9 ori  FR2 Con 1 554 15 0 1 stage_three_a
9 fill FC1 Inc 2 694 15 0 1 stage_three_a
9 ori  EC2 Con 1 1706 16 0 1 stage_three_a
9 ori  FR2 Con 1 725 17 0 1 stage_three_a
9 fill ER1 Inc 1 1035 18 0 1 stage_three_a
9 ori  ER2 Inc 1 722 19 0 1 stage_three_a
9 ori  EC2 Con 1 1021 20 0 1 stage_three_a
9 ori  ER2 Inc 1 926 21 0 1 stage_three_a
9 ori  FR2 Con 1 1079 22 0 1 stage_three_a
9 fill FR1 Con 2 754 22 0 1 stage_three_a
9 fill FC1 Inc 1 910 23 0 1 stage_three_a
9 fill FR1 Con 1 464 24 0 1 stage_three_a
9 fill FC1 Inc 1 442 25 0 1 stage_three_a
9 ori  FC2 Inc 2 443 25 0 1 stage_three_a
9 fill EC1 Con 1 941 26 0 1 stage_three_a
9 fill FC1 Inc 1 692 27 0 1 stage_three_a
9 ori  EC2 Con 1 1410 28 0 1 stage_three_a
9 fill EC1 Con 1 653 29 0 1 stage_three_a
9 fill FC1 Inc 1 699 30 0 1 stage_three_a
9 ori  FR2 Con 1 1239 31 0 1 stage_three_a
9 ori  FC2 Inc 1 1255 32 0 1 stage_three_a
9 fill EC1 Con 1 662 33 0 1 stage_three_a
9 ori  FR2 Con 1 721 34 0 1 stage_three_a
9 fill ER1 Inc 1 678 35 0 1 stage_three_a
9 fill FC1 Inc 1 661 36 0 1 stage_three_a
9 ori  EC2 Con 1 1380 37 0 1 stage_three_a
9 ori  FR2 Con 1 627 38 0 1 stage_three_a
9 ori  EC2 Con 1 1442 39 0 1 stage_three_a
9 ori  FC2 Inc 2 615 39 0 1 stage_three_a
9 ori  ER2 Inc 1 1221 40 0 1 stage_three_a
9 fill ER1 Inc 1 662 41 0 1 stage_three_a
9 ori  FR2 Con 1 1208 42 0 1 stage_three_a
9 ori  EC2 Con 1 1053 43 0 1 stage_three_a
9 ori  FC2 Inc 1 943 44 0 1 stage_three_a
9 fill EC1 Con 1 678 45 0 1 stage_three_a
9 ori  EC2 Con 1 802 46 0 1 stage_three_a
9 fill ER1 Inc 1 693 47 0 1 stage_three_a
9 fill FR1 Con 1 1405 48 0 1 stage_three_a
9 ori  FR2 Con 1 1144 49 0 1 stage_three_a
9 ori  EC2 Con 1 1128 50 0 1 stage_three_a
9 fill ER1 Inc 1 864 51 0 1 stage_three_a
9 ori  FC2 Inc 2 1099 51 0 1 stage_three_a
9 ori  FR2 Con 1 1083 52 0 1 stage_three_a
9 fill FR1 Con 1 1109 53 0 1 stage_three_a
9 ori  EC2 Con 1 1380 54 0 1 stage_three_a
9 fill FC1 Inc 1 1519 55 0 1 stage_three_a
9 fill EC1 Con 1 634 56 0 1 stage_three_a
9 fill FC1 Inc 1 821 57 0 1 stage_three_a
9 fill ER1 Inc 1 647 58 0 1 stage_three_a
9 fill EC1 Con 1 1082 59 0 1 stage_three_a
9 ori  FR2 Con 1 896 60 0 1 stage_three_a
9 fill FC1 Inc 2 688 60 0 1 stage_three_a
9 ori  ER2 Inc 1 1255 61 0 1 stage_three_a
9 fill EC1 Con 1 694 62 0 1 stage_three_a
9 ori  FR2 Con 1 1145 63 0 1 stage_three_a
9 fill ER1 Inc 1 682 64 0 1 stage_three_a
9 ori  FC2 Inc 1 1208 65 0 1 stage_three_a
9 ori  EC2 Con 1 925 66 0 1 stage_three_a
9 fill EC1 Con 1 709 67 0 1 stage_three_a
9 ori  FC2 Inc 1 1130 68 0 1 stage_three_a
9 ori  ER2 Inc 1 1206 69 0 1 stage_three_a
9 fill FC1 Inc 1 1130 70 0 1 stage_three_a
9 fill ER1 Inc 1 1177 71 0 1 stage_three_a
9 ori  FR2 Con 1 788 72 0 1 stage_three_a
9 fill EC1 Con 1 600 73 0 1 stage_three_a
9 fill FR1 Con 1 777 74 0 1 stage_three_a
9 ori  EC2 Con 1 882 75 0 1 stage_three_a
9 fill ER1 Inc 1 697 76 0 1 stage_three_a
9 fill FC1 Inc 1 786 77 0 1 stage_three_a
9 ori  FR2 Con 1 929 78 0 1 stage_three_a
9 ori  FC2 Inc 1 1224 79 0 1 stage_three_a
9 ori  ER2 Inc 1 1253 80 0 1 stage_three_a
9 fill ER1 Inc 1 707 81 0 1 stage_three_a
9 fill FC1 Inc 1 708 82 0 1 stage_three_a
9 fill ER1 Inc 1 832 83 0 1 stage_three_a
9 ori  FC2 Inc 2 1163 83 0 1 stage_three_a
9 ori  FR2 Con 1 1487 84 0 1 stage_three_a
9 fill EC1 Con 1 599 85 0 1 stage_three_a
9 fill ER1 Inc 1 506 86 0 1 stage_three_a
9 ori  EC2 Con 2 604 86 0 1 stage_three_a
9 fill FR1 Con 1 1129 87 0 1 stage_three_a
9 ori  FR2 Con 1 1050 88 0 1 stage_three_a
10 ori  FC2 Inc 1 1438 1 0 0 stage_three_b
10 ori  EC2 Con 1 1035 2 0 1 stage_three_b
10 fill EC1 Con 1 712 3 0 1 stage_three_b
10 ori  FR2 Con 1 958 4 0 1 stage_three_b
10 fill FC1 Inc 1 802 5 0 1 stage_three_b
10 fill EC1 Con 1 664 6 0 1 stage_three_b
10 fill FC1 Inc 1 927 7 0 1 stage_three_b
10 ori  EC2 Con 1 1129 8 0 1 stage_three_b
10 fill EC1 Con 1 785 9 0 1 stage_three_b
10 fill FR1 Con 1 859 10 0 1 stage_three_b
10 fill ER1 Inc 1 737 11 0 1 stage_three_b
10 ori  FR2 Con 1 1051 12 0 1 stage_three_b
10 ori  FC2 Inc 1 898 13 0 1 stage_three_b
10 fill FR1 Con 1 864 14 0 1 stage_three_b
10 fill FC1 Inc 1 816 15 0 1 stage_three_b
10 fill ER1 Inc 1 663 16 0 1 stage_three_b
10 ori  ER2 Inc 1 961 17 0 1 stage_three_b
10 fill FR1 Con 1 1227 18 0 1 stage_three_b
10 fill FC1 Inc 1 895 19 0 1 stage_three_b
10 ori  EC2 Con 1 1222 20 0 1 stage_three_b
10 ori  FC2 Inc 1 865 21 0 1 stage_three_b
10 ori  FR2 Con 1 1738 22 0 1 stage_three_b
10 ori  ER2 Inc 2 1369 22 0 1 stage_three_b
10 ori  FR2 Con 1 910 23 0 1 stage_three_b
10 fill EC1 Con 1 662 24 0 1 stage_three_b
10 fill FR1 Con 1 727 25 0 1 stage_three_b
10 fill ER1 Inc 1 631 26 0 1 stage_three_b
10 fill FC1 Inc 1 739 27 0 1 stage_three_b
10 fill ER1 Inc 1 724 28 0 1 stage_three_b
10 ori  FC2 Inc 1 1644 29 0 1 stage_three_b
10 fill FC1 Inc 1 966 30 0 1 stage_three_b
10 fill ER1 Inc 1 867 31 0 1 stage_three_b
10 ori  EC2 Con 1 1538 32 0 1 stage_three_b
10 ori  FC2 Inc 1 1130 33 0 1 stage_three_b
10 ori  ER2 Inc 1 1019 34 0 1 stage_three_b
10 ori  EC2 Con 1 1069 35 0 1 stage_three_b
10 fill EC1 Con 1 682 36 0 1 stage_three_b
10 ori  FR2 Con 1 900 37 0 1 stage_three_b
10 ori  FC2 Inc 1 1597 38 0 1 stage_three_b
10 fill FC1 Inc 1 926 39 0 1 stage_three_b
10 fill FR1 Con 1 1103 40 0 1 stage_three_b
10 fill FC1 Inc 1 745 41 0 1 stage_three_b
10 ori  ER2 Inc 2 1166 41 0 1 stage_three_b
10 fill EC1 Con 1 1799 42 0 1 stage_three_b
10 ori  FC2 Inc 1 1254 43 0 1 stage_three_b
10 ori  FR2 Con 1 1097 44 0 1 stage_three_b
10 fill ER1 Inc 1 599 45 0 1 stage_three_b
10 fill FC1 Inc 1 1630 46 0 1 stage_three_b
10 ori  ER2 Inc 1 1036 47 0 1 stage_three_b
10 ori  FC2 Inc 1 1631 48 0 1 stage_three_b
10 fill EC1 Con 1 723 49 0 1 stage_three_b
10 ori  EC2 Con 1 1239 50 0 1 stage_three_b
10 ori  ER2 Inc 1 1425 51 0 1 stage_three_b
10 ori  EC2 Con 1 1331 52 0 1 stage_three_b
10 fill FR1 Con 1 802 53 0 1 stage_three_b
10 fill EC1 Con 1 752 54 0 1 stage_three_b
10 fill ER1 Inc 1 1020 55 0 1 stage_three_b
10 fill EC1 Con 1 491 56 0 1 stage_three_b
10 fill FR1 Con 1 661 57 0 1 stage_three_b
10 fill FC1 Inc 1 490 58 0 1 stage_three_b
10 ori  ER2 Inc 1 1132 59 0 1 stage_three_b
10 ori  FC2 Inc 1 1081 60 0 1 stage_three_b
10 ori  FR2 Con 1 849 61 0 1 stage_three_b
10 ori  EC2 Con 1 1131 62 0 1 stage_three_b
10 fill EC1 Con 1 759 63 0 1 stage_three_b
10 ori  ER2 Inc 1 948 64 0 1 stage_three_b
10 ori  EC2 Con 1 974 65 0 1 stage_three_b
10 ori  ER2 Inc 1 1096 66 0 1 stage_three_b
10 ori  EC2 Con 1 1047 67 0 1 stage_three_b
10 fill ER1 Inc 1 802 68 0 1 stage_three_b
10 ori  ER2 Inc 1 1908 69 0 1 stage_three_b
10 fill FR1 Con 1 786 70 0 1 stage_three_b
10 ori  FC2 Inc 1 1305 71 0 1 stage_three_b
10 fill EC1 Con 1 770 72 0 1 stage_three_b
10 ori  FR2 Con 1 990 73 0 1 stage_three_b
10 ori  EC2 Con 1 1237 74 0 1 stage_three_b
10 fill FR1 Con 1 660 75 0 1 stage_three_b
10 ori  FC2 Inc 1 1692 76 0 1 stage_three_b
10 ori  ER2 Inc 1 1129 77 0 1 stage_three_b
10 fill FC1 Inc 1 770 78 0 1 stage_three_b
10 fill EC1 Con 1 709 79 0 1 stage_three_b
10 fill ER1 Inc 1 474 80 0 1 stage_three_b
10 fill FC1 Inc 1 614 81 0 1 stage_three_b
10 ori  EC2 Con 1 1454 82 0 1 stage_three_b
10 ori  ER2 Inc 1 1021 83 0 1 stage_three_b
10 fill ER1 Inc 1 708 84 0 1 stage_three_b
10 fill EC1 Con 1 506 85 0 1 stage_three_b
10 fill ER1 Inc 1 646 86 0 1 stage_three_b
10 ori  EC2 Con 1 1504 87 0 1 stage_three_b
10 fill FC1 Inc 1 720 88 0 1 stage_three_b
10 fill EC1 Con 1 645 89 0 1 stage_three_b
10 ori  FR2 Con 1 676 90 0 1 stage_three_b
10 fill FR1 Con 1 802 91 0 1 stage_three_b
10 fill ER1 Inc 1 709 92 0 1 stage_three_b
10 ori  FC2 Inc 1 1249 93 0 1 stage_three_b
10 ori  EC2 Con 1 1769 94 0 1 stage_three_b
10 ori  FR2 Con 1 1005 95 0 1 stage_three_b
10 ori  ER2 Inc 2 1363 95 0 1 stage_three_b
10 fill FR1 Con 1 902 96 0 1 stage_three_b
10 ori  FR2 Con 1 1471 97 0 1 stage_three_b
