# Supplementary material for: Target-Response Associations Can Produce Response-Congruency Effects Without Task-Switching Costs
Source: Front Psychol. 2019 Feb 11;10:40. doi: 10.3389/fpsyg.2019.00040 (PMC6378947; doi:10.3389/fpsyg.2019.00040)
Supplement: DATA SHEET S1 — Dataset in Experiment 1 and 2. [file Data_Sheet_1.ZIP › Data/Exp2/subject23.txt]

2 ori  ER2 Inc 1 1028 1 0 0 practice
2 fill FR1 Con 1 871 2 0 1 practice
2 ori  EC2 Con 1 670 3 0 1 practice
2 fill FC1 Inc 1 779 4 0 1 practice
2 fill EC1 Con 1 635 5 0 1 practice
2 ori  FR2 Con 1 669 6 0 1 practice
2 fill ER1 Inc 1 728 7 0 1 practice
2 fill FR1 Con 1 961 8 0 1 practice
2 ori  FC2 Inc 1 710 9 0 1 practice
2 ori  ER2 Inc 1 725 10 0 1 practice
2 ori  EC2 Con 1 676 11 0 1 practice
2 ori  FC2 Inc 1 695 12 0 1 practice
2 fill FC1 Inc 1 704 13 0 1 practice
2 ori  FR2 Con 1 611 14 0 1 practice
2 fill EC1 Con 1 622 15 0 1 practice
2 ori  FC2 Inc 1 716 16 0 1 practice
2 fill ER1 Inc 1 622 17 0 1 practice
2 ori  EC2 Con 1 586 18 0 1 practice
2 ori  ER2 Inc 1 713 19 0 1 practice
2 ori  FR2 Con 1 594 20 0 1 practice
2 fill EC1 Con 1 601 21 0 1 practice
2 ori  FC2 Inc 1 673 22 0 1 practice
2 fill ER1 Inc 1 638 23 0 1 practice
2 fill FC1 Inc 1 718 24 0 1 practice
2 fill FR1 Con 1 619 25 0 1 practice
2 ori  ER2 Inc 1 673 26 0 1 practice
2 fill EC1 Con 1 1312 27 0 1 practice
2 ori  FR2 Con 1 581 28 0 1 practice
2 fill ER1 Inc 1 561 29 0 1 practice
2 ori  EC2 Con 1 586 30 0 1 practice
2 fill FC1 Inc 1 529 31 0 1 practice
2 fill FR1 Con 1 525 32 0 1 practice
3 fill FC1 Inc 1 685 1 0 0 stage_one_a
3 ori  FR2 Con 1 475 2 0 1 stage_one_a
3 ori  FC2 Inc 2 461 2 0 1 stage_one_a
3 fill ER1 Inc 1 828 3 0 1 stage_one_a
3 ori  FR2 Con 1 481 4 0 1 stage_one_a
3 fill FR1 Con 1 614 5 0 1 stage_one_a
3 fill FC1 Inc 1 556 6 0 1 stage_one_a
3 ori  ER2 Inc 1 710 7 0 1 stage_one_a
3 ori  FR2 Con 1 515 8 0 1 stage_one_a
3 fill FR1 Con 1 627 9 0 1 stage_one_a
3 ori  EC2 Con 1 771 10 0 1 stage_one_a
3 ori  FR2 Con 1 528 11 0 1 stage_one_a
3 fill ER1 Inc 1 619 12 0 1 stage_one_a
3 fill FR1 Con 1 529 13 0 1 stage_one_a
3 ori  EC2 Con 1 595 14 0 1 stage_one_a
3 fill FC1 Inc 1 491 15 0 1 stage_one_a
3 fill ER1 Inc 1 594 16 0 1 stage_one_a
3 ori  FC2 Inc 1 672 17 0 1 stage_one_a
3 ori  FR2 Con 1 649 18 0 1 stage_one_a
3 ori  ER2 Inc 1 661 19 0 1 stage_one_a
3 ori  EC2 Con 1 610 20 0 1 stage_one_a
3 fill FR1 Con 1 529 21 0 1 stage_one_a
3 ori  FR2 Con 1 670 22 0 1 stage_one_a
3 ori  FC2 Inc 1 802 23 0 1 stage_one_a
3 fill FC1 Inc 1 600 24 0 1 stage_one_a
3 ori  FR2 Con 1 585 25 0 1 stage_one_a
3 fill FR1 Con 1 551 26 0 1 stage_one_a
3 fill EC1 Con 1 593 27 0 1 stage_one_a
3 ori  FC2 Inc 1 692 28 0 1 stage_one_a
3 ori  FR2 Con 1 608 29 0 1 stage_one_a
3 fill FR1 Con 1 547 30 0 1 stage_one_a
3 ori  EC2 Con 1 563 31 0 1 stage_one_a
3 ori  FC2 Inc 1 658 32 0 1 stage_one_a
3 ori  EC2 Con 1 647 33 0 1 stage_one_a
3 ori  ER2 Inc 1 617 34 0 1 stage_one_a
3 ori  EC2 Con 1 587 35 0 1 stage_one_a
3 fill FC1 Inc 1 532 36 0 1 stage_one_a
3 ori  ER2 Inc 1 815 37 0 1 stage_one_a
3 ori  FR2 Con 1 702 38 0 1 stage_one_a
3 ori  ER2 Inc 1 548 39 0 1 stage_one_a
3 fill ER1 Inc 1 644 40 0 1 stage_one_a
3 fill EC1 Con 1 700 41 0 1 stage_one_a
3 fill ER1 Inc 1 690 42 0 1 stage_one_a
3 fill FR1 Con 1 547 43 0 1 stage_one_a
3 fill EC1 Con 1 593 44 0 1 stage_one_a
3 fill ER1 Inc 1 617 45 0 1 stage_one_a
3 ori  FC2 Inc 1 737 46 0 1 stage_one_a
3 fill FR1 Con 1 543 47 0 1 stage_one_a
3 fill EC1 Con 1 859 48 0 1 stage_one_a
3 fill FC1 Inc 1 720 49 0 1 stage_one_a
3 fill EC1 Con 1 627 50 0 1 stage_one_a
3 fill FC1 Inc 1 554 51 0 1 stage_one_a
3 ori  FR2 Con 1 577 52 0 1 stage_one_a
3 fill ER1 Inc 1 823 53 0 1 stage_one_a
3 ori  ER2 Inc 1 619 54 0 1 stage_one_a
3 ori  FC2 Inc 1 686 55 0 1 stage_one_a
3 fill FR1 Con 1 561 56 0 1 stage_one_a
3 ori  EC2 Con 1 642 57 0 1 stage_one_a
3 ori  ER2 Inc 1 682 58 0 1 stage_one_a
3 ori  FC2 Inc 1 653 59 0 1 stage_one_a
3 fill EC1 Con 1 642 60 0 1 stage_one_a
3 fill FR1 Con 1 529 61 0 1 stage_one_a
3 fill ER1 Inc 1 567 62 0 1 stage_one_a
3 ori  FR2 Con 1 514 63 0 1 stage_one_a
3 fill EC1 Con 1 599 64 0 1 stage_one_a
3 fill ER1 Inc 1 787 65 0 1 stage_one_a
3 ori  EC2 Con 1 549 66 0 1 stage_one_a
3 ori  FR2 Con 1 491 67 0 1 stage_one_a
3 ori  EC2 Con 1 607 68 0 1 stage_one_a
3 ori  ER2 Inc 1 696 69 0 1 stage_one_a
3 fill FR1 Con 1 550 70 0 1 stage_one_a
3 fill FC1 Inc 1 517 71 0 1 stage_one_a
3 fill EC1 Con 1 596 72 0 1 stage_one_a
3 ori  FC2 Inc 1 638 73 0 1 stage_one_a
3 ori  ER2 Inc 1 612 74 0 1 stage_one_a
3 fill FC1 Inc 1 543 75 0 1 stage_one_a
3 fill ER1 Inc 1 640 76 0 1 stage_one_a
3 ori  FC2 Inc 1 629 77 0 1 stage_one_a
3 ori  EC2 Con 1 587 78 0 1 stage_one_a
3 ori  FC2 Inc 1 518 79 0 1 stage_one_a
3 ori  ER2 Inc 2 490 79 0 1 stage_one_a
3 fill FC1 Inc 1 733 80 0 1 stage_one_a
3 fill EC1 Con 1 618 81 0 1 stage_one_a
3 fill ER1 Inc 1 606 82 0 1 stage_one_a
3 fill FR1 Con 1 555 83 0 1 stage_one_a
3 fill ER1 Inc 1 565 84 0 1 stage_one_a
3 ori  FR2 Con 1 558 85 0 1 stage_one_a
3 fill FC1 Inc 1 561 86 0 1 stage_one_a
3 ori  FC2 Inc 2 486 86 0 1 stage_one_a
3 fill FR1 Con 1 673 87 0 1 stage_one_a
3 fill FC1 Inc 1 692 88 0 1 stage_one_a
3 ori  ER2 Inc 1 627 89 0 1 stage_one_a
3 ori  EC2 Con 1 705 90 0 1 stage_one_a
3 fill FR1 Con 1 597 91 0 1 stage_one_a
3 ori  FC2 Inc 1 718 92 0 1 stage_one_a
3 ori  ER2 Inc 1 650 93 0 1 stage_one_a
3 fill FC1 Inc 1 631 94 0 1 stage_one_a
3 fill EC1 Con 1 595 95 0 1 stage_one_a
3 ori  EC2 Con 1 722 96 0 1 stage_one_a
3 fill FC1 Inc 1 796 97 0 1 stage_one_a
4 fill ER1 Inc 3 2500 0 0 0 stage_one_b
4 fill EC1 Con 1 632 1 0 0 stage_one_b
4 ori  FR2 Con 1 522 2 0 1 stage_one_b
4 fill ER1 Inc 1 588 3 0 1 stage_one_b
4 fill FR1 Con 1 647 4 0 1 stage_one_b
4 ori  ER2 Inc 1 761 5 0 1 stage_one_b
4 fill FC1 Inc 1 527 6 0 1 stage_one_b
4 fill EC1 Con 1 629 7 0 1 stage_one_b
4 ori  FC2 Inc 1 674 8 0 1 stage_one_b
4 ori  ER2 Inc 1 709 9 0 1 stage_one_b
4 fill FR1 Con 1 673 10 0 1 stage_one_b
4 ori  EC2 Con 1 1348 11 0 1 stage_one_b
4 ori  FC2 Inc 1 730 12 0 1 stage_one_b
4 fill EC1 Con 1 629 13 0 1 stage_one_b
4 fill FC1 Inc 1 626 14 0 1 stage_one_b
4 fill ER1 Inc 1 574 15 0 1 stage_one_b
4 fill EC1 Con 1 534 16 0 1 stage_one_b
4 fill FC1 Inc 1 614 17 0 1 stage_one_b
4 fill ER1 Inc 1 566 18 0 1 stage_one_b
4 ori  EC2 Con 1 624 19 0 1 stage_one_b
4 ori  FC2 Inc 1 678 20 0 1 stage_one_b
4 ori  FR2 Con 1 738 21 0 1 stage_one_b
4 ori  EC2 Con 1 593 22 0 1 stage_one_b
4 fill FR1 Con 1 669 23 0 1 stage_one_b
4 fill ER1 Inc 1 630 24 0 1 stage_one_b
4 ori  FR2 Con 1 563 25 0 1 stage_one_b
4 ori  FC2 Inc 1 818 26 0 1 stage_one_b
4 ori  ER2 Inc 1 912 27 0 1 stage_one_b
4 ori  FR2 Con 1 671 28 0 1 stage_one_b
4 fill FR1 Con 1 657 29 0 1 stage_one_b
4 ori  ER2 Inc 1 2467 30 0 1 stage_one_b
4 ori  FR2 Con 1 573 31 0 1 stage_one_b
4 fill ER1 Inc 1 666 32 0 1 stage_one_b
4 fill FR1 Con 1 591 33 0 1 stage_one_b
4 ori  FC2 Inc 1 686 34 0 1 stage_one_b
4 ori  FR2 Con 1 646 35 0 1 stage_one_b
4 fill ER1 Inc 1 557 36 0 1 stage_one_b
4 ori  ER2 Inc 1 583 37 0 1 stage_one_b
4 fill FR1 Con 1 617 38 0 1 stage_one_b
4 ori  FC2 Inc 1 880 39 0 1 stage_one_b
4 ori  EC2 Con 1 582 40 0 1 stage_one_b
4 ori  FR2 Con 1 666 41 0 1 stage_one_b
4 ori  ER2 Inc 1 714 42 0 1 stage_one_b
4 fill ER1 Inc 1 719 43 0 1 stage_one_b
4 ori  EC2 Con 1 796 44 0 1 stage_one_b
4 fill EC1 Con 1 702 45 0 1 stage_one_b
4 ori  FC2 Inc 1 753 46 0 1 stage_one_b
4 fill FC1 Inc 1 610 47 0 1 stage_one_b
4 ori  ER2 Inc 1 750 48 0 1 stage_one_b
4 ori  FR2 Con 1 558 49 0 1 stage_one_b
4 fill EC1 Con 1 691 50 0 1 stage_one_b
4 ori  ER2 Inc 1 893 51 0 1 stage_one_b
4 fill FC1 Inc 1 771 52 0 1 stage_one_b
4 ori  FR2 Con 1 550 53 0 1 stage_one_b
4 ori  ER2 Inc 1 1056 54 0 1 stage_one_b
4 fill EC1 Con 1 949 55 0 1 stage_one_b
4 fill FC1 Inc 1 1434 56 0 1 stage_one_b
4 fill ER1 Inc 1 800 57 0 1 stage_one_b
4 ori  FR2 Con 1 914 58 0 1 stage_one_b
4 ori  ER2 Inc 1 597 59 0 1 stage_one_b
4 ori  EC2 Con 1 782 60 0 1 stage_one_b
4 fill FR1 Con 1 568 61 0 1 stage_one_b
4 fill EC1 Con 1 566 62 0 1 stage_one_b
4 fill ER1 Inc 1 583 63 0 1 stage_one_b
4 fill EC1 Con 1 714 64 0 1 stage_one_b
4 ori  FR2 Con 1 592 65 0 1 stage_one_b
4 fill FC1 Inc 1 551 66 0 1 stage_one_b
4 ori  ER2 Inc 1 668 67 0 1 stage_one_b
4 ori  FC2 Inc 1 768 68 0 1 stage_one_b
4 ori  FR2 Con 1 601 69 0 1 stage_one_b
4 ori  EC2 Con 1 738 70 0 1 stage_one_b
4 fill ER1 Inc 1 580 71 0 1 stage_one_b
4 fill EC1 Con 1 593 72 0 1 stage_one_b
4 fill ER1 Inc 1 692 73 0 1 stage_one_b
4 fill FR1 Con 2 507 73 0 1 stage_one_b
4 fill EC1 Con 1 757 74 0 1 stage_one_b
4 ori  FR2 Con 1 625 75 0 1 stage_one_b
4 ori  FC2 Inc 1 1080 76 0 1 stage_one_b
4 fill FR1 Con 1 674 77 0 1 stage_one_b
4 ori  FR2 Con 1 602 78 0 1 stage_one_b
4 fill FC1 Inc 1 695 79 0 1 stage_one_b
4 ori  ER2 Inc 1 691 80 0 1 stage_one_b
4 ori  EC2 Con 1 630 81 0 1 stage_one_b
4 fill EC1 Con 1 661 82 0 1 stage_one_b
4 fill FC1 Inc 1 712 83 0 1 stage_one_b
4 fill FR1 Con 1 612 84 0 1 stage_one_b
4 ori  FR2 Con 1 1089 85 0 1 stage_one_b
4 ori  FC2 Inc 1 721 86 0 1 stage_one_b
4 fill ER1 Inc 1 612 87 0 1 stage_one_b
4 ori  ER2 Inc 1 866 88 0 1 stage_one_b
4 fill FC1 Inc 1 712 89 0 1 stage_one_b
4 ori  FR2 Con 1 792 90 0 1 stage_one_b
4 ori  EC2 Con 1 683 91 0 1 stage_one_b
4 fill FR1 Con 1 898 92 0 1 stage_one_b
4 fill ER1 Inc 1 746 93 0 1 stage_one_b
4 fill EC1 Con 1 864 94 0 1 stage_one_b
4 fill FR1 Con 1 765 95 0 1 stage_one_b
4 fill EC1 Con 1 716 96 0 1 stage_one_b
4 ori  FC2 Inc 1 1584 97 0 1 stage_one_b
4 ori  FR2 Con 1 826 98 0 1 stage_one_b
6 fill EC1 Con 1 1080 1 0 0 stage_two_a
6 ori  EC2 Con 1 1339 2 0 1 stage_two_a
6 fill FC1 Inc 1 898 3 0 1 stage_two_a
6 ori  FC2 Inc 1 715 4 0 1 stage_two_a
6 fill FR1 Con 1 629 5 0 1 stage_two_a
6 ori  FR2 Con 1 596 6 0 1 stage_two_a
6 ori  ER2 Inc 1 749 7 0 1 stage_two_a
6 fill FC1 Inc 1 716 8 0 1 stage_two_a
6 fill ER1 Inc 1 750 9 0 1 stage_two_a
6 fill EC1 Con 1 655 10 0 1 stage_two_a
6 fill ER1 Inc 1 750 11 0 1 stage_two_a
6 fill EC1 Con 1 750 12 0 1 stage_two_a
6 ori  FR2 Con 1 1019 13 0 1 stage_two_a
6 fill FR1 Con 1 670 14 0 1 stage_two_a
6 ori  FC2 Inc 2 525 14 0 1 stage_two_a
6 fill FC1 Inc 1 1470 15 0 1 stage_two_a
6 fill EC1 Con 1 661 16 0 1 stage_two_a
6 fill FC1 Inc 1 817 17 0 1 stage_two_a
6 ori  EC2 Con 1 715 18 0 1 stage_two_a
6 fill ER1 Inc 1 699 19 0 1 stage_two_a
6 ori  FR2 Con 1 686 20 0 1 stage_two_a
6 ori  FC2 Inc 1 899 21 0 1 stage_two_a
6 ori  FR2 Con 1 688 22 0 1 stage_two_a
6 fill FR1 Con 1 928 23 0 1 stage_two_a
6 ori  EC2 Con 2 876 23 0 1 stage_two_a
6 fill ER1 Inc 1 736 24 0 1 stage_two_a
6 ori  FR2 Con 1 740 25 0 1 stage_two_a
6 fill EC1 Con 1 1307 26 0 1 stage_two_a
6 ori  FC2 Inc 1 754 27 0 1 stage_two_a
6 fill FC1 Inc 1 699 28 0 1 stage_two_a
6 ori  FR2 Con 1 903 29 0 1 stage_two_a
6 fill ER1 Inc 1 633 30 0 1 stage_two_a
6 ori  EC2 Con 1 592 31 0 1 stage_two_a
6 ori  FR2 Con 1 1060 32 0 1 stage_two_a
6 ori  EC2 Con 1 885 33 0 1 stage_two_a
6 fill FR1 Con 1 760 34 0 1 stage_two_a
6 ori  ER2 Inc 1 669 35 0 1 stage_two_a
6 fill ER1 Inc 1 618 36 0 1 stage_two_a
6 ori  FR2 Con 1 587 37 0 1 stage_two_a
6 ori  FC2 Inc 2 514 37 0 1 stage_two_a
6 ori  EC2 Con 3 2500 37 0 1 stage_two_a
6 fill FC1 Inc 1 782 38 0 1 stage_two_a
6 fill EC1 Con 1 839 39 0 1 stage_two_a
6 ori  FR2 Con 1 661 40 0 1 stage_two_a
6 ori  FC2 Inc 1 766 41 0 1 stage_two_a
6 ori  FR2 Con 1 682 42 0 1 stage_two_a
6 fill FR1 Con 1 1092 43 0 1 stage_two_a
6 ori  ER2 Inc 1 876 44 0 1 stage_two_a
6 ori  FR2 Con 1 767 45 0 1 stage_two_a
6 fill EC1 Con 1 798 46 0 1 stage_two_a
6 fill FC1 Inc 1 646 47 0 1 stage_two_a
6 ori  FC2 Inc 1 962 48 0 1 stage_two_a
6 fill ER1 Inc 1 1026 49 0 1 stage_two_a
6 ori  ER2 Inc 1 729 50 0 1 stage_two_a
6 fill EC1 Con 1 768 51 0 1 stage_two_a
6 ori  FR2 Con 1 698 52 0 1 stage_two_a
6 ori  ER2 Inc 1 810 53 0 1 stage_two_a
6 ori  EC2 Con 1 741 54 0 1 stage_two_a
6 fill FC1 Inc 1 728 55 0 1 stage_two_a
6 fill ER1 Inc 1 708 56 0 1 stage_two_a
6 ori  ER2 Inc 1 699 57 0 1 stage_two_a
6 fill FR1 Con 1 534 58 0 1 stage_two_a
6 fill EC1 Con 1 717 59 0 1 stage_two_a
6 fill FC1 Inc 1 668 60 0 1 stage_two_a
6 ori  EC2 Con 1 676 61 0 1 stage_two_a
6 fill EC1 Con 1 682 62 0 1 stage_two_a
6 ori  ER2 Inc 1 685 63 0 1 stage_two_a
6 ori  EC2 Con 2 634 63 0 1 stage_two_a
6 ori  FC2 Inc 1 959 64 0 1 stage_two_a
6 ori  FR2 Con 1 700 65 0 1 stage_two_a
6 ori  FC2 Inc 1 787 66 0 1 stage_two_a
6 ori  ER2 Inc 1 662 67 0 1 stage_two_a
6 ori  EC2 Con 1 968 68 0 1 stage_two_a
6 fill ER1 Inc 1 723 69 0 1 stage_two_a
6 fill FR1 Con 1 1204 70 0 1 stage_two_a
6 fill ER1 Inc 1 792 71 0 1 stage_two_a
6 fill FC1 Inc 1 722 72 0 1 stage_two_a
6 ori  FC2 Inc 1 725 73 0 1 stage_two_a
6 fill EC1 Con 1 694 74 0 1 stage_two_a
6 fill FC1 Inc 1 812 75 0 1 stage_two_a
6 ori  ER2 Inc 1 681 76 0 1 stage_two_a
6 ori  FR2 Con 1 679 77 0 1 stage_two_a
6 fill EC1 Con 1 821 78 0 1 stage_two_a
6 fill ER1 Inc 1 658 79 0 1 stage_two_a
6 fill FC1 Inc 1 803 80 0 1 stage_two_a
6 ori  ER2 Inc 1 617 81 0 1 stage_two_a
6 fill FR1 Con 1 716 82 0 1 stage_two_a
6 fill FC1 Inc 1 528 83 0 1 stage_two_a
6 fill ER1 Inc 1 656 84 0 1 stage_two_a
6 ori  FC2 Inc 1 651 85 0 1 stage_two_a
6 ori  ER2 Inc 1 922 86 0 1 stage_two_a
6 fill FC1 Inc 1 567 87 0 1 stage_two_a
6 ori  FC2 Inc 1 721 88 0 1 stage_two_a
6 fill EC1 Con 1 984 89 0 1 stage_two_a
6 ori  FR2 Con 1 1104 90 0 1 stage_two_a
6 fill FR1 Con 1 657 91 0 1 stage_two_a
6 fill ER1 Inc 1 662 92 0 1 stage_two_a
6 ori  ER2 Inc 1 665 93 0 1 stage_two_a
6 ori  EC2 Con 1 912 94 0 1 stage_two_a
6 fill FC1 Inc 1 649 95 0 1 stage_two_a
7 ori  FC2 Inc 1 2301 1 0 0 stage_two_b
7 fill FR1 Con 1 608 2 0 1 stage_two_b
7 ori  FR2 Con 1 580 3 0 1 stage_two_b
7 ori  ER2 Inc 1 1141 4 0 1 stage_two_b
7 fill ER1 Inc 1 656 5 0 1 stage_two_b
7 fill FC1 Inc 1 648 6 0 1 stage_two_b
7 ori  FC2 Inc 1 639 7 0 1 stage_two_b
7 ori  FR2 Con 1 540 8 0 1 stage_two_b
7 fill EC1 Con 1 659 9 0 1 stage_two_b
7 ori  ER2 Inc 1 490 10 0 1 stage_two_b
7 fill ER1 Inc 1 644 11 0 1 stage_two_b
7 ori  FR2 Con 1 536 12 0 1 stage_two_b
7 ori  FC2 Inc 1 670 13 0 1 stage_two_b
7 ori  EC2 Con 1 729 14 0 1 stage_two_b
7 ori  ER2 Inc 1 621 15 0 1 stage_two_b
7 ori  FC2 Inc 1 638 16 0 1 stage_two_b
7 fill FC1 Inc 1 648 17 0 1 stage_two_b
7 ori  EC2 Con 1 624 18 0 1 stage_two_b
7 ori  FC2 Inc 1 902 19 0 1 stage_two_b
7 ori  FR2 Con 1 663 20 0 1 stage_two_b
7 fill ER1 Inc 1 937 21 0 1 stage_two_b
7 ori  EC2 Con 1 823 22 0 1 stage_two_b
7 fill EC1 Con 1 829 23 0 1 stage_two_b
7 fill FC1 Inc 1 771 24 0 1 stage_two_b
7 ori  ER2 Inc 1 1936 25 0 1 stage_two_b
7 fill ER1 Inc 1 623 26 0 1 stage_two_b
7 fill FC1 Inc 1 743 27 0 1 stage_two_b
7 fill ER1 Inc 2 540 27 0 1 stage_two_b
7 ori  EC2 Con 1 789 28 0 1 stage_two_b
7 fill FR1 Con 1 463 29 0 1 stage_two_b
7 fill ER1 Inc 1 515 30 0 1 stage_two_b
7 ori  FC2 Inc 1 760 31 0 1 stage_two_b
7 ori  FR2 Con 1 775 32 0 1 stage_two_b
7 fill FC1 Inc 1 975 33 0 1 stage_two_b
7 fill ER1 Inc 1 751 34 0 1 stage_two_b
7 fill FC1 Inc 1 821 35 0 1 stage_two_b
7 ori  FC2 Inc 1 771 36 0 1 stage_two_b
7 ori  EC2 Con 2 692 36 0 1 stage_two_b
7 fill FR1 Con 1 1798 37 0 1 stage_two_b
7 fill FC1 Inc 1 589 38 0 1 stage_two_b
7 fill ER1 Inc 1 559 39 0 1 stage_two_b
7 ori  FR2 Con 1 614 40 0 1 stage_two_b
7 ori  ER2 Inc 1 694 41 0 1 stage_two_b
7 ori  FC2 Inc 2 656 41 0 1 stage_two_b
7 ori  ER2 Inc 1 709 42 0 1 stage_two_b
7 fill FC1 Inc 1 641 43 0 1 stage_two_b
7 fill FR1 Con 1 503 44 0 1 stage_two_b
7 ori  FC2 Inc 1 755 45 0 1 stage_two_b
7 fill FC1 Inc 1 720 46 0 1 stage_two_b
7 ori  EC2 Con 1 774 47 0 1 stage_two_b
7 fill EC1 Con 1 1061 48 0 1 stage_two_b
7 ori  ER2 Inc 1 669 49 0 1 stage_two_b
7 ori  FR2 Con 1 990 50 0 1 stage_two_b
7 fill ER1 Inc 1 1004 51 0 1 stage_two_b
7 ori  EC2 Con 1 1834 52 0 1 stage_two_b
7 ori  ER2 Inc 1 596 53 0 1 stage_two_b
7 fill FC1 Inc 1 709 54 0 1 stage_two_b
7 ori  FR2 Con 1 633 55 0 1 stage_two_b
7 fill EC1 Con 1 925 56 0 1 stage_two_b
7 fill ER1 Inc 1 790 57 0 1 stage_two_b
7 fill FC1 Inc 1 717 58 0 1 stage_two_b
7 ori  FC2 Inc 1 1701 59 0 1 stage_two_b
7 fill FR1 Con 1 502 60 0 1 stage_two_b
7 ori  FR2 Con 1 740 61 0 1 stage_two_b
7 fill FC1 Inc 1 580 62 0 1 stage_two_b
7 fill EC1 Con 1 713 63 0 1 stage_two_b
7 fill FR1 Con 1 894 64 0 1 stage_two_b
7 fill FC1 Inc 1 979 65 0 1 stage_two_b
7 fill ER1 Inc 1 1103 66 0 1 stage_two_b
7 ori  EC2 Con 1 940 67 0 1 stage_two_b
7 fill FR1 Con 1 696 68 0 1 stage_two_b
7 fill ER1 Inc 1 885 69 0 1 stage_two_b
7 fill EC1 Con 1 1916 70 0 1 stage_two_b
7 fill FC1 Inc 1 600 71 0 1 stage_two_b
7 fill ER1 Inc 1 787 72 0 1 stage_two_b
7 ori  FC2 Inc 1 1352 73 0 1 stage_two_b
7 ori  ER2 Inc 1 736 74 0 1 stage_two_b
7 fill FR1 Con 1 2118 75 0 1 stage_two_b
7 ori  EC2 Con 1 853 76 0 1 stage_two_b
7 fill FC1 Inc 1 642 77 0 1 stage_two_b
7 ori  ER2 Inc 1 822 78 0 1 stage_two_b
7 ori  EC2 Con 1 691 79 0 1 stage_two_b
7 ori  ER2 Inc 1 710 80 0 1 stage_two_b
7 fill FR1 Con 1 645 81 0 1 stage_two_b
7 fill ER1 Inc 1 675 82 0 1 stage_two_b
7 fill EC1 Con 1 640 83 0 1 stage_two_b
7 ori  EC2 Con 1 1095 84 0 1 stage_two_b
7 ori  FR2 Con 1 584 85 0 1 stage_two_b
7 ori  ER2 Inc 1 750 86 0 1 stage_two_b
7 fill FR1 Con 1 626 87 0 1 stage_two_b
7 fill EC1 Con 1 723 88 0 1 stage_two_b
7 fill ER1 Inc 1 751 89 0 1 stage_two_b
7 ori  FC2 Inc 1 1014 90 0 1 stage_two_b
7 fill EC1 Con 1 1543 91 0 1 stage_two_b
7 fill FR1 Con 1 1081 92 0 1 stage_two_b
7 ori  EC2 Con 1 803 93 0 1 stage_two_b
7 ori  FR2 Con 1 735 94 0 1 stage_two_b
7 ori  EC2 Con 2 690 94 0 1 stage_two_b
7 ori  FC2 Inc 1 1098 95 0 1 stage_two_b
7 ori  FR2 Con 1 650 96 0 1 stage_two_b
9 ori  FC2 Inc 2 1463 0 0 0 stage_three_a
9 ori  EC2 Con 1 1500 1 0 0 stage_three_a
9 fill EC1 Con 1 1131 2 0 1 stage_three_a
9 fill FR1 Con 1 755 3 0 1 stage_three_a
9 ori  FR2 Con 1 1581 4 0 1 stage_three_a
9 ori  ER2 Inc 1 486 5 0 1 stage_three_a
9 fill EC1 Con 1 1094 6 0 1 stage_three_a
9 fill FR1 Con 1 764 7 0 1 stage_three_a
9 fill ER1 Inc 1 832 8 0 1 stage_three_a
9 fill EC1 Con 1 464 9 0 1 stage_three_a
9 fill FR1 Con 1 827 10 0 1 stage_three_a
9 ori  EC2 Con 1 1188 11 0 1 stage_three_a
9 ori  FR2 Con 1 934 12 0 1 stage_three_a
9 fill ER1 Inc 1 998 13 0 1 stage_three_a
9 fill FR1 Con 1 860 14 0 1 stage_three_a
9 ori  EC2 Con 1 1318 15 0 1 stage_three_a
9 fill ER1 Inc 1 1668 16 0 1 stage_three_a
9 ori  FC2 Inc 3 2500 16 0 1 stage_three_a
9 ori  ER2 Inc 1 695 17 0 1 stage_three_a
9 fill EC1 Con 1 1099 18 0 1 stage_three_a
9 fill FR1 Con 1 1233 19 0 1 stage_three_a
9 fill ER1 Inc 1 908 20 0 1 stage_three_a
9 ori  FR2 Con 1 723 21 0 1 stage_three_a
9 ori  FC2 Inc 1 927 22 0 1 stage_three_a
9 ori  FR2 Con 1 686 23 0 1 stage_three_a
9 ori  FC2 Inc 1 864 24 0 1 stage_three_a
9 ori  ER2 Inc 1 1033 25 0 1 stage_three_a
9 ori  FR2 Con 1 864 26 0 1 stage_three_a
9 ori  FC2 Inc 1 612 27 0 1 stage_three_a
9 fill FC1 Inc 1 870 28 0 1 stage_three_a
9 ori  EC2 Con 1 532 29 0 1 stage_three_a
9 ori  ER2 Inc 1 636 30 0 1 stage_three_a
9 fill ER1 Inc 1 1083 31 0 1 stage_three_a
9 ori  FR2 Con 1 694 32 0 1 stage_three_a
9 fill EC1 Con 1 906 33 0 1 stage_three_a
9 ori  FC2 Inc 2 933 33 0 1 stage_three_a
9 ori  FR2 Con 1 1628 34 0 1 stage_three_a
9 fill ER1 Inc 1 902 35 0 1 stage_three_a
9 ori  FC2 Inc 1 848 36 0 1 stage_three_a
9 fill EC1 Con 1 690 37 0 1 stage_three_a
9 ori  FR2 Con 1 1499 38 0 1 stage_three_a
9 fill FR1 Con 1 1166 39 0 1 stage_three_a
9 fill EC1 Con 1 959 40 0 1 stage_three_a
9 ori  EC2 Con 1 1022 41 0 1 stage_three_a
9 fill ER1 Inc 1 948 42 0 1 stage_three_a
9 fill FC1 Inc 1 1331 43 0 1 stage_three_a
9 fill FR1 Con 1 1275 44 0 1 stage_three_a
9 fill FC1 Inc 1 900 45 0 1 stage_three_a
9 ori  FC2 Inc 1 1347 46 0 1 stage_three_a
9 fill EC1 Con 1 1475 47 0 1 stage_three_a
9 fill FC1 Inc 1 787 48 0 1 stage_three_a
9 ori  FR2 Con 1 1079 49 0 1 stage_three_a
9 fill EC1 Con 1 1462 50 0 1 stage_three_a
9 fill FC1 Inc 1 617 51 0 1 stage_three_a
9 fill EC1 Con 1 716 52 0 1 stage_three_a
9 fill ER1 Inc 1 567 53 0 1 stage_three_a
9 ori  FC2 Inc 2 699 53 0 1 stage_three_a
9 ori  FR2 Con 1 1043 54 0 1 stage_three_a
9 fill FR1 Con 1 898 55 0 1 stage_three_a
9 ori  ER2 Inc 1 1635 56 0 1 stage_three_a
9 fill ER1 Inc 1 810 57 0 1 stage_three_a
9 ori  EC2 Con 1 929 58 0 1 stage_three_a
9 ori  FC2 Inc 1 1175 59 0 1 stage_three_a
9 fill FR1 Con 1 974 60 0 1 stage_three_a
9 ori  EC2 Con 1 860 61 0 1 stage_three_a
9 fill EC1 Con 1 906 62 0 1 stage_three_a
9 ori  ER2 Inc 1 720 63 0 1 stage_three_a
9 ori  EC2 Con 1 680 64 0 1 stage_three_a
9 fill FC1 Inc 1 1543 65 0 1 stage_three_a
9 ori  FC2 Inc 1 916 66 0 1 stage_three_a
9 ori  FR2 Con 1 896 67 0 1 stage_three_a
9 ori  FC2 Inc 1 954 68 0 1 stage_three_a
9 ori  FR2 Con 1 1310 69 0 1 stage_three_a
9 fill FR1 Con 1 968 70 0 1 stage_three_a
9 fill EC1 Con 1 897 71 0 1 stage_three_a
9 fill ER1 Inc 1 820 72 0 1 stage_three_a
9 fill FC1 Inc 1 877 73 0 1 stage_three_a
9 fill ER1 Inc 1 727 74 0 1 stage_three_a
9 ori  ER2 Inc 1 1448 75 0 1 stage_three_a
9 fill EC1 Con 1 863 76 0 1 stage_three_a
9 ori  FR2 Con 1 855 77 0 1 stage_three_a
9 ori  FC2 Inc 1 865 78 0 1 stage_three_a
9 ori  EC2 Con 1 849 79 0 1 stage_three_a
9 fill ER1 Inc 1 875 80 0 1 stage_three_a
9 fill FR1 Con 1 1850 81 0 1 stage_three_a
9 ori  FC2 Inc 1 834 82 0 1 stage_three_a
9 fill FC1 Inc 1 1111 83 0 1 stage_three_a
9 ori  FR2 Con 1 716 84 0 1 stage_three_a
9 ori  EC2 Con 1 706 85 0 1 stage_three_a
9 fill EC1 Con 1 1706 86 0 1 stage_three_a
9 fill ER1 Inc 1 1020 87 0 1 stage_three_a
9 fill FR1 Con 2 1107 87 0 1 stage_three_a
9 fill EC1 Con 3 2500 87 0 1 stage_three_a
9 ori  FR2 Con 1 1696 88 0 1 stage_three_a
9 ori  FC2 Inc 1 2443 89 0 1 stage_three_a
9 ori  FR2 Con 1 762 90 0 1 stage_three_a
9 ori  EC2 Con 1 478 91 0 1 stage_three_a
9 ori  FR2 Con 1 544 92 0 1 stage_three_a
9 fill FC1 Inc 1 845 93 0 1 stage_three_a
9 fill FR1 Con 1 509 94 0 1 stage_three_a
10 fill FC1 Inc 1 1332 1 0 0 stage_three_b
10 ori  ER2 Inc 1 921 2 0 1 stage_three_b
10 ori  FC2 Inc 1 584 3 0 1 stage_three_b
10 fill FR1 Con 1 681 4 0 1 stage_three_b
10 ori  FR2 Con 1 523 5 0 1 stage_three_b
10 ori  EC2 Con 1 615 6 0 1 stage_three_b
10 fill EC1 Con 1 821 7 0 1 stage_three_b
10 ori  FR2 Con 1 581 8 0 1 stage_three_b
10 fill FR1 Con 1 660 9 0 1 stage_three_b
10 ori  EC2 Con 1 621 10 0 1 stage_three_b
10 ori  FR2 Con 1 624 11 0 1 stage_three_b
10 ori  FC2 Inc 2 695 11 0 1 stage_three_b
10 ori  FR2 Con 1 823 12 0 1 stage_three_b
10 fill EC1 Con 1 861 13 0 1 stage_three_b
10 ori  FC2 Inc 1 676 14 0 1 stage_three_b
10 fill ER1 Inc 1 745 15 0 1 stage_three_b
10 ori  FR2 Con 1 691 16 0 1 stage_three_b
10 ori  ER2 Inc 1 552 17 0 1 stage_three_b
10 ori  EC2 Con 1 532 18 0 1 stage_three_b
10 fill FC1 Inc 1 770 19 0 1 stage_three_b
10 ori  FR2 Con 1 789 20 0 1 stage_three_b
10 ori  ER2 Inc 1 1655 21 0 1 stage_three_b
10 ori  FR2 Con 1 525 22 0 1 stage_three_b
10 ori  ER2 Inc 1 598 23 0 1 stage_three_b
10 fill ER1 Inc 1 938 24 0 1 stage_three_b
10 fill EC1 Con 1 570 25 0 1 stage_three_b
10 ori  FC2 Inc 1 603 26 0 1 stage_three_b
10 ori  FR2 Con 1 619 27 0 1 stage_three_b
10 fill FR1 Con 1 683 28 0 1 stage_three_b
10 ori  ER2 Inc 2 665 28 0 1 stage_three_b
10 fill ER1 Inc 1 896 29 0 1 stage_three_b
10 fill FR1 Con 1 732 30 0 1 stage_three_b
10 fill EC1 Con 1 902 31 0 1 stage_three_b
10 fill ER1 Inc 1 454 32 0 1 stage_three_b
10 fill FR1 Con 1 566 33 0 1 stage_three_b
10 fill FC1 Inc 1 533 34 0 1 stage_three_b
10 fill EC1 Con 1 543 35 0 1 stage_three_b
10 ori  FC2 Inc 1 945 36 0 1 stage_three_b
10 ori  ER2 Inc 1 569 37 0 1 stage_three_b
10 fill FR1 Con 1 541 38 0 1 stage_three_b
10 fill ER1 Inc 1 851 39 0 1 stage_three_b
10 ori  FC2 Inc 1 582 40 0 1 stage_three_b
10 fill EC1 Con 1 592 41 0 1 stage_three_b
10 ori  EC2 Con 1 468 42 0 1 stage_three_b
10 fill FC1 Inc 2 502 42 0 1 stage_three_b
10 ori  FR2 Con 1 945 43 0 1 stage_three_b
10 fill EC1 Con 1 665 44 0 1 stage_three_b
10 fill FC1 Inc 1 597 45 0 1 stage_three_b
10 ori  ER2 Inc 1 886 46 0 1 stage_three_b
10 ori  FR2 Con 1 747 47 0 1 stage_three_b
10 fill EC1 Con 1 471 48 0 1 stage_three_b
10 ori  EC2 Con 1 729 49 0 1 stage_three_b
10 ori  FR2 Con 1 526 50 0 1 stage_three_b
10 fill FC1 Inc 1 1037 51 0 1 stage_three_b
10 ori  EC2 Con 1 883 52 0 1 stage_three_b
10 ori  FC2 Inc 3 2500 52 0 1 stage_three_b
10 ori  EC2 Con 1 579 53 0 1 stage_three_b
10 fill FR1 Con 1 641 54 0 1 stage_three_b
10 fill FC1 Inc 1 656 55 0 1 stage_three_b
10 ori  FC2 Inc 1 664 56 0 1 stage_three_b
10 ori  EC2 Con 1 553 57 0 1 stage_three_b
10 fill EC1 Con 1 1046 58 0 1 stage_three_b
10 fill ER1 Inc 2 860 58 0 1 stage_three_b
10 fill FC1 Inc 2 1491 58 0 1 stage_three_b
10 fill ER1 Inc 3 2500 58 0 1 stage_three_b
10 fill EC1 Con 1 759 59 0 1 stage_three_b
10 fill FR1 Con 1 765 60 0 1 stage_three_b
10 fill EC1 Con 1 659 61 0 1 stage_three_b
10 fill FR1 Con 1 745 62 0 1 stage_three_b
10 ori  FC2 Inc 1 864 63 0 1 stage_three_b
10 ori  ER2 Inc 2 838 63 0 1 stage_three_b
10 ori  FC2 Inc 1 948 64 0 1 stage_three_b
10 fill FC1 Inc 1 726 65 0 1 stage_three_b
10 fill FR1 Con 1 559 66 0 1 stage_three_b
10 fill ER1 Inc 1 729 67 0 1 stage_three_b
10 ori  EC2 Con 1 669 68 0 1 stage_three_b
10 fill EC1 Con 1 672 69 0 1 stage_three_b
10 fill FC1 Inc 1 798 70 0 1 stage_three_b
10 fill FR1 Con 2 505 70 0 1 stage_three_b
10 ori  FR2 Con 1 884 71 0 1 stage_three_b
10 ori  EC2 Con 1 573 72 0 1 stage_three_b
10 ori  FC2 Inc 2 483 72 0 1 stage_three_b
10 ori  EC2 Con 1 659 73 0 1 stage_three_b
10 fill ER1 Inc 1 735 74 0 1 stage_three_b
10 fill FC1 Inc 1 553 75 0 1 stage_three_b
10 ori  FR2 Con 1 908 76 0 1 stage_three_b
10 fill FR1 Con 1 1428 77 0 1 stage_three_b
10 ori  ER2 Inc 1 1065 78 0 1 stage_three_b
10 ori  FR2 Con 1 581 79 0 1 stage_three_b
10 fill ER1 Inc 1 1040 80 0 1 stage_three_b
10 ori  ER2 Inc 1 1605 81 0 1 stage_three_b
10 ori  FC2 Inc 3 2500 81 0 1 stage_three_b
10 ori  FR2 Con 3 2500 81 0 1 stage_three_b
10 fill EC1 Con 1 1483 82 0 1 stage_three_b
10 fill FR1 Con 2 58 82 0 1 stage_three_b
10 fill FC1 Inc 1 1315 83 0 1 stage_three_b
10 ori  FC2 Inc 1 1062 84 0 1 stage_three_b
10 fill EC1 Con 1 843 85 0 1 stage_three_b
10 ori  EC2 Con 1 1077 86 0 1 stage_three_b
10 fill ER1 Inc 1 780 87 0 1 stage_three_b
