# Supplementary material for: Target-Response Associations Can Produce Response-Congruency Effects Without Task-Switching Costs
Source: Front Psychol. 2019 Feb 11;10:40. doi: 10.3389/fpsyg.2019.00040 (PMC6378947; doi:10.3389/fpsyg.2019.00040)
Supplement: DATA SHEET S1 — Dataset in Experiment 1 and 2. [file Data_Sheet_1.ZIP › Data/Exp2/subject24.txt]

2 fill ER1 Inc 1 2468 1 0 0 practice
2 fill EC1 Con 1 2023 2 0 1 practice
2 fill FC1 Inc 1 1626 3 0 1 practice
2 fill FR1 Con 1 897 4 0 1 practice
2 fill EC1 Con 1 1270 5 0 1 practice
2 ori  FC2 Inc 1 1191 6 0 1 practice
2 ori  FR2 Con 1 806 7 0 1 practice
2 ori  ER2 Inc 1 994 8 0 1 practice
2 ori  EC2 Con 1 1125 9 0 1 practice
2 fill FR1 Con 1 1258 10 0 1 practice
2 ori  FC2 Inc 1 1318 11 0 1 practice
2 ori  EC2 Con 1 894 12 0 1 practice
2 ori  ER2 Inc 1 921 13 0 1 practice
2 ori  FR2 Con 1 1300 14 0 1 practice
2 fill FC1 Inc 1 985 15 0 1 practice
2 fill ER1 Inc 1 1102 16 0 1 practice
2 fill EC1 Con 1 1057 17 0 1 practice
2 ori  EC2 Con 1 684 18 0 1 practice
2 ori  ER2 Inc 1 822 19 0 1 practice
2 fill FR1 Con 1 806 20 0 1 practice
2 fill FC1 Inc 1 555 21 0 1 practice
2 ori  FR2 Con 1 796 22 0 1 practice
2 ori  FC2 Inc 1 730 23 0 1 practice
2 fill ER1 Inc 1 1007 24 0 1 practice
2 fill FC1 Inc 2 857 24 0 1 practice
2 ori  FR2 Con 1 1344 25 0 1 practice
2 fill FR1 Con 1 605 26 0 1 practice
2 fill ER1 Inc 1 938 27 0 1 practice
2 fill EC1 Con 1 707 28 0 1 practice
2 ori  EC2 Con 1 691 29 0 1 practice
2 ori  ER2 Inc 1 703 30 0 1 practice
2 ori  FC2 Inc 1 986 31 0 1 practice
3 fill FC1 Inc 1 1946 1 0 0 stage_one_a
3 fill ER1 Inc 1 886 2 0 1 stage_one_a
3 fill FC1 Inc 1 1221 3 0 1 stage_one_a
3 fill EC1 Con 1 850 4 0 1 stage_one_a
3 fill FC1 Inc 1 934 5 0 1 stage_one_a
3 ori  EC2 Con 1 808 6 0 1 stage_one_a
3 ori  FR2 Con 1 855 7 0 1 stage_one_a
3 ori  FC2 Inc 1 901 8 0 1 stage_one_a
3 ori  ER2 Inc 1 962 9 0 1 stage_one_a
3 ori  FR2 Con 1 927 10 0 1 stage_one_a
3 ori  FC2 Inc 1 884 11 0 1 stage_one_a
3 fill ER1 Inc 1 1216 12 0 1 stage_one_a
3 fill EC1 Con 1 764 13 0 1 stage_one_a
3 ori  ER2 Inc 1 926 14 0 1 stage_one_a
3 ori  FC2 Inc 1 888 15 0 1 stage_one_a
3 ori  EC2 Con 1 1220 16 0 1 stage_one_a
3 ori  FR2 Con 1 1047 17 0 1 stage_one_a
3 fill FR1 Con 1 701 18 0 1 stage_one_a
3 ori  EC2 Con 1 1125 19 0 1 stage_one_a
3 fill FC1 Inc 1 1144 20 0 1 stage_one_a
3 fill EC1 Con 1 972 21 0 1 stage_one_a
3 fill FC1 Inc 1 961 22 0 1 stage_one_a
3 fill ER1 Inc 1 999 23 0 1 stage_one_a
3 fill FR1 Con 1 1540 24 0 1 stage_one_a
3 fill FC1 Inc 1 617 25 0 1 stage_one_a
3 fill ER1 Inc 1 723 26 0 1 stage_one_a
3 fill EC1 Con 1 827 27 0 1 stage_one_a
3 ori  FC2 Inc 1 974 28 0 1 stage_one_a
3 fill FR1 Con 1 1068 29 0 1 stage_one_a
3 ori  FR2 Con 1 497 30 0 1 stage_one_a
3 ori  ER2 Inc 1 781 31 0 1 stage_one_a
3 ori  EC2 Con 1 652 32 0 1 stage_one_a
3 ori  FC2 Inc 1 915 33 0 1 stage_one_a
3 fill EC1 Con 1 699 34 0 1 stage_one_a
3 ori  FR2 Con 1 573 35 0 1 stage_one_a
3 fill FC1 Inc 1 409 36 0 1 stage_one_a
3 ori  EC2 Con 1 649 37 0 1 stage_one_a
3 ori  ER2 Inc 1 598 38 0 1 stage_one_a
3 fill EC1 Con 1 648 39 0 1 stage_one_a
3 fill FR1 Con 1 763 40 0 1 stage_one_a
3 ori  FR2 Con 1 386 41 0 1 stage_one_a
3 fill EC1 Con 1 637 42 0 1 stage_one_a
3 fill ER1 Inc 1 681 43 0 1 stage_one_a
3 fill FC1 Inc 1 772 44 0 1 stage_one_a
3 fill EC1 Con 1 621 45 0 1 stage_one_a
3 ori  ER2 Inc 1 707 46 0 1 stage_one_a
3 fill FC1 Inc 1 1162 47 0 1 stage_one_a
3 ori  EC2 Con 1 798 48 0 1 stage_one_a
3 ori  FR2 Con 1 713 49 0 1 stage_one_a
3 ori  ER2 Inc 1 684 50 0 1 stage_one_a
3 fill ER1 Inc 1 571 51 0 1 stage_one_a
3 fill FR1 Con 1 635 52 0 1 stage_one_a
3 fill ER1 Inc 1 696 53 0 1 stage_one_a
3 fill FC1 Inc 1 533 54 0 1 stage_one_a
3 ori  EC2 Con 1 628 55 0 1 stage_one_a
3 fill FR1 Con 1 548 56 0 1 stage_one_a
3 ori  FR2 Con 2 649 56 0 1 stage_one_a
3 fill ER1 Inc 1 861 57 0 1 stage_one_a
3 ori  FC2 Inc 1 835 58 0 1 stage_one_a
3 fill FC1 Inc 1 929 59 0 1 stage_one_a
3 ori  EC2 Con 1 1202 60 0 1 stage_one_a
3 fill FR1 Con 1 755 61 0 1 stage_one_a
3 fill EC1 Con 1 598 62 0 1 stage_one_a
3 fill FR1 Con 1 612 63 0 1 stage_one_a
3 fill EC1 Con 1 742 64 0 1 stage_one_a
3 ori  FR2 Con 1 660 65 0 1 stage_one_a
3 fill FC1 Inc 1 637 66 0 1 stage_one_a
3 ori  ER2 Inc 1 860 67 0 1 stage_one_a
3 ori  FC2 Inc 1 1035 68 0 1 stage_one_a
3 ori  ER2 Inc 1 972 69 0 1 stage_one_a
3 fill FR1 Con 1 945 70 0 1 stage_one_a
3 ori  FC2 Inc 1 887 71 0 1 stage_one_a
3 ori  FR2 Con 1 1093 72 0 1 stage_one_a
3 ori  ER2 Inc 1 835 73 0 1 stage_one_a
3 fill EC1 Con 1 753 74 0 1 stage_one_a
3 fill FR1 Con 1 688 75 0 1 stage_one_a
3 fill FC1 Inc 2 823 75 0 1 stage_one_a
3 ori  FR2 Con 1 671 76 0 1 stage_one_a
3 fill EC1 Con 1 1111 77 0 1 stage_one_a
3 fill FR1 Con 1 574 78 0 1 stage_one_a
3 ori  ER2 Inc 1 785 79 0 1 stage_one_a
3 ori  EC2 Con 1 1288 80 0 1 stage_one_a
3 ori  FC2 Inc 1 820 81 0 1 stage_one_a
3 ori  ER2 Inc 1 678 82 0 1 stage_one_a
3 ori  FC2 Inc 1 776 83 0 1 stage_one_a
3 ori  EC2 Con 1 829 84 0 1 stage_one_a
3 ori  FR2 Con 1 601 85 0 1 stage_one_a
3 fill ER1 Inc 1 645 86 0 1 stage_one_a
3 fill EC1 Con 1 623 87 0 1 stage_one_a
3 ori  FC2 Inc 1 763 88 0 1 stage_one_a
3 ori  EC2 Con 1 929 89 0 1 stage_one_a
3 fill ER1 Inc 1 558 90 0 1 stage_one_a
3 ori  FC2 Inc 1 789 91 0 1 stage_one_a
3 ori  EC2 Con 1 581 92 0 1 stage_one_a
3 fill EC1 Con 1 484 93 0 1 stage_one_a
3 ori  FR2 Con 1 795 94 0 1 stage_one_a
3 ori  EC2 Con 1 743 95 0 1 stage_one_a
3 ori  ER2 Inc 1 674 96 0 1 stage_one_a
3 fill FR1 Con 1 788 97 0 1 stage_one_a
3 fill FC1 Inc 1 529 98 0 1 stage_one_a
4 fill EC1 Con 1 1176 1 0 0 stage_one_b
4 ori  FR2 Con 1 1134 2 0 1 stage_one_b
4 fill FR1 Con 1 952 3 0 1 stage_one_b
4 fill EC1 Con 1 674 4 0 1 stage_one_b
4 ori  EC2 Con 1 664 5 0 1 stage_one_b
4 ori  ER2 Inc 1 676 6 0 1 stage_one_b
4 ori  FC2 Inc 1 719 7 0 1 stage_one_b
4 fill FC1 Inc 1 831 8 0 1 stage_one_b
4 fill ER1 Inc 1 555 9 0 1 stage_one_b
4 ori  ER2 Inc 1 606 10 0 1 stage_one_b
4 ori  FR2 Con 1 1172 11 0 1 stage_one_b
4 fill FR1 Con 1 556 12 0 1 stage_one_b
4 fill EC1 Con 1 653 13 0 1 stage_one_b
4 ori  EC2 Con 1 609 14 0 1 stage_one_b
4 fill FR1 Con 1 660 15 0 1 stage_one_b
4 fill FC1 Inc 2 890 15 0 1 stage_one_b
4 ori  FR2 Con 1 918 16 0 1 stage_one_b
4 fill EC1 Con 1 670 17 0 1 stage_one_b
4 ori  EC2 Con 1 854 18 0 1 stage_one_b
4 ori  FC2 Inc 2 468 18 0 1 stage_one_b
4 ori  FR2 Con 1 727 19 0 1 stage_one_b
4 ori  FC2 Inc 1 764 20 0 1 stage_one_b
4 fill FR1 Con 1 681 21 0 1 stage_one_b
4 ori  ER2 Inc 1 762 22 0 1 stage_one_b
4 fill FC1 Inc 1 905 23 0 1 stage_one_b
4 ori  FC2 Inc 1 1402 24 0 1 stage_one_b
4 ori  FR2 Con 1 1652 25 0 1 stage_one_b
4 ori  FC2 Inc 1 863 26 0 1 stage_one_b
4 fill ER1 Inc 1 1008 27 0 1 stage_one_b
4 ori  EC2 Con 1 560 28 0 1 stage_one_b
4 ori  ER2 Inc 1 640 29 0 1 stage_one_b
4 fill FC1 Inc 1 1065 30 0 1 stage_one_b
4 ori  FR2 Con 1 626 31 0 1 stage_one_b
4 fill EC1 Con 1 647 32 0 1 stage_one_b
4 fill ER1 Inc 1 738 33 0 1 stage_one_b
4 ori  EC2 Con 1 1118 34 0 1 stage_one_b
4 ori  FC2 Inc 1 843 35 0 1 stage_one_b
4 fill FR1 Con 1 638 36 0 1 stage_one_b
4 fill EC1 Con 1 655 37 0 1 stage_one_b
4 ori  EC2 Con 1 709 38 0 1 stage_one_b
4 ori  ER2 Inc 1 739 39 0 1 stage_one_b
4 ori  FC2 Inc 1 947 40 0 1 stage_one_b
4 fill ER1 Inc 1 641 41 0 1 stage_one_b
4 ori  ER2 Inc 1 1990 42 0 1 stage_one_b
4 fill FR1 Con 1 866 43 0 1 stage_one_b
4 fill EC1 Con 1 623 44 0 1 stage_one_b
4 ori  FR2 Con 1 592 45 0 1 stage_one_b
4 fill FR1 Con 1 398 46 0 1 stage_one_b
4 fill EC1 Con 1 1046 47 0 1 stage_one_b
4 ori  EC2 Con 1 958 48 0 1 stage_one_b
4 fill FC1 Inc 1 633 49 0 1 stage_one_b
4 ori  FR2 Con 1 744 50 0 1 stage_one_b
4 fill FR1 Con 1 617 51 0 1 stage_one_b
4 ori  ER2 Inc 1 688 52 0 1 stage_one_b
4 fill ER1 Inc 1 696 53 0 1 stage_one_b
4 fill FC1 Inc 1 1036 54 0 1 stage_one_b
4 fill EC1 Con 1 644 55 0 1 stage_one_b
4 ori  EC2 Con 1 645 56 0 1 stage_one_b
4 fill ER1 Inc 1 530 57 0 1 stage_one_b
4 ori  FR2 Con 1 625 58 0 1 stage_one_b
4 ori  ER2 Inc 1 652 59 0 1 stage_one_b
4 fill FC1 Inc 1 953 60 0 1 stage_one_b
4 ori  EC2 Con 1 686 61 0 1 stage_one_b
4 ori  ER2 Inc 1 610 62 0 1 stage_one_b
4 ori  FC2 Inc 2 501 62 0 1 stage_one_b
4 fill ER1 Inc 1 693 63 0 1 stage_one_b
4 fill FC1 Inc 1 950 64 0 1 stage_one_b
4 fill FR1 Con 1 648 65 0 1 stage_one_b
4 fill ER1 Inc 1 672 66 0 1 stage_one_b
4 fill FC1 Inc 1 878 67 0 1 stage_one_b
4 fill EC1 Con 1 526 68 0 1 stage_one_b
4 ori  EC2 Con 1 764 69 0 1 stage_one_b
4 fill ER1 Inc 1 521 70 0 1 stage_one_b
4 fill EC1 Con 1 518 71 0 1 stage_one_b
4 fill FC1 Inc 2 603 71 0 1 stage_one_b
4 ori  FC2 Inc 1 1238 72 0 1 stage_one_b
4 ori  EC2 Con 1 1028 73 0 1 stage_one_b
4 ori  FC2 Inc 1 745 74 0 1 stage_one_b
4 fill EC1 Con 1 854 75 0 1 stage_one_b
4 ori  EC2 Con 1 488 76 0 1 stage_one_b
4 ori  FC2 Inc 1 700 77 0 1 stage_one_b
4 ori  EC2 Con 1 564 78 0 1 stage_one_b
4 fill ER1 Inc 1 499 79 0 1 stage_one_b
4 fill EC1 Con 1 441 80 0 1 stage_one_b
4 ori  ER2 Inc 2 428 80 0 1 stage_one_b
4 ori  FC2 Inc 1 1080 81 0 1 stage_one_b
4 fill ER1 Inc 1 937 82 0 1 stage_one_b
4 fill EC1 Con 1 501 83 0 1 stage_one_b
4 ori  ER2 Inc 2 409 83 0 1 stage_one_b
4 ori  FC2 Inc 1 813 84 0 1 stage_one_b
4 fill ER1 Inc 1 825 85 0 1 stage_one_b
4 ori  ER2 Inc 2 409 85 0 1 stage_one_b
4 fill FR1 Con 1 907 86 0 1 stage_one_b
4 ori  FR2 Con 1 433 87 0 1 stage_one_b
4 fill ER1 Inc 1 649 88 0 1 stage_one_b
4 ori  FC2 Inc 1 719 89 0 1 stage_one_b
4 fill FC1 Inc 1 801 90 0 1 stage_one_b
4 fill ER1 Inc 1 1327 91 0 1 stage_one_b
4 ori  EC2 Con 3 2500 91 0 1 stage_one_b
4 fill FC1 Inc 1 839 92 0 1 stage_one_b
6 ori  FR2 Con 1 1480 1 0 0 stage_two_a
6 fill ER1 Inc 1 707 2 0 1 stage_two_a
6 fill FR1 Con 1 734 3 0 1 stage_two_a
6 ori  EC2 Con 1 848 4 0 1 stage_two_a
6 ori  FR2 Con 1 620 5 0 1 stage_two_a
6 ori  FC2 Inc 1 735 6 0 1 stage_two_a
6 fill EC1 Con 1 701 7 0 1 stage_two_a
6 fill ER1 Inc 1 634 8 0 1 stage_two_a
6 ori  EC2 Con 1 629 9 0 1 stage_two_a
6 ori  ER2 Inc 1 762 10 0 1 stage_two_a
6 fill EC1 Con 1 819 11 0 1 stage_two_a
6 fill FC1 Inc 1 906 12 0 1 stage_two_a
6 fill FR1 Con 1 687 13 0 1 stage_two_a
6 ori  EC2 Con 1 684 14 0 1 stage_two_a
6 ori  FC2 Inc 1 803 15 0 1 stage_two_a
6 ori  EC2 Con 1 1229 16 0 1 stage_two_a
6 ori  ER2 Inc 1 853 17 0 1 stage_two_a
6 ori  FR2 Con 1 935 18 0 1 stage_two_a
6 fill ER1 Inc 1 930 19 0 1 stage_two_a
6 ori  EC2 Con 1 640 20 0 1 stage_two_a
6 fill FC1 Inc 1 1145 21 0 1 stage_two_a
6 fill EC1 Con 1 1860 22 0 1 stage_two_a
6 ori  FC2 Inc 1 866 23 0 1 stage_two_a
6 fill FR1 Con 1 997 24 0 1 stage_two_a
6 fill FC1 Inc 1 800 25 0 1 stage_two_a
6 fill EC1 Con 1 780 26 0 1 stage_two_a
6 fill FR1 Con 1 683 27 0 1 stage_two_a
6 fill ER1 Inc 1 735 28 0 1 stage_two_a
6 ori  EC2 Con 1 1143 29 0 1 stage_two_a
6 ori  FC2 Inc 1 832 30 0 1 stage_two_a
6 fill FC1 Inc 1 786 31 0 1 stage_two_a
6 fill FR1 Con 1 476 32 0 1 stage_two_a
6 fill FC1 Inc 1 489 33 0 1 stage_two_a
6 ori  FR2 Con 1 573 34 0 1 stage_two_a
6 ori  EC2 Con 1 682 35 0 1 stage_two_a
6 fill FR1 Con 1 712 36 0 1 stage_two_a
6 ori  FR2 Con 1 715 37 0 1 stage_two_a
6 fill ER1 Inc 1 650 38 0 1 stage_two_a
6 fill FC1 Inc 1 644 39 0 1 stage_two_a
6 ori  EC2 Con 1 670 40 0 1 stage_two_a
6 ori  FR2 Con 1 902 41 0 1 stage_two_a
6 fill FR1 Con 1 682 42 0 1 stage_two_a
6 ori  ER2 Inc 1 746 43 0 1 stage_two_a
6 fill EC1 Con 1 961 44 0 1 stage_two_a
6 fill FC1 Inc 1 644 45 0 1 stage_two_a
6 ori  FR2 Con 1 573 46 0 1 stage_two_a
6 ori  ER2 Inc 1 646 47 0 1 stage_two_a
6 ori  FC2 Inc 1 742 48 0 1 stage_two_a
6 fill EC1 Con 1 901 49 0 1 stage_two_a
6 ori  FR2 Con 1 600 50 0 1 stage_two_a
6 ori  FC2 Inc 1 759 51 0 1 stage_two_a
6 ori  FR2 Con 1 620 52 0 1 stage_two_a
6 ori  EC2 Con 1 554 53 0 1 stage_two_a
6 fill ER1 Inc 1 654 54 0 1 stage_two_a
6 fill FR1 Con 1 554 55 0 1 stage_two_a
6 fill FC1 Inc 1 1018 56 0 1 stage_two_a
6 ori  ER2 Inc 1 678 57 0 1 stage_two_a
6 fill EC1 Con 1 700 58 0 1 stage_two_a
6 ori  FC2 Inc 1 779 59 0 1 stage_two_a
6 ori  EC2 Con 1 1157 60 0 1 stage_two_a
6 ori  ER2 Inc 1 633 61 0 1 stage_two_a
6 fill FC1 Inc 1 809 62 0 1 stage_two_a
6 ori  FC2 Inc 1 794 63 0 1 stage_two_a
6 ori  ER2 Inc 1 691 64 0 1 stage_two_a
6 ori  FR2 Con 1 707 65 0 1 stage_two_a
6 fill ER1 Inc 1 882 66 0 1 stage_two_a
6 ori  ER2 Inc 1 697 67 0 1 stage_two_a
6 ori  EC2 Con 1 827 68 0 1 stage_two_a
6 fill EC1 Con 1 769 69 0 1 stage_two_a
6 ori  FC2 Inc 1 757 70 0 1 stage_two_a
6 fill ER1 Inc 2 553 70 0 1 stage_two_a
6 fill FR1 Con 1 791 71 0 1 stage_two_a
6 ori  FR2 Con 1 671 72 0 1 stage_two_a
6 fill EC1 Con 1 724 73 0 1 stage_two_a
6 fill FC1 Inc 1 683 74 0 1 stage_two_a
6 ori  FC2 Inc 1 703 75 0 1 stage_two_a
6 fill ER1 Inc 1 975 76 0 1 stage_two_a
6 ori  FR2 Con 1 1336 77 0 1 stage_two_a
6 ori  FC2 Inc 1 1178 78 0 1 stage_two_a
6 fill EC1 Con 1 2083 79 0 1 stage_two_a
6 fill FR1 Con 1 806 80 0 1 stage_two_a
6 ori  FR2 Con 1 899 81 0 1 stage_two_a
6 ori  ER2 Inc 1 682 82 0 1 stage_two_a
6 fill EC1 Con 1 607 83 0 1 stage_two_a
6 ori  EC2 Con 1 748 84 0 1 stage_two_a
6 fill FC1 Inc 1 1056 85 0 1 stage_two_a
6 ori  FC2 Inc 1 688 86 0 1 stage_two_a
6 fill ER1 Inc 1 652 87 0 1 stage_two_a
6 fill EC1 Con 1 616 88 0 1 stage_two_a
6 fill FR1 Con 1 593 89 0 1 stage_two_a
6 fill EC1 Con 1 637 90 0 1 stage_two_a
6 fill FR1 Con 1 996 91 0 1 stage_two_a
6 ori  ER2 Inc 1 709 92 0 1 stage_two_a
6 ori  FC2 Inc 1 761 93 0 1 stage_two_a
6 fill EC1 Con 1 745 94 0 1 stage_two_a
6 fill FC1 Inc 1 1060 95 0 1 stage_two_a
6 fill EC1 Con 1 687 96 0 1 stage_two_a
6 ori  ER2 Inc 1 668 97 0 1 stage_two_a
6 fill ER1 Inc 1 757 98 0 1 stage_two_a
6 ori  FC2 Inc 1 897 99 0 1 stage_two_a
7 fill EC1 Con 1 1273 1 0 0 stage_two_b
7 ori  FR2 Con 1 780 2 0 1 stage_two_b
7 fill ER1 Inc 1 635 3 0 1 stage_two_b
7 ori  FC2 Inc 1 860 4 0 1 stage_two_b
7 fill FR1 Con 1 1013 5 0 1 stage_two_b
7 fill ER1 Inc 1 709 6 0 1 stage_two_b
7 ori  ER2 Inc 1 704 7 0 1 stage_two_b
7 ori  EC2 Con 1 1308 8 0 1 stage_two_b
7 fill FC1 Inc 1 1862 9 0 1 stage_two_b
7 ori  FC2 Inc 1 844 10 0 1 stage_two_b
7 fill ER1 Inc 1 701 11 0 1 stage_two_b
7 ori  ER2 Inc 1 702 12 0 1 stage_two_b
7 fill EC1 Con 1 1306 13 0 1 stage_two_b
7 fill ER1 Inc 1 667 14 0 1 stage_two_b
7 fill EC1 Con 1 636 15 0 1 stage_two_b
7 ori  FC2 Inc 1 773 16 0 1 stage_two_b
7 fill FR1 Con 1 774 17 0 1 stage_two_b
7 fill FC1 Inc 1 618 18 0 1 stage_two_b
7 ori  FR2 Con 1 604 19 0 1 stage_two_b
7 fill EC1 Con 1 635 20 0 1 stage_two_b
7 ori  FC2 Inc 1 777 21 0 1 stage_two_b
7 ori  EC2 Con 1 1100 22 0 1 stage_two_b
7 ori  ER2 Inc 1 828 23 0 1 stage_two_b
7 ori  EC2 Con 1 824 24 0 1 stage_two_b
7 fill FR1 Con 1 549 25 0 1 stage_two_b
7 ori  FR2 Con 1 695 26 0 1 stage_two_b
7 fill ER1 Inc 1 558 27 0 1 stage_two_b
7 fill EC1 Con 1 611 28 0 1 stage_two_b
7 ori  EC2 Con 1 469 29 0 1 stage_two_b
7 fill ER1 Inc 1 585 30 0 1 stage_two_b
7 ori  ER2 Inc 1 698 31 0 1 stage_two_b
7 ori  EC2 Con 1 1007 32 0 1 stage_two_b
7 fill FC1 Inc 1 940 33 0 1 stage_two_b
7 fill ER1 Inc 1 1034 34 0 1 stage_two_b
7 fill FR1 Con 1 649 35 0 1 stage_two_b
7 fill FC1 Inc 1 566 36 0 1 stage_two_b
7 fill EC1 Con 1 626 37 0 1 stage_two_b
7 ori  FC2 Inc 1 773 38 0 1 stage_two_b
7 ori  ER2 Inc 1 709 39 0 1 stage_two_b
7 ori  FR2 Con 1 836 40 0 1 stage_two_b
7 ori  EC2 Con 1 703 41 0 1 stage_two_b
7 fill FR1 Con 1 634 42 0 1 stage_two_b
7 fill FC1 Inc 1 743 43 0 1 stage_two_b
7 fill EC1 Con 1 689 44 0 1 stage_two_b
7 ori  ER2 Inc 1 647 45 0 1 stage_two_b
7 ori  FR2 Con 1 1699 46 0 1 stage_two_b
7 ori  EC2 Con 1 1738 47 0 1 stage_two_b
7 fill FR1 Con 1 600 48 0 1 stage_two_b
7 fill EC1 Con 1 697 49 0 1 stage_two_b
7 fill FR1 Con 1 592 50 0 1 stage_two_b
7 fill FC1 Inc 1 533 51 0 1 stage_two_b
7 fill ER1 Inc 1 716 52 0 1 stage_two_b
7 ori  FR2 Con 1 612 53 0 1 stage_two_b
7 ori  EC2 Con 1 674 54 0 1 stage_two_b
7 ori  FR2 Con 1 605 55 0 1 stage_two_b
7 fill FR1 Con 1 648 56 0 1 stage_two_b
7 ori  ER2 Inc 1 667 57 0 1 stage_two_b
7 fill EC1 Con 1 656 58 0 1 stage_two_b
7 ori  FR2 Con 1 581 59 0 1 stage_two_b
7 ori  ER2 Inc 1 612 60 0 1 stage_two_b
7 fill ER1 Inc 1 963 61 0 1 stage_two_b
7 fill FR1 Con 1 617 62 0 1 stage_two_b
7 ori  FR2 Con 1 1499 63 0 1 stage_two_b
7 ori  FC2 Inc 1 740 64 0 1 stage_two_b
7 ori  EC2 Con 1 687 65 0 1 stage_two_b
7 ori  FC2 Inc 1 746 66 0 1 stage_two_b
7 ori  FR2 Con 1 681 67 0 1 stage_two_b
7 fill FC1 Inc 1 1017 68 0 1 stage_two_b
7 ori  ER2 Inc 1 682 69 0 1 stage_two_b
7 ori  FC2 Inc 1 647 70 0 1 stage_two_b
7 fill EC1 Con 1 688 71 0 1 stage_two_b
7 ori  FR2 Con 1 615 72 0 1 stage_two_b
7 fill ER1 Inc 1 647 73 0 1 stage_two_b
7 fill FR1 Con 1 583 74 0 1 stage_two_b
7 fill ER1 Inc 1 1460 75 0 1 stage_two_b
7 ori  EC2 Con 1 622 76 0 1 stage_two_b
7 ori  FC2 Inc 1 539 77 0 1 stage_two_b
7 fill EC1 Con 1 506 78 0 1 stage_two_b
7 ori  FR2 Con 1 565 79 0 1 stage_two_b
7 ori  EC2 Con 1 707 80 0 1 stage_two_b
7 fill FC1 Inc 1 596 81 0 1 stage_two_b
7 fill EC1 Con 1 537 82 0 1 stage_two_b
7 ori  ER2 Inc 1 688 83 0 1 stage_two_b
7 fill FC1 Inc 1 411 84 0 1 stage_two_b
7 ori  FC2 Inc 2 432 84 0 1 stage_two_b
7 fill FR1 Con 1 697 85 0 1 stage_two_b
7 ori  EC2 Con 1 548 86 0 1 stage_two_b
7 fill EC1 Con 1 565 87 0 1 stage_two_b
7 fill FR1 Con 1 539 88 0 1 stage_two_b
7 fill EC1 Con 1 520 89 0 1 stage_two_b
7 ori  ER2 Inc 1 616 90 0 1 stage_two_b
7 ori  EC2 Con 2 518 90 0 1 stage_two_b
7 ori  FC2 Inc 1 780 91 0 1 stage_two_b
7 fill FC1 Inc 1 1143 92 0 1 stage_two_b
7 ori  ER2 Inc 1 680 93 0 1 stage_two_b
7 fill FR1 Con 1 1125 94 0 1 stage_two_b
7 fill EC1 Con 1 535 95 0 1 stage_two_b
7 ori  FC2 Inc 1 718 96 0 1 stage_two_b
7 fill FC1 Inc 1 757 97 0 1 stage_two_b
7 ori  EC2 Con 1 582 98 0 1 stage_two_b
9 fill FR1 Con 1 1979 1 0 0 stage_three_a
9 ori  FR2 Con 3 2500 1 0 1 stage_three_a
9 fill EC1 Con 1 1995 2 0 1 stage_three_a
9 fill FR1 Con 1 802 3 0 1 stage_three_a
9 ori  ER2 Inc 1 1785 4 0 1 stage_three_a
9 fill FC1 Inc 1 1353 5 0 1 stage_three_a
9 fill EC1 Con 1 976 6 0 1 stage_three_a
9 ori  FR2 Con 1 1606 7 0 1 stage_three_a
9 fill FR1 Con 1 1084 8 0 1 stage_three_a
9 fill FC1 Inc 1 924 9 0 1 stage_three_a
9 fill ER1 Inc 1 1102 10 0 1 stage_three_a
9 ori  ER2 Inc 1 1271 11 0 1 stage_three_a
9 ori  FC2 Inc 1 1844 12 0 1 stage_three_a
9 fill FR1 Con 1 1048 13 0 1 stage_three_a
9 ori  EC2 Con 1 1439 14 0 1 stage_three_a
9 ori  FC2 Inc 1 816 15 0 1 stage_three_a
9 fill FC1 Inc 1 1069 16 0 1 stage_three_a
9 fill FR1 Con 1 1051 17 0 1 stage_three_a
9 fill ER1 Inc 1 1064 18 0 1 stage_three_a
9 fill FR1 Con 1 713 19 0 1 stage_three_a
9 ori  ER2 Inc 1 1153 20 0 1 stage_three_a
9 fill EC1 Con 1 1296 21 0 1 stage_three_a
9 fill ER1 Inc 1 951 22 0 1 stage_three_a
9 ori  EC2 Con 2 1509 22 0 1 stage_three_a
9 fill FC1 Inc 1 2369 23 0 1 stage_three_a
9 ori  FR2 Con 1 1854 24 0 1 stage_three_a
9 fill FR1 Con 1 1189 25 0 1 stage_three_a
9 fill EC1 Con 1 1263 26 0 1 stage_three_a
9 fill FR1 Con 1 1576 27 0 1 stage_three_a
9 ori  ER2 Inc 3 2500 27 0 1 stage_three_a
9 ori  FR2 Con 1 1325 28 0 1 stage_three_a
9 fill EC1 Con 1 1121 29 0 1 stage_three_a
9 ori  EC2 Con 1 1525 30 0 1 stage_three_a
9 ori  ER2 Inc 1 794 31 0 1 stage_three_a
9 ori  FR2 Con 1 1044 32 0 1 stage_three_a
9 ori  ER2 Inc 1 630 33 0 1 stage_three_a
9 fill ER1 Inc 1 765 34 0 1 stage_three_a
9 ori  EC2 Con 1 952 35 0 1 stage_three_a
9 ori  ER2 Inc 1 690 36 0 1 stage_three_a
9 ori  FR2 Con 1 713 37 0 1 stage_three_a
9 fill EC1 Con 1 837 38 0 1 stage_three_a
9 fill FR1 Con 1 553 39 0 1 stage_three_a
9 ori  FC2 Inc 1 1230 40 0 1 stage_three_a
9 ori  EC2 Con 1 684 41 0 1 stage_three_a
9 fill ER1 Inc 1 956 42 0 1 stage_three_a
9 fill FR1 Con 2 936 42 0 1 stage_three_a
9 ori  FC2 Inc 3 2500 42 0 1 stage_three_a
9 fill FC1 Inc 1 951 43 0 1 stage_three_a
9 ori  ER2 Inc 1 1758 44 0 1 stage_three_a
9 ori  FR2 Con 1 812 45 0 1 stage_three_a
9 ori  FC2 Inc 1 1012 46 0 1 stage_three_a
9 ori  FR2 Con 1 852 47 0 1 stage_three_a
9 fill EC1 Con 1 1086 48 0 1 stage_three_a
9 fill ER1 Inc 1 1102 49 0 1 stage_three_a
9 fill FC1 Inc 1 1418 50 0 1 stage_three_a
9 ori  ER2 Inc 1 1827 51 0 1 stage_three_a
9 fill ER1 Inc 1 787 52 0 1 stage_three_a
9 ori  FR2 Con 1 1078 53 0 1 stage_three_a
9 ori  ER2 Inc 1 515 54 0 1 stage_three_a
9 fill FR1 Con 1 1478 55 0 1 stage_three_a
9 fill EC1 Con 1 661 56 0 1 stage_three_a
9 fill FR1 Con 1 646 57 0 1 stage_three_a
9 fill EC1 Con 1 599 58 0 1 stage_three_a
9 ori  FC2 Inc 1 1177 59 0 1 stage_three_a
9 fill FR1 Con 1 849 60 0 1 stage_three_a
9 fill ER1 Inc 1 744 61 0 1 stage_three_a
9 ori  ER2 Inc 1 1081 62 0 1 stage_three_a
9 ori  FR2 Con 1 649 63 0 1 stage_three_a
9 fill EC1 Con 1 608 64 0 1 stage_three_a
9 fill FR1 Con 1 826 65 0 1 stage_three_a
9 fill ER1 Inc 1 603 66 0 1 stage_three_a
9 fill FR1 Con 1 704 67 0 1 stage_three_a
9 ori  ER2 Inc 1 959 68 0 1 stage_three_a
9 ori  FR2 Con 1 536 69 0 1 stage_three_a
9 ori  EC2 Con 1 596 70 0 1 stage_three_a
9 ori  ER2 Inc 1 594 71 0 1 stage_three_a
9 ori  EC2 Con 2 780 71 0 1 stage_three_a
9 fill FC1 Inc 1 644 72 0 1 stage_three_a
9 ori  FC2 Inc 1 1235 73 0 1 stage_three_a
9 ori  FR2 Con 1 642 74 0 1 stage_three_a
9 ori  FC2 Inc 1 815 75 0 1 stage_three_a
9 ori  ER2 Inc 1 621 76 0 1 stage_three_a
9 ori  FR2 Con 1 482 77 0 1 stage_three_a
9 ori  ER2 Inc 1 458 78 0 1 stage_three_a
9 ori  EC2 Con 1 713 79 0 1 stage_three_a
9 ori  FR2 Con 1 494 80 0 1 stage_three_a
9 ori  FC2 Inc 2 1328 80 0 1 stage_three_a
9 fill EC1 Con 1 1254 81 0 1 stage_three_a
9 ori  EC2 Con 1 590 82 0 1 stage_three_a
9 ori  FR2 Con 1 595 83 0 1 stage_three_a
9 fill ER1 Inc 1 691 84 0 1 stage_three_a
9 fill EC1 Con 1 809 85 0 1 stage_three_a
9 fill ER1 Inc 1 579 86 0 1 stage_three_a
9 fill FC1 Inc 1 588 87 0 1 stage_three_a
9 fill ER1 Inc 1 650 88 0 1 stage_three_a
9 ori  ER2 Inc 1 1160 89 0 1 stage_three_a
9 fill EC1 Con 1 607 90 0 1 stage_three_a
9 ori  FC2 Inc 1 1854 91 0 1 stage_three_a
9 fill FR1 Con 1 779 92 0 1 stage_three_a
9 fill FC1 Inc 1 717 93 0 1 stage_three_a
10 ori  FR2 Con 1 1339 1 0 0 stage_three_b
10 fill FR1 Con 1 808 2 0 1 stage_three_b
10 ori  ER2 Inc 1 890 3 0 1 stage_three_b
10 fill FC1 Inc 1 869 4 0 1 stage_three_b
10 fill ER1 Inc 2 1278 4 0 1 stage_three_b
10 fill FR1 Con 1 1114 5 0 1 stage_three_b
10 ori  FR2 Con 1 637 6 0 1 stage_three_b
10 ori  EC2 Con 1 1363 7 0 1 stage_three_b
10 fill EC1 Con 1 684 8 0 1 stage_three_b
10 ori  ER2 Inc 1 754 9 0 1 stage_three_b
10 fill FC1 Inc 1 938 10 0 1 stage_three_b
10 fill FR1 Con 1 755 11 0 1 stage_three_b
10 fill ER1 Inc 1 686 12 0 1 stage_three_b
10 fill FC1 Inc 1 950 13 0 1 stage_three_b
10 ori  EC2 Con 1 1874 14 0 1 stage_three_b
10 ori  FR2 Con 1 681 15 0 1 stage_three_b
10 ori  EC2 Con 1 1304 16 0 1 stage_three_b
10 fill EC1 Con 1 2424 17 0 1 stage_three_b
10 ori  FR2 Con 1 619 18 0 1 stage_three_b
10 ori  FC2 Inc 1 1736 19 0 1 stage_three_b
10 ori  FR2 Con 1 1234 20 0 1 stage_three_b
10 fill FC1 Inc 1 1665 21 0 1 stage_three_b
10 ori  FC2 Inc 1 1877 22 0 1 stage_three_b
10 ori  EC2 Con 1 1216 23 0 1 stage_three_b
10 ori  FC2 Inc 1 676 24 0 1 stage_three_b
10 fill FR1 Con 1 561 25 0 1 stage_three_b
10 ori  ER2 Inc 1 823 26 0 1 stage_three_b
10 ori  FC2 Inc 2 648 26 0 1 stage_three_b
10 ori  FR2 Con 1 764 27 0 1 stage_three_b
10 ori  ER2 Inc 1 548 28 0 1 stage_three_b
10 fill ER1 Inc 1 759 29 0 1 stage_three_b
10 fill FR1 Con 1 823 30 0 1 stage_three_b
10 fill ER1 Inc 1 813 31 0 1 stage_three_b
10 ori  FC2 Inc 2 1298 31 0 1 stage_three_b
10 ori  EC2 Con 1 1469 32 0 1 stage_three_b
10 ori  FC2 Inc 1 1275 33 0 1 stage_three_b
10 fill FR1 Con 1 1021 34 0 1 stage_three_b
10 fill EC1 Con 1 851 35 0 1 stage_three_b
10 fill ER1 Inc 1 514 36 0 1 stage_three_b
10 fill EC1 Con 1 668 37 0 1 stage_three_b
10 ori  EC2 Con 1 1391 38 0 1 stage_three_b
10 ori  FR2 Con 1 2148 39 0 1 stage_three_b
10 ori  ER2 Inc 1 915 40 0 1 stage_three_b
10 ori  FC2 Inc 1 1543 41 0 1 stage_three_b
10 ori  EC2 Con 1 800 42 0 1 stage_three_b
10 ori  FR2 Con 1 691 43 0 1 stage_three_b
10 fill ER1 Inc 1 706 44 0 1 stage_three_b
10 ori  ER2 Inc 1 1152 45 0 1 stage_three_b
10 ori  EC2 Con 1 1136 46 0 1 stage_three_b
10 ori  ER2 Inc 1 653 47 0 1 stage_three_b
10 ori  FR2 Con 1 1788 48 0 1 stage_three_b
10 fill EC1 Con 1 938 49 0 1 stage_three_b
10 ori  ER2 Inc 1 715 50 0 1 stage_three_b
10 fill FC1 Inc 1 1024 51 0 1 stage_three_b
10 fill EC1 Con 1 656 52 0 1 stage_three_b
10 fill FC1 Inc 1 1073 53 0 1 stage_three_b
10 ori  FR2 Con 1 1488 54 0 1 stage_three_b
10 fill EC1 Con 1 777 55 0 1 stage_three_b
10 fill ER1 Inc 1 981 56 0 1 stage_three_b
10 fill FC1 Inc 1 1755 57 0 1 stage_three_b
10 ori  ER2 Inc 1 973 58 0 1 stage_three_b
10 ori  FR2 Con 1 1146 59 0 1 stage_three_b
10 ori  EC2 Con 1 889 60 0 1 stage_three_b
10 fill ER1 Inc 1 1090 61 0 1 stage_three_b
10 ori  ER2 Inc 1 1031 62 0 1 stage_three_b
10 ori  EC2 Con 1 852 63 0 1 stage_three_b
10 fill EC1 Con 1 995 64 0 1 stage_three_b
10 ori  FC2 Inc 1 1442 65 0 1 stage_three_b
10 fill ER1 Inc 1 794 66 0 1 stage_three_b
10 fill FC1 Inc 1 893 67 0 1 stage_three_b
10 fill EC1 Con 1 672 68 0 1 stage_three_b
10 fill ER1 Inc 1 622 69 0 1 stage_three_b
10 fill EC1 Con 1 780 70 0 1 stage_three_b
10 fill FC1 Inc 1 587 71 0 1 stage_three_b
10 ori  FR2 Con 1 1063 72 0 1 stage_three_b
10 fill EC1 Con 1 866 73 0 1 stage_three_b
10 fill FR1 Con 1 701 74 0 1 stage_three_b
10 ori  ER2 Inc 1 1578 75 0 1 stage_three_b
10 ori  EC2 Con 1 660 76 0 1 stage_three_b
10 ori  ER2 Inc 2 715 76 0 1 stage_three_b
10 fill EC1 Con 1 1531 77 0 1 stage_three_b
10 ori  FC2 Inc 1 935 78 0 1 stage_three_b
10 fill FC1 Inc 1 852 79 0 1 stage_three_b
10 fill ER1 Inc 1 1100 80 0 1 stage_three_b
10 ori  ER2 Inc 1 1310 81 0 1 stage_three_b
10 fill FC1 Inc 1 1533 82 0 1 stage_three_b
10 fill ER1 Inc 1 742 83 0 1 stage_three_b
10 fill FC1 Inc 1 1061 84 0 1 stage_three_b
10 fill ER1 Inc 1 654 85 0 1 stage_three_b
10 fill FR1 Con 3 2500 85 0 1 stage_three_b
10 fill ER1 Inc 1 720 86 0 1 stage_three_b
10 fill EC1 Con 1 904 87 0 1 stage_three_b
10 ori  FC2 Inc 1 957 88 0 1 stage_three_b
10 ori  EC2 Con 1 1072 89 0 1 stage_three_b
10 ori  FC2 Inc 1 930 90 0 1 stage_three_b
10 ori  ER2 Inc 1 601 91 0 1 stage_three_b
10 ori  FR2 Con 1 483 92 0 1 stage_three_b
10 fill FR1 Con 1 414 93 0 1 stage_three_b
10 fill FC1 Inc 1 512 94 0 1 stage_three_b
10 fill EC1 Con 1 497 95 0 1 stage_three_b
