# Supplementary material for: Target-Response Associations Can Produce Response-Congruency Effects Without Task-Switching Costs
Source: Front Psychol. 2019 Feb 11;10:40. doi: 10.3389/fpsyg.2019.00040 (PMC6378947; doi:10.3389/fpsyg.2019.00040)
Supplement: DATA SHEET S1 — Dataset in Experiment 1 and 2. [file Data_Sheet_1.ZIP › Data/Exp2/subject3.txt]

2 fill FR1 Con 3 2500 0 0 0 practice
2 fill FC1 Inc 2 791 0 0 0 practice
2 ori  FR2 Con 3 2500 0 0 0 practice
2 ori  EC2 Con 1 879 1 0 0 practice
2 ori  ER2 Inc 1 1498 2 0 1 practice
2 fill ER1 Inc 1 1517 3 0 1 practice
2 fill EC1 Con 1 771 4 0 1 practice
2 ori  FC2 Inc 1 1966 5 0 1 practice
2 ori  ER2 Inc 1 1266 6 0 1 practice
2 fill FR1 Con 1 1910 7 0 1 practice
2 fill ER1 Inc 1 948 8 0 1 practice
2 fill FC1 Inc 1 1405 9 0 1 practice
2 fill EC1 Con 1 1024 10 0 1 practice
2 ori  EC2 Con 1 527 11 0 1 practice
2 ori  FC2 Inc 2 826 11 0 1 practice
2 fill FC1 Inc 1 1483 12 0 1 practice
2 fill FR1 Con 1 892 13 0 1 practice
2 ori  FR2 Con 1 604 14 0 1 practice
2 ori  EC2 Con 1 1073 15 0 1 practice
2 fill ER1 Inc 1 823 16 0 1 practice
2 ori  ER2 Inc 1 730 17 0 1 practice
2 ori  FC2 Inc 2 941 17 0 1 practice
2 ori  FR2 Con 1 1568 18 0 1 practice
2 ori  FC2 Inc 1 1342 19 0 1 practice
2 ori  FR2 Con 1 1378 20 0 1 practice
2 fill EC1 Con 1 823 21 0 1 practice
2 fill FR1 Con 1 970 22 0 1 practice
2 fill ER1 Inc 1 728 23 0 1 practice
2 ori  EC2 Con 1 879 24 0 1 practice
2 fill EC1 Con 1 1407 25 0 1 practice
2 ori  ER2 Inc 1 1115 26 0 1 practice
2 fill FC1 Inc 1 1650 27 0 1 practice
3 ori  FR2 Con 1 1993 1 0 0 stage_one_a
3 ori  EC2 Con 1 693 2 0 1 stage_one_a
3 ori  FR2 Con 1 822 3 0 1 stage_one_a
3 ori  ER2 Inc 2 489 3 0 1 stage_one_a
3 ori  FC2 Inc 1 1766 4 0 1 stage_one_a
3 fill ER1 Inc 1 1434 5 0 1 stage_one_a
3 fill FR1 Con 1 642 6 0 1 stage_one_a
3 fill ER1 Inc 1 662 7 0 1 stage_one_a
3 ori  FR2 Con 1 405 8 0 1 stage_one_a
3 ori  ER2 Inc 1 1826 9 0 1 stage_one_a
3 ori  EC2 Con 1 990 10 0 1 stage_one_a
3 fill EC1 Con 1 1537 11 0 1 stage_one_a
3 fill FC1 Inc 1 705 12 0 1 stage_one_a
3 ori  FR2 Con 1 552 13 0 1 stage_one_a
3 ori  EC2 Con 1 805 14 0 1 stage_one_a
3 ori  FC2 Inc 1 1809 15 0 1 stage_one_a
3 fill EC1 Con 1 655 16 0 1 stage_one_a
3 fill ER1 Inc 1 582 17 0 1 stage_one_a
3 ori  EC2 Con 1 458 18 0 1 stage_one_a
3 fill FC1 Inc 1 539 19 0 1 stage_one_a
3 ori  FC2 Inc 2 361 19 0 1 stage_one_a
3 ori  ER2 Inc 1 2045 20 0 1 stage_one_a
3 fill ER1 Inc 1 572 21 0 1 stage_one_a
3 fill EC1 Con 1 617 22 0 1 stage_one_a
3 ori  FR2 Con 1 771 23 0 1 stage_one_a
3 ori  ER2 Inc 1 2161 24 0 1 stage_one_a
3 ori  FR2 Con 1 1257 25 0 1 stage_one_a
3 fill ER1 Inc 1 568 26 0 1 stage_one_a
3 fill FR1 Con 1 527 27 0 1 stage_one_a
3 fill FC1 Inc 1 398 28 0 1 stage_one_a
3 fill FR1 Con 1 417 29 0 1 stage_one_a
3 fill ER1 Inc 1 802 30 0 1 stage_one_a
3 fill FR1 Con 1 503 31 0 1 stage_one_a
3 fill ER1 Inc 1 703 32 0 1 stage_one_a
3 ori  ER2 Inc 1 2408 33 0 1 stage_one_a
3 ori  FC2 Inc 1 1879 34 0 1 stage_one_a
3 fill EC1 Con 1 611 35 0 1 stage_one_a
3 fill FR1 Con 1 550 36 0 1 stage_one_a
3 ori  FR2 Con 1 466 37 0 1 stage_one_a
3 fill FC1 Inc 1 564 38 0 1 stage_one_a
3 ori  ER2 Inc 1 1186 39 0 1 stage_one_a
3 fill ER1 Inc 1 703 40 0 1 stage_one_a
3 ori  EC2 Con 1 593 41 0 1 stage_one_a
3 ori  ER2 Inc 1 682 42 0 1 stage_one_a
3 ori  FR2 Con 1 827 43 0 1 stage_one_a
3 ori  FC2 Inc 1 934 44 0 1 stage_one_a
3 fill FC1 Inc 1 1010 45 0 1 stage_one_a
3 ori  FR2 Con 1 910 46 0 1 stage_one_a
3 ori  ER2 Inc 3 2500 46 0 1 stage_one_a
3 ori  FR2 Con 1 1073 47 0 1 stage_one_a
3 fill FR1 Con 1 526 48 0 1 stage_one_a
3 ori  ER2 Inc 1 1174 49 0 1 stage_one_a
3 fill FC1 Inc 1 1219 50 0 1 stage_one_a
3 ori  FR2 Con 1 654 51 0 1 stage_one_a
3 fill EC1 Con 2 649 51 0 1 stage_one_a
3 fill ER1 Inc 1 838 52 0 1 stage_one_a
3 fill FC1 Inc 1 578 53 0 1 stage_one_a
3 fill FR1 Con 1 619 54 0 1 stage_one_a
3 fill ER1 Inc 1 659 55 0 1 stage_one_a
3 fill FC1 Inc 1 637 56 0 1 stage_one_a
3 fill EC1 Con 1 670 57 0 1 stage_one_a
3 ori  EC2 Con 1 526 58 0 1 stage_one_a
3 fill FR1 Con 1 569 59 0 1 stage_one_a
3 ori  FR2 Con 1 1143 60 0 1 stage_one_a
3 ori  ER2 Inc 1 1090 61 0 1 stage_one_a
3 ori  EC2 Con 1 554 62 0 1 stage_one_a
3 fill FC1 Inc 1 713 63 0 1 stage_one_a
3 fill EC1 Con 1 614 64 0 1 stage_one_a
3 fill FR1 Con 1 810 65 0 1 stage_one_a
3 fill EC1 Con 1 443 66 0 1 stage_one_a
3 fill FR1 Con 1 464 67 0 1 stage_one_a
3 fill FC1 Inc 1 662 68 0 1 stage_one_a
3 fill ER1 Inc 1 624 69 0 1 stage_one_a
3 fill FR1 Con 1 483 70 0 1 stage_one_a
3 ori  FR2 Con 1 437 71 0 1 stage_one_a
3 ori  FC2 Inc 1 1174 72 0 1 stage_one_a
3 ori  EC2 Con 1 410 73 0 1 stage_one_a
3 ori  FR2 Con 1 616 74 0 1 stage_one_a
3 fill FC1 Inc 1 484 75 0 1 stage_one_a
3 ori  FC2 Inc 1 1715 76 0 1 stage_one_a
3 ori  ER2 Inc 1 736 77 0 1 stage_one_a
3 fill EC1 Con 1 647 78 0 1 stage_one_a
3 ori  FC2 Inc 1 1417 79 0 1 stage_one_a
3 ori  EC2 Con 1 606 80 0 1 stage_one_a
3 fill FC1 Inc 1 408 81 0 1 stage_one_a
3 ori  ER2 Inc 2 878 81 0 1 stage_one_a
3 fill ER1 Inc 1 887 82 0 1 stage_one_a
3 ori  FC2 Inc 2 854 82 0 1 stage_one_a
3 fill FC1 Inc 1 723 83 0 1 stage_one_a
3 ori  ER2 Inc 1 1526 84 0 1 stage_one_a
3 ori  EC2 Con 1 1117 85 0 1 stage_one_a
3 ori  FC2 Inc 1 1556 86 0 1 stage_one_a
3 ori  FR2 Con 1 635 87 0 1 stage_one_a
3 fill EC1 Con 1 620 88 0 1 stage_one_a
3 fill ER1 Inc 1 407 89 0 1 stage_one_a
3 fill EC1 Con 1 474 90 0 1 stage_one_a
3 fill FC1 Inc 1 367 91 0 1 stage_one_a
3 ori  FC2 Inc 1 1616 92 0 1 stage_one_a
3 ori  EC2 Con 1 536 93 0 1 stage_one_a
3 fill FR1 Con 1 578 94 0 1 stage_one_a
4 fill EC1 Con 1 777 1 0 0 stage_one_b
4 fill FR1 Con 1 544 2 0 1 stage_one_b
4 fill FC1 Inc 1 605 3 0 1 stage_one_b
4 fill FR1 Con 1 435 4 0 1 stage_one_b
4 ori  FR2 Con 1 413 5 0 1 stage_one_b
4 ori  EC2 Con 1 652 6 0 1 stage_one_b
4 ori  FC2 Inc 1 1371 7 0 1 stage_one_b
4 fill EC1 Con 1 527 8 0 1 stage_one_b
4 ori  EC2 Con 1 447 9 0 1 stage_one_b
4 ori  FC2 Inc 1 1347 10 0 1 stage_one_b
4 ori  EC2 Con 1 457 11 0 1 stage_one_b
4 fill FC1 Inc 1 520 12 0 1 stage_one_b
4 ori  FR2 Con 1 440 13 0 1 stage_one_b
4 fill ER1 Inc 1 646 14 0 1 stage_one_b
4 fill FC1 Inc 1 487 15 0 1 stage_one_b
4 ori  ER2 Inc 1 1646 16 0 1 stage_one_b
4 fill EC1 Con 1 533 17 0 1 stage_one_b
4 fill ER1 Inc 1 537 18 0 1 stage_one_b
4 ori  EC2 Con 1 512 19 0 1 stage_one_b
4 ori  FC2 Inc 1 786 20 0 1 stage_one_b
4 fill EC1 Con 1 409 21 0 1 stage_one_b
4 ori  ER2 Inc 2 420 21 0 1 stage_one_b
4 fill FR1 Con 1 729 22 0 1 stage_one_b
4 fill ER1 Inc 1 592 23 0 1 stage_one_b
4 ori  FC2 Inc 1 1009 24 0 1 stage_one_b
4 ori  EC2 Con 1 589 25 0 1 stage_one_b
4 fill FC1 Inc 1 579 26 0 1 stage_one_b
4 ori  FR2 Con 1 626 27 0 1 stage_one_b
4 ori  EC2 Con 1 640 28 0 1 stage_one_b
4 ori  ER2 Inc 1 1959 29 0 1 stage_one_b
4 fill EC1 Con 1 727 30 0 1 stage_one_b
4 ori  FR2 Con 1 536 31 0 1 stage_one_b
4 fill FC1 Inc 1 728 32 0 1 stage_one_b
4 fill EC1 Con 1 611 33 0 1 stage_one_b
4 ori  EC2 Con 1 478 34 0 1 stage_one_b
4 fill ER1 Inc 1 633 35 0 1 stage_one_b
4 fill FR1 Con 1 484 36 0 1 stage_one_b
4 fill EC1 Con 1 1187 37 0 1 stage_one_b
4 fill FC1 Inc 1 584 38 0 1 stage_one_b
4 fill ER1 Inc 1 605 39 0 1 stage_one_b
4 ori  FC2 Inc 1 1138 40 0 1 stage_one_b
4 fill FR1 Con 1 677 41 0 1 stage_one_b
4 fill EC1 Con 1 534 42 0 1 stage_one_b
4 ori  ER2 Inc 2 1868 42 0 1 stage_one_b
4 ori  EC2 Con 1 874 43 0 1 stage_one_b
4 ori  ER2 Inc 1 1736 44 0 1 stage_one_b
4 fill ER1 Inc 1 494 45 0 1 stage_one_b
4 ori  FR2 Con 1 890 46 0 1 stage_one_b
4 fill FR1 Con 1 469 47 0 1 stage_one_b
4 ori  FC2 Inc 2 419 47 0 1 stage_one_b
4 ori  ER2 Inc 1 1010 48 0 1 stage_one_b
4 fill ER1 Inc 1 534 49 0 1 stage_one_b
4 fill FR1 Con 1 564 50 0 1 stage_one_b
4 fill EC1 Con 1 625 51 0 1 stage_one_b
4 ori  EC2 Con 1 484 52 0 1 stage_one_b
4 ori  ER2 Inc 1 1530 53 0 1 stage_one_b
4 fill FC1 Inc 1 500 54 0 1 stage_one_b
4 ori  FR2 Con 1 345 55 0 1 stage_one_b
4 fill EC1 Con 1 491 56 0 1 stage_one_b
4 ori  EC2 Con 1 497 57 0 1 stage_one_b
4 ori  FR2 Con 1 471 58 0 1 stage_one_b
4 fill FR1 Con 1 414 59 0 1 stage_one_b
4 ori  ER2 Inc 1 997 60 0 1 stage_one_b
4 ori  EC2 Con 1 544 61 0 1 stage_one_b
4 ori  ER2 Inc 1 699 62 0 1 stage_one_b
4 fill FC1 Inc 1 526 63 0 1 stage_one_b
4 fill ER1 Inc 1 576 64 0 1 stage_one_b
4 fill EC1 Con 1 668 65 0 1 stage_one_b
4 ori  FC2 Inc 1 842 66 0 1 stage_one_b
4 ori  ER2 Inc 1 817 67 0 1 stage_one_b
4 fill FR1 Con 1 560 68 0 1 stage_one_b
4 fill EC1 Con 1 599 69 0 1 stage_one_b
4 ori  EC2 Con 1 440 70 0 1 stage_one_b
4 fill ER1 Inc 1 455 71 0 1 stage_one_b
4 ori  FR2 Con 1 775 72 0 1 stage_one_b
4 ori  FC2 Inc 1 984 73 0 1 stage_one_b
4 ori  ER2 Inc 1 653 74 0 1 stage_one_b
4 ori  EC2 Con 1 413 75 0 1 stage_one_b
4 fill FR1 Con 1 459 76 0 1 stage_one_b
4 fill FC1 Inc 1 502 77 0 1 stage_one_b
4 fill FR1 Con 1 460 78 0 1 stage_one_b
4 ori  ER2 Inc 1 713 79 0 1 stage_one_b
4 fill ER1 Inc 1 460 80 0 1 stage_one_b
4 ori  FR2 Con 1 559 81 0 1 stage_one_b
4 ori  EC2 Con 1 484 82 0 1 stage_one_b
4 ori  FR2 Con 1 518 83 0 1 stage_one_b
4 ori  EC2 Con 1 461 84 0 1 stage_one_b
4 fill FR1 Con 1 549 85 0 1 stage_one_b
4 fill EC1 Con 1 417 86 0 1 stage_one_b
4 fill FC1 Inc 1 406 87 0 1 stage_one_b
4 fill ER1 Inc 1 519 88 0 1 stage_one_b
4 ori  FR2 Con 1 391 89 0 1 stage_one_b
4 fill FC1 Inc 1 606 90 0 1 stage_one_b
4 ori  ER2 Inc 1 848 91 0 1 stage_one_b
4 fill ER1 Inc 1 455 92 0 1 stage_one_b
4 ori  FR2 Con 1 499 93 0 1 stage_one_b
4 fill EC1 Con 1 579 94 0 1 stage_one_b
4 fill FC1 Inc 1 445 95 0 1 stage_one_b
4 ori  ER2 Inc 1 826 96 0 1 stage_one_b
4 ori  FR2 Con 1 547 97 0 1 stage_one_b
6 ori  ER2 Inc 1 1411 1 0 0 stage_two_a
6 ori  EC2 Con 1 619 2 0 1 stage_two_a
6 fill ER1 Inc 1 1604 3 0 1 stage_two_a
6 ori  FR2 Con 1 628 4 0 1 stage_two_a
6 ori  FC2 Inc 1 1043 5 0 1 stage_two_a
6 ori  FR2 Con 1 1270 6 0 1 stage_two_a
6 fill EC1 Con 1 631 7 0 1 stage_two_a
6 fill FC1 Inc 1 616 8 0 1 stage_two_a
6 ori  EC2 Con 1 1716 9 0 1 stage_two_a
6 ori  FC2 Inc 1 1013 10 0 1 stage_two_a
6 ori  FR2 Con 1 842 11 0 1 stage_two_a
6 fill EC1 Con 1 720 12 0 1 stage_two_a
6 ori  ER2 Inc 1 759 13 0 1 stage_two_a
6 fill FR1 Con 1 669 14 0 1 stage_two_a
6 fill FC1 Inc 1 499 15 0 1 stage_two_a
6 ori  FR2 Con 1 653 16 0 1 stage_two_a
6 ori  FC2 Inc 1 811 17 0 1 stage_two_a
6 fill ER1 Inc 1 571 18 0 1 stage_two_a
6 ori  FR2 Con 1 534 19 0 1 stage_two_a
6 fill EC1 Con 1 583 20 0 1 stage_two_a
6 ori  FC2 Inc 2 442 20 0 1 stage_two_a
6 ori  EC2 Con 1 748 21 0 1 stage_two_a
6 fill FC1 Inc 1 503 22 0 1 stage_two_a
6 ori  FC2 Inc 1 765 23 0 1 stage_two_a
6 ori  EC2 Con 1 473 24 0 1 stage_two_a
6 fill ER1 Inc 1 677 25 0 1 stage_two_a
6 fill FR1 Con 1 559 26 0 1 stage_two_a
6 ori  FR2 Con 1 902 27 0 1 stage_two_a
6 fill FC1 Inc 1 480 28 0 1 stage_two_a
6 fill EC1 Con 1 567 29 0 1 stage_two_a
6 fill FC1 Inc 1 555 30 0 1 stage_two_a
6 ori  FC2 Inc 1 735 31 0 1 stage_two_a
6 ori  ER2 Inc 1 912 32 0 1 stage_two_a
6 ori  FR2 Con 1 462 33 0 1 stage_two_a
6 fill FR1 Con 1 423 34 0 1 stage_two_a
6 fill ER1 Inc 1 489 35 0 1 stage_two_a
6 ori  ER2 Inc 2 841 35 0 1 stage_two_a
6 ori  EC2 Con 1 1116 36 0 1 stage_two_a
6 ori  FC2 Inc 2 411 36 0 1 stage_two_a
6 fill EC1 Con 1 783 37 0 1 stage_two_a
6 ori  FR2 Con 1 603 38 0 1 stage_two_a
6 ori  ER2 Inc 1 1089 39 0 1 stage_two_a
6 fill FC1 Inc 1 819 40 0 1 stage_two_a
6 fill EC1 Con 1 604 41 0 1 stage_two_a
6 ori  FC2 Inc 1 879 42 0 1 stage_two_a
6 ori  EC2 Con 1 512 43 0 1 stage_two_a
6 ori  ER2 Inc 1 835 44 0 1 stage_two_a
6 fill ER1 Inc 1 793 45 0 1 stage_two_a
6 fill FC1 Inc 1 502 46 0 1 stage_two_a
6 fill EC1 Con 1 483 47 0 1 stage_two_a
6 fill ER1 Inc 1 383 48 0 1 stage_two_a
6 fill EC1 Con 1 553 49 0 1 stage_two_a
6 fill FC1 Inc 1 643 50 0 1 stage_two_a
6 ori  FR2 Con 1 922 51 0 1 stage_two_a
6 fill ER1 Inc 1 706 52 0 1 stage_two_a
6 ori  EC2 Con 1 1051 53 0 1 stage_two_a
6 fill EC1 Con 1 562 54 0 1 stage_two_a
6 fill ER1 Inc 1 548 55 0 1 stage_two_a
6 fill FC1 Inc 1 639 56 0 1 stage_two_a
6 ori  FC2 Inc 1 939 57 0 1 stage_two_a
6 fill FR1 Con 1 617 58 0 1 stage_two_a
6 fill FC1 Inc 1 456 59 0 1 stage_two_a
6 fill ER1 Inc 1 515 60 0 1 stage_two_a
6 ori  ER2 Inc 1 771 61 0 1 stage_two_a
6 ori  FR2 Con 1 889 62 0 1 stage_two_a
6 fill FC1 Inc 1 419 63 0 1 stage_two_a
6 fill FR1 Con 1 413 64 0 1 stage_two_a
6 ori  FC2 Inc 1 845 65 0 1 stage_two_a
6 fill EC1 Con 1 410 66 0 1 stage_two_a
6 ori  ER2 Inc 2 395 66 0 1 stage_two_a
6 ori  EC2 Con 1 766 67 0 1 stage_two_a
6 ori  FC2 Inc 1 989 68 0 1 stage_two_a
6 fill ER1 Inc 1 562 69 0 1 stage_two_a
6 ori  ER2 Inc 1 827 70 0 1 stage_two_a
6 fill EC1 Con 1 605 71 0 1 stage_two_a
6 ori  FR2 Con 1 782 72 0 1 stage_two_a
6 ori  FC2 Inc 1 789 73 0 1 stage_two_a
6 ori  FR2 Con 1 799 74 0 1 stage_two_a
6 fill ER1 Inc 1 640 75 0 1 stage_two_a
6 ori  EC2 Con 1 513 76 0 1 stage_two_a
6 fill FR1 Con 1 509 77 0 1 stage_two_a
6 fill ER1 Inc 1 479 78 0 1 stage_two_a
6 fill FC1 Inc 1 475 79 0 1 stage_two_a
6 ori  FC2 Inc 1 739 80 0 1 stage_two_a
6 fill FR1 Con 1 433 81 0 1 stage_two_a
6 ori  ER2 Inc 1 716 82 0 1 stage_two_a
6 fill EC1 Con 1 449 83 0 1 stage_two_a
6 fill ER1 Inc 1 438 84 0 1 stage_two_a
6 ori  FC2 Inc 2 552 84 0 1 stage_two_a
6 ori  ER2 Inc 1 1161 85 0 1 stage_two_a
6 fill EC1 Con 1 636 86 0 1 stage_two_a
6 fill FR1 Con 1 680 87 0 1 stage_two_a
6 fill FC1 Inc 1 620 88 0 1 stage_two_a
6 ori  EC2 Con 1 544 89 0 1 stage_two_a
6 fill EC1 Con 1 1211 90 0 1 stage_two_a
6 ori  ER2 Inc 1 771 91 0 1 stage_two_a
6 ori  FR2 Con 1 635 92 0 1 stage_two_a
6 ori  ER2 Inc 1 1393 93 0 1 stage_two_a
6 fill FR1 Con 1 774 94 0 1 stage_two_a
6 fill EC1 Con 1 547 95 0 1 stage_two_a
7 ori  FC2 Inc 1 922 1 0 0 stage_two_b
7 ori  ER2 Inc 1 879 2 0 1 stage_two_b
7 ori  FR2 Con 1 609 3 0 1 stage_two_b
7 fill FC1 Inc 1 587 4 0 1 stage_two_b
7 fill ER1 Inc 1 560 5 0 1 stage_two_b
7 ori  FC2 Inc 1 1417 6 0 1 stage_two_b
7 fill EC1 Con 1 559 7 0 1 stage_two_b
7 fill FC1 Inc 1 542 8 0 1 stage_two_b
7 fill FR1 Con 1 399 9 0 1 stage_two_b
7 ori  ER2 Inc 1 720 10 0 1 stage_two_b
7 ori  FC2 Inc 1 838 11 0 1 stage_two_b
7 ori  ER2 Inc 1 724 12 0 1 stage_two_b
7 ori  EC2 Con 1 622 13 0 1 stage_two_b
7 ori  ER2 Inc 1 942 14 0 1 stage_two_b
7 fill FC1 Inc 1 597 15 0 1 stage_two_b
7 fill ER1 Inc 1 492 16 0 1 stage_two_b
7 ori  FR2 Con 1 581 17 0 1 stage_two_b
7 fill FC1 Inc 1 479 18 0 1 stage_two_b
7 fill FR1 Con 1 409 19 0 1 stage_two_b
7 ori  EC2 Con 1 604 20 0 1 stage_two_b
7 fill FC1 Inc 1 452 21 0 1 stage_two_b
7 fill EC1 Con 1 699 22 0 1 stage_two_b
7 fill FR1 Con 1 411 23 0 1 stage_two_b
7 ori  ER2 Inc 1 702 24 0 1 stage_two_b
7 fill FC1 Inc 1 499 25 0 1 stage_two_b
7 ori  FC2 Inc 2 373 25 0 1 stage_two_b
7 ori  EC2 Con 1 747 26 0 1 stage_two_b
7 fill ER1 Inc 1 416 27 0 1 stage_two_b
7 ori  FR2 Con 1 506 28 0 1 stage_two_b
7 ori  ER2 Inc 1 744 29 0 1 stage_two_b
7 fill FC1 Inc 1 528 30 0 1 stage_two_b
7 fill ER1 Inc 1 487 31 0 1 stage_two_b
7 ori  FR2 Con 1 505 32 0 1 stage_two_b
7 fill FC1 Inc 1 447 33 0 1 stage_two_b
7 fill FR1 Con 1 409 34 0 1 stage_two_b
7 ori  ER2 Inc 1 1467 35 0 1 stage_two_b
7 fill EC1 Con 1 499 36 0 1 stage_two_b
7 ori  FR2 Con 1 701 37 0 1 stage_two_b
7 fill FC1 Inc 1 397 38 0 1 stage_two_b
7 ori  EC2 Con 1 474 39 0 1 stage_two_b
7 ori  FR2 Con 1 386 40 0 1 stage_two_b
7 ori  FC2 Inc 1 981 41 0 1 stage_two_b
7 ori  FR2 Con 1 683 42 0 1 stage_two_b
7 ori  ER2 Inc 1 746 43 0 1 stage_two_b
7 ori  FC2 Inc 1 746 44 0 1 stage_two_b
7 fill ER1 Inc 1 489 45 0 1 stage_two_b
7 ori  FR2 Con 1 464 46 0 1 stage_two_b
7 fill EC1 Con 1 584 47 0 1 stage_two_b
7 ori  ER2 Inc 1 741 48 0 1 stage_two_b
7 ori  EC2 Con 1 554 49 0 1 stage_two_b
7 ori  FC2 Inc 1 860 50 0 1 stage_two_b
7 ori  FR2 Con 1 451 51 0 1 stage_two_b
7 ori  ER2 Inc 1 723 52 0 1 stage_two_b
7 fill FR1 Con 1 476 53 0 1 stage_two_b
7 ori  EC2 Con 1 520 54 0 1 stage_two_b
7 ori  FC2 Inc 2 469 54 0 1 stage_two_b
7 fill EC1 Con 1 715 55 0 1 stage_two_b
7 fill FR1 Con 1 501 56 0 1 stage_two_b
7 ori  EC2 Con 1 467 57 0 1 stage_two_b
7 ori  FC2 Inc 1 780 58 0 1 stage_two_b
7 fill FC1 Inc 1 547 59 0 1 stage_two_b
7 fill FR1 Con 1 596 60 0 1 stage_two_b
7 ori  EC2 Con 1 571 61 0 1 stage_two_b
7 fill ER1 Inc 1 415 62 0 1 stage_two_b
7 fill FR1 Con 1 459 63 0 1 stage_two_b
7 ori  FC2 Inc 1 764 64 0 1 stage_two_b
7 ori  FR2 Con 1 560 65 0 1 stage_two_b
7 fill FC1 Inc 1 461 66 0 1 stage_two_b
7 fill EC1 Con 1 543 67 0 1 stage_two_b
7 ori  EC2 Con 1 434 68 0 1 stage_two_b
7 fill FC1 Inc 1 617 69 0 1 stage_two_b
7 fill FR1 Con 1 419 70 0 1 stage_two_b
7 fill ER1 Inc 1 497 71 0 1 stage_two_b
7 fill FC1 Inc 1 383 72 0 1 stage_two_b
7 ori  FC2 Inc 2 362 72 0 1 stage_two_b
7 ori  ER2 Inc 1 876 73 0 1 stage_two_b
7 fill ER1 Inc 1 511 74 0 1 stage_two_b
7 ori  EC2 Con 1 529 75 0 1 stage_two_b
7 fill FC1 Inc 1 508 76 0 1 stage_two_b
7 fill FR1 Con 1 387 77 0 1 stage_two_b
7 fill EC1 Con 1 540 78 0 1 stage_two_b
7 fill ER1 Inc 1 501 79 0 1 stage_two_b
7 fill FC1 Inc 1 428 80 0 1 stage_two_b
7 fill FR1 Con 1 483 81 0 1 stage_two_b
7 ori  FC2 Inc 1 781 82 0 1 stage_two_b
7 ori  ER2 Inc 1 798 83 0 1 stage_two_b
7 fill FC1 Inc 1 485 84 0 1 stage_two_b
7 fill EC1 Con 2 479 84 0 1 stage_two_b
7 ori  EC2 Con 1 580 85 0 1 stage_two_b
7 ori  FR2 Con 1 574 86 0 1 stage_two_b
7 ori  FC2 Inc 1 794 87 0 1 stage_two_b
7 fill FC1 Inc 1 518 88 0 1 stage_two_b
7 fill FR1 Con 1 561 89 0 1 stage_two_b
7 fill EC1 Con 1 511 90 0 1 stage_two_b
7 fill FR1 Con 1 384 91 0 1 stage_two_b
7 fill EC1 Con 1 486 92 0 1 stage_two_b
7 ori  ER2 Inc 1 828 93 0 1 stage_two_b
7 ori  EC2 Con 2 487 93 0 1 stage_two_b
7 ori  FC2 Inc 1 794 94 0 1 stage_two_b
7 fill FR1 Con 1 488 95 0 1 stage_two_b
9 ori  EC2 Con 1 1358 1 0 0 stage_three_a
9 ori  FR2 Con 1 598 2 0 1 stage_three_a
9 ori  EC2 Con 1 668 3 0 1 stage_three_a
9 fill ER1 Inc 2 2199 3 0 1 stage_three_a
9 fill EC1 Con 1 1460 4 0 1 stage_three_a
9 ori  ER2 Inc 1 1029 5 0 1 stage_three_a
9 fill FC1 Inc 1 1774 6 0 1 stage_three_a
9 ori  EC2 Con 1 1299 7 0 1 stage_three_a
9 ori  FC2 Inc 1 1280 8 0 1 stage_three_a
9 fill FR1 Con 1 923 9 0 1 stage_three_a
9 fill ER1 Inc 1 1254 10 0 1 stage_three_a
9 ori  FR2 Con 1 1090 11 0 1 stage_three_a
9 ori  FC2 Inc 1 841 12 0 1 stage_three_a
9 fill FR1 Con 1 1028 13 0 1 stage_three_a
9 fill FC1 Inc 2 671 13 0 1 stage_three_a
9 fill ER1 Inc 1 1126 14 0 1 stage_three_a
9 ori  EC2 Con 1 1166 15 0 1 stage_three_a
9 ori  ER2 Inc 1 766 16 0 1 stage_three_a
9 fill EC1 Con 1 857 17 0 1 stage_three_a
9 fill FR1 Con 1 735 18 0 1 stage_three_a
9 ori  EC2 Con 1 1003 19 0 1 stage_three_a
9 fill ER1 Inc 1 1379 20 0 1 stage_three_a
9 fill EC1 Con 1 1218 21 0 1 stage_three_a
9 fill FC1 Inc 1 830 22 0 1 stage_three_a
9 ori  FR2 Con 1 1042 23 0 1 stage_three_a
9 fill ER1 Inc 1 930 24 0 1 stage_three_a
9 fill EC1 Con 1 1125 25 0 1 stage_three_a
9 fill FR1 Con 1 1087 26 0 1 stage_three_a
9 fill FC1 Inc 1 900 27 0 1 stage_three_a
9 ori  EC2 Con 1 940 28 0 1 stage_three_a
9 fill ER1 Inc 1 712 29 0 1 stage_three_a
9 ori  FR2 Con 1 892 30 0 1 stage_three_a
9 ori  ER2 Inc 2 1181 30 0 1 stage_three_a
9 fill FC1 Inc 1 1578 31 0 1 stage_three_a
9 ori  FC2 Inc 1 1152 32 0 1 stage_three_a
9 fill EC1 Con 1 2314 33 0 1 stage_three_a
9 ori  EC2 Con 1 1156 34 0 1 stage_three_a
9 ori  ER2 Inc 1 1064 35 0 1 stage_three_a
9 ori  EC2 Con 1 1664 36 0 1 stage_three_a
9 fill FC1 Inc 1 1388 37 0 1 stage_three_a
9 fill FR1 Con 1 1104 38 0 1 stage_three_a
9 ori  FR2 Con 1 1063 39 0 1 stage_three_a
9 fill FC1 Inc 1 1592 40 0 1 stage_three_a
9 fill FR1 Con 1 690 41 0 1 stage_three_a
9 fill FC1 Inc 1 919 42 0 1 stage_three_a
9 ori  EC2 Con 1 1167 43 0 1 stage_three_a
9 fill EC1 Con 1 1219 44 0 1 stage_three_a
9 fill FR1 Con 1 1250 45 0 1 stage_three_a
9 fill FC1 Inc 1 687 46 0 1 stage_three_a
9 ori  FC2 Inc 1 975 47 0 1 stage_three_a
9 ori  ER2 Inc 2 1220 47 0 1 stage_three_a
9 fill FR1 Con 1 1392 48 0 1 stage_three_a
9 fill FC1 Inc 1 570 49 0 1 stage_three_a
9 ori  EC2 Con 1 713 50 0 1 stage_three_a
9 fill FR1 Con 1 894 51 0 1 stage_three_a
9 ori  FR2 Con 1 712 52 0 1 stage_three_a
9 fill ER1 Inc 1 1727 53 0 1 stage_three_a
9 ori  EC2 Con 1 974 54 0 1 stage_three_a
9 fill FC1 Inc 1 698 55 0 1 stage_three_a
9 ori  ER2 Inc 1 914 56 0 1 stage_three_a
9 ori  FC2 Inc 1 1660 57 0 1 stage_three_a
9 ori  FR2 Con 1 823 58 0 1 stage_three_a
9 fill EC1 Con 1 1407 59 0 1 stage_three_a
9 fill ER1 Inc 1 842 60 0 1 stage_three_a
9 ori  EC2 Con 1 814 61 0 1 stage_three_a
9 fill EC1 Con 1 1342 62 0 1 stage_three_a
9 fill ER1 Inc 1 925 63 0 1 stage_three_a
9 fill FC1 Inc 1 723 64 0 1 stage_three_a
9 ori  ER2 Inc 1 903 65 0 1 stage_three_a
9 ori  FC2 Inc 1 921 66 0 1 stage_three_a
9 ori  FR2 Con 1 809 67 0 1 stage_three_a
9 fill EC1 Con 1 1013 68 0 1 stage_three_a
9 fill ER1 Inc 1 1307 69 0 1 stage_three_a
9 ori  FC2 Inc 2 1264 69 0 1 stage_three_a
9 fill FR1 Con 1 895 70 0 1 stage_three_a
9 ori  FR2 Con 1 545 71 0 1 stage_three_a
9 ori  ER2 Inc 1 1028 72 0 1 stage_three_a
9 ori  EC2 Con 1 623 73 0 1 stage_three_a
9 fill ER1 Inc 1 877 74 0 1 stage_three_a
9 ori  FC2 Inc 1 1040 75 0 1 stage_three_a
9 ori  EC2 Con 1 611 76 0 1 stage_three_a
9 ori  FR2 Con 1 541 77 0 1 stage_three_a
9 ori  EC2 Con 1 762 78 0 1 stage_three_a
9 ori  FC2 Inc 1 944 79 0 1 stage_three_a
9 ori  EC2 Con 1 568 80 0 1 stage_three_a
9 fill FR1 Con 1 1058 81 0 1 stage_three_a
9 fill EC1 Con 1 1053 82 0 1 stage_three_a
9 ori  FR2 Con 1 1408 83 0 1 stage_three_a
9 ori  EC2 Con 1 793 84 0 1 stage_three_a
9 fill ER1 Inc 1 778 85 0 1 stage_three_a
9 fill FR1 Con 1 562 86 0 1 stage_three_a
9 fill FC1 Inc 1 816 87 0 1 stage_three_a
9 ori  FC2 Inc 1 1546 88 0 1 stage_three_a
9 ori  FR2 Con 1 1522 89 0 1 stage_three_a
9 fill ER1 Inc 1 653 90 0 1 stage_three_a
9 ori  FC2 Inc 1 907 91 0 1 stage_three_a
9 fill FC1 Inc 1 1000 92 0 1 stage_three_a
9 ori  FR2 Con 1 1100 93 0 1 stage_three_a
9 ori  EC2 Con 1 970 94 0 1 stage_three_a
9 fill ER1 Inc 1 963 95 0 1 stage_three_a
10 fill EC1 Con 1 1101 1 0 0 stage_three_b
10 fill ER1 Inc 1 735 2 0 1 stage_three_b
10 fill EC1 Con 1 444 3 0 1 stage_three_b
10 fill FC1 Inc 1 478 4 0 1 stage_three_b
10 ori  FR2 Con 1 729 5 0 1 stage_three_b
10 fill FR1 Con 1 1140 6 0 1 stage_three_b
10 ori  EC2 Con 1 631 7 0 1 stage_three_b
10 fill ER1 Inc 1 722 8 0 1 stage_three_b
10 ori  ER2 Inc 1 1302 9 0 1 stage_three_b
10 ori  EC2 Con 1 639 10 0 1 stage_three_b
10 fill FR1 Con 1 602 11 0 1 stage_three_b
10 fill FC1 Inc 1 1071 12 0 1 stage_three_b
10 ori  ER2 Inc 1 1311 13 0 1 stage_three_b
10 ori  EC2 Con 1 604 14 0 1 stage_three_b
10 ori  FR2 Con 1 618 15 0 1 stage_three_b
10 fill ER1 Inc 1 730 16 0 1 stage_three_b
10 ori  EC2 Con 1 768 17 0 1 stage_three_b
10 fill FC1 Inc 1 979 18 0 1 stage_three_b
10 ori  ER2 Inc 1 700 19 0 1 stage_three_b
10 ori  FC2 Inc 1 1273 20 0 1 stage_three_b
10 fill EC1 Con 1 683 21 0 1 stage_three_b
10 fill ER1 Inc 2 918 21 0 1 stage_three_b
10 fill FC1 Inc 1 1093 22 0 1 stage_three_b
10 ori  FR2 Con 1 874 23 0 1 stage_three_b
10 fill ER1 Inc 1 929 24 0 1 stage_three_b
10 ori  EC2 Con 1 743 25 0 1 stage_three_b
10 fill FR1 Con 1 644 26 0 1 stage_three_b
10 ori  FR2 Con 1 942 27 0 1 stage_three_b
10 ori  FC2 Inc 1 754 28 0 1 stage_three_b
10 ori  FR2 Con 1 531 29 0 1 stage_three_b
10 ori  EC2 Con 1 690 30 0 1 stage_three_b
10 ori  FR2 Con 1 597 31 0 1 stage_three_b
10 fill EC1 Con 1 671 32 0 1 stage_three_b
10 fill ER1 Inc 1 643 33 0 1 stage_three_b
10 fill FC1 Inc 1 860 34 0 1 stage_three_b
10 ori  EC2 Con 1 998 35 0 1 stage_three_b
10 ori  FC2 Inc 1 780 36 0 1 stage_three_b
10 fill ER1 Inc 1 804 37 0 1 stage_three_b
10 ori  EC2 Con 1 747 38 0 1 stage_three_b
10 fill FR1 Con 1 620 39 0 1 stage_three_b
10 ori  FR2 Con 1 819 40 0 1 stage_three_b
10 fill ER1 Inc 1 640 41 0 1 stage_three_b
10 fill FC1 Inc 3 2500 41 0 1 stage_three_b
10 fill FR1 Con 1 714 42 0 1 stage_three_b
10 ori  EC2 Con 1 520 43 0 1 stage_three_b
10 fill FC1 Inc 1 1623 44 0 1 stage_three_b
10 fill ER1 Inc 1 619 45 0 1 stage_three_b
10 fill FC1 Inc 1 749 46 0 1 stage_three_b
10 fill FR1 Con 1 506 47 0 1 stage_three_b
10 ori  FC2 Inc 1 1379 48 0 1 stage_three_b
10 ori  FR2 Con 1 764 49 0 1 stage_three_b
10 ori  ER2 Inc 1 1275 50 0 1 stage_three_b
10 fill FC1 Inc 1 784 51 0 1 stage_three_b
10 ori  EC2 Con 1 828 52 0 1 stage_three_b
10 ori  FR2 Con 1 999 53 0 1 stage_three_b
10 ori  FC2 Inc 1 753 54 0 1 stage_three_b
10 fill EC1 Con 1 662 55 0 1 stage_three_b
10 ori  FR2 Con 1 602 56 0 1 stage_three_b
10 fill ER1 Inc 1 1025 57 0 1 stage_three_b
10 fill FC1 Inc 1 597 58 0 1 stage_three_b
10 ori  ER2 Inc 1 795 59 0 1 stage_three_b
10 ori  FC2 Inc 1 683 60 0 1 stage_three_b
10 fill FR1 Con 1 798 61 0 1 stage_three_b
10 ori  FR2 Con 1 774 62 0 1 stage_three_b
10 fill FC1 Inc 1 699 63 0 1 stage_three_b
10 ori  ER2 Inc 1 712 64 0 1 stage_three_b
10 ori  EC2 Con 1 634 65 0 1 stage_three_b
10 ori  FC2 Inc 2 599 65 0 1 stage_three_b
10 ori  EC2 Con 1 684 66 0 1 stage_three_b
10 fill FR1 Con 1 588 67 0 1 stage_three_b
10 ori  ER2 Inc 1 1440 68 0 1 stage_three_b
10 fill FC1 Inc 1 621 69 0 1 stage_three_b
10 fill FR1 Con 1 852 70 0 1 stage_three_b
10 fill ER1 Inc 1 862 71 0 1 stage_three_b
10 ori  FC2 Inc 1 615 72 0 1 stage_three_b
10 fill EC1 Con 1 1051 73 0 1 stage_three_b
10 ori  FR2 Con 1 764 74 0 1 stage_three_b
10 fill FR1 Con 1 771 75 0 1 stage_three_b
10 ori  EC2 Con 1 823 76 0 1 stage_three_b
10 ori  ER2 Inc 1 737 77 0 1 stage_three_b
10 fill EC1 Con 1 619 78 0 1 stage_three_b
10 ori  FC2 Inc 1 674 79 0 1 stage_three_b
10 fill FR1 Con 1 650 80 0 1 stage_three_b
10 fill ER1 Inc 1 853 81 0 1 stage_three_b
10 fill FC1 Inc 1 1049 82 0 1 stage_three_b
10 ori  EC2 Con 1 578 83 0 1 stage_three_b
10 fill ER1 Inc 1 876 84 0 1 stage_three_b
10 fill FC1 Inc 1 895 85 0 1 stage_three_b
10 fill FR1 Con 1 536 86 0 1 stage_three_b
10 fill ER1 Inc 1 597 87 0 1 stage_three_b
10 fill FC1 Inc 1 537 88 0 1 stage_three_b
10 ori  FC2 Inc 1 951 89 0 1 stage_three_b
10 ori  ER2 Inc 1 1325 90 0 1 stage_three_b
10 ori  FC2 Inc 1 747 91 0 1 stage_three_b
10 ori  ER2 Inc 1 546 92 0 1 stage_three_b
10 fill EC1 Con 1 630 93 0 1 stage_three_b
10 ori  FR2 Con 1 566 94 0 1 stage_three_b
10 ori  EC2 Con 1 674 95 0 1 stage_three_b
10 fill ER1 Inc 2 608 95 0 1 stage_three_b
10 ori  FR2 Con 1 788 96 0 1 stage_three_b
