# Supplementary material for: Target-Response Associations Can Produce Response-Congruency Effects Without Task-Switching Costs
Source: Front Psychol. 2019 Feb 11;10:40. doi: 10.3389/fpsyg.2019.00040 (PMC6378947; doi:10.3389/fpsyg.2019.00040)
Supplement: DATA SHEET S1 — Dataset in Experiment 1 and 2. [file Data_Sheet_1.ZIP › Data/Exp2/subject4.txt]

2 ori  ER2 Inc 2 1962 0 0 0 practice
2 ori  EC2 Con 2 1784 0 0 0 practice
2 ori  FR2 Con 1 1405 1 0 0 practice
2 fill FC1 Inc 2 1125 1 0 1 practice
2 ori  FC2 Inc 1 1110 2 0 1 practice
2 ori  ER2 Inc 1 1173 3 0 1 practice
2 ori  EC2 Con 1 911 4 0 1 practice
2 fill FR1 Con 1 777 5 0 1 practice
2 fill ER1 Inc 1 669 6 0 1 practice
2 fill EC1 Con 2 376 6 0 1 practice
2 fill FR1 Con 2 1386 6 0 1 practice
2 fill EC1 Con 1 905 7 0 1 practice
2 fill FC1 Inc 1 434 8 0 1 practice
2 fill ER1 Inc 1 387 9 0 1 practice
2 ori  FC2 Inc 2 285 9 0 1 practice
2 ori  FR2 Con 2 1226 9 0 1 practice
2 fill FR1 Con 2 848 9 0 1 practice
2 ori  FC2 Inc 2 768 9 0 1 practice
2 ori  EC2 Con 1 1019 10 0 1 practice
2 fill FC1 Inc 1 1103 11 0 1 practice
2 fill ER1 Inc 1 818 12 0 1 practice
2 ori  FR2 Con 1 1014 13 0 1 practice
2 ori  ER2 Inc 2 700 13 0 1 practice
2 fill EC1 Con 1 1376 14 0 1 practice
2 fill FC1 Inc 1 562 15 0 1 practice
2 fill FR1 Con 1 609 16 0 1 practice
2 ori  EC2 Con 1 459 17 0 1 practice
2 ori  FR2 Con 1 652 18 0 1 practice
2 fill EC1 Con 1 538 19 0 1 practice
2 fill ER1 Inc 1 708 20 0 1 practice
2 ori  FC2 Inc 2 499 20 0 1 practice
2 ori  ER2 Inc 2 1375 20 0 1 practice
3 ori  FR2 Con 1 1263 1 0 0 stage_one_a
3 ori  EC2 Con 1 562 2 0 1 stage_one_a
3 fill FC1 Inc 1 486 3 0 1 stage_one_a
3 ori  ER2 Inc 2 450 3 0 1 stage_one_a
3 ori  FC2 Inc 1 1407 4 0 1 stage_one_a
3 ori  EC2 Con 2 906 4 0 1 stage_one_a
3 fill FR1 Con 1 1415 5 0 1 stage_one_a
3 fill FC1 Inc 1 484 6 0 1 stage_one_a
3 fill EC1 Con 1 505 7 0 1 stage_one_a
3 ori  FC2 Inc 2 461 7 0 1 stage_one_a
3 ori  FR2 Con 1 1864 8 0 1 stage_one_a
3 ori  FC2 Inc 2 519 8 0 1 stage_one_a
3 fill FC1 Inc 1 934 9 0 1 stage_one_a
3 ori  ER2 Inc 2 717 9 0 1 stage_one_a
3 fill EC1 Con 1 1107 10 0 1 stage_one_a
3 fill FR1 Con 1 792 11 0 1 stage_one_a
3 ori  FC2 Inc 2 1372 11 0 1 stage_one_a
3 fill ER1 Inc 2 1066 11 0 1 stage_one_a
3 fill FC1 Inc 1 2244 12 0 1 stage_one_a
3 ori  ER2 Inc 2 627 12 0 1 stage_one_a
3 fill ER1 Inc 1 1019 13 0 1 stage_one_a
3 fill FC1 Inc 1 836 14 0 1 stage_one_a
3 fill ER1 Inc 1 1630 15 0 1 stage_one_a
3 ori  FR2 Con 1 813 16 0 1 stage_one_a
3 ori  FC2 Inc 1 689 17 0 1 stage_one_a
3 fill EC1 Con 2 1258 17 0 1 stage_one_a
3 fill FR1 Con 1 1390 18 0 1 stage_one_a
3 fill ER1 Inc 2 1368 18 0 1 stage_one_a
3 fill FC1 Inc 1 1060 19 0 1 stage_one_a
3 fill EC1 Con 1 710 20 0 1 stage_one_a
3 ori  ER2 Inc 1 967 21 0 1 stage_one_a
3 fill FR1 Con 1 657 22 0 1 stage_one_a
3 ori  FC2 Inc 1 1327 23 0 1 stage_one_a
3 ori  ER2 Inc 1 1920 24 0 1 stage_one_a
3 fill ER1 Inc 2 1370 24 0 1 stage_one_a
3 ori  EC2 Con 2 1273 24 0 1 stage_one_a
3 fill EC1 Con 1 878 25 0 1 stage_one_a
3 ori  FR2 Con 1 570 26 0 1 stage_one_a
3 ori  FC2 Inc 1 1399 27 0 1 stage_one_a
3 ori  ER2 Inc 1 1050 28 0 1 stage_one_a
3 fill FR1 Con 1 1578 29 0 1 stage_one_a
3 fill FC1 Inc 1 637 30 0 1 stage_one_a
3 fill FR1 Con 1 662 31 0 1 stage_one_a
3 fill ER1 Inc 1 1848 32 0 1 stage_one_a
3 fill FC1 Inc 1 530 33 0 1 stage_one_a
3 ori  FR2 Con 1 1004 34 0 1 stage_one_a
3 fill EC1 Con 2 1004 34 0 1 stage_one_a
3 ori  ER2 Inc 1 982 35 0 1 stage_one_a
3 ori  EC2 Con 1 1143 36 0 1 stage_one_a
3 fill FC1 Inc 1 610 37 0 1 stage_one_a
3 ori  FC2 Inc 1 859 38 0 1 stage_one_a
3 ori  FR2 Con 1 849 39 0 1 stage_one_a
3 ori  EC2 Con 1 748 40 0 1 stage_one_a
3 ori  FC2 Inc 1 690 41 0 1 stage_one_a
3 ori  EC2 Con 2 790 41 0 1 stage_one_a
3 fill FR1 Con 1 1354 42 0 1 stage_one_a
3 fill FC1 Inc 1 622 43 0 1 stage_one_a
3 ori  ER2 Inc 2 1537 43 0 1 stage_one_a
3 ori  FC2 Inc 1 1070 44 0 1 stage_one_a
3 ori  ER2 Inc 1 574 45 0 1 stage_one_a
3 ori  FC2 Inc 1 989 46 0 1 stage_one_a
3 ori  EC2 Con 1 927 47 0 1 stage_one_a
3 fill FR1 Con 1 558 48 0 1 stage_one_a
3 ori  ER2 Inc 1 871 49 0 1 stage_one_a
3 ori  FC2 Inc 1 712 50 0 1 stage_one_a
3 ori  EC2 Con 1 809 51 0 1 stage_one_a
3 ori  ER2 Inc 1 911 52 0 1 stage_one_a
3 fill ER1 Inc 2 842 52 0 1 stage_one_a
3 fill EC1 Con 2 1615 52 0 1 stage_one_a
3 ori  FC2 Inc 1 945 53 0 1 stage_one_a
3 fill FR1 Con 1 685 54 0 1 stage_one_a
3 fill ER1 Inc 1 868 55 0 1 stage_one_a
3 ori  FR2 Con 1 515 56 0 1 stage_one_a
3 fill FC1 Inc 1 729 57 0 1 stage_one_a
3 ori  FC2 Inc 1 694 58 0 1 stage_one_a
3 ori  ER2 Inc 1 1875 59 0 1 stage_one_a
3 fill FR1 Con 1 632 60 0 1 stage_one_a
3 ori  FR2 Con 1 523 61 0 1 stage_one_a
3 fill EC1 Con 2 939 61 0 1 stage_one_a
3 fill FC1 Inc 1 881 62 0 1 stage_one_a
3 fill EC1 Con 1 1475 63 0 1 stage_one_a
3 fill FR1 Con 1 678 64 0 1 stage_one_a
3 ori  ER2 Inc 1 1503 65 0 1 stage_one_a
3 ori  FR2 Con 1 652 66 0 1 stage_one_a
3 ori  FC2 Inc 1 682 67 0 1 stage_one_a
3 fill ER1 Inc 1 1380 68 0 1 stage_one_a
3 fill FR1 Con 1 534 69 0 1 stage_one_a
3 ori  ER2 Inc 1 1038 70 0 1 stage_one_a
3 fill EC1 Con 1 1290 71 0 1 stage_one_a
3 fill FR1 Con 1 555 72 0 1 stage_one_a
3 ori  FC2 Inc 1 721 73 0 1 stage_one_a
3 fill EC1 Con 1 1155 74 0 1 stage_one_a
3 ori  FR2 Con 1 348 75 0 1 stage_one_a
3 fill ER1 Inc 2 1082 75 0 1 stage_one_a
3 fill FC1 Inc 1 1471 76 0 1 stage_one_a
3 fill EC1 Con 1 955 77 0 1 stage_one_a
3 fill FC1 Inc 1 641 78 0 1 stage_one_a
3 ori  EC2 Con 2 704 78 0 1 stage_one_a
3 fill EC1 Con 1 1035 79 0 1 stage_one_a
3 ori  ER2 Inc 1 910 80 0 1 stage_one_a
4 fill FR1 Con 1 803 1 0 0 stage_one_b
4 ori  FC2 Inc 1 748 2 0 1 stage_one_b
4 ori  ER2 Inc 1 950 3 0 1 stage_one_b
4 ori  EC2 Con 1 1007 4 0 1 stage_one_b
4 fill EC1 Con 1 787 5 0 1 stage_one_b
4 ori  FR2 Con 1 757 6 0 1 stage_one_b
4 fill ER1 Inc 1 1161 7 0 1 stage_one_b
4 ori  FC2 Inc 1 828 8 0 1 stage_one_b
4 ori  ER2 Inc 1 1033 9 0 1 stage_one_b
4 ori  EC2 Con 1 749 10 0 1 stage_one_b
4 ori  FC2 Inc 2 362 10 0 1 stage_one_b
4 fill FR1 Con 1 622 11 0 1 stage_one_b
4 fill FC1 Inc 1 483 12 0 1 stage_one_b
4 fill FR1 Con 1 484 13 0 1 stage_one_b
4 fill ER1 Inc 1 733 14 0 1 stage_one_b
4 ori  FR2 Con 1 523 15 0 1 stage_one_b
4 ori  FC2 Inc 1 774 16 0 1 stage_one_b
4 ori  FR2 Con 1 623 17 0 1 stage_one_b
4 fill FR1 Con 1 501 18 0 1 stage_one_b
4 ori  FC2 Inc 1 651 19 0 1 stage_one_b
4 ori  FR2 Con 1 620 20 0 1 stage_one_b
4 fill ER1 Inc 1 1317 21 0 1 stage_one_b
4 ori  EC2 Con 1 676 22 0 1 stage_one_b
4 ori  FC2 Inc 1 718 23 0 1 stage_one_b
4 fill FC1 Inc 1 595 24 0 1 stage_one_b
4 fill EC1 Con 1 649 25 0 1 stage_one_b
4 fill FR1 Con 1 525 26 0 1 stage_one_b
4 fill ER1 Inc 1 1188 27 0 1 stage_one_b
4 fill FC1 Inc 1 554 28 0 1 stage_one_b
4 fill FR1 Con 1 535 29 0 1 stage_one_b
4 ori  ER2 Inc 1 1319 30 0 1 stage_one_b
4 ori  FR2 Con 1 611 31 0 1 stage_one_b
4 ori  EC2 Con 1 722 32 0 1 stage_one_b
4 fill FC1 Inc 1 566 33 0 1 stage_one_b
4 fill FR1 Con 1 525 34 0 1 stage_one_b
4 ori  FC2 Inc 1 701 35 0 1 stage_one_b
4 ori  FR2 Con 1 598 36 0 1 stage_one_b
4 fill EC1 Con 1 853 37 0 1 stage_one_b
4 ori  FC2 Inc 1 662 38 0 1 stage_one_b
4 ori  FR2 Con 1 675 39 0 1 stage_one_b
4 ori  FC2 Inc 1 724 40 0 1 stage_one_b
4 fill ER1 Inc 1 1143 41 0 1 stage_one_b
4 fill FR1 Con 1 655 42 0 1 stage_one_b
4 fill FC1 Inc 1 581 43 0 1 stage_one_b
4 ori  FR2 Con 1 753 44 0 1 stage_one_b
4 ori  FC2 Inc 1 764 45 0 1 stage_one_b
4 ori  EC2 Con 1 732 46 0 1 stage_one_b
4 ori  ER2 Inc 1 913 47 0 1 stage_one_b
4 ori  FR2 Con 1 716 48 0 1 stage_one_b
4 ori  EC2 Con 1 647 49 0 1 stage_one_b
4 fill FR1 Con 1 586 50 0 1 stage_one_b
4 ori  FR2 Con 1 852 51 0 1 stage_one_b
4 fill FC1 Inc 1 625 52 0 1 stage_one_b
4 fill ER1 Inc 1 1348 53 0 1 stage_one_b
4 fill EC1 Con 1 848 54 0 1 stage_one_b
4 fill FR1 Con 1 775 55 0 1 stage_one_b
4 fill EC1 Con 1 692 56 0 1 stage_one_b
4 fill FC1 Inc 1 537 57 0 1 stage_one_b
4 fill EC1 Con 1 671 58 0 1 stage_one_b
4 ori  ER2 Inc 1 829 59 0 1 stage_one_b
4 ori  FC2 Inc 1 598 60 0 1 stage_one_b
4 ori  FR2 Con 1 623 61 0 1 stage_one_b
4 fill FC1 Inc 1 505 62 0 1 stage_one_b
4 ori  ER2 Inc 1 1096 63 0 1 stage_one_b
4 fill ER1 Inc 1 903 64 0 1 stage_one_b
4 ori  EC2 Con 1 755 65 0 1 stage_one_b
4 ori  FR2 Con 1 722 66 0 1 stage_one_b
4 fill EC1 Con 1 651 67 0 1 stage_one_b
4 fill ER1 Inc 1 992 68 0 1 stage_one_b
4 ori  ER2 Inc 1 782 69 0 1 stage_one_b
4 fill FC1 Inc 1 608 70 0 1 stage_one_b
4 fill ER1 Inc 1 690 71 0 1 stage_one_b
4 fill FR1 Con 1 682 72 0 1 stage_one_b
4 fill FC1 Inc 1 523 73 0 1 stage_one_b
4 fill FR1 Con 1 604 74 0 1 stage_one_b
4 ori  FC2 Inc 1 544 75 0 1 stage_one_b
4 fill FC1 Inc 1 653 76 0 1 stage_one_b
4 fill FR1 Con 1 566 77 0 1 stage_one_b
4 fill FC1 Inc 1 574 78 0 1 stage_one_b
4 ori  ER2 Inc 1 1101 79 0 1 stage_one_b
4 ori  FC2 Inc 1 708 80 0 1 stage_one_b
4 fill FR1 Con 1 547 81 0 1 stage_one_b
4 ori  ER2 Inc 1 905 82 0 1 stage_one_b
4 ori  FR2 Con 1 535 83 0 1 stage_one_b
4 fill ER1 Inc 1 592 84 0 1 stage_one_b
4 fill FC1 Inc 1 561 85 0 1 stage_one_b
4 fill EC1 Con 1 864 86 0 1 stage_one_b
4 ori  FC2 Inc 1 853 87 0 1 stage_one_b
4 ori  ER2 Inc 1 684 88 0 1 stage_one_b
4 ori  EC2 Con 1 715 89 0 1 stage_one_b
4 ori  ER2 Inc 1 798 90 0 1 stage_one_b
4 fill ER1 Inc 1 1029 91 0 1 stage_one_b
4 fill FC1 Inc 1 585 92 0 1 stage_one_b
4 ori  FR2 Con 1 551 93 0 1 stage_one_b
4 ori  ER2 Inc 1 1327 94 0 1 stage_one_b
4 fill ER1 Inc 1 707 95 0 1 stage_one_b
4 fill EC1 Con 1 788 96 0 1 stage_one_b
4 ori  FC2 Inc 1 808 97 0 1 stage_one_b
4 fill ER1 Inc 1 937 98 0 1 stage_one_b
4 ori  FR2 Con 1 579 99 0 1 stage_one_b
6 fill EC1 Con 3 2500 0 0 0 stage_two_a
6 fill FR1 Con 1 873 1 0 0 stage_two_a
6 ori  FC2 Inc 1 985 2 0 1 stage_two_a
6 fill FC1 Inc 1 615 3 0 1 stage_two_a
6 ori  FR2 Con 1 804 4 0 1 stage_two_a
6 fill ER1 Inc 1 1076 5 0 1 stage_two_a
6 ori  ER2 Inc 1 866 6 0 1 stage_two_a
6 ori  EC2 Con 1 752 7 0 1 stage_two_a
6 ori  ER2 Inc 1 1005 8 0 1 stage_two_a
6 ori  FC2 Inc 1 901 9 0 1 stage_two_a
6 fill EC1 Con 1 812 10 0 1 stage_two_a
6 ori  ER2 Inc 1 794 11 0 1 stage_two_a
6 fill FR1 Con 1 628 12 0 1 stage_two_a
6 fill FC1 Inc 1 488 13 0 1 stage_two_a
6 ori  FR2 Con 1 444 14 0 1 stage_two_a
6 fill EC1 Con 1 787 15 0 1 stage_two_a
6 fill FR1 Con 1 492 16 0 1 stage_two_a
6 ori  EC2 Con 1 791 17 0 1 stage_two_a
6 fill EC1 Con 1 690 18 0 1 stage_two_a
6 ori  FC2 Inc 1 681 19 0 1 stage_two_a
6 fill ER1 Inc 1 681 20 0 1 stage_two_a
6 fill FR1 Con 1 366 21 0 1 stage_two_a
6 ori  FR2 Con 1 449 22 0 1 stage_two_a
6 fill ER1 Inc 1 578 23 0 1 stage_two_a
6 ori  ER2 Inc 1 720 24 0 1 stage_two_a
6 fill FC1 Inc 1 536 25 0 1 stage_two_a
6 fill ER1 Inc 1 532 26 0 1 stage_two_a
6 fill EC1 Con 1 504 27 0 1 stage_two_a
6 ori  FR2 Con 1 654 28 0 1 stage_two_a
6 ori  FC2 Inc 2 423 28 0 1 stage_two_a
6 fill FR1 Con 1 673 29 0 1 stage_two_a
6 fill EC1 Con 1 589 30 0 1 stage_two_a
6 ori  FR2 Con 1 716 31 0 1 stage_two_a
6 ori  FC2 Inc 1 649 32 0 1 stage_two_a
6 ori  FR2 Con 1 838 33 0 1 stage_two_a
6 fill ER1 Inc 1 531 34 0 1 stage_two_a
6 ori  FC2 Inc 1 728 35 0 1 stage_two_a
6 fill FC1 Inc 1 615 36 0 1 stage_two_a
6 fill EC1 Con 1 690 37 0 1 stage_two_a
6 ori  FR2 Con 1 681 38 0 1 stage_two_a
6 ori  FC2 Inc 1 710 39 0 1 stage_two_a
6 ori  EC2 Con 1 678 40 0 1 stage_two_a
6 fill FC1 Inc 1 641 41 0 1 stage_two_a
6 ori  FC2 Inc 1 725 42 0 1 stage_two_a
6 fill ER1 Inc 2 1372 42 0 1 stage_two_a
6 fill EC1 Con 1 813 43 0 1 stage_two_a
6 ori  FR2 Con 1 635 44 0 1 stage_two_a
6 ori  ER2 Inc 1 889 45 0 1 stage_two_a
6 ori  FR2 Con 1 1448 46 0 1 stage_two_a
6 fill ER1 Inc 1 527 47 0 1 stage_two_a
6 fill FR1 Con 1 621 48 0 1 stage_two_a
6 fill EC1 Con 1 779 49 0 1 stage_two_a
6 ori  EC2 Con 1 855 50 0 1 stage_two_a
6 fill FR1 Con 1 503 51 0 1 stage_two_a
6 ori  FC2 Inc 1 656 52 0 1 stage_two_a
6 fill ER1 Inc 2 688 52 0 1 stage_two_a
6 fill EC1 Con 1 2149 53 0 1 stage_two_a
6 ori  EC2 Con 1 622 54 0 1 stage_two_a
6 fill FR1 Con 1 575 55 0 1 stage_two_a
6 ori  ER2 Inc 1 811 56 0 1 stage_two_a
6 fill FC1 Inc 1 633 57 0 1 stage_two_a
6 ori  FC2 Inc 1 912 58 0 1 stage_two_a
6 ori  EC2 Con 1 738 59 0 1 stage_two_a
6 fill EC1 Con 1 940 60 0 1 stage_two_a
6 fill FC1 Inc 1 528 61 0 1 stage_two_a
6 fill FR1 Con 1 387 62 0 1 stage_two_a
6 ori  FR2 Con 1 398 63 0 1 stage_two_a
6 fill FC1 Inc 1 380 64 0 1 stage_two_a
6 ori  EC2 Con 1 751 65 0 1 stage_two_a
6 ori  ER2 Inc 1 600 66 0 1 stage_two_a
6 fill ER1 Inc 1 1112 67 0 1 stage_two_a
6 fill EC1 Con 1 778 68 0 1 stage_two_a
6 ori  FR2 Con 1 522 69 0 1 stage_two_a
6 ori  FC2 Inc 2 479 69 0 1 stage_two_a
6 ori  EC2 Con 1 2341 70 0 1 stage_two_a
6 fill FC1 Inc 1 608 71 0 1 stage_two_a
6 fill ER1 Inc 1 1023 72 0 1 stage_two_a
6 ori  FR2 Con 1 623 73 0 1 stage_two_a
6 ori  EC2 Con 1 763 74 0 1 stage_two_a
6 ori  FC2 Inc 1 626 75 0 1 stage_two_a
6 ori  ER2 Inc 1 812 76 0 1 stage_two_a
6 fill FC1 Inc 1 682 77 0 1 stage_two_a
6 ori  FR2 Con 1 640 78 0 1 stage_two_a
6 ori  FC2 Inc 1 763 79 0 1 stage_two_a
6 fill EC1 Con 1 885 80 0 1 stage_two_a
6 fill FR1 Con 1 591 81 0 1 stage_two_a
6 fill FC1 Inc 1 451 82 0 1 stage_two_a
6 ori  ER2 Inc 1 920 83 0 1 stage_two_a
6 fill FR1 Con 1 592 84 0 1 stage_two_a
6 fill ER1 Inc 1 694 85 0 1 stage_two_a
6 ori  FR2 Con 1 629 86 0 1 stage_two_a
6 fill EC1 Con 1 648 87 0 1 stage_two_a
6 ori  EC2 Con 1 564 88 0 1 stage_two_a
6 ori  FR2 Con 1 657 89 0 1 stage_two_a
6 fill ER1 Inc 1 754 90 0 1 stage_two_a
6 ori  EC2 Con 1 655 91 0 1 stage_two_a
6 ori  ER2 Inc 1 821 92 0 1 stage_two_a
6 fill EC1 Con 1 791 93 0 1 stage_two_a
6 fill ER1 Inc 1 674 94 0 1 stage_two_a
6 ori  FC2 Inc 1 985 95 0 1 stage_two_a
7 ori  ER2 Inc 1 1515 1 0 0 stage_two_b
7 ori  FR2 Con 1 719 2 0 1 stage_two_b
7 ori  EC2 Con 1 611 3 0 1 stage_two_b
7 ori  FC2 Inc 1 664 4 0 1 stage_two_b
7 fill EC1 Con 1 646 5 0 1 stage_two_b
7 ori  ER2 Inc 1 665 6 0 1 stage_two_b
7 ori  EC2 Con 1 625 7 0 1 stage_two_b
7 fill FC1 Inc 1 564 8 0 1 stage_two_b
7 fill EC1 Con 1 710 9 0 1 stage_two_b
7 fill FR1 Con 1 594 10 0 1 stage_two_b
7 ori  FC2 Inc 1 664 11 0 1 stage_two_b
7 ori  EC2 Con 1 653 12 0 1 stage_two_b
7 fill ER1 Inc 1 656 13 0 1 stage_two_b
7 fill FC1 Inc 1 584 14 0 1 stage_two_b
7 fill EC1 Con 1 556 15 0 1 stage_two_b
7 fill FR1 Con 1 626 16 0 1 stage_two_b
7 ori  ER2 Inc 1 549 17 0 1 stage_two_b
7 ori  EC2 Con 1 579 18 0 1 stage_two_b
7 fill EC1 Con 1 572 19 0 1 stage_two_b
7 ori  FC2 Inc 1 735 20 0 1 stage_two_b
7 ori  EC2 Con 1 760 21 0 1 stage_two_b
7 fill FR1 Con 1 593 22 0 1 stage_two_b
7 ori  FR2 Con 1 702 23 0 1 stage_two_b
7 fill FC1 Inc 1 511 24 0 1 stage_two_b
7 fill FR1 Con 1 541 25 0 1 stage_two_b
7 ori  FC2 Inc 1 652 26 0 1 stage_two_b
7 fill ER1 Inc 1 695 27 0 1 stage_two_b
7 ori  FR2 Con 1 802 28 0 1 stage_two_b
7 fill FC1 Inc 1 502 29 0 1 stage_two_b
7 fill EC1 Con 1 609 30 0 1 stage_two_b
7 ori  EC2 Con 1 617 31 0 1 stage_two_b
7 fill ER1 Inc 1 625 32 0 1 stage_two_b
7 ori  FR2 Con 1 676 33 0 1 stage_two_b
7 ori  FC2 Inc 1 620 34 0 1 stage_two_b
7 ori  EC2 Con 1 514 35 0 1 stage_two_b
7 ori  FR2 Con 1 528 36 0 1 stage_two_b
7 fill FR1 Con 1 509 37 0 1 stage_two_b
7 ori  EC2 Con 1 577 38 0 1 stage_two_b
7 ori  FR2 Con 1 554 39 0 1 stage_two_b
7 ori  FC2 Inc 1 603 40 0 1 stage_two_b
7 ori  EC2 Con 1 480 41 0 1 stage_two_b
7 fill FC1 Inc 1 538 42 0 1 stage_two_b
7 fill ER1 Inc 1 620 43 0 1 stage_two_b
7 fill FR1 Con 1 526 44 0 1 stage_two_b
7 ori  FR2 Con 1 487 45 0 1 stage_two_b
7 fill ER1 Inc 1 451 46 0 1 stage_two_b
7 ori  EC2 Con 1 566 47 0 1 stage_two_b
7 ori  FC2 Inc 1 517 48 0 1 stage_two_b
7 ori  FR2 Con 1 730 49 0 1 stage_two_b
7 ori  EC2 Con 1 579 50 0 1 stage_two_b
7 fill FC1 Inc 1 498 51 0 1 stage_two_b
7 ori  ER2 Inc 1 718 52 0 1 stage_two_b
7 ori  FR2 Con 1 596 53 0 1 stage_two_b
7 ori  EC2 Con 1 490 54 0 1 stage_two_b
7 fill EC1 Con 1 563 55 0 1 stage_two_b
7 fill FR1 Con 1 551 56 0 1 stage_two_b
7 fill EC1 Con 1 548 57 0 1 stage_two_b
7 ori  FR2 Con 1 717 58 0 1 stage_two_b
7 fill FR1 Con 1 547 59 0 1 stage_two_b
7 fill FC1 Inc 1 554 60 0 1 stage_two_b
7 ori  EC2 Con 1 618 61 0 1 stage_two_b
7 fill ER1 Inc 1 614 62 0 1 stage_two_b
7 ori  ER2 Inc 1 583 63 0 1 stage_two_b
7 fill FR1 Con 1 503 64 0 1 stage_two_b
7 fill FC1 Inc 1 489 65 0 1 stage_two_b
7 fill ER1 Inc 1 565 66 0 1 stage_two_b
7 ori  FR2 Con 1 560 67 0 1 stage_two_b
7 ori  EC2 Con 1 676 68 0 1 stage_two_b
7 fill FR1 Con 1 533 69 0 1 stage_two_b
7 fill ER1 Inc 1 804 70 0 1 stage_two_b
7 fill FR1 Con 1 665 71 0 1 stage_two_b
7 fill ER1 Inc 1 666 72 0 1 stage_two_b
7 ori  FC2 Inc 1 606 73 0 1 stage_two_b
7 fill FC1 Inc 1 613 74 0 1 stage_two_b
7 fill FR1 Con 1 546 75 0 1 stage_two_b
7 ori  FR2 Con 1 795 76 0 1 stage_two_b
7 fill EC1 Con 1 626 77 0 1 stage_two_b
7 ori  FC2 Inc 1 768 78 0 1 stage_two_b
7 fill ER1 Inc 1 630 79 0 1 stage_two_b
7 ori  FR2 Con 1 600 80 0 1 stage_two_b
7 fill FC1 Inc 1 590 81 0 1 stage_two_b
7 ori  EC2 Con 1 641 82 0 1 stage_two_b
7 fill FR1 Con 1 534 83 0 1 stage_two_b
7 ori  FC2 Inc 1 818 84 0 1 stage_two_b
7 fill EC1 Con 1 727 85 0 1 stage_two_b
7 fill ER1 Inc 1 681 86 0 1 stage_two_b
7 fill FR1 Con 1 571 87 0 1 stage_two_b
7 ori  FR2 Con 1 772 88 0 1 stage_two_b
7 fill EC1 Con 1 575 89 0 1 stage_two_b
7 ori  EC2 Con 1 732 90 0 1 stage_two_b
7 ori  FC2 Inc 1 691 91 0 1 stage_two_b
7 ori  EC2 Con 1 653 92 0 1 stage_two_b
7 fill FC1 Inc 1 524 93 0 1 stage_two_b
7 fill ER1 Inc 1 824 94 0 1 stage_two_b
7 fill FC1 Inc 1 646 95 0 1 stage_two_b
7 fill EC1 Con 1 629 96 0 1 stage_two_b
7 ori  FR2 Con 1 716 97 0 1 stage_two_b
7 ori  ER2 Inc 1 826 98 0 1 stage_two_b
7 ori  FR2 Con 1 853 99 0 1 stage_two_b
7 fill ER1 Inc 1 748 100 0 1 stage_two_b
9 fill FR1 Con 1 1342 1 0 0 stage_three_a
9 ori  FC2 Inc 1 1221 2 0 1 stage_three_a
9 fill FC1 Inc 1 560 3 0 1 stage_three_a
9 ori  FR2 Con 1 720 4 0 1 stage_three_a
9 ori  ER2 Inc 2 592 4 0 1 stage_three_a
9 ori  EC2 Con 1 2320 5 0 1 stage_three_a
9 ori  FC2 Inc 1 1058 6 0 1 stage_three_a
9 ori  ER2 Inc 1 1049 7 0 1 stage_three_a
9 fill ER1 Inc 1 1583 8 0 1 stage_three_a
9 fill EC1 Con 1 598 9 0 1 stage_three_a
9 ori  FC2 Inc 1 742 10 0 1 stage_three_a
9 fill FC1 Inc 1 617 11 0 1 stage_three_a
9 fill EC1 Con 1 633 12 0 1 stage_three_a
9 ori  FR2 Con 1 667 13 0 1 stage_three_a
9 fill FR1 Con 1 607 14 0 1 stage_three_a
9 fill EC1 Con 1 788 15 0 1 stage_three_a
9 fill ER1 Inc 1 557 16 0 1 stage_three_a
9 ori  FC2 Inc 1 658 17 0 1 stage_three_a
9 fill FR1 Con 1 599 18 0 1 stage_three_a
9 fill EC1 Con 1 1542 19 0 1 stage_three_a
9 ori  FR2 Con 1 790 20 0 1 stage_three_a
9 fill FC1 Inc 1 696 21 0 1 stage_three_a
9 fill FR1 Con 1 763 22 0 1 stage_three_a
9 ori  FC2 Inc 1 665 23 0 1 stage_three_a
9 fill EC1 Con 1 637 24 0 1 stage_three_a
9 fill FC1 Inc 1 554 25 0 1 stage_three_a
9 ori  EC2 Con 1 783 26 0 1 stage_three_a
9 ori  FR2 Con 1 750 27 0 1 stage_three_a
9 ori  ER2 Inc 1 848 28 0 1 stage_three_a
9 ori  EC2 Con 1 648 29 0 1 stage_three_a
9 ori  FR2 Con 1 572 30 0 1 stage_three_a
9 ori  FC2 Inc 1 700 31 0 1 stage_three_a
9 fill ER1 Inc 1 814 32 0 1 stage_three_a
9 ori  FR2 Con 1 503 33 0 1 stage_three_a
9 ori  FC2 Inc 1 647 34 0 1 stage_three_a
9 fill FC1 Inc 1 678 35 0 1 stage_three_a
9 fill EC1 Con 1 584 36 0 1 stage_three_a
9 fill FC1 Inc 1 588 37 0 1 stage_three_a
9 ori  ER2 Inc 1 752 38 0 1 stage_three_a
9 fill FR1 Con 1 598 39 0 1 stage_three_a
9 ori  EC2 Con 1 1191 40 0 1 stage_three_a
9 fill FC1 Inc 1 512 41 0 1 stage_three_a
9 ori  FR2 Con 1 653 42 0 1 stage_three_a
9 fill EC1 Con 1 700 43 0 1 stage_three_a
9 fill ER1 Inc 1 689 44 0 1 stage_three_a
9 fill EC1 Con 1 1379 45 0 1 stage_three_a
9 ori  ER2 Inc 1 600 46 0 1 stage_three_a
9 ori  FC2 Inc 1 674 47 0 1 stage_three_a
9 fill FC1 Inc 1 483 48 0 1 stage_three_a
9 fill ER1 Inc 1 527 49 0 1 stage_three_a
9 ori  ER2 Inc 1 812 50 0 1 stage_three_a
9 ori  FR2 Con 1 616 51 0 1 stage_three_a
9 fill FR1 Con 1 462 52 0 1 stage_three_a
9 fill EC1 Con 1 595 53 0 1 stage_three_a
9 fill FR1 Con 1 591 54 0 1 stage_three_a
9 fill EC1 Con 1 675 55 0 1 stage_three_a
9 ori  FC2 Inc 1 664 56 0 1 stage_three_a
9 ori  FR2 Con 1 631 57 0 1 stage_three_a
9 fill FC1 Inc 1 536 58 0 1 stage_three_a
9 ori  ER2 Inc 1 755 59 0 1 stage_three_a
9 fill ER1 Inc 1 568 60 0 1 stage_three_a
9 fill FC1 Inc 1 554 61 0 1 stage_three_a
9 ori  FR2 Con 1 666 62 0 1 stage_three_a
9 ori  FC2 Inc 1 671 63 0 1 stage_three_a
9 ori  EC2 Con 1 863 64 0 1 stage_three_a
9 ori  ER2 Inc 1 669 65 0 1 stage_three_a
9 fill FR1 Con 1 583 66 0 1 stage_three_a
9 fill ER1 Inc 1 689 67 0 1 stage_three_a
9 fill FC1 Inc 1 532 68 0 1 stage_three_a
9 fill ER1 Inc 1 833 69 0 1 stage_three_a
9 ori  FR2 Con 1 617 70 0 1 stage_three_a
9 ori  EC2 Con 1 914 71 0 1 stage_three_a
9 fill EC1 Con 1 732 72 0 1 stage_three_a
9 fill FR1 Con 1 630 73 0 1 stage_three_a
9 fill FC1 Inc 1 575 74 0 1 stage_three_a
9 fill FR1 Con 1 598 75 0 1 stage_three_a
9 fill EC1 Con 1 654 76 0 1 stage_three_a
9 fill ER1 Inc 1 639 77 0 1 stage_three_a
9 ori  FR2 Con 1 673 78 0 1 stage_three_a
9 ori  EC2 Con 1 622 79 0 1 stage_three_a
9 ori  ER2 Inc 1 798 80 0 1 stage_three_a
9 ori  EC2 Con 1 682 81 0 1 stage_three_a
9 ori  FC2 Inc 1 778 82 0 1 stage_three_a
9 ori  EC2 Con 1 670 83 0 1 stage_three_a
9 fill FC1 Inc 1 566 84 0 1 stage_three_a
9 fill ER1 Inc 1 647 85 0 1 stage_three_a
9 ori  FR2 Con 1 622 86 0 1 stage_three_a
9 fill FC1 Inc 1 627 87 0 1 stage_three_a
9 ori  FC2 Inc 1 661 88 0 1 stage_three_a
9 ori  ER2 Inc 1 738 89 0 1 stage_three_a
9 fill FR1 Con 1 945 90 0 1 stage_three_a
9 ori  FR2 Con 1 598 91 0 1 stage_three_a
9 ori  FC2 Inc 1 682 92 0 1 stage_three_a
9 fill ER1 Inc 1 655 93 0 1 stage_three_a
9 ori  ER2 Inc 1 699 94 0 1 stage_three_a
9 ori  FR2 Con 1 649 95 0 1 stage_three_a
9 ori  ER2 Inc 1 806 96 0 1 stage_three_a
9 fill EC1 Con 1 648 97 0 1 stage_three_a
9 fill FC1 Inc 1 628 98 0 1 stage_three_a
9 ori  EC2 Con 1 634 99 0 1 stage_three_a
10 fill ER1 Inc 1 1066 1 0 0 stage_three_b
10 ori  FR2 Con 1 521 2 0 1 stage_three_b
10 ori  EC2 Con 1 557 3 0 1 stage_three_b
10 ori  ER2 Inc 1 612 4 0 1 stage_three_b
10 fill EC1 Con 1 665 5 0 1 stage_three_b
10 ori  FC2 Inc 2 424 5 0 1 stage_three_b
10 ori  EC2 Con 1 1242 6 0 1 stage_three_b
10 fill FR1 Con 1 1484 7 0 1 stage_three_b
10 ori  FC2 Inc 1 718 8 0 1 stage_three_b
10 fill FC1 Inc 1 718 9 0 1 stage_three_b
10 fill ER1 Inc 1 577 10 0 1 stage_three_b
10 fill EC1 Con 1 532 11 0 1 stage_three_b
10 ori  EC2 Con 1 606 12 0 1 stage_three_b
10 fill FR1 Con 1 589 13 0 1 stage_three_b
10 ori  FR2 Con 1 489 14 0 1 stage_three_b
10 ori  FC2 Inc 1 573 15 0 1 stage_three_b
10 fill FC1 Inc 1 629 16 0 1 stage_three_b
10 ori  FR2 Con 1 525 17 0 1 stage_three_b
10 fill FR1 Con 1 517 18 0 1 stage_three_b
10 ori  FC2 Inc 1 597 19 0 1 stage_three_b
10 ori  FR2 Con 1 716 20 0 1 stage_three_b
10 ori  FC2 Inc 1 584 21 0 1 stage_three_b
10 fill FC1 Inc 1 516 22 0 1 stage_three_b
10 fill EC1 Con 1 566 23 0 1 stage_three_b
10 fill FC1 Inc 1 828 24 0 1 stage_three_b
10 ori  ER2 Inc 1 625 25 0 1 stage_three_b
10 fill FR1 Con 1 394 26 0 1 stage_three_b
10 ori  FR2 Con 1 447 27 0 1 stage_three_b
10 fill ER1 Inc 1 490 28 0 1 stage_three_b
10 ori  EC2 Con 1 862 29 0 1 stage_three_b
10 fill EC1 Con 1 664 30 0 1 stage_three_b
10 ori  ER2 Inc 1 740 31 0 1 stage_three_b
10 ori  FR2 Con 1 643 32 0 1 stage_three_b
10 fill FC1 Inc 1 492 33 0 1 stage_three_b
10 fill EC1 Con 1 555 34 0 1 stage_three_b
10 fill ER1 Inc 2 1058 34 0 1 stage_three_b
10 fill FR1 Con 1 941 35 0 1 stage_three_b
10 fill ER1 Inc 1 578 36 0 1 stage_three_b
10 fill EC1 Con 1 620 37 0 1 stage_three_b
10 ori  EC2 Con 1 630 38 0 1 stage_three_b
10 fill FC1 Inc 1 639 39 0 1 stage_three_b
10 ori  FC2 Inc 1 755 40 0 1 stage_three_b
10 fill FR1 Con 1 463 41 0 1 stage_three_b
10 fill ER1 Inc 1 749 42 0 1 stage_three_b
10 ori  ER2 Inc 1 700 43 0 1 stage_three_b
10 fill FC1 Inc 1 546 44 0 1 stage_three_b
10 fill ER1 Inc 1 533 45 0 1 stage_three_b
10 fill FR1 Con 1 488 46 0 1 stage_three_b
10 ori  FR2 Con 1 612 47 0 1 stage_three_b
10 ori  ER2 Inc 1 662 48 0 1 stage_three_b
10 ori  FR2 Con 1 1114 49 0 1 stage_three_b
10 fill EC1 Con 1 514 50 0 1 stage_three_b
10 fill ER1 Inc 1 611 51 0 1 stage_three_b
10 ori  EC2 Con 1 603 52 0 1 stage_three_b
10 fill FR1 Con 1 495 53 0 1 stage_three_b
10 ori  FC2 Inc 1 794 54 0 1 stage_three_b
10 fill FC1 Inc 1 535 55 0 1 stage_three_b
10 ori  EC2 Con 1 521 56 0 1 stage_three_b
10 ori  ER2 Inc 1 653 57 0 1 stage_three_b
10 fill FR1 Con 1 621 58 0 1 stage_three_b
10 fill ER1 Inc 1 626 59 0 1 stage_three_b
10 ori  FR2 Con 1 491 60 0 1 stage_three_b
10 fill EC1 Con 1 510 61 0 1 stage_three_b
10 ori  EC2 Con 1 634 62 0 1 stage_three_b
10 fill FR1 Con 1 479 63 0 1 stage_three_b
10 ori  FC2 Inc 1 745 64 0 1 stage_three_b
10 fill ER1 Inc 1 684 65 0 1 stage_three_b
10 ori  FR2 Con 1 553 66 0 1 stage_three_b
10 ori  ER2 Inc 1 734 67 0 1 stage_three_b
10 ori  FR2 Con 1 584 68 0 1 stage_three_b
10 ori  EC2 Con 1 646 69 0 1 stage_three_b
10 fill EC1 Con 1 614 70 0 1 stage_three_b
10 ori  FC2 Inc 1 706 71 0 1 stage_three_b
10 fill ER1 Inc 1 513 72 0 1 stage_three_b
10 fill FC1 Inc 1 477 73 0 1 stage_three_b
10 ori  ER2 Inc 1 692 74 0 1 stage_three_b
10 fill ER1 Inc 1 649 75 0 1 stage_three_b
10 ori  FR2 Con 1 573 76 0 1 stage_three_b
10 ori  ER2 Inc 1 634 77 0 1 stage_three_b
10 fill FC1 Inc 1 617 78 0 1 stage_three_b
10 fill FR1 Con 1 527 79 0 1 stage_three_b
10 fill FC1 Inc 1 487 80 0 1 stage_three_b
10 ori  FC2 Inc 1 667 81 0 1 stage_three_b
10 fill EC1 Con 1 636 82 0 1 stage_three_b
10 ori  FR2 Con 1 995 83 0 1 stage_three_b
10 ori  ER2 Inc 1 618 84 0 1 stage_three_b
10 fill FC1 Inc 1 574 85 0 1 stage_three_b
10 ori  FR2 Con 1 648 86 0 1 stage_three_b
10 fill EC1 Con 1 551 87 0 1 stage_three_b
10 fill ER1 Inc 1 524 88 0 1 stage_three_b
10 ori  ER2 Inc 1 666 89 0 1 stage_three_b
10 ori  EC2 Con 1 596 90 0 1 stage_three_b
10 ori  FC2 Inc 1 700 91 0 1 stage_three_b
10 fill EC1 Con 1 511 92 0 1 stage_three_b
10 ori  ER2 Inc 1 686 93 0 1 stage_three_b
10 fill ER1 Inc 1 607 94 0 1 stage_three_b
10 ori  EC2 Con 1 551 95 0 1 stage_three_b
10 ori  FR2 Con 1 557 96 0 1 stage_three_b
10 ori  FC2 Inc 1 601 97 0 1 stage_three_b
10 fill FC1 Inc 1 625 98 0 1 stage_three_b
