# Supplementary material for: Target-Response Associations Can Produce Response-Congruency Effects Without Task-Switching Costs
Source: Front Psychol. 2019 Feb 11;10:40. doi: 10.3389/fpsyg.2019.00040 (PMC6378947; doi:10.3389/fpsyg.2019.00040)
Supplement: DATA SHEET S1 — Dataset in Experiment 1 and 2. [file Data_Sheet_1.ZIP › Data/Exp2/subject5.txt]

2 ori  ER2 Inc 1 1261 1 0 0 practice
2 ori  FR2 Con 1 749 2 0 1 practice
2 fill FC1 Inc 1 583 3 0 1 practice
2 fill ER1 Inc 2 941 3 0 1 practice
2 ori  EC2 Con 2 932 3 0 1 practice
2 ori  FC2 Inc 1 793 4 0 1 practice
2 fill EC1 Con 1 793 5 0 1 practice
2 fill FR1 Con 1 908 6 0 1 practice
2 fill FC1 Inc 1 789 7 0 1 practice
2 fill EC1 Con 2 741 7 0 1 practice
2 fill FR1 Con 1 1153 8 0 1 practice
2 ori  FR2 Con 1 727 9 0 1 practice
2 ori  EC2 Con 2 912 9 0 1 practice
2 fill ER1 Inc 1 1183 10 0 1 practice
2 fill EC1 Con 1 1636 11 0 1 practice
2 ori  ER2 Inc 1 931 12 0 1 practice
2 ori  FC2 Inc 1 648 13 0 1 practice
2 fill FR1 Con 1 574 14 0 1 practice
2 fill FC1 Inc 1 489 15 0 1 practice
2 fill ER1 Inc 2 932 15 0 1 practice
2 ori  ER2 Inc 2 1948 15 0 1 practice
2 ori  EC2 Con 2 857 15 0 1 practice
2 ori  FC2 Inc 1 1101 16 0 1 practice
2 fill FC1 Inc 1 580 17 0 1 practice
2 ori  FR2 Con 1 543 18 0 1 practice
2 fill EC1 Con 2 586 18 0 1 practice
2 ori  EC2 Con 1 1077 19 0 1 practice
2 fill FR1 Con 1 631 20 0 1 practice
2 ori  FR2 Con 1 652 21 0 1 practice
2 ori  FC2 Inc 1 713 22 0 1 practice
2 fill ER1 Inc 1 1116 23 0 1 practice
2 ori  ER2 Inc 1 752 24 0 1 practice
3 ori  FC2 Inc 1 1241 1 0 0 stage_one_a
3 ori  ER2 Inc 2 568 1 0 1 stage_one_a
3 ori  FR2 Con 1 766 2 0 1 stage_one_a
3 fill EC1 Con 2 715 2 0 1 stage_one_a
3 fill FC1 Inc 1 932 3 0 1 stage_one_a
3 ori  ER2 Inc 1 1864 4 0 1 stage_one_a
3 fill FR1 Con 1 824 5 0 1 stage_one_a
3 fill EC1 Con 1 819 6 0 1 stage_one_a
3 fill FR1 Con 1 620 7 0 1 stage_one_a
3 fill EC1 Con 1 847 8 0 1 stage_one_a
3 fill ER1 Inc 1 1143 9 0 1 stage_one_a
3 ori  FC2 Inc 1 823 10 0 1 stage_one_a
3 ori  FR2 Con 1 572 11 0 1 stage_one_a
3 fill FC1 Inc 1 598 12 0 1 stage_one_a
3 ori  EC2 Con 1 934 13 0 1 stage_one_a
3 ori  FC2 Inc 1 687 14 0 1 stage_one_a
3 fill EC1 Con 2 1136 14 0 1 stage_one_a
3 fill ER1 Inc 1 1348 15 0 1 stage_one_a
3 ori  EC2 Con 1 667 16 0 1 stage_one_a
3 ori  FR2 Con 1 745 17 0 1 stage_one_a
3 fill EC1 Con 1 821 18 0 1 stage_one_a
3 fill FC1 Inc 1 700 19 0 1 stage_one_a
3 fill EC1 Con 1 824 20 0 1 stage_one_a
3 ori  EC2 Con 1 657 21 0 1 stage_one_a
3 ori  FC2 Inc 1 596 22 0 1 stage_one_a
3 ori  ER2 Inc 1 1043 23 0 1 stage_one_a
3 ori  EC2 Con 1 683 24 0 1 stage_one_a
3 fill FR1 Con 1 743 25 0 1 stage_one_a
3 fill FC1 Inc 1 694 26 0 1 stage_one_a
3 fill ER1 Inc 1 911 27 0 1 stage_one_a
3 ori  FC2 Inc 1 663 28 0 1 stage_one_a
3 fill FR1 Con 1 707 29 0 1 stage_one_a
3 ori  ER2 Inc 2 550 29 0 1 stage_one_a
3 fill ER1 Inc 1 899 30 0 1 stage_one_a
3 ori  EC2 Con 1 580 31 0 1 stage_one_a
3 ori  FR2 Con 1 980 32 0 1 stage_one_a
3 fill FC1 Inc 1 569 33 0 1 stage_one_a
3 ori  ER2 Inc 1 943 34 0 1 stage_one_a
3 fill EC1 Con 1 728 35 0 1 stage_one_a
3 ori  FR2 Con 1 791 36 0 1 stage_one_a
3 ori  FC2 Inc 1 508 37 0 1 stage_one_a
3 ori  EC2 Con 1 656 38 0 1 stage_one_a
3 fill ER1 Inc 1 650 39 0 1 stage_one_a
3 ori  ER2 Inc 1 859 40 0 1 stage_one_a
3 ori  FR2 Con 1 731 41 0 1 stage_one_a
3 fill FC1 Inc 1 546 42 0 1 stage_one_a
3 ori  EC2 Con 1 1057 43 0 1 stage_one_a
3 ori  FR2 Con 1 893 44 0 1 stage_one_a
3 fill EC1 Con 1 1042 45 0 1 stage_one_a
3 fill ER1 Inc 1 824 46 0 1 stage_one_a
3 ori  EC2 Con 1 544 47 0 1 stage_one_a
3 fill FC1 Inc 1 762 48 0 1 stage_one_a
3 fill FR1 Con 1 798 49 0 1 stage_one_a
3 fill FC1 Inc 1 648 50 0 1 stage_one_a
3 fill EC1 Con 2 708 50 0 1 stage_one_a
3 fill FC1 Inc 1 756 51 0 1 stage_one_a
3 ori  FR2 Con 1 560 52 0 1 stage_one_a
3 fill EC1 Con 2 522 52 0 1 stage_one_a
3 ori  EC2 Con 1 948 53 0 1 stage_one_a
3 fill FC1 Inc 1 630 54 0 1 stage_one_a
3 ori  FC2 Inc 1 667 55 0 1 stage_one_a
3 fill ER1 Inc 1 539 56 0 1 stage_one_a
3 ori  FR2 Con 1 685 57 0 1 stage_one_a
3 ori  EC2 Con 1 537 58 0 1 stage_one_a
3 fill EC1 Con 1 573 59 0 1 stage_one_a
3 ori  FR2 Con 1 652 60 0 1 stage_one_a
3 ori  EC2 Con 1 601 61 0 1 stage_one_a
3 fill FC1 Inc 1 634 62 0 1 stage_one_a
3 fill FR1 Con 1 797 63 0 1 stage_one_a
3 ori  FC2 Inc 1 699 64 0 1 stage_one_a
3 fill EC1 Con 1 719 65 0 1 stage_one_a
3 ori  FR2 Con 1 634 66 0 1 stage_one_a
3 fill FC1 Inc 1 591 67 0 1 stage_one_a
3 fill ER1 Inc 1 839 68 0 1 stage_one_a
3 ori  FC2 Inc 1 699 69 0 1 stage_one_a
3 ori  ER2 Inc 1 686 70 0 1 stage_one_a
3 fill FC1 Inc 1 509 71 0 1 stage_one_a
3 fill EC1 Con 1 750 72 0 1 stage_one_a
3 ori  FR2 Con 1 626 73 0 1 stage_one_a
3 ori  EC2 Con 1 637 74 0 1 stage_one_a
3 fill ER1 Inc 1 823 75 0 1 stage_one_a
3 ori  FC2 Inc 1 650 76 0 1 stage_one_a
3 ori  FR2 Con 1 688 77 0 1 stage_one_a
3 fill FC1 Inc 1 552 78 0 1 stage_one_a
3 fill ER1 Inc 1 586 79 0 1 stage_one_a
3 ori  EC2 Con 1 596 80 0 1 stage_one_a
3 ori  FR2 Con 1 825 81 0 1 stage_one_a
3 fill FC1 Inc 1 521 82 0 1 stage_one_a
3 ori  ER2 Inc 1 713 83 0 1 stage_one_a
3 fill FR1 Con 1 480 84 0 1 stage_one_a
3 fill EC1 Con 2 645 84 0 1 stage_one_a
3 ori  FR2 Con 1 1514 85 0 1 stage_one_a
3 ori  FC2 Inc 1 646 86 0 1 stage_one_a
3 fill ER1 Inc 1 667 87 0 1 stage_one_a
3 ori  FR2 Con 1 1133 88 0 1 stage_one_a
3 fill FR1 Con 1 667 89 0 1 stage_one_a
3 ori  ER2 Inc 1 852 90 0 1 stage_one_a
3 fill EC1 Con 1 575 91 0 1 stage_one_a
3 ori  FC2 Inc 1 714 92 0 1 stage_one_a
3 fill ER1 Inc 1 564 93 0 1 stage_one_a
4 fill FR1 Con 1 961 1 0 0 stage_one_b
4 ori  EC2 Con 1 636 2 0 1 stage_one_b
4 fill EC1 Con 1 837 3 0 1 stage_one_b
4 ori  FR2 Con 2 524 3 0 1 stage_one_b
4 ori  ER2 Inc 1 911 4 0 1 stage_one_b
4 ori  FC2 Inc 1 851 5 0 1 stage_one_b
4 fill FC1 Inc 1 438 6 0 1 stage_one_b
4 fill EC1 Con 1 797 7 0 1 stage_one_b
4 ori  EC2 Con 1 510 8 0 1 stage_one_b
4 fill FR1 Con 1 600 9 0 1 stage_one_b
4 ori  ER2 Inc 1 667 10 0 1 stage_one_b
4 ori  FC2 Inc 2 455 10 0 1 stage_one_b
4 ori  ER2 Inc 1 839 11 0 1 stage_one_b
4 fill EC1 Con 1 820 12 0 1 stage_one_b
4 fill ER1 Inc 1 635 13 0 1 stage_one_b
4 ori  FC2 Inc 1 556 14 0 1 stage_one_b
4 fill FR1 Con 1 450 15 0 1 stage_one_b
4 fill EC1 Con 1 687 16 0 1 stage_one_b
4 fill FC1 Inc 1 718 17 0 1 stage_one_b
4 ori  FR2 Con 1 599 18 0 1 stage_one_b
4 fill EC1 Con 2 649 18 0 1 stage_one_b
4 ori  EC2 Con 1 738 19 0 1 stage_one_b
4 fill FR1 Con 1 575 20 0 1 stage_one_b
4 ori  FR2 Con 1 479 21 0 1 stage_one_b
4 ori  EC2 Con 1 548 22 0 1 stage_one_b
4 fill ER1 Inc 1 621 23 0 1 stage_one_b
4 ori  FR2 Con 1 608 24 0 1 stage_one_b
4 fill FC1 Inc 1 637 25 0 1 stage_one_b
4 ori  FC2 Inc 1 510 26 0 1 stage_one_b
4 ori  EC2 Con 1 550 27 0 1 stage_one_b
4 ori  FC2 Inc 1 842 28 0 1 stage_one_b
4 fill EC1 Con 2 512 28 0 1 stage_one_b
4 ori  ER2 Inc 1 813 29 0 1 stage_one_b
4 ori  FC2 Inc 2 418 29 0 1 stage_one_b
4 ori  FR2 Con 1 651 30 0 1 stage_one_b
4 ori  ER2 Inc 1 775 31 0 1 stage_one_b
4 ori  FR2 Con 1 590 32 0 1 stage_one_b
4 fill FR1 Con 1 475 33 0 1 stage_one_b
4 ori  FC2 Inc 1 558 34 0 1 stage_one_b
4 fill FC1 Inc 1 652 35 0 1 stage_one_b
4 ori  ER2 Inc 1 655 36 0 1 stage_one_b
4 fill FR1 Con 1 616 37 0 1 stage_one_b
4 ori  EC2 Con 1 631 38 0 1 stage_one_b
4 ori  FC2 Inc 1 691 39 0 1 stage_one_b
4 ori  EC2 Con 1 543 40 0 1 stage_one_b
4 fill ER1 Inc 1 639 41 0 1 stage_one_b
4 fill FC1 Inc 2 578 41 0 1 stage_one_b
4 fill EC1 Con 1 746 42 0 1 stage_one_b
4 fill FR1 Con 1 776 43 0 1 stage_one_b
4 ori  FC2 Inc 1 657 44 0 1 stage_one_b
4 ori  FR2 Con 1 596 45 0 1 stage_one_b
4 ori  ER2 Inc 1 664 46 0 1 stage_one_b
4 ori  FR2 Con 1 512 47 0 1 stage_one_b
4 fill FC1 Inc 2 750 47 0 1 stage_one_b
4 fill EC1 Con 1 761 48 0 1 stage_one_b
4 fill ER1 Inc 1 697 49 0 1 stage_one_b
4 fill FC1 Inc 1 929 50 0 1 stage_one_b
4 ori  EC2 Con 2 715 50 0 1 stage_one_b
4 fill EC1 Con 2 668 50 0 1 stage_one_b
4 fill ER1 Inc 1 950 51 0 1 stage_one_b
4 fill FC1 Inc 2 584 51 0 1 stage_one_b
4 ori  FR2 Con 1 824 52 0 1 stage_one_b
4 fill EC1 Con 2 711 52 0 1 stage_one_b
4 ori  ER2 Inc 1 1293 53 0 1 stage_one_b
4 ori  EC2 Con 1 887 54 0 1 stage_one_b
4 ori  ER2 Inc 1 589 55 0 1 stage_one_b
4 fill FC1 Inc 1 589 56 0 1 stage_one_b
4 ori  EC2 Con 1 651 57 0 1 stage_one_b
4 ori  FC2 Inc 1 730 58 0 1 stage_one_b
4 fill ER1 Inc 1 636 59 0 1 stage_one_b
4 ori  FR2 Con 1 730 60 0 1 stage_one_b
4 fill FR1 Con 1 729 61 0 1 stage_one_b
4 fill ER1 Inc 1 634 62 0 1 stage_one_b
4 fill FC1 Inc 1 666 63 0 1 stage_one_b
4 ori  EC2 Con 1 586 64 0 1 stage_one_b
4 fill EC1 Con 1 664 65 0 1 stage_one_b
4 fill FR1 Con 2 711 65 0 1 stage_one_b
4 ori  FC2 Inc 2 934 65 0 1 stage_one_b
4 fill FC1 Inc 1 653 66 0 1 stage_one_b
4 fill FR1 Con 1 619 67 0 1 stage_one_b
4 fill ER1 Inc 1 788 68 0 1 stage_one_b
4 ori  EC2 Con 1 540 69 0 1 stage_one_b
4 fill EC1 Con 1 546 70 0 1 stage_one_b
4 ori  FC2 Inc 1 633 71 0 1 stage_one_b
4 fill FC1 Inc 1 662 72 0 1 stage_one_b
4 ori  ER2 Inc 2 572 72 0 1 stage_one_b
4 fill EC1 Con 2 682 72 0 1 stage_one_b
4 fill ER1 Inc 1 682 73 0 1 stage_one_b
4 ori  FR2 Con 1 555 74 0 1 stage_one_b
4 fill EC1 Con 1 859 75 0 1 stage_one_b
4 fill ER1 Inc 1 525 76 0 1 stage_one_b
4 ori  EC2 Con 1 540 77 0 1 stage_one_b
4 ori  FC2 Inc 2 655 77 0 1 stage_one_b
4 ori  FR2 Con 1 917 78 0 1 stage_one_b
4 ori  FC2 Inc 1 691 79 0 1 stage_one_b
4 fill FC1 Inc 2 1031 79 0 1 stage_one_b
4 fill FR1 Con 1 917 80 0 1 stage_one_b
4 fill EC1 Con 1 633 81 0 1 stage_one_b
4 fill ER1 Inc 1 528 82 0 1 stage_one_b
4 ori  ER2 Inc 2 447 82 0 1 stage_one_b
6 fill FC1 Inc 1 1157 1 0 0 stage_two_a
6 fill EC1 Con 1 827 2 0 1 stage_two_a
6 ori  EC2 Con 1 702 3 0 1 stage_two_a
6 ori  ER2 Inc 2 667 3 0 1 stage_two_a
6 fill FR1 Con 2 724 3 0 1 stage_two_a
6 ori  FC2 Inc 1 1075 4 0 1 stage_two_a
6 fill FC1 Inc 1 777 5 0 1 stage_two_a
6 fill ER1 Inc 1 605 6 0 1 stage_two_a
6 fill EC1 Con 1 606 7 0 1 stage_two_a
6 fill FR1 Con 1 619 8 0 1 stage_two_a
6 fill ER1 Inc 1 677 9 0 1 stage_two_a
6 ori  ER2 Inc 1 796 10 0 1 stage_two_a
6 ori  EC2 Con 1 847 11 0 1 stage_two_a
6 fill FR1 Con 2 651 11 0 1 stage_two_a
6 ori  ER2 Inc 1 949 12 0 1 stage_two_a
6 ori  FC2 Inc 1 819 13 0 1 stage_two_a
6 ori  EC2 Con 2 681 13 0 1 stage_two_a
6 ori  FC2 Inc 1 831 14 0 1 stage_two_a
6 fill EC1 Con 2 793 14 0 1 stage_two_a
6 fill FC1 Inc 1 709 15 0 1 stage_two_a
6 ori  EC2 Con 1 792 16 0 1 stage_two_a
6 ori  FC2 Inc 1 784 17 0 1 stage_two_a
6 ori  ER2 Inc 1 682 18 0 1 stage_two_a
6 ori  FR2 Con 1 607 19 0 1 stage_two_a
6 ori  ER2 Inc 1 1029 20 0 1 stage_two_a
6 fill FR1 Con 1 571 21 0 1 stage_two_a
6 ori  FC2 Inc 1 572 22 0 1 stage_two_a
6 ori  EC2 Con 1 669 23 0 1 stage_two_a
6 fill FC1 Inc 1 656 24 0 1 stage_two_a
6 fill FR1 Con 1 575 25 0 1 stage_two_a
6 ori  FC2 Inc 1 619 26 0 1 stage_two_a
6 ori  ER2 Inc 1 689 27 0 1 stage_two_a
6 fill FC1 Inc 1 622 28 0 1 stage_two_a
6 fill EC1 Con 1 808 29 0 1 stage_two_a
6 ori  FC2 Inc 1 715 30 0 1 stage_two_a
6 ori  FR2 Con 1 622 31 0 1 stage_two_a
6 fill FC1 Inc 1 537 32 0 1 stage_two_a
6 fill EC1 Con 1 888 33 0 1 stage_two_a
6 ori  EC2 Con 1 556 34 0 1 stage_two_a
6 fill FR1 Con 1 637 35 0 1 stage_two_a
6 ori  FC2 Inc 1 684 36 0 1 stage_two_a
6 ori  EC2 Con 1 655 37 0 1 stage_two_a
6 fill ER1 Inc 1 670 38 0 1 stage_two_a
6 ori  FC2 Inc 1 767 39 0 1 stage_two_a
6 ori  FR2 Con 2 543 39 0 1 stage_two_a
6 fill EC1 Con 1 795 40 0 1 stage_two_a
6 ori  EC2 Con 1 589 41 0 1 stage_two_a
6 fill FC1 Inc 1 652 42 0 1 stage_two_a
6 fill EC1 Con 1 574 43 0 1 stage_two_a
6 fill ER1 Inc 1 687 44 0 1 stage_two_a
6 ori  FC2 Inc 1 543 45 0 1 stage_two_a
6 ori  EC2 Con 1 606 46 0 1 stage_two_a
6 ori  FC2 Inc 1 711 47 0 1 stage_two_a
6 ori  FR2 Con 1 615 48 0 1 stage_two_a
6 fill EC1 Con 1 684 49 0 1 stage_two_a
6 fill FC1 Inc 2 585 49 0 1 stage_two_a
6 fill ER1 Inc 1 742 50 0 1 stage_two_a
6 ori  EC2 Con 1 542 51 0 1 stage_two_a
6 fill FR1 Con 1 666 52 0 1 stage_two_a
6 fill FC1 Inc 1 503 53 0 1 stage_two_a
6 fill ER1 Inc 1 604 54 0 1 stage_two_a
6 fill FC1 Inc 1 1617 55 0 1 stage_two_a
6 ori  FC2 Inc 1 700 56 0 1 stage_two_a
6 ori  FR2 Con 1 700 57 0 1 stage_two_a
6 fill FR1 Con 1 683 58 0 1 stage_two_a
6 ori  ER2 Inc 1 1026 59 0 1 stage_two_a
6 ori  FR2 Con 2 745 59 0 1 stage_two_a
6 ori  EC2 Con 2 1059 59 0 1 stage_two_a
6 fill EC1 Con 1 2373 60 0 1 stage_two_a
6 fill FR1 Con 1 798 61 0 1 stage_two_a
6 fill EC1 Con 1 792 62 0 1 stage_two_a
6 fill FR1 Con 2 686 62 0 1 stage_two_a
6 fill EC1 Con 1 1216 63 0 1 stage_two_a
6 fill ER1 Inc 1 559 64 0 1 stage_two_a
6 fill EC1 Con 1 553 65 0 1 stage_two_a
6 fill ER1 Inc 1 457 66 0 1 stage_two_a
6 ori  ER2 Inc 1 837 67 0 1 stage_two_a
6 fill FR1 Con 2 561 67 0 1 stage_two_a
6 ori  FR2 Con 1 911 68 0 1 stage_two_a
6 fill FC1 Inc 1 582 69 0 1 stage_two_a
6 ori  FC2 Inc 1 583 70 0 1 stage_two_a
6 ori  ER2 Inc 1 688 71 0 1 stage_two_a
6 fill ER1 Inc 1 653 72 0 1 stage_two_a
6 ori  FR2 Con 1 765 73 0 1 stage_two_a
6 ori  EC2 Con 1 667 74 0 1 stage_two_a
6 fill EC1 Con 1 571 75 0 1 stage_two_a
6 fill FR1 Con 1 630 76 0 1 stage_two_a
6 ori  ER2 Inc 2 579 76 0 1 stage_two_a
6 ori  FR2 Con 1 1184 77 0 1 stage_two_a
6 ori  ER2 Inc 1 695 78 0 1 stage_two_a
6 fill ER1 Inc 1 568 79 0 1 stage_two_a
6 fill FC1 Inc 1 1051 80 0 1 stage_two_a
6 ori  FC2 Inc 1 730 81 0 1 stage_two_a
6 ori  FR2 Con 1 615 82 0 1 stage_two_a
6 fill ER1 Inc 1 656 83 0 1 stage_two_a
6 ori  EC2 Con 1 554 84 0 1 stage_two_a
6 fill FR1 Con 1 794 85 0 1 stage_two_a
6 ori  FR2 Con 1 517 86 0 1 stage_two_a
6 fill FC1 Inc 1 539 87 0 1 stage_two_a
6 ori  EC2 Con 1 555 88 0 1 stage_two_a
7 fill FR1 Con 1 894 1 0 0 stage_two_b
7 ori  ER2 Inc 1 909 2 0 1 stage_two_b
7 ori  EC2 Con 2 619 2 0 1 stage_two_b
7 ori  FC2 Inc 1 947 3 0 1 stage_two_b
7 fill EC1 Con 1 614 4 0 1 stage_two_b
7 fill FC1 Inc 1 607 5 0 1 stage_two_b
7 ori  FR2 Con 1 654 6 0 1 stage_two_b
7 ori  FC2 Inc 1 554 7 0 1 stage_two_b
7 fill EC1 Con 1 585 8 0 1 stage_two_b
7 fill ER1 Inc 1 518 9 0 1 stage_two_b
7 fill FC1 Inc 2 527 9 0 1 stage_two_b
7 fill EC1 Con 2 906 9 0 1 stage_two_b
7 ori  ER2 Inc 1 808 10 0 1 stage_two_b
7 ori  EC2 Con 1 835 11 0 1 stage_two_b
7 fill ER1 Inc 1 567 12 0 1 stage_two_b
7 ori  ER2 Inc 1 828 13 0 1 stage_two_b
7 fill FC1 Inc 1 606 14 0 1 stage_two_b
7 ori  FR2 Con 1 509 15 0 1 stage_two_b
7 ori  FC2 Inc 1 705 16 0 1 stage_two_b
7 ori  EC2 Con 1 981 17 0 1 stage_two_b
7 fill EC1 Con 1 445 18 0 1 stage_two_b
7 fill FC1 Inc 2 512 18 0 1 stage_two_b
7 fill FR1 Con 1 701 19 0 1 stage_two_b
7 fill FC1 Inc 1 698 20 0 1 stage_two_b
7 ori  FR2 Con 1 631 21 0 1 stage_two_b
7 fill EC1 Con 1 652 22 0 1 stage_two_b
7 ori  FC2 Inc 1 876 23 0 1 stage_two_b
7 ori  EC2 Con 2 616 23 0 1 stage_two_b
7 fill ER1 Inc 1 869 24 0 1 stage_two_b
7 fill EC1 Con 1 456 25 0 1 stage_two_b
7 ori  ER2 Inc 1 956 26 0 1 stage_two_b
7 fill ER1 Inc 1 645 27 0 1 stage_two_b
7 ori  EC2 Con 1 504 28 0 1 stage_two_b
7 ori  FC2 Inc 1 479 29 0 1 stage_two_b
7 fill FC1 Inc 1 481 30 0 1 stage_two_b
7 ori  FR2 Con 1 574 31 0 1 stage_two_b
7 fill FR1 Con 1 669 32 0 1 stage_two_b
7 fill EC1 Con 1 634 33 0 1 stage_two_b
7 ori  ER2 Inc 1 739 34 0 1 stage_two_b
7 fill FC1 Inc 1 716 35 0 1 stage_two_b
7 fill EC1 Con 1 754 36 0 1 stage_two_b
7 fill FC1 Inc 1 679 37 0 1 stage_two_b
7 fill FR1 Con 1 635 38 0 1 stage_two_b
7 ori  FC2 Inc 1 553 39 0 1 stage_two_b
7 fill ER1 Inc 1 526 40 0 1 stage_two_b
7 ori  FR2 Con 2 492 40 0 1 stage_two_b
7 fill EC1 Con 2 809 40 0 1 stage_two_b
7 ori  FC2 Inc 1 839 41 0 1 stage_two_b
7 ori  FR2 Con 1 650 42 0 1 stage_two_b
7 fill FR1 Con 1 677 43 0 1 stage_two_b
7 ori  ER2 Inc 1 776 44 0 1 stage_two_b
7 fill FC1 Inc 1 981 45 0 1 stage_two_b
7 fill ER1 Inc 1 662 46 0 1 stage_two_b
7 fill EC1 Con 1 540 47 0 1 stage_two_b
7 ori  FR2 Con 1 619 48 0 1 stage_two_b
7 fill ER1 Inc 1 653 49 0 1 stage_two_b
7 ori  FC2 Inc 1 761 50 0 1 stage_two_b
7 fill FR1 Con 1 776 51 0 1 stage_two_b
7 fill FC1 Inc 2 622 51 0 1 stage_two_b
7 ori  FR2 Con 1 747 52 0 1 stage_two_b
7 ori  EC2 Con 1 821 53 0 1 stage_two_b
7 ori  FC2 Inc 1 804 54 0 1 stage_two_b
7 fill EC1 Con 2 754 54 0 1 stage_two_b
7 fill FC1 Inc 1 683 55 0 1 stage_two_b
7 fill EC1 Con 1 709 56 0 1 stage_two_b
7 ori  EC2 Con 1 525 57 0 1 stage_two_b
7 ori  ER2 Inc 1 715 58 0 1 stage_two_b
7 ori  FR2 Con 1 532 59 0 1 stage_two_b
7 ori  ER2 Inc 1 1242 60 0 1 stage_two_b
7 fill FR1 Con 1 727 61 0 1 stage_two_b
7 ori  FC2 Inc 1 681 62 0 1 stage_two_b
7 fill EC1 Con 2 653 62 0 1 stage_two_b
7 fill FR1 Con 1 715 63 0 1 stage_two_b
7 fill FC1 Inc 1 535 64 0 1 stage_two_b
7 ori  EC2 Con 1 648 65 0 1 stage_two_b
7 ori  ER2 Inc 1 791 66 0 1 stage_two_b
7 ori  EC2 Con 1 809 67 0 1 stage_two_b
7 fill EC1 Con 1 450 68 0 1 stage_two_b
7 fill FC1 Inc 1 509 69 0 1 stage_two_b
7 fill ER1 Inc 1 591 70 0 1 stage_two_b
7 ori  FR2 Con 1 606 71 0 1 stage_two_b
7 fill EC1 Con 1 667 72 0 1 stage_two_b
7 fill FC1 Inc 1 585 73 0 1 stage_two_b
7 ori  ER2 Inc 1 837 74 0 1 stage_two_b
7 fill ER1 Inc 1 589 75 0 1 stage_two_b
7 ori  FR2 Con 1 552 76 0 1 stage_two_b
7 ori  ER2 Inc 1 908 77 0 1 stage_two_b
7 ori  FC2 Inc 1 722 78 0 1 stage_two_b
7 ori  FR2 Con 1 573 79 0 1 stage_two_b
7 fill FR1 Con 1 852 80 0 1 stage_two_b
7 fill EC1 Con 1 824 81 0 1 stage_two_b
7 fill FR1 Con 1 607 82 0 1 stage_two_b
7 ori  FC2 Inc 1 607 83 0 1 stage_two_b
7 ori  ER2 Inc 2 730 83 0 1 stage_two_b
7 ori  EC2 Con 1 965 84 0 1 stage_two_b
7 ori  FR2 Con 1 746 85 0 1 stage_two_b
7 ori  ER2 Inc 1 691 86 0 1 stage_two_b
7 ori  FC2 Inc 1 746 87 0 1 stage_two_b
7 ori  EC2 Con 1 620 88 0 1 stage_two_b
7 fill EC1 Con 1 527 89 0 1 stage_two_b
9 fill FC1 Inc 1 1453 1 0 0 stage_three_a
9 fill FR1 Con 1 633 2 0 1 stage_three_a
9 ori  FC2 Inc 1 1015 3 0 1 stage_three_a
9 fill ER1 Inc 1 969 4 0 1 stage_three_a
9 fill FR1 Con 1 839 5 0 1 stage_three_a
9 fill EC1 Con 1 713 6 0 1 stage_three_a
9 ori  ER2 Inc 1 870 7 0 1 stage_three_a
9 fill FR1 Con 1 1262 8 0 1 stage_three_a
9 ori  FC2 Inc 1 1104 9 0 1 stage_three_a
9 ori  EC2 Con 1 699 10 0 1 stage_three_a
9 ori  FC2 Inc 1 681 11 0 1 stage_three_a
9 ori  FR2 Con 1 696 12 0 1 stage_three_a
9 ori  FC2 Inc 2 725 12 0 1 stage_three_a
9 fill FC1 Inc 1 1439 13 0 1 stage_three_a
9 ori  EC2 Con 1 810 14 0 1 stage_three_a
9 fill FR1 Con 1 836 15 0 1 stage_three_a
9 ori  ER2 Inc 1 738 16 0 1 stage_three_a
9 ori  FC2 Inc 1 818 17 0 1 stage_three_a
9 fill EC1 Con 1 1353 18 0 1 stage_three_a
9 ori  EC2 Con 1 791 19 0 1 stage_three_a
9 ori  ER2 Inc 1 1124 20 0 1 stage_three_a
9 fill FR1 Con 2 1384 20 0 1 stage_three_a
9 fill FC1 Inc 2 871 20 0 1 stage_three_a
9 fill FR1 Con 1 1045 21 0 1 stage_three_a
9 ori  FR2 Con 1 854 22 0 1 stage_three_a
9 ori  ER2 Inc 2 1152 22 0 1 stage_three_a
9 ori  FR2 Con 1 1148 23 0 1 stage_three_a
9 ori  EC2 Con 2 855 23 0 1 stage_three_a
9 fill ER1 Inc 2 1215 23 0 1 stage_three_a
9 ori  ER2 Inc 1 1292 24 0 1 stage_three_a
9 ori  EC2 Con 1 575 25 0 1 stage_three_a
9 fill FR1 Con 1 744 26 0 1 stage_three_a
9 ori  FC2 Inc 1 1019 27 0 1 stage_three_a
9 ori  ER2 Inc 1 558 28 0 1 stage_three_a
9 ori  EC2 Con 1 822 29 0 1 stage_three_a
9 ori  ER2 Inc 1 636 30 0 1 stage_three_a
9 ori  EC2 Con 1 461 31 0 1 stage_three_a
9 fill FC1 Inc 1 876 32 0 1 stage_three_a
9 ori  ER2 Inc 1 696 33 0 1 stage_three_a
9 ori  FR2 Con 1 1019 34 0 1 stage_three_a
9 ori  ER2 Inc 1 700 35 0 1 stage_three_a
9 fill FR1 Con 2 896 35 0 1 stage_three_a
9 fill ER1 Inc 2 1052 35 0 1 stage_three_a
9 fill EC1 Con 1 839 36 0 1 stage_three_a
9 ori  FR2 Con 1 979 37 0 1 stage_three_a
9 ori  EC2 Con 1 791 38 0 1 stage_three_a
9 fill FC1 Inc 1 947 39 0 1 stage_three_a
9 fill EC1 Con 1 728 40 0 1 stage_three_a
9 ori  FR2 Con 1 629 41 0 1 stage_three_a
9 fill FR1 Con 2 1039 41 0 1 stage_three_a
9 fill EC1 Con 1 1231 42 0 1 stage_three_a
9 fill FC1 Inc 1 607 43 0 1 stage_three_a
9 fill FR1 Con 1 753 44 0 1 stage_three_a
9 ori  EC2 Con 1 918 45 0 1 stage_three_a
9 ori  ER2 Inc 1 510 46 0 1 stage_three_a
9 ori  EC2 Con 1 589 47 0 1 stage_three_a
9 ori  FC2 Inc 2 625 47 0 1 stage_three_a
9 ori  EC2 Con 1 802 48 0 1 stage_three_a
9 fill EC1 Con 1 840 49 0 1 stage_three_a
9 fill FC1 Inc 2 886 49 0 1 stage_three_a
9 ori  ER2 Inc 1 729 50 0 1 stage_three_a
9 ori  EC2 Con 1 651 51 0 1 stage_three_a
9 fill FR1 Con 2 1178 51 0 1 stage_three_a
9 ori  FC2 Inc 1 1230 52 0 1 stage_three_a
9 fill ER1 Inc 1 1465 53 0 1 stage_three_a
9 fill FC1 Inc 1 901 54 0 1 stage_three_a
9 fill EC1 Con 1 761 55 0 1 stage_three_a
9 fill FC1 Inc 1 710 56 0 1 stage_three_a
9 fill FR1 Con 1 789 57 0 1 stage_three_a
9 fill EC1 Con 1 646 58 0 1 stage_three_a
9 ori  EC2 Con 1 713 59 0 1 stage_three_a
9 fill ER1 Inc 1 777 60 0 1 stage_three_a
9 fill FR1 Con 1 588 61 0 1 stage_three_a
9 ori  FC2 Inc 1 729 62 0 1 stage_three_a
9 fill FC1 Inc 1 794 63 0 1 stage_three_a
9 ori  EC2 Con 1 590 64 0 1 stage_three_a
9 fill FR1 Con 1 688 65 0 1 stage_three_a
9 ori  FR2 Con 1 602 66 0 1 stage_three_a
9 fill FC1 Inc 2 681 66 0 1 stage_three_a
9 ori  EC2 Con 1 858 67 0 1 stage_three_a
9 fill EC1 Con 1 1015 68 0 1 stage_three_a
9 fill ER1 Inc 2 605 68 0 1 stage_three_a
9 fill FC1 Inc 1 852 69 0 1 stage_three_a
9 fill EC1 Con 1 601 70 0 1 stage_three_a
9 fill FC1 Inc 1 599 71 0 1 stage_three_a
9 ori  FC2 Inc 1 705 72 0 1 stage_three_a
9 fill EC1 Con 1 623 73 0 1 stage_three_a
9 fill FC1 Inc 1 578 74 0 1 stage_three_a
9 fill FR1 Con 2 838 74 0 1 stage_three_a
9 ori  EC2 Con 1 808 75 0 1 stage_three_a
9 ori  ER2 Inc 1 572 76 0 1 stage_three_a
9 ori  EC2 Con 1 511 77 0 1 stage_three_a
9 fill ER1 Inc 1 942 78 0 1 stage_three_a
9 ori  FR2 Con 1 528 79 0 1 stage_three_a
9 ori  EC2 Con 1 536 80 0 1 stage_three_a
9 fill EC1 Con 1 1117 81 0 1 stage_three_a
9 ori  FR2 Con 1 902 82 0 1 stage_three_a
9 ori  EC2 Con 1 451 83 0 1 stage_three_a
9 fill ER1 Inc 1 854 84 0 1 stage_three_a
9 fill EC1 Con 1 507 85 0 1 stage_three_a
10 fill FR1 Con 1 1830 1 0 0 stage_three_b
10 fill EC1 Con 1 511 2 0 1 stage_three_b
10 fill FR1 Con 1 481 3 0 1 stage_three_b
10 ori  ER2 Inc 1 845 4 0 1 stage_three_b
10 fill ER1 Inc 1 773 5 0 1 stage_three_b
10 ori  FC2 Inc 1 1168 6 0 1 stage_three_b
10 ori  FR2 Con 1 603 7 0 1 stage_three_b
10 ori  EC2 Con 1 586 8 0 1 stage_three_b
10 fill FR1 Con 2 725 8 0 1 stage_three_b
10 ori  FR2 Con 1 833 9 0 1 stage_three_b
10 ori  FC2 Inc 1 525 10 0 1 stage_three_b
10 fill ER1 Inc 1 622 11 0 1 stage_three_b
10 fill EC1 Con 1 465 12 0 1 stage_three_b
10 fill ER1 Inc 1 437 13 0 1 stage_three_b
10 ori  ER2 Inc 1 886 14 0 1 stage_three_b
10 ori  FR2 Con 2 1087 14 0 1 stage_three_b
10 ori  FC2 Inc 1 1152 15 0 1 stage_three_b
10 fill FC1 Inc 1 728 16 0 1 stage_three_b
10 fill ER1 Inc 1 808 17 0 1 stage_three_b
10 ori  FR2 Con 1 757 18 0 1 stage_three_b
10 fill FR1 Con 1 904 19 0 1 stage_three_b
10 ori  EC2 Con 1 851 20 0 1 stage_three_b
10 fill ER1 Inc 1 745 21 0 1 stage_three_b
10 ori  ER2 Inc 1 792 22 0 1 stage_three_b
10 ori  FC2 Inc 1 839 23 0 1 stage_three_b
10 ori  ER2 Inc 1 650 24 0 1 stage_three_b
10 ori  FC2 Inc 1 434 25 0 1 stage_three_b
10 fill FR1 Con 1 591 26 0 1 stage_three_b
10 fill FC1 Inc 2 493 26 0 1 stage_three_b
10 fill EC1 Con 1 746 27 0 1 stage_three_b
10 ori  EC2 Con 1 617 28 0 1 stage_three_b
10 ori  ER2 Inc 1 558 29 0 1 stage_three_b
10 fill ER1 Inc 1 797 30 0 1 stage_three_b
10 ori  EC2 Con 1 522 31 0 1 stage_three_b
10 fill EC1 Con 1 568 32 0 1 stage_three_b
10 fill FC1 Inc 1 587 33 0 1 stage_three_b
10 ori  FC2 Inc 2 782 33 0 1 stage_three_b
10 fill EC1 Con 1 660 34 0 1 stage_three_b
10 fill FC1 Inc 1 525 35 0 1 stage_three_b
10 ori  EC2 Con 1 604 36 0 1 stage_three_b
10 fill EC1 Con 1 469 37 0 1 stage_three_b
10 fill ER1 Inc 2 587 37 0 1 stage_three_b
10 fill FC1 Inc 1 966 38 0 1 stage_three_b
10 ori  ER2 Inc 1 752 39 0 1 stage_three_b
10 fill ER1 Inc 1 794 40 0 1 stage_three_b
10 ori  EC2 Con 1 760 41 0 1 stage_three_b
10 fill EC1 Con 1 532 42 0 1 stage_three_b
10 ori  ER2 Inc 1 667 43 0 1 stage_three_b
10 fill ER1 Inc 1 806 44 0 1 stage_three_b
10 ori  FC2 Inc 1 1050 45 0 1 stage_three_b
10 fill EC1 Con 1 563 46 0 1 stage_three_b
10 ori  EC2 Con 1 477 47 0 1 stage_three_b
10 ori  FC2 Inc 2 616 47 0 1 stage_three_b
10 fill ER1 Inc 1 745 48 0 1 stage_three_b
10 ori  EC2 Con 1 575 49 0 1 stage_three_b
10 ori  FC2 Inc 1 431 50 0 1 stage_three_b
10 ori  EC2 Con 1 449 51 0 1 stage_three_b
10 ori  FC2 Inc 1 433 52 0 1 stage_three_b
10 fill FR1 Con 2 745 52 0 1 stage_three_b
10 ori  ER2 Inc 2 873 52 0 1 stage_three_b
10 fill EC1 Con 1 1004 53 0 1 stage_three_b
10 fill ER1 Inc 1 416 54 0 1 stage_three_b
10 ori  FC2 Inc 1 966 55 0 1 stage_three_b
10 ori  FR2 Con 1 608 56 0 1 stage_three_b
10 fill EC1 Con 1 426 57 0 1 stage_three_b
10 ori  FC2 Inc 1 654 58 0 1 stage_three_b
10 fill FC1 Inc 2 459 58 0 1 stage_three_b
10 ori  EC2 Con 1 762 59 0 1 stage_three_b
10 ori  FC2 Inc 1 417 60 0 1 stage_three_b
10 fill FR1 Con 1 870 61 0 1 stage_three_b
10 ori  EC2 Con 1 555 62 0 1 stage_three_b
10 fill ER1 Inc 1 714 63 0 1 stage_three_b
10 ori  ER2 Inc 1 639 64 0 1 stage_three_b
10 ori  EC2 Con 1 572 65 0 1 stage_three_b
10 fill FR1 Con 1 524 66 0 1 stage_three_b
10 fill FC1 Inc 2 623 66 0 1 stage_three_b
10 fill ER1 Inc 1 841 67 0 1 stage_three_b
10 fill FR1 Con 1 607 68 0 1 stage_three_b
10 ori  FC2 Inc 1 668 69 0 1 stage_three_b
10 fill EC1 Con 1 779 70 0 1 stage_three_b
10 fill ER1 Inc 1 753 71 0 1 stage_three_b
10 ori  ER2 Inc 1 716 72 0 1 stage_three_b
10 ori  FR2 Con 1 529 73 0 1 stage_three_b
10 fill FC1 Inc 1 880 74 0 1 stage_three_b
10 fill ER1 Inc 1 1008 75 0 1 stage_three_b
10 ori  EC2 Con 1 635 76 0 1 stage_three_b
10 ori  ER2 Inc 1 633 77 0 1 stage_three_b
10 fill EC1 Con 1 486 78 0 1 stage_three_b
10 fill ER1 Inc 1 917 79 0 1 stage_three_b
10 ori  FC2 Inc 1 663 80 0 1 stage_three_b
10 ori  ER2 Inc 1 809 81 0 1 stage_three_b
10 ori  EC2 Con 1 537 82 0 1 stage_three_b
10 ori  FR2 Con 1 681 83 0 1 stage_three_b
10 fill FR1 Con 1 668 84 0 1 stage_three_b
10 ori  ER2 Inc 1 556 85 0 1 stage_three_b
10 fill ER1 Inc 1 726 86 0 1 stage_three_b
10 fill FR1 Con 1 734 87 0 1 stage_three_b
10 fill ER1 Inc 1 651 88 0 1 stage_three_b
10 fill FR1 Con 1 590 89 0 1 stage_three_b
10 ori  EC2 Con 1 494 90 0 1 stage_three_b
