# Supplementary material for: Target-Response Associations Can Produce Response-Congruency Effects Without Task-Switching Costs
Source: Front Psychol. 2019 Feb 11;10:40. doi: 10.3389/fpsyg.2019.00040 (PMC6378947; doi:10.3389/fpsyg.2019.00040)
Supplement: DATA SHEET S1 — Dataset in Experiment 1 and 2. [file Data_Sheet_1.ZIP › Data/Exp2/subject6.txt]

2 fill ER1 Inc 1 2025 1 0 0 practice
2 fill FC1 Inc 1 1057 2 0 1 practice
2 ori  ER2 Inc 1 1101 3 0 1 practice
2 fill EC1 Con 1 892 4 0 1 practice
2 ori  EC2 Con 1 745 5 0 1 practice
2 ori  FR2 Con 1 1160 6 0 1 practice
2 ori  FC2 Inc 1 1048 7 0 1 practice
2 ori  ER2 Inc 1 752 8 0 1 practice
2 ori  EC2 Con 1 647 9 0 1 practice
2 fill FR1 Con 1 958 10 0 1 practice
2 ori  FR2 Con 1 701 11 0 1 practice
2 ori  FC2 Inc 1 700 12 0 1 practice
2 fill ER1 Inc 1 1552 13 0 1 practice
2 fill FC1 Inc 1 593 14 0 1 practice
2 fill FR1 Con 1 692 15 0 1 practice
2 fill EC1 Con 1 1107 16 0 1 practice
2 ori  ER2 Inc 1 617 17 0 1 practice
2 fill FC1 Inc 1 1072 18 0 1 practice
2 fill FR1 Con 1 551 19 0 1 practice
2 fill ER1 Inc 1 1254 20 0 1 practice
2 ori  FR2 Con 1 1112 21 0 1 practice
2 ori  FC2 Inc 1 621 22 0 1 practice
2 fill EC1 Con 1 961 23 0 1 practice
2 ori  EC2 Con 1 842 24 0 1 practice
2 ori  FR2 Con 1 1753 25 0 1 practice
2 fill FR1 Con 1 474 26 0 1 practice
2 fill EC1 Con 1 947 27 0 1 practice
2 ori  EC2 Con 1 591 28 0 1 practice
2 fill FC1 Inc 1 924 29 0 1 practice
2 fill ER1 Inc 1 853 30 0 1 practice
2 ori  ER2 Inc 1 968 31 0 1 practice
2 ori  FC2 Inc 1 1008 32 0 1 practice
3 ori  EC2 Con 1 891 1 0 0 stage_one_a
3 fill FR1 Con 1 532 2 0 1 stage_one_a
3 ori  FR2 Con 1 665 3 0 1 stage_one_a
3 fill ER1 Inc 2 758 3 0 1 stage_one_a
3 ori  EC2 Con 1 913 4 0 1 stage_one_a
3 fill EC1 Con 1 656 5 0 1 stage_one_a
3 ori  ER2 Inc 1 838 6 0 1 stage_one_a
3 ori  FR2 Con 1 892 7 0 1 stage_one_a
3 ori  EC2 Con 1 655 8 0 1 stage_one_a
3 fill FC1 Inc 1 708 9 0 1 stage_one_a
3 fill EC1 Con 1 1017 10 0 1 stage_one_a
3 fill FC1 Inc 1 870 11 0 1 stage_one_a
3 fill FR1 Con 1 954 12 0 1 stage_one_a
3 fill EC1 Con 1 1307 13 0 1 stage_one_a
3 ori  ER2 Inc 1 861 14 0 1 stage_one_a
3 fill FC1 Inc 1 706 15 0 1 stage_one_a
3 ori  FR2 Con 1 674 16 0 1 stage_one_a
3 fill EC1 Con 2 905 16 0 1 stage_one_a
3 fill FR1 Con 1 1177 17 0 1 stage_one_a
3 ori  ER2 Inc 1 935 18 0 1 stage_one_a
3 fill ER1 Inc 1 616 19 0 1 stage_one_a
3 fill FR1 Con 1 643 20 0 1 stage_one_a
3 fill FC1 Inc 1 548 21 0 1 stage_one_a
3 fill EC1 Con 1 1318 22 0 1 stage_one_a
3 ori  FR2 Con 1 574 23 0 1 stage_one_a
3 ori  ER2 Inc 1 822 24 0 1 stage_one_a
3 ori  FC2 Inc 1 768 25 0 1 stage_one_a
3 ori  EC2 Con 1 668 26 0 1 stage_one_a
3 fill FC1 Inc 1 572 27 0 1 stage_one_a
3 ori  ER2 Inc 1 839 28 0 1 stage_one_a
3 ori  FC2 Inc 1 728 29 0 1 stage_one_a
3 ori  EC2 Con 1 709 30 0 1 stage_one_a
3 fill ER1 Inc 1 662 31 0 1 stage_one_a
3 ori  ER2 Inc 1 676 32 0 1 stage_one_a
3 fill FC1 Inc 1 787 33 0 1 stage_one_a
3 ori  FC2 Inc 1 740 34 0 1 stage_one_a
3 fill ER1 Inc 1 1069 35 0 1 stage_one_a
3 fill FC1 Inc 1 735 36 0 1 stage_one_a
3 ori  ER2 Inc 1 1359 37 0 1 stage_one_a
3 ori  FR2 Con 1 629 38 0 1 stage_one_a
3 ori  ER2 Inc 1 768 39 0 1 stage_one_a
3 fill FR1 Con 1 700 40 0 1 stage_one_a
3 fill ER1 Inc 1 746 41 0 1 stage_one_a
3 fill EC1 Con 2 547 41 0 1 stage_one_a
3 fill FC1 Inc 1 809 42 0 1 stage_one_a
3 fill FR1 Con 1 552 43 0 1 stage_one_a
3 ori  FC2 Inc 1 855 44 0 1 stage_one_a
3 ori  EC2 Con 1 690 45 0 1 stage_one_a
3 fill FC1 Inc 1 566 46 0 1 stage_one_a
3 fill FR1 Con 1 659 47 0 1 stage_one_a
3 ori  FC2 Inc 2 548 47 0 1 stage_one_a
3 fill ER1 Inc 1 812 48 0 1 stage_one_a
3 fill EC1 Con 1 906 49 0 1 stage_one_a
3 fill ER1 Inc 1 781 50 0 1 stage_one_a
3 ori  FR2 Con 1 705 51 0 1 stage_one_a
3 ori  EC2 Con 1 1055 52 0 1 stage_one_a
3 fill EC1 Con 1 714 53 0 1 stage_one_a
3 fill FC1 Inc 1 642 54 0 1 stage_one_a
3 fill FR1 Con 1 609 55 0 1 stage_one_a
3 fill ER1 Inc 1 988 56 0 1 stage_one_a
3 fill FR1 Con 1 670 57 0 1 stage_one_a
3 ori  FC2 Inc 1 1109 58 0 1 stage_one_a
3 fill EC1 Con 1 1306 59 0 1 stage_one_a
3 fill ER1 Inc 1 497 60 0 1 stage_one_a
3 ori  ER2 Inc 1 675 61 0 1 stage_one_a
3 fill EC1 Con 1 737 62 0 1 stage_one_a
3 ori  FR2 Con 1 528 63 0 1 stage_one_a
3 ori  FC2 Inc 1 1118 64 0 1 stage_one_a
3 ori  ER2 Inc 1 1045 65 0 1 stage_one_a
3 ori  FR2 Con 1 630 66 0 1 stage_one_a
3 fill FR1 Con 1 818 67 0 1 stage_one_a
3 ori  FC2 Inc 1 899 68 0 1 stage_one_a
3 ori  FR2 Con 1 709 69 0 1 stage_one_a
3 ori  FC2 Inc 1 770 70 0 1 stage_one_a
3 fill ER1 Inc 1 1019 71 0 1 stage_one_a
3 ori  FR2 Con 1 1124 72 0 1 stage_one_a
3 ori  FC2 Inc 1 985 73 0 1 stage_one_a
3 ori  ER2 Inc 1 896 74 0 1 stage_one_a
3 ori  FR2 Con 2 1023 74 0 1 stage_one_a
3 ori  ER2 Inc 1 969 75 0 1 stage_one_a
3 fill EC1 Con 1 658 76 0 1 stage_one_a
3 ori  EC2 Con 1 469 77 0 1 stage_one_a
3 ori  FC2 Inc 1 614 78 0 1 stage_one_a
3 fill FC1 Inc 1 514 79 0 1 stage_one_a
3 fill EC1 Con 1 1023 80 0 1 stage_one_a
3 ori  FR2 Con 1 611 81 0 1 stage_one_a
3 fill FR1 Con 1 716 82 0 1 stage_one_a
3 ori  EC2 Con 1 859 83 0 1 stage_one_a
3 fill ER1 Inc 1 1637 84 0 1 stage_one_a
3 ori  FR2 Con 1 563 85 0 1 stage_one_a
3 fill FR1 Con 1 772 86 0 1 stage_one_a
3 ori  ER2 Inc 2 640 86 0 1 stage_one_a
3 fill EC1 Con 2 918 86 0 1 stage_one_a
3 ori  FR2 Con 1 806 87 0 1 stage_one_a
3 ori  FC2 Inc 1 749 88 0 1 stage_one_a
3 ori  EC2 Con 1 876 89 0 1 stage_one_a
3 fill FR1 Con 1 835 90 0 1 stage_one_a
3 fill ER1 Inc 1 933 91 0 1 stage_one_a
3 ori  ER2 Inc 1 925 92 0 1 stage_one_a
3 fill FR1 Con 1 1161 93 0 1 stage_one_a
4 fill EC1 Con 1 918 1 0 0 stage_one_b
4 ori  FC2 Inc 1 891 2 0 1 stage_one_b
4 ori  FR2 Con 1 548 3 0 1 stage_one_b
4 ori  EC2 Con 1 609 4 0 1 stage_one_b
4 ori  FC2 Inc 1 659 5 0 1 stage_one_b
4 ori  FR2 Con 1 531 6 0 1 stage_one_b
4 ori  ER2 Inc 1 837 7 0 1 stage_one_b
4 ori  EC2 Con 1 580 8 0 1 stage_one_b
4 ori  ER2 Inc 1 653 9 0 1 stage_one_b
4 fill FC1 Inc 1 699 10 0 1 stage_one_b
4 ori  FC2 Inc 1 713 11 0 1 stage_one_b
4 fill FR1 Con 1 1290 12 0 1 stage_one_b
4 ori  ER2 Inc 1 877 13 0 1 stage_one_b
4 fill ER1 Inc 1 612 14 0 1 stage_one_b
4 ori  FC2 Inc 1 921 15 0 1 stage_one_b
4 ori  FR2 Con 1 672 16 0 1 stage_one_b
4 ori  EC2 Con 1 1742 17 0 1 stage_one_b
4 fill EC1 Con 1 725 18 0 1 stage_one_b
4 fill ER1 Inc 1 626 19 0 1 stage_one_b
4 fill FC1 Inc 1 570 20 0 1 stage_one_b
4 fill EC1 Con 1 1029 21 0 1 stage_one_b
4 ori  FR2 Con 1 1193 22 0 1 stage_one_b
4 ori  FC2 Inc 1 526 23 0 1 stage_one_b
4 ori  EC2 Con 1 1102 24 0 1 stage_one_b
4 fill ER1 Inc 1 725 25 0 1 stage_one_b
4 fill FC1 Inc 1 642 26 0 1 stage_one_b
4 fill EC1 Con 1 2047 27 0 1 stage_one_b
4 fill FR1 Con 1 563 28 0 1 stage_one_b
4 fill FC1 Inc 1 657 29 0 1 stage_one_b
4 ori  FC2 Inc 1 623 30 0 1 stage_one_b
4 ori  FR2 Con 1 947 31 0 1 stage_one_b
4 fill ER1 Inc 1 689 32 0 1 stage_one_b
4 ori  EC2 Con 1 2392 33 0 1 stage_one_b
4 ori  ER2 Inc 1 846 34 0 1 stage_one_b
4 ori  FC2 Inc 1 1156 35 0 1 stage_one_b
4 ori  ER2 Inc 1 1135 36 0 1 stage_one_b
4 ori  EC2 Con 1 646 37 0 1 stage_one_b
4 ori  FC2 Inc 1 798 38 0 1 stage_one_b
4 ori  ER2 Inc 1 1168 39 0 1 stage_one_b
4 fill FR1 Con 1 1097 40 0 1 stage_one_b
4 fill EC1 Con 1 1352 41 0 1 stage_one_b
4 fill FR1 Con 1 583 42 0 1 stage_one_b
4 ori  EC2 Con 1 865 43 0 1 stage_one_b
4 fill FC1 Inc 1 596 44 0 1 stage_one_b
4 fill ER1 Inc 1 991 45 0 1 stage_one_b
4 fill FR1 Con 1 612 46 0 1 stage_one_b
4 ori  FC2 Inc 1 656 47 0 1 stage_one_b
4 ori  FR2 Con 1 710 48 0 1 stage_one_b
4 fill EC1 Con 1 671 49 0 1 stage_one_b
4 ori  ER2 Inc 1 784 50 0 1 stage_one_b
4 fill FC1 Inc 1 794 51 0 1 stage_one_b
4 fill FR1 Con 1 707 52 0 1 stage_one_b
4 fill ER1 Inc 1 528 53 0 1 stage_one_b
4 fill EC1 Con 1 801 54 0 1 stage_one_b
4 fill FC1 Inc 1 599 55 0 1 stage_one_b
4 fill ER1 Inc 1 696 56 0 1 stage_one_b
4 fill FC1 Inc 1 597 57 0 1 stage_one_b
4 ori  EC2 Con 1 762 58 0 1 stage_one_b
4 fill EC1 Con 1 752 59 0 1 stage_one_b
4 ori  ER2 Inc 1 972 60 0 1 stage_one_b
4 fill FC1 Inc 3 2500 60 0 1 stage_one_b
4 fill EC1 Con 2 766 60 0 1 stage_one_b
4 ori  FR2 Con 1 1199 61 0 1 stage_one_b
4 ori  EC2 Con 1 665 62 0 1 stage_one_b
4 fill ER1 Inc 1 647 63 0 1 stage_one_b
4 ori  ER2 Inc 1 729 64 0 1 stage_one_b
4 ori  FC2 Inc 1 1023 65 0 1 stage_one_b
4 fill FC1 Inc 1 777 66 0 1 stage_one_b
4 fill ER1 Inc 1 605 67 0 1 stage_one_b
4 fill FR1 Con 1 583 68 0 1 stage_one_b
4 ori  EC2 Con 1 736 69 0 1 stage_one_b
4 ori  FC2 Inc 1 712 70 0 1 stage_one_b
4 ori  FR2 Con 1 505 71 0 1 stage_one_b
4 fill EC1 Con 1 1169 72 0 1 stage_one_b
4 fill ER1 Inc 1 499 73 0 1 stage_one_b
4 ori  FC2 Inc 1 660 74 0 1 stage_one_b
4 ori  ER2 Inc 1 614 75 0 1 stage_one_b
4 fill FC1 Inc 1 1076 76 0 1 stage_one_b
4 ori  EC2 Con 1 573 77 0 1 stage_one_b
4 fill EC1 Con 1 838 78 0 1 stage_one_b
4 ori  FR2 Con 1 862 79 0 1 stage_one_b
4 fill FR1 Con 1 645 80 0 1 stage_one_b
4 fill ER1 Inc 1 623 81 0 1 stage_one_b
4 ori  EC2 Con 1 859 82 0 1 stage_one_b
4 fill FC1 Inc 1 655 83 0 1 stage_one_b
4 fill FR1 Con 1 634 84 0 1 stage_one_b
4 fill EC1 Con 1 610 85 0 1 stage_one_b
4 ori  FC2 Inc 1 724 86 0 1 stage_one_b
4 ori  EC2 Con 1 660 87 0 1 stage_one_b
4 fill FC1 Inc 1 628 88 0 1 stage_one_b
4 fill EC1 Con 1 741 89 0 1 stage_one_b
4 fill FR1 Con 1 583 90 0 1 stage_one_b
4 fill ER1 Inc 1 662 91 0 1 stage_one_b
4 ori  FR2 Con 1 1236 92 0 1 stage_one_b
4 ori  FC2 Inc 1 703 93 0 1 stage_one_b
4 fill EC1 Con 1 888 94 0 1 stage_one_b
4 ori  FR2 Con 1 535 95 0 1 stage_one_b
4 ori  FC2 Inc 1 650 96 0 1 stage_one_b
4 ori  EC2 Con 1 622 97 0 1 stage_one_b
4 fill FC1 Inc 1 643 98 0 1 stage_one_b
6 fill FC1 Inc 1 1145 1 0 0 stage_two_a
6 ori  FR2 Con 1 734 2 0 1 stage_two_a
6 fill FR1 Con 1 653 3 0 1 stage_two_a
6 ori  EC2 Con 1 633 4 0 1 stage_two_a
6 fill FC1 Inc 1 623 5 0 1 stage_two_a
6 fill ER1 Inc 1 889 6 0 1 stage_two_a
6 fill FC1 Inc 1 622 7 0 1 stage_two_a
6 fill ER1 Inc 2 509 7 0 1 stage_two_a
6 ori  FC2 Inc 1 1175 8 0 1 stage_two_a
6 ori  FR2 Con 1 547 9 0 1 stage_two_a
6 ori  EC2 Con 1 825 10 0 1 stage_two_a
6 ori  FC2 Inc 1 910 11 0 1 stage_two_a
6 ori  FR2 Con 1 654 12 0 1 stage_two_a
6 fill FR1 Con 1 576 13 0 1 stage_two_a
6 ori  EC2 Con 1 576 14 0 1 stage_two_a
6 fill EC1 Con 1 747 15 0 1 stage_two_a
6 fill FC1 Inc 1 666 16 0 1 stage_two_a
6 fill FR1 Con 1 539 17 0 1 stage_two_a
6 fill ER1 Inc 1 654 18 0 1 stage_two_a
6 ori  FR2 Con 1 759 19 0 1 stage_two_a
6 ori  FC2 Inc 1 850 20 0 1 stage_two_a
6 fill FC1 Inc 1 1042 21 0 1 stage_two_a
6 fill ER1 Inc 1 891 22 0 1 stage_two_a
6 ori  FR2 Con 1 1391 23 0 1 stage_two_a
6 fill FR1 Con 1 645 24 0 1 stage_two_a
6 fill FC1 Inc 1 441 25 0 1 stage_two_a
6 ori  FC2 Inc 1 724 26 0 1 stage_two_a
6 ori  EC2 Con 1 647 27 0 1 stage_two_a
6 ori  ER2 Inc 1 879 28 0 1 stage_two_a
6 ori  FR2 Con 1 1823 29 0 1 stage_two_a
6 fill ER1 Inc 1 586 30 0 1 stage_two_a
6 fill EC1 Con 1 615 31 0 1 stage_two_a
6 fill FC1 Inc 1 785 32 0 1 stage_two_a
6 ori  FC2 Inc 1 798 33 0 1 stage_two_a
6 fill EC1 Con 1 684 34 0 1 stage_two_a
6 fill ER1 Inc 1 758 35 0 1 stage_two_a
6 ori  EC2 Con 1 678 36 0 1 stage_two_a
6 ori  FR2 Con 1 542 37 0 1 stage_two_a
6 ori  FC2 Inc 1 790 38 0 1 stage_two_a
6 fill EC1 Con 2 569 38 0 1 stage_two_a
6 fill FC1 Inc 1 946 39 0 1 stage_two_a
6 fill EC1 Con 1 718 40 0 1 stage_two_a
6 ori  ER2 Inc 1 1233 41 0 1 stage_two_a
6 fill FC1 Inc 1 808 42 0 1 stage_two_a
6 ori  FR2 Con 1 504 43 0 1 stage_two_a
6 ori  ER2 Inc 1 1275 44 0 1 stage_two_a
6 fill EC1 Con 1 707 45 0 1 stage_two_a
6 fill FR1 Con 1 609 46 0 1 stage_two_a
6 ori  FR2 Con 1 1308 47 0 1 stage_two_a
6 fill ER1 Inc 1 582 48 0 1 stage_two_a
6 ori  EC2 Con 1 588 49 0 1 stage_two_a
6 ori  ER2 Inc 1 1113 50 0 1 stage_two_a
6 ori  FC2 Inc 1 1001 51 0 1 stage_two_a
6 ori  EC2 Con 1 924 52 0 1 stage_two_a
6 fill FR1 Con 1 582 53 0 1 stage_two_a
6 fill FC1 Inc 1 834 54 0 1 stage_two_a
6 ori  FR2 Con 1 531 55 0 1 stage_two_a
6 fill FR1 Con 1 510 56 0 1 stage_two_a
6 ori  FC2 Inc 1 695 57 0 1 stage_two_a
6 fill ER1 Inc 1 776 58 0 1 stage_two_a
6 ori  EC2 Con 1 555 59 0 1 stage_two_a
6 fill FR1 Con 1 558 60 0 1 stage_two_a
6 ori  FC2 Inc 1 734 61 0 1 stage_two_a
6 ori  EC2 Con 1 1051 62 0 1 stage_two_a
6 fill FC1 Inc 1 582 63 0 1 stage_two_a
6 fill EC1 Con 1 897 64 0 1 stage_two_a
6 fill FR1 Con 1 540 65 0 1 stage_two_a
6 fill FC1 Inc 1 509 66 0 1 stage_two_a
6 ori  FR2 Con 1 538 67 0 1 stage_two_a
6 ori  ER2 Inc 2 669 67 0 1 stage_two_a
6 ori  FR2 Con 1 867 68 0 1 stage_two_a
6 fill EC1 Con 1 1991 69 0 1 stage_two_a
6 ori  FC2 Inc 1 762 70 0 1 stage_two_a
6 ori  FR2 Con 1 617 71 0 1 stage_two_a
6 ori  EC2 Con 1 620 72 0 1 stage_two_a
6 fill FR1 Con 1 792 73 0 1 stage_two_a
6 ori  FC2 Inc 1 932 74 0 1 stage_two_a
6 ori  ER2 Inc 1 845 75 0 1 stage_two_a
6 fill EC1 Con 2 791 75 0 1 stage_two_a
6 ori  FC2 Inc 1 902 76 0 1 stage_two_a
6 fill FC1 Inc 1 649 77 0 1 stage_two_a
6 fill ER1 Inc 1 881 78 0 1 stage_two_a
6 fill FR1 Con 1 622 79 0 1 stage_two_a
6 fill ER1 Inc 1 624 80 0 1 stage_two_a
6 ori  FR2 Con 1 685 81 0 1 stage_two_a
6 ori  EC2 Con 1 606 82 0 1 stage_two_a
6 fill FC1 Inc 1 647 83 0 1 stage_two_a
6 fill FR1 Con 1 494 84 0 1 stage_two_a
6 ori  ER2 Inc 2 530 84 0 1 stage_two_a
6 ori  EC2 Con 1 1130 85 0 1 stage_two_a
6 ori  ER2 Inc 1 661 86 0 1 stage_two_a
6 ori  EC2 Con 1 845 87 0 1 stage_two_a
6 fill EC1 Con 1 800 88 0 1 stage_two_a
6 fill ER1 Inc 1 672 89 0 1 stage_two_a
6 fill EC1 Con 1 679 90 0 1 stage_two_a
6 fill FR1 Con 1 520 91 0 1 stage_two_a
6 ori  ER2 Inc 1 713 92 0 1 stage_two_a
6 fill FC1 Inc 1 1348 93 0 1 stage_two_a
6 ori  FR2 Con 1 520 94 0 1 stage_two_a
6 ori  FC2 Inc 1 738 95 0 1 stage_two_a
7 ori  ER2 Inc 1 1090 1 0 0 stage_two_b
7 fill ER1 Inc 1 615 2 0 1 stage_two_b
7 ori  FR2 Con 1 534 3 0 1 stage_two_b
7 fill FC1 Inc 1 613 4 0 1 stage_two_b
7 fill EC1 Con 2 962 4 0 1 stage_two_b
7 ori  EC2 Con 1 773 5 0 1 stage_two_b
7 ori  ER2 Inc 1 746 6 0 1 stage_two_b
7 ori  FR2 Con 1 524 7 0 1 stage_two_b
7 ori  ER2 Inc 1 1007 8 0 1 stage_two_b
7 ori  FR2 Con 1 702 9 0 1 stage_two_b
7 fill ER1 Inc 1 795 10 0 1 stage_two_b
7 fill EC1 Con 2 814 10 0 1 stage_two_b
7 ori  EC2 Con 1 812 11 0 1 stage_two_b
7 ori  FR2 Con 1 549 12 0 1 stage_two_b
7 ori  FC2 Inc 2 1242 12 0 1 stage_two_b
7 fill FC1 Inc 1 834 13 0 1 stage_two_b
7 ori  FR2 Con 1 638 14 0 1 stage_two_b
7 ori  ER2 Inc 1 680 15 0 1 stage_two_b
7 fill EC1 Con 1 772 16 0 1 stage_two_b
7 ori  FR2 Con 1 612 17 0 1 stage_two_b
7 fill FR1 Con 1 628 18 0 1 stage_two_b
7 ori  ER2 Inc 1 794 19 0 1 stage_two_b
7 ori  EC2 Con 1 568 20 0 1 stage_two_b
7 fill EC1 Con 1 599 21 0 1 stage_two_b
7 fill FC1 Inc 1 794 22 0 1 stage_two_b
7 fill FR1 Con 1 674 23 0 1 stage_two_b
7 fill ER1 Inc 1 764 24 0 1 stage_two_b
7 ori  ER2 Inc 1 841 25 0 1 stage_two_b
7 fill FR1 Con 1 725 26 0 1 stage_two_b
7 fill EC1 Con 1 696 27 0 1 stage_two_b
7 fill FR1 Con 1 769 28 0 1 stage_two_b
7 ori  FR2 Con 1 932 29 0 1 stage_two_b
7 fill FC1 Inc 1 653 30 0 1 stage_two_b
7 fill FR1 Con 1 497 31 0 1 stage_two_b
7 fill ER1 Inc 1 879 32 0 1 stage_two_b
7 ori  ER2 Inc 1 885 33 0 1 stage_two_b
7 ori  EC2 Con 1 816 34 0 1 stage_two_b
7 ori  FC2 Inc 2 529 34 0 1 stage_two_b
7 fill FR1 Con 1 735 35 0 1 stage_two_b
7 ori  FR2 Con 1 486 36 0 1 stage_two_b
7 ori  ER2 Inc 1 892 37 0 1 stage_two_b
7 ori  EC2 Con 1 614 38 0 1 stage_two_b
7 fill ER1 Inc 1 532 39 0 1 stage_two_b
7 fill EC1 Con 1 740 40 0 1 stage_two_b
7 ori  FR2 Con 1 752 41 0 1 stage_two_b
7 ori  FC2 Inc 1 748 42 0 1 stage_two_b
7 fill ER1 Inc 1 680 43 0 1 stage_two_b
7 fill FR1 Con 1 582 44 0 1 stage_two_b
7 fill EC1 Con 2 488 44 0 1 stage_two_b
7 fill FC1 Inc 1 953 45 0 1 stage_two_b
7 ori  FR2 Con 1 696 46 0 1 stage_two_b
7 fill FR1 Con 1 534 47 0 1 stage_two_b
7 fill FC1 Inc 1 482 48 0 1 stage_two_b
7 fill ER1 Inc 1 674 49 0 1 stage_two_b
7 fill EC1 Con 1 821 50 0 1 stage_two_b
7 fill ER1 Inc 1 669 51 0 1 stage_two_b
7 ori  EC2 Con 1 596 52 0 1 stage_two_b
7 fill FC1 Inc 1 577 53 0 1 stage_two_b
7 ori  FC2 Inc 1 1269 54 0 1 stage_two_b
7 ori  FR2 Con 1 546 55 0 1 stage_two_b
7 fill ER1 Inc 1 561 56 0 1 stage_two_b
7 ori  FC2 Inc 1 607 57 0 1 stage_two_b
7 fill FR1 Con 1 550 58 0 1 stage_two_b
7 fill FC1 Inc 1 573 59 0 1 stage_two_b
7 ori  FR2 Con 1 543 60 0 1 stage_two_b
7 ori  FC2 Inc 1 733 61 0 1 stage_two_b
7 ori  FR2 Con 1 872 62 0 1 stage_two_b
7 fill ER1 Inc 1 771 63 0 1 stage_two_b
7 ori  EC2 Con 1 648 64 0 1 stage_two_b
7 ori  FC2 Inc 1 1377 65 0 1 stage_two_b
7 ori  ER2 Inc 1 842 66 0 1 stage_two_b
7 ori  EC2 Con 1 1240 67 0 1 stage_two_b
7 fill FC1 Inc 1 592 68 0 1 stage_two_b
7 ori  ER2 Inc 1 866 69 0 1 stage_two_b
7 fill FR1 Con 1 780 70 0 1 stage_two_b
7 fill EC1 Con 1 687 71 0 1 stage_two_b
7 fill ER1 Inc 1 706 72 0 1 stage_two_b
7 ori  EC2 Con 1 689 73 0 1 stage_two_b
7 fill FR1 Con 1 556 74 0 1 stage_two_b
7 fill FC1 Inc 1 612 75 0 1 stage_two_b
7 ori  ER2 Inc 1 795 76 0 1 stage_two_b
7 ori  FC2 Inc 1 721 77 0 1 stage_two_b
7 fill ER1 Inc 1 527 78 0 1 stage_two_b
7 ori  ER2 Inc 1 778 79 0 1 stage_two_b
7 ori  FR2 Con 1 680 80 0 1 stage_two_b
7 fill EC1 Con 1 656 81 0 1 stage_two_b
7 fill FC1 Inc 1 572 82 0 1 stage_two_b
7 fill FR1 Con 1 560 83 0 1 stage_two_b
7 fill EC1 Con 1 1051 84 0 1 stage_two_b
7 ori  FC2 Inc 1 818 85 0 1 stage_two_b
7 ori  EC2 Con 1 943 86 0 1 stage_two_b
7 ori  FR2 Con 1 562 87 0 1 stage_two_b
7 ori  EC2 Con 1 652 88 0 1 stage_two_b
7 ori  FR2 Con 1 736 89 0 1 stage_two_b
7 ori  FC2 Inc 1 1011 90 0 1 stage_two_b
7 ori  EC2 Con 2 557 90 0 1 stage_two_b
7 fill FC1 Inc 1 1487 91 0 1 stage_two_b
7 fill EC1 Con 1 636 92 0 1 stage_two_b
7 fill FC1 Inc 1 799 93 0 1 stage_two_b
7 fill ER1 Inc 1 684 94 0 1 stage_two_b
9 ori  ER2 Inc 1 2476 1 0 0 stage_three_a
9 fill EC1 Con 1 2046 2 0 1 stage_three_a
9 fill FC1 Inc 1 1940 3 0 1 stage_three_a
9 ori  FR2 Con 1 1747 4 0 1 stage_three_a
9 fill FR1 Con 1 1743 5 0 1 stage_three_a
9 ori  ER2 Inc 1 1769 6 0 1 stage_three_a
9 ori  EC2 Con 1 1168 7 0 1 stage_three_a
9 fill EC1 Con 3 2500 7 0 1 stage_three_a
9 ori  ER2 Inc 1 1742 8 0 1 stage_three_a
9 ori  EC2 Con 1 1505 9 0 1 stage_three_a
9 fill FR1 Con 1 1805 10 0 1 stage_three_a
9 ori  FR2 Con 1 1892 11 0 1 stage_three_a
9 fill FC1 Inc 1 1462 12 0 1 stage_three_a
9 fill ER1 Inc 1 1833 13 0 1 stage_three_a
9 ori  FC2 Inc 1 2115 14 0 1 stage_three_a
9 ori  FR2 Con 1 950 15 0 1 stage_three_a
9 ori  ER2 Inc 1 1298 16 0 1 stage_three_a
9 ori  FR2 Con 1 1266 17 0 1 stage_three_a
9 ori  EC2 Con 1 993 18 0 1 stage_three_a
9 fill FC1 Inc 1 1669 19 0 1 stage_three_a
9 ori  FC2 Inc 3 2500 19 0 1 stage_three_a
9 fill EC1 Con 1 1841 20 0 1 stage_three_a
9 ori  ER2 Inc 1 1045 21 0 1 stage_three_a
9 fill FC1 Inc 1 1166 22 0 1 stage_three_a
9 fill FR1 Con 1 983 23 0 1 stage_three_a
9 ori  FR2 Con 1 1144 24 0 1 stage_three_a
9 ori  EC2 Con 1 715 25 0 1 stage_three_a
9 ori  FR2 Con 1 2075 26 0 1 stage_three_a
9 ori  EC2 Con 1 1184 27 0 1 stage_three_a
9 fill ER1 Inc 1 1662 28 0 1 stage_three_a
9 fill FR1 Con 1 1370 29 0 1 stage_three_a
9 fill EC1 Con 1 803 30 0 1 stage_three_a
9 fill ER1 Inc 1 863 31 0 1 stage_three_a
9 ori  ER2 Inc 1 1359 32 0 1 stage_three_a
9 ori  EC2 Con 1 659 33 0 1 stage_three_a
9 fill FC1 Inc 1 1449 34 0 1 stage_three_a
9 fill ER1 Inc 1 1469 35 0 1 stage_three_a
9 ori  ER2 Inc 1 1666 36 0 1 stage_three_a
9 ori  EC2 Con 1 733 37 0 1 stage_three_a
9 fill FC1 Inc 2 1836 37 0 1 stage_three_a
9 ori  FR2 Con 1 1689 38 0 1 stage_three_a
9 fill ER1 Inc 1 1243 39 0 1 stage_three_a
9 ori  FC2 Inc 1 1286 40 0 1 stage_three_a
9 fill FC1 Inc 1 2098 41 0 1 stage_three_a
9 ori  ER2 Inc 1 1492 42 0 1 stage_three_a
9 fill FR1 Con 1 1065 43 0 1 stage_three_a
9 fill EC1 Con 1 1383 44 0 1 stage_three_a
9 fill FR1 Con 1 925 45 0 1 stage_three_a
9 ori  FR2 Con 1 1067 46 0 1 stage_three_a
9 ori  ER2 Inc 1 726 47 0 1 stage_three_a
9 fill FC1 Inc 1 1263 48 0 1 stage_three_a
9 fill FR1 Con 2 1123 48 0 1 stage_three_a
9 ori  EC2 Con 1 1424 49 0 1 stage_three_a
9 ori  FR2 Con 1 557 50 0 1 stage_three_a
9 fill ER1 Inc 1 1219 51 0 1 stage_three_a
9 ori  ER2 Inc 2 867 51 0 1 stage_three_a
9 ori  EC2 Con 2 1667 51 0 1 stage_three_a
9 fill FR1 Con 1 1041 52 0 1 stage_three_a
9 fill EC1 Con 1 762 53 0 1 stage_three_a
9 fill FC1 Inc 1 748 54 0 1 stage_three_a
9 ori  FR2 Con 1 1055 55 0 1 stage_three_a
9 fill ER1 Inc 1 987 56 0 1 stage_three_a
9 ori  ER2 Inc 1 1068 57 0 1 stage_three_a
9 fill EC1 Con 1 1523 58 0 1 stage_three_a
9 fill FC1 Inc 1 731 59 0 1 stage_three_a
9 fill ER1 Inc 1 757 60 0 1 stage_three_a
9 ori  FC2 Inc 1 985 61 0 1 stage_three_a
9 fill EC1 Con 1 1725 62 0 1 stage_three_a
9 ori  FR2 Con 1 1265 63 0 1 stage_three_a
9 fill FC1 Inc 1 875 64 0 1 stage_three_a
9 fill ER1 Inc 1 1135 65 0 1 stage_three_a
9 fill FR1 Con 1 1321 66 0 1 stage_three_a
9 fill EC1 Con 1 749 67 0 1 stage_three_a
9 ori  FC2 Inc 1 1043 68 0 1 stage_three_a
9 fill FR1 Con 1 1145 69 0 1 stage_three_a
9 ori  ER2 Inc 1 1174 70 0 1 stage_three_a
9 fill ER1 Inc 1 1524 71 0 1 stage_three_a
9 fill FR1 Con 1 1242 72 0 1 stage_three_a
9 fill EC1 Con 1 746 73 0 1 stage_three_a
9 ori  EC2 Con 1 2132 74 0 1 stage_three_a
9 ori  FC2 Inc 1 685 75 0 1 stage_three_a
9 fill ER1 Inc 1 1397 76 0 1 stage_three_a
9 ori  FR2 Con 1 1868 77 0 1 stage_three_a
9 ori  FC2 Inc 1 1373 78 0 1 stage_three_a
9 fill FC1 Inc 1 992 79 0 1 stage_three_a
9 ori  FR2 Con 1 1300 80 0 1 stage_three_a
9 ori  EC2 Con 1 1328 81 0 1 stage_three_a
9 ori  ER2 Inc 1 1720 82 0 1 stage_three_a
9 ori  FR2 Con 1 942 83 0 1 stage_three_a
9 ori  FC2 Inc 1 970 84 0 1 stage_three_a
9 ori  EC2 Con 1 1049 85 0 1 stage_three_a
9 ori  ER2 Inc 1 586 86 0 1 stage_three_a
9 fill EC1 Con 1 1631 87 0 1 stage_three_a
9 ori  EC2 Con 1 970 88 0 1 stage_three_a
9 fill ER1 Inc 1 1533 89 0 1 stage_three_a
9 fill FC1 Inc 1 1291 90 0 1 stage_three_a
9 fill FR1 Con 1 1187 91 0 1 stage_three_a
9 ori  FC2 Inc 1 1182 92 0 1 stage_three_a
9 fill EC1 Con 1 1459 93 0 1 stage_three_a
9 fill FC1 Inc 1 691 94 0 1 stage_three_a
10 ori  EC2 Con 1 890 1 0 0 stage_three_b
10 fill ER1 Inc 1 942 2 0 1 stage_three_b
10 fill EC1 Con 1 920 3 0 1 stage_three_b
10 fill FR1 Con 1 691 4 0 1 stage_three_b
10 fill ER1 Inc 1 886 5 0 1 stage_three_b
10 ori  FC2 Inc 1 1232 6 0 1 stage_three_b
10 fill FR1 Con 1 1191 7 0 1 stage_three_b
10 ori  EC2 Con 1 733 8 0 1 stage_three_b
10 fill FC1 Inc 1 921 9 0 1 stage_three_b
10 fill ER1 Inc 1 1157 10 0 1 stage_three_b
10 ori  FC2 Inc 2 1246 10 0 1 stage_three_b
10 ori  ER2 Inc 1 2433 11 0 1 stage_three_b
10 fill FR1 Con 1 867 12 0 1 stage_three_b
10 ori  FR2 Con 1 1533 13 0 1 stage_three_b
10 fill ER1 Inc 1 1013 14 0 1 stage_three_b
10 ori  ER2 Inc 1 1348 15 0 1 stage_three_b
10 ori  FR2 Con 1 732 16 0 1 stage_three_b
10 fill EC1 Con 1 1069 17 0 1 stage_three_b
10 fill FR1 Con 1 768 18 0 1 stage_three_b
10 ori  EC2 Con 1 1054 19 0 1 stage_three_b
10 ori  FR2 Con 1 578 20 0 1 stage_three_b
10 fill ER1 Inc 1 971 21 0 1 stage_three_b
10 fill FR1 Con 1 618 22 0 1 stage_three_b
10 fill ER1 Inc 2 707 22 0 1 stage_three_b
10 ori  EC2 Con 1 833 23 0 1 stage_three_b
10 ori  FC2 Inc 2 596 23 0 1 stage_three_b
10 ori  ER2 Inc 1 1156 24 0 1 stage_three_b
10 ori  EC2 Con 1 642 25 0 1 stage_three_b
10 fill FR1 Con 1 613 26 0 1 stage_three_b
10 fill ER1 Inc 1 889 27 0 1 stage_three_b
10 fill FR1 Con 1 764 28 0 1 stage_three_b
10 fill FC1 Inc 1 794 29 0 1 stage_three_b
10 ori  FC2 Inc 1 1320 30 0 1 stage_three_b
10 fill ER1 Inc 2 791 30 0 1 stage_three_b
10 fill FC1 Inc 1 1318 31 0 1 stage_three_b
10 fill EC1 Con 1 808 32 0 1 stage_three_b
10 ori  FR2 Con 1 844 33 0 1 stage_three_b
10 ori  EC2 Con 1 721 34 0 1 stage_three_b
10 ori  ER2 Inc 1 952 35 0 1 stage_three_b
10 fill FR1 Con 1 1100 36 0 1 stage_three_b
10 fill ER1 Inc 1 982 37 0 1 stage_three_b
10 ori  FR2 Con 1 845 38 0 1 stage_three_b
10 ori  FC2 Inc 1 587 39 0 1 stage_three_b
10 ori  EC2 Con 1 863 40 0 1 stage_three_b
10 ori  FC2 Inc 1 716 41 0 1 stage_three_b
10 fill EC1 Con 1 1051 42 0 1 stage_three_b
10 fill ER1 Inc 1 961 43 0 1 stage_three_b
10 fill EC1 Con 1 624 44 0 1 stage_three_b
10 fill FC1 Inc 1 561 45 0 1 stage_three_b
10 ori  FR2 Con 1 919 46 0 1 stage_three_b
10 ori  EC2 Con 1 1025 47 0 1 stage_three_b
10 ori  FR2 Con 1 602 48 0 1 stage_three_b
10 ori  ER2 Inc 1 667 49 0 1 stage_three_b
10 fill EC1 Con 1 1291 50 0 1 stage_three_b
10 fill ER1 Inc 1 765 51 0 1 stage_three_b
10 ori  FC2 Inc 1 1645 52 0 1 stage_three_b
10 fill EC1 Con 1 1167 53 0 1 stage_three_b
10 ori  FR2 Con 1 896 54 0 1 stage_three_b
10 fill FC1 Inc 1 1014 55 0 1 stage_three_b
10 ori  ER2 Inc 1 1682 56 0 1 stage_three_b
10 ori  EC2 Con 1 1150 57 0 1 stage_three_b
10 fill FR1 Con 1 1211 58 0 1 stage_three_b
10 ori  FR2 Con 1 1293 59 0 1 stage_three_b
10 ori  FC2 Inc 1 733 60 0 1 stage_three_b
10 fill ER1 Inc 1 1011 61 0 1 stage_three_b
10 ori  FR2 Con 1 1053 62 0 1 stage_three_b
10 fill EC1 Con 1 782 63 0 1 stage_three_b
10 ori  FC2 Inc 1 1052 64 0 1 stage_three_b
10 ori  FR2 Con 1 681 65 0 1 stage_three_b
10 ori  ER2 Inc 1 772 66 0 1 stage_three_b
10 fill ER1 Inc 1 932 67 0 1 stage_three_b
10 fill EC1 Con 1 735 68 0 1 stage_three_b
10 fill FR1 Con 1 586 69 0 1 stage_three_b
10 fill FC1 Inc 2 897 69 0 1 stage_three_b
10 fill ER1 Inc 2 960 69 0 1 stage_three_b
10 fill FC1 Inc 1 2191 70 0 1 stage_three_b
10 fill FR1 Con 1 678 71 0 1 stage_three_b
10 ori  FR2 Con 1 797 72 0 1 stage_three_b
10 ori  EC2 Con 1 603 73 0 1 stage_three_b
10 fill FC1 Inc 1 1523 74 0 1 stage_three_b
10 fill EC1 Con 1 787 75 0 1 stage_three_b
10 ori  ER2 Inc 1 603 76 0 1 stage_three_b
10 ori  FC2 Inc 1 567 77 0 1 stage_three_b
10 fill ER1 Inc 2 665 77 0 1 stage_three_b
10 fill EC1 Con 1 952 78 0 1 stage_three_b
10 ori  ER2 Inc 1 486 79 0 1 stage_three_b
10 fill FC1 Inc 1 1197 80 0 1 stage_three_b
10 ori  FC2 Inc 1 833 81 0 1 stage_three_b
10 ori  EC2 Con 1 818 82 0 1 stage_three_b
10 ori  FR2 Con 1 664 83 0 1 stage_three_b
10 ori  ER2 Inc 1 736 84 0 1 stage_three_b
10 fill FR1 Con 2 1635 84 0 1 stage_three_b
10 fill ER1 Inc 1 1421 85 0 1 stage_three_b
10 ori  EC2 Con 1 747 86 0 1 stage_three_b
10 ori  FR2 Con 1 579 87 0 1 stage_three_b
10 ori  EC2 Con 1 893 88 0 1 stage_three_b
10 ori  FC2 Inc 1 631 89 0 1 stage_three_b
10 ori  EC2 Con 1 1858 90 0 1 stage_three_b
10 fill EC1 Con 1 1046 91 0 1 stage_three_b
10 fill ER1 Inc 1 1181 92 0 1 stage_three_b
