# Supplementary material for: Target-Response Associations Can Produce Response-Congruency Effects Without Task-Switching Costs
Source: Front Psychol. 2019 Feb 11;10:40. doi: 10.3389/fpsyg.2019.00040 (PMC6378947; doi:10.3389/fpsyg.2019.00040)
Supplement: DATA SHEET S1 — Dataset in Experiment 1 and 2. [file Data_Sheet_1.ZIP › Data/Exp2/subject7.txt]

2 ori  FR2 Con 1 1018 1 0 0 practice
2 ori  FC2 Inc 1 722 2 0 1 practice
2 ori  EC2 Con 1 503 3 0 1 practice
2 ori  ER2 Inc 2 511 3 0 1 practice
2 ori  EC2 Con 1 1409 4 0 1 practice
2 ori  ER2 Inc 1 933 5 0 1 practice
2 fill ER1 Inc 1 952 6 0 1 practice
2 ori  FR2 Con 1 1371 7 0 1 practice
2 fill FR1 Con 1 635 8 0 1 practice
2 fill FC1 Inc 1 506 9 0 1 practice
2 fill EC1 Con 1 910 10 0 1 practice
2 fill FC1 Inc 1 903 11 0 1 practice
2 fill FR1 Con 1 754 12 0 1 practice
2 fill ER1 Inc 1 710 13 0 1 practice
2 ori  FC2 Inc 1 871 14 0 1 practice
2 ori  EC2 Con 1 783 15 0 1 practice
2 ori  ER2 Inc 1 766 16 0 1 practice
2 fill EC1 Con 1 523 17 0 1 practice
2 fill ER1 Inc 1 620 18 0 1 practice
2 ori  FC2 Inc 1 941 19 0 1 practice
2 fill FC1 Inc 1 933 20 0 1 practice
2 fill FR1 Con 1 520 21 0 1 practice
2 fill EC1 Con 1 778 22 0 1 practice
2 ori  FR2 Con 1 1023 23 0 1 practice
2 ori  FC2 Inc 1 902 24 0 1 practice
2 ori  ER2 Inc 1 803 25 0 1 practice
2 fill FR1 Con 1 622 26 0 1 practice
2 ori  FR2 Con 1 964 27 0 1 practice
2 fill EC1 Con 1 664 28 0 1 practice
2 fill FC1 Inc 1 780 29 0 1 practice
2 ori  EC2 Con 1 793 30 0 1 practice
2 fill ER1 Inc 1 805 31 0 1 practice
3 ori  ER2 Inc 1 1103 1 0 0 stage_one_a
3 fill EC1 Con 1 819 2 0 1 stage_one_a
3 fill FC1 Inc 1 721 3 0 1 stage_one_a
3 ori  FR2 Con 1 693 4 0 1 stage_one_a
3 fill EC1 Con 1 665 5 0 1 stage_one_a
3 ori  EC2 Con 1 702 6 0 1 stage_one_a
3 fill FC1 Inc 1 773 7 0 1 stage_one_a
3 fill FR1 Con 1 805 8 0 1 stage_one_a
3 fill EC1 Con 1 643 9 0 1 stage_one_a
3 fill FC1 Inc 1 632 10 0 1 stage_one_a
3 ori  ER2 Inc 1 685 11 0 1 stage_one_a
3 ori  FR2 Con 2 695 11 0 1 stage_one_a
3 fill FR1 Con 1 1306 12 0 1 stage_one_a
3 fill EC1 Con 1 603 13 0 1 stage_one_a
3 fill FR1 Con 1 782 14 0 1 stage_one_a
3 ori  ER2 Inc 1 818 15 0 1 stage_one_a
3 ori  FC2 Inc 1 976 16 0 1 stage_one_a
3 ori  FR2 Con 1 671 17 0 1 stage_one_a
3 ori  ER2 Inc 1 740 18 0 1 stage_one_a
3 ori  EC2 Con 1 663 19 0 1 stage_one_a
3 ori  FR2 Con 1 995 20 0 1 stage_one_a
3 ori  FC2 Inc 1 832 21 0 1 stage_one_a
3 ori  ER2 Inc 1 797 22 0 1 stage_one_a
3 ori  EC2 Con 1 676 23 0 1 stage_one_a
3 fill FC1 Inc 1 649 24 0 1 stage_one_a
3 ori  ER2 Inc 1 988 25 0 1 stage_one_a
3 ori  FR2 Con 1 872 26 0 1 stage_one_a
3 fill EC1 Con 1 726 27 0 1 stage_one_a
3 fill FR1 Con 1 625 28 0 1 stage_one_a
3 ori  ER2 Inc 1 616 29 0 1 stage_one_a
3 ori  FR2 Con 1 871 30 0 1 stage_one_a
3 fill EC1 Con 1 731 31 0 1 stage_one_a
3 fill FC1 Inc 1 573 32 0 1 stage_one_a
3 ori  EC2 Con 1 704 33 0 1 stage_one_a
3 fill EC1 Con 1 546 34 0 1 stage_one_a
3 fill FC1 Inc 1 670 35 0 1 stage_one_a
3 ori  FC2 Inc 1 935 36 0 1 stage_one_a
3 ori  EC2 Con 1 649 37 0 1 stage_one_a
3 fill EC1 Con 1 505 38 0 1 stage_one_a
3 fill FR1 Con 1 555 39 0 1 stage_one_a
3 ori  ER2 Inc 1 693 40 0 1 stage_one_a
3 ori  FC2 Inc 2 592 40 0 1 stage_one_a
3 ori  EC2 Con 1 891 41 0 1 stage_one_a
3 fill ER1 Inc 1 795 42 0 1 stage_one_a
3 fill FR1 Con 1 971 43 0 1 stage_one_a
3 ori  FC2 Inc 1 798 44 0 1 stage_one_a
3 fill EC1 Con 1 804 45 0 1 stage_one_a
3 fill FC1 Inc 1 647 46 0 1 stage_one_a
3 ori  ER2 Inc 1 751 47 0 1 stage_one_a
3 fill ER1 Inc 1 776 48 0 1 stage_one_a
3 fill FR1 Con 1 740 49 0 1 stage_one_a
3 fill FC1 Inc 1 636 50 0 1 stage_one_a
3 fill ER1 Inc 1 774 51 0 1 stage_one_a
3 ori  FR2 Con 1 788 52 0 1 stage_one_a
3 fill EC1 Con 1 662 53 0 1 stage_one_a
3 fill ER1 Inc 1 824 54 0 1 stage_one_a
3 fill FC1 Inc 1 558 55 0 1 stage_one_a
3 fill FR1 Con 1 486 56 0 1 stage_one_a
3 fill EC1 Con 1 543 57 0 1 stage_one_a
3 fill FC1 Inc 1 570 58 0 1 stage_one_a
3 ori  ER2 Inc 1 733 59 0 1 stage_one_a
3 fill FR1 Con 1 809 60 0 1 stage_one_a
3 fill EC1 Con 1 582 61 0 1 stage_one_a
3 fill FC1 Inc 1 571 62 0 1 stage_one_a
3 fill EC1 Con 1 718 63 0 1 stage_one_a
3 fill FC1 Inc 1 590 64 0 1 stage_one_a
3 ori  FR2 Con 1 640 65 0 1 stage_one_a
3 fill FR1 Con 1 509 66 0 1 stage_one_a
3 ori  ER2 Inc 1 750 67 0 1 stage_one_a
3 ori  EC2 Con 1 798 68 0 1 stage_one_a
3 ori  FC2 Inc 1 912 69 0 1 stage_one_a
3 ori  FR2 Con 1 690 70 0 1 stage_one_a
3 fill ER1 Inc 1 762 71 0 1 stage_one_a
3 fill FC1 Inc 1 633 72 0 1 stage_one_a
3 ori  EC2 Con 1 660 73 0 1 stage_one_a
3 ori  FR2 Con 1 749 74 0 1 stage_one_a
3 ori  ER2 Inc 1 686 75 0 1 stage_one_a
3 ori  FC2 Inc 1 829 76 0 1 stage_one_a
3 ori  FR2 Con 1 613 77 0 1 stage_one_a
3 fill EC1 Con 1 628 78 0 1 stage_one_a
3 fill ER1 Inc 1 648 79 0 1 stage_one_a
3 ori  ER2 Inc 1 662 80 0 1 stage_one_a
3 fill EC1 Con 1 569 81 0 1 stage_one_a
3 ori  FR2 Con 1 688 82 0 1 stage_one_a
3 fill FC1 Inc 1 659 83 0 1 stage_one_a
3 ori  ER2 Inc 2 709 83 0 1 stage_one_a
3 ori  EC2 Con 1 720 84 0 1 stage_one_a
3 fill ER1 Inc 1 594 85 0 1 stage_one_a
3 ori  FR2 Con 1 521 86 0 1 stage_one_a
3 ori  FC2 Inc 1 689 87 0 1 stage_one_a
3 fill FR1 Con 1 659 88 0 1 stage_one_a
3 ori  FR2 Con 1 611 89 0 1 stage_one_a
3 fill FC1 Inc 1 557 90 0 1 stage_one_a
3 ori  EC2 Con 1 612 91 0 1 stage_one_a
3 ori  ER2 Inc 1 640 92 0 1 stage_one_a
3 fill FR1 Con 1 532 93 0 1 stage_one_a
3 ori  FR2 Con 1 611 94 0 1 stage_one_a
3 ori  EC2 Con 1 632 95 0 1 stage_one_a
3 ori  ER2 Inc 1 665 96 0 1 stage_one_a
3 fill ER1 Inc 1 744 97 0 1 stage_one_a
4 fill EC1 Con 1 904 1 0 0 stage_one_b
4 fill FC1 Inc 1 668 2 0 1 stage_one_b
4 fill ER1 Inc 1 914 3 0 1 stage_one_b
4 fill FR1 Con 1 644 4 0 1 stage_one_b
4 fill ER1 Inc 1 608 5 0 1 stage_one_b
4 ori  EC2 Con 1 677 6 0 1 stage_one_b
4 fill FR1 Con 1 644 7 0 1 stage_one_b
4 ori  FR2 Con 1 772 8 0 1 stage_one_b
4 fill EC1 Con 1 665 9 0 1 stage_one_b
4 fill FR1 Con 1 575 10 0 1 stage_one_b
4 fill EC1 Con 1 659 11 0 1 stage_one_b
4 fill ER1 Inc 1 656 12 0 1 stage_one_b
4 ori  EC2 Con 1 706 13 0 1 stage_one_b
4 ori  FR2 Con 1 659 14 0 1 stage_one_b
4 ori  ER2 Inc 1 712 15 0 1 stage_one_b
4 fill FR1 Con 1 687 16 0 1 stage_one_b
4 ori  FC2 Inc 1 730 17 0 1 stage_one_b
4 fill ER1 Inc 1 599 18 0 1 stage_one_b
4 fill FR1 Con 1 568 19 0 1 stage_one_b
4 ori  EC2 Con 1 650 20 0 1 stage_one_b
4 fill EC1 Con 1 558 21 0 1 stage_one_b
4 ori  ER2 Inc 1 575 22 0 1 stage_one_b
4 fill FR1 Con 1 603 23 0 1 stage_one_b
4 fill ER1 Inc 1 788 24 0 1 stage_one_b
4 ori  EC2 Con 1 623 25 0 1 stage_one_b
4 ori  ER2 Inc 1 589 26 0 1 stage_one_b
4 ori  FC2 Inc 1 705 27 0 1 stage_one_b
4 ori  ER2 Inc 1 713 28 0 1 stage_one_b
4 fill FC1 Inc 1 486 29 0 1 stage_one_b
4 ori  FC2 Inc 1 745 30 0 1 stage_one_b
4 fill EC1 Con 1 481 31 0 1 stage_one_b
4 ori  EC2 Con 1 601 32 0 1 stage_one_b
4 ori  ER2 Inc 1 768 33 0 1 stage_one_b
4 ori  EC2 Con 1 564 34 0 1 stage_one_b
4 fill FC1 Inc 1 498 35 0 1 stage_one_b
4 ori  ER2 Inc 1 671 36 0 1 stage_one_b
4 ori  EC2 Con 1 968 37 0 1 stage_one_b
4 ori  FR2 Con 1 941 38 0 1 stage_one_b
4 fill ER1 Inc 1 621 39 0 1 stage_one_b
4 ori  ER2 Inc 1 643 40 0 1 stage_one_b
4 fill FC1 Inc 1 655 41 0 1 stage_one_b
4 ori  FR2 Con 1 550 42 0 1 stage_one_b
4 ori  FC2 Inc 1 641 43 0 1 stage_one_b
4 ori  EC2 Con 1 613 44 0 1 stage_one_b
4 fill ER1 Inc 1 618 45 0 1 stage_one_b
4 fill EC1 Con 1 568 46 0 1 stage_one_b
4 ori  ER2 Inc 1 530 47 0 1 stage_one_b
4 fill FR1 Con 1 578 48 0 1 stage_one_b
4 ori  FC2 Inc 1 649 49 0 1 stage_one_b
4 fill FC1 Inc 1 632 50 0 1 stage_one_b
4 ori  FR2 Con 1 845 51 0 1 stage_one_b
4 fill ER1 Inc 1 604 52 0 1 stage_one_b
4 fill EC1 Con 1 544 53 0 1 stage_one_b
4 ori  ER2 Inc 1 634 54 0 1 stage_one_b
4 ori  EC2 Con 1 561 55 0 1 stage_one_b
4 ori  FC2 Inc 1 697 56 0 1 stage_one_b
4 ori  EC2 Con 1 608 57 0 1 stage_one_b
4 ori  FR2 Con 1 584 58 0 1 stage_one_b
4 ori  ER2 Inc 1 620 59 0 1 stage_one_b
4 fill ER1 Inc 1 522 60 0 1 stage_one_b
4 fill FC1 Inc 1 605 61 0 1 stage_one_b
4 ori  FR2 Con 1 932 62 0 1 stage_one_b
4 ori  EC2 Con 1 658 63 0 1 stage_one_b
4 ori  ER2 Inc 1 700 64 0 1 stage_one_b
4 fill FR1 Con 1 632 65 0 1 stage_one_b
4 fill FC1 Inc 1 600 66 0 1 stage_one_b
4 fill FR1 Con 1 501 67 0 1 stage_one_b
4 ori  FC2 Inc 1 549 68 0 1 stage_one_b
4 fill EC1 Con 1 473 69 0 1 stage_one_b
4 ori  ER2 Inc 1 539 70 0 1 stage_one_b
4 fill FR1 Con 1 563 71 0 1 stage_one_b
4 ori  FR2 Con 1 817 72 0 1 stage_one_b
4 ori  ER2 Inc 2 588 72 0 1 stage_one_b
4 ori  FR2 Con 1 996 73 0 1 stage_one_b
4 fill FC1 Inc 1 581 74 0 1 stage_one_b
4 fill EC1 Con 1 549 75 0 1 stage_one_b
4 ori  FC2 Inc 1 692 76 0 1 stage_one_b
4 ori  ER2 Inc 1 772 77 0 1 stage_one_b
4 fill ER1 Inc 1 748 78 0 1 stage_one_b
4 fill EC1 Con 1 610 79 0 1 stage_one_b
4 ori  EC2 Con 1 603 80 0 1 stage_one_b
4 fill FR1 Con 1 568 81 0 1 stage_one_b
4 fill ER1 Inc 1 605 82 0 1 stage_one_b
4 fill FC1 Inc 1 663 83 0 1 stage_one_b
4 ori  FR2 Con 1 701 84 0 1 stage_one_b
4 fill FR1 Con 1 463 85 0 1 stage_one_b
4 fill FC1 Inc 1 464 86 0 1 stage_one_b
4 ori  EC2 Con 1 684 87 0 1 stage_one_b
4 fill FR1 Con 1 530 88 0 1 stage_one_b
4 fill EC1 Con 1 559 89 0 1 stage_one_b
4 fill ER1 Inc 1 509 90 0 1 stage_one_b
4 fill EC1 Con 1 463 91 0 1 stage_one_b
4 ori  ER2 Inc 1 525 92 0 1 stage_one_b
4 fill FC1 Inc 1 529 93 0 1 stage_one_b
4 ori  EC2 Con 1 432 94 0 1 stage_one_b
4 ori  FR2 Con 1 480 95 0 1 stage_one_b
4 ori  ER2 Inc 1 695 96 0 1 stage_one_b
4 ori  FC2 Inc 1 694 97 0 1 stage_one_b
4 fill FR1 Con 1 411 98 0 1 stage_one_b
4 fill FC1 Inc 1 464 99 0 1 stage_one_b
6 fill EC1 Con 1 2269 1 0 0 stage_two_a
6 ori  FC2 Inc 1 1016 2 0 1 stage_two_a
6 ori  EC2 Con 1 1006 3 0 1 stage_two_a
6 ori  FR2 Con 1 873 4 0 1 stage_two_a
6 ori  FC2 Inc 1 745 5 0 1 stage_two_a
6 fill ER1 Inc 1 818 6 0 1 stage_two_a
6 fill EC1 Con 1 742 7 0 1 stage_two_a
6 ori  ER2 Inc 1 694 8 0 1 stage_two_a
6 fill ER1 Inc 1 636 9 0 1 stage_two_a
6 ori  FR2 Con 1 559 10 0 1 stage_two_a
6 fill FC1 Inc 1 585 11 0 1 stage_two_a
6 ori  EC2 Con 1 713 12 0 1 stage_two_a
6 ori  ER2 Inc 1 709 13 0 1 stage_two_a
6 ori  FR2 Con 1 689 14 0 1 stage_two_a
6 fill FR1 Con 1 536 15 0 1 stage_two_a
6 fill EC1 Con 1 496 16 0 1 stage_two_a
6 fill FR1 Con 1 567 17 0 1 stage_two_a
6 fill ER1 Inc 1 453 18 0 1 stage_two_a
6 ori  FC2 Inc 1 642 19 0 1 stage_two_a
6 fill FC1 Inc 1 613 20 0 1 stage_two_a
6 ori  EC2 Con 1 709 21 0 1 stage_two_a
6 ori  ER2 Inc 1 603 22 0 1 stage_two_a
6 ori  FC2 Inc 1 633 23 0 1 stage_two_a
6 ori  FR2 Con 1 950 24 0 1 stage_two_a
6 ori  EC2 Con 1 522 25 0 1 stage_two_a
6 fill EC1 Con 1 412 26 0 1 stage_two_a
6 fill FC1 Inc 1 513 27 0 1 stage_two_a
6 fill EC1 Con 1 507 28 0 1 stage_two_a
6 ori  FR2 Con 1 661 29 0 1 stage_two_a
6 fill FR1 Con 1 532 30 0 1 stage_two_a
6 ori  FC2 Inc 1 644 31 0 1 stage_two_a
6 ori  EC2 Con 1 618 32 0 1 stage_two_a
6 ori  FC2 Inc 1 792 33 0 1 stage_two_a
6 ori  EC2 Con 1 594 34 0 1 stage_two_a
6 ori  FC2 Inc 1 679 35 0 1 stage_two_a
6 ori  FR2 Con 1 586 36 0 1 stage_two_a
6 fill ER1 Inc 1 520 37 0 1 stage_two_a
6 fill FR1 Con 1 598 38 0 1 stage_two_a
6 ori  ER2 Inc 1 667 39 0 1 stage_two_a
6 fill FC1 Inc 1 443 40 0 1 stage_two_a
6 fill FR1 Con 1 537 41 0 1 stage_two_a
6 ori  EC2 Con 1 518 42 0 1 stage_two_a
6 fill ER1 Inc 1 646 43 0 1 stage_two_a
6 fill FC1 Inc 1 693 44 0 1 stage_two_a
6 ori  FR2 Con 1 585 45 0 1 stage_two_a
6 fill FR1 Con 1 564 46 0 1 stage_two_a
6 ori  EC2 Con 1 589 47 0 1 stage_two_a
6 fill ER1 Inc 1 569 48 0 1 stage_two_a
6 fill FR1 Con 1 628 49 0 1 stage_two_a
6 fill FC1 Inc 1 533 50 0 1 stage_two_a
6 ori  ER2 Inc 1 724 51 0 1 stage_two_a
6 fill EC1 Con 1 649 52 0 1 stage_two_a
6 fill ER1 Inc 1 478 53 0 1 stage_two_a
6 fill EC1 Con 1 492 54 0 1 stage_two_a
6 fill FR1 Con 1 559 55 0 1 stage_two_a
6 fill ER1 Inc 1 615 56 0 1 stage_two_a
6 ori  FR2 Con 1 574 57 0 1 stage_two_a
6 fill EC1 Con 1 557 58 0 1 stage_two_a
6 ori  FC2 Inc 1 791 59 0 1 stage_two_a
6 fill ER1 Inc 1 1021 60 0 1 stage_two_a
6 fill FC1 Inc 1 595 61 0 1 stage_two_a
6 fill ER1 Inc 1 594 62 0 1 stage_two_a
6 ori  FR2 Con 1 651 63 0 1 stage_two_a
6 ori  FC2 Inc 1 670 64 0 1 stage_two_a
6 ori  EC2 Con 1 719 65 0 1 stage_two_a
6 fill EC1 Con 1 494 66 0 1 stage_two_a
6 fill ER1 Inc 1 523 67 0 1 stage_two_a
6 ori  FR2 Con 1 651 68 0 1 stage_two_a
6 ori  ER2 Inc 1 725 69 0 1 stage_two_a
6 ori  EC2 Con 1 594 70 0 1 stage_two_a
6 fill FC1 Inc 1 525 71 0 1 stage_two_a
6 fill ER1 Inc 1 725 72 0 1 stage_two_a
6 fill FR1 Con 1 552 73 0 1 stage_two_a
6 fill EC1 Con 1 522 74 0 1 stage_two_a
6 fill ER1 Inc 1 435 75 0 1 stage_two_a
6 ori  ER2 Inc 1 681 76 0 1 stage_two_a
6 ori  FC2 Inc 1 739 77 0 1 stage_two_a
6 ori  FR2 Con 1 761 78 0 1 stage_two_a
6 ori  FC2 Inc 1 765 79 0 1 stage_two_a
6 fill FR1 Con 1 637 80 0 1 stage_two_a
6 fill EC1 Con 1 538 81 0 1 stage_two_a
6 fill ER1 Inc 1 571 82 0 1 stage_two_a
6 ori  EC2 Con 1 684 83 0 1 stage_two_a
6 fill EC1 Con 1 537 84 0 1 stage_two_a
6 ori  ER2 Inc 1 651 85 0 1 stage_two_a
6 fill ER1 Inc 1 592 86 0 1 stage_two_a
6 fill EC1 Con 1 571 87 0 1 stage_two_a
6 ori  FC2 Inc 1 693 88 0 1 stage_two_a
6 ori  FR2 Con 1 764 89 0 1 stage_two_a
6 ori  FC2 Inc 1 798 90 0 1 stage_two_a
6 ori  EC2 Con 1 707 91 0 1 stage_two_a
6 fill FR1 Con 1 700 92 0 1 stage_two_a
6 ori  ER2 Inc 1 746 93 0 1 stage_two_a
6 fill EC1 Con 1 547 94 0 1 stage_two_a
6 ori  FR2 Con 1 750 95 0 1 stage_two_a
6 ori  EC2 Con 1 637 96 0 1 stage_two_a
6 fill FC1 Inc 1 772 97 0 1 stage_two_a
6 ori  FC2 Inc 1 619 98 0 1 stage_two_a
6 fill ER1 Inc 1 738 99 0 1 stage_two_a
6 ori  FR2 Con 1 710 100 0 1 stage_two_a
7 fill FC1 Inc 1 855 1 0 0 stage_two_b
7 fill ER1 Inc 1 559 2 0 1 stage_two_b
7 fill FC1 Inc 1 501 3 0 1 stage_two_b
7 ori  EC2 Con 1 606 4 0 1 stage_two_b
7 fill ER1 Inc 1 465 5 0 1 stage_two_b
7 fill EC1 Con 1 448 6 0 1 stage_two_b
7 fill FR1 Con 1 545 7 0 1 stage_two_b
7 fill FC1 Inc 1 481 8 0 1 stage_two_b
7 fill FR1 Con 1 483 9 0 1 stage_two_b
7 ori  FC2 Inc 1 706 10 0 1 stage_two_b
7 ori  ER2 Inc 1 751 11 0 1 stage_two_b
7 fill EC1 Con 1 535 12 0 1 stage_two_b
7 fill FC1 Inc 1 604 13 0 1 stage_two_b
7 ori  EC2 Con 1 511 14 0 1 stage_two_b
7 ori  FR2 Con 1 547 15 0 1 stage_two_b
7 ori  FC2 Inc 1 618 16 0 1 stage_two_b
7 fill FR1 Con 1 557 17 0 1 stage_two_b
7 fill EC1 Con 1 458 18 0 1 stage_two_b
7 ori  EC2 Con 1 543 19 0 1 stage_two_b
7 fill ER1 Inc 1 516 20 0 1 stage_two_b
7 fill FR1 Con 1 474 21 0 1 stage_two_b
7 ori  ER2 Inc 1 584 22 0 1 stage_two_b
7 ori  EC2 Con 1 521 23 0 1 stage_two_b
7 ori  FC2 Inc 1 710 24 0 1 stage_two_b
7 fill ER1 Inc 1 688 25 0 1 stage_two_b
7 ori  ER2 Inc 1 684 26 0 1 stage_two_b
7 ori  FC2 Inc 1 718 27 0 1 stage_two_b
7 ori  FR2 Con 1 608 28 0 1 stage_two_b
7 fill EC1 Con 1 483 29 0 1 stage_two_b
7 ori  EC2 Con 1 638 30 0 1 stage_two_b
7 ori  FC2 Inc 2 558 30 0 1 stage_two_b
7 fill FC1 Inc 1 768 31 0 1 stage_two_b
7 fill EC1 Con 1 455 32 0 1 stage_two_b
7 fill FR1 Con 1 662 33 0 1 stage_two_b
7 fill ER1 Inc 1 574 34 0 1 stage_two_b
7 ori  EC2 Con 1 565 35 0 1 stage_two_b
7 fill FC1 Inc 1 692 36 0 1 stage_two_b
7 ori  ER2 Inc 1 731 37 0 1 stage_two_b
7 fill ER1 Inc 1 544 38 0 1 stage_two_b
7 ori  FC2 Inc 1 726 39 0 1 stage_two_b
7 ori  FR2 Con 1 885 40 0 1 stage_two_b
7 ori  FC2 Inc 1 751 41 0 1 stage_two_b
7 ori  ER2 Inc 1 668 42 0 1 stage_two_b
7 fill EC1 Con 1 492 43 0 1 stage_two_b
7 fill ER1 Inc 1 480 44 0 1 stage_two_b
7 ori  EC2 Con 1 596 45 0 1 stage_two_b
7 fill FC1 Inc 1 657 46 0 1 stage_two_b
7 ori  FR2 Con 1 1131 47 0 1 stage_two_b
7 ori  EC2 Con 1 459 48 0 1 stage_two_b
7 fill EC1 Con 1 447 49 0 1 stage_two_b
7 ori  FR2 Con 1 676 50 0 1 stage_two_b
7 fill FC1 Inc 1 546 51 0 1 stage_two_b
7 fill EC1 Con 1 485 52 0 1 stage_two_b
7 fill ER1 Inc 1 454 53 0 1 stage_two_b
7 fill EC1 Con 1 412 54 0 1 stage_two_b
7 ori  EC2 Con 1 457 55 0 1 stage_two_b
7 fill FR1 Con 1 551 56 0 1 stage_two_b
7 ori  FR2 Con 1 731 57 0 1 stage_two_b
7 ori  EC2 Con 1 550 58 0 1 stage_two_b
7 ori  FC2 Inc 1 656 59 0 1 stage_two_b
7 fill FC1 Inc 1 520 60 0 1 stage_two_b
7 ori  FR2 Con 1 578 61 0 1 stage_two_b
7 ori  EC2 Con 1 599 62 0 1 stage_two_b
7 fill ER1 Inc 1 373 63 0 1 stage_two_b
7 fill FR1 Con 1 470 64 0 1 stage_two_b
7 ori  ER2 Inc 1 653 65 0 1 stage_two_b
7 ori  FC2 Inc 1 560 66 0 1 stage_two_b
7 ori  ER2 Inc 1 627 67 0 1 stage_two_b
7 ori  FC2 Inc 1 746 68 0 1 stage_two_b
7 fill EC1 Con 1 651 69 0 1 stage_two_b
7 ori  FR2 Con 1 522 70 0 1 stage_two_b
7 fill ER1 Inc 1 469 71 0 1 stage_two_b
7 ori  EC2 Con 1 501 72 0 1 stage_two_b
7 fill FR1 Con 1 610 73 0 1 stage_two_b
7 ori  FR2 Con 1 460 74 0 1 stage_two_b
7 ori  ER2 Inc 2 564 74 0 1 stage_two_b
7 fill EC1 Con 1 691 75 0 1 stage_two_b
7 fill ER1 Inc 1 538 76 0 1 stage_two_b
7 fill FC1 Inc 1 546 77 0 1 stage_two_b
7 fill EC1 Con 1 484 78 0 1 stage_two_b
7 fill FC1 Inc 1 584 79 0 1 stage_two_b
7 fill EC1 Con 1 560 80 0 1 stage_two_b
7 ori  EC2 Con 1 677 81 0 1 stage_two_b
7 fill ER1 Inc 1 517 82 0 1 stage_two_b
7 ori  FR2 Con 1 530 83 0 1 stage_two_b
7 fill FR1 Con 1 575 84 0 1 stage_two_b
7 fill FC1 Inc 1 500 85 0 1 stage_two_b
7 fill FR1 Con 1 474 86 0 1 stage_two_b
7 ori  FC2 Inc 1 667 87 0 1 stage_two_b
7 ori  EC2 Con 1 589 88 0 1 stage_two_b
7 ori  ER2 Inc 1 654 89 0 1 stage_two_b
7 ori  FR2 Con 1 661 90 0 1 stage_two_b
7 ori  FC2 Inc 1 635 91 0 1 stage_two_b
7 fill EC1 Con 1 583 92 0 1 stage_two_b
7 ori  FR2 Con 1 667 93 0 1 stage_two_b
7 ori  FC2 Inc 1 568 94 0 1 stage_two_b
7 fill FR1 Con 1 595 95 0 1 stage_two_b
7 ori  EC2 Con 1 540 96 0 1 stage_two_b
7 fill ER1 Inc 1 522 97 0 1 stage_two_b
7 ori  FR2 Con 1 587 98 0 1 stage_two_b
9 fill FC1 Inc 1 1336 1 0 0 stage_three_a
9 ori  EC2 Con 1 1542 2 0 1 stage_three_a
9 fill ER1 Inc 1 1952 3 0 1 stage_three_a
9 ori  ER2 Inc 3 2500 3 0 1 stage_three_a
9 ori  FC2 Inc 3 2500 3 0 1 stage_three_a
9 ori  ER2 Inc 2 1546 3 0 1 stage_three_a
9 fill FR1 Con 1 1848 4 0 1 stage_three_a
9 ori  FC2 Inc 1 1356 5 0 1 stage_three_a
9 fill EC1 Con 1 1696 6 0 1 stage_three_a
9 fill FC1 Inc 1 697 7 0 1 stage_three_a
9 ori  ER2 Inc 1 1591 8 0 1 stage_three_a
9 fill FR1 Con 1 1363 9 0 1 stage_three_a
9 ori  EC2 Con 1 1079 10 0 1 stage_three_a
9 fill ER1 Inc 1 1640 11 0 1 stage_three_a
9 fill FC1 Inc 1 1073 12 0 1 stage_three_a
9 fill FR1 Con 1 876 13 0 1 stage_three_a
9 ori  FR2 Con 2 1153 13 0 1 stage_three_a
9 fill ER1 Inc 1 798 14 0 1 stage_three_a
9 fill FR1 Con 1 569 15 0 1 stage_three_a
9 ori  ER2 Inc 1 1054 16 0 1 stage_three_a
9 ori  FR2 Con 2 890 16 0 1 stage_three_a
9 ori  ER2 Inc 2 1736 16 0 1 stage_three_a
9 fill EC1 Con 1 1290 17 0 1 stage_three_a
9 fill FC1 Inc 1 604 18 0 1 stage_three_a
9 fill ER1 Inc 1 793 19 0 1 stage_three_a
9 fill EC1 Con 1 756 20 0 1 stage_three_a
9 ori  FC2 Inc 1 2013 21 0 1 stage_three_a
9 ori  FR2 Con 1 604 22 0 1 stage_three_a
9 fill FC1 Inc 1 1398 23 0 1 stage_three_a
9 fill ER1 Inc 1 688 24 0 1 stage_three_a
9 ori  FC2 Inc 1 1629 25 0 1 stage_three_a
9 ori  ER2 Inc 1 620 26 0 1 stage_three_a
9 fill EC1 Con 3 2500 26 0 1 stage_three_a
9 ori  EC2 Con 1 1004 27 0 1 stage_three_a
9 ori  FC2 Inc 1 1464 28 0 1 stage_three_a
9 fill FC1 Inc 1 1132 29 0 1 stage_three_a
9 ori  ER2 Inc 1 1226 30 0 1 stage_three_a
9 fill FR1 Con 1 1200 31 0 1 stage_three_a
9 fill FC1 Inc 1 835 32 0 1 stage_three_a
9 ori  FR2 Con 2 1060 32 0 1 stage_three_a
9 ori  FC2 Inc 1 2202 33 0 1 stage_three_a
9 fill FR1 Con 1 853 34 0 1 stage_three_a
9 ori  EC2 Con 2 1890 34 0 1 stage_three_a
9 ori  ER2 Inc 1 1162 35 0 1 stage_three_a
9 ori  FC2 Inc 3 2500 35 0 1 stage_three_a
9 fill FC1 Inc 1 1052 36 0 1 stage_three_a
9 fill EC1 Con 1 722 37 0 1 stage_three_a
9 ori  ER2 Inc 1 904 38 0 1 stage_three_a
9 fill FC1 Inc 1 728 39 0 1 stage_three_a
9 fill ER1 Inc 1 803 40 0 1 stage_three_a
9 ori  EC2 Con 1 900 41 0 1 stage_three_a
9 ori  ER2 Inc 1 663 42 0 1 stage_three_a
9 ori  EC2 Con 1 697 43 0 1 stage_three_a
9 ori  FR2 Con 2 1481 43 0 1 stage_three_a
9 fill FR1 Con 1 1267 44 0 1 stage_three_a
9 fill FC1 Inc 1 932 45 0 1 stage_three_a
9 ori  FC2 Inc 1 1023 46 0 1 stage_three_a
9 fill FR1 Con 1 803 47 0 1 stage_three_a
9 fill FC1 Inc 1 957 48 0 1 stage_three_a
9 fill EC1 Con 1 1520 49 0 1 stage_three_a
9 ori  ER2 Inc 1 805 50 0 1 stage_three_a
9 fill FR1 Con 1 1416 51 0 1 stage_three_a
9 fill FC1 Inc 1 968 52 0 1 stage_three_a
9 fill EC1 Con 1 1494 53 0 1 stage_three_a
9 fill FC1 Inc 1 980 54 0 1 stage_three_a
9 ori  FR2 Con 1 938 55 0 1 stage_three_a
9 ori  ER2 Inc 1 831 56 0 1 stage_three_a
9 fill EC1 Con 1 1132 57 0 1 stage_three_a
9 ori  FC2 Inc 1 1283 58 0 1 stage_three_a
9 fill ER1 Inc 1 1529 59 0 1 stage_three_a
9 ori  EC2 Con 1 1218 60 0 1 stage_three_a
9 ori  FC2 Inc 1 826 61 0 1 stage_three_a
9 ori  EC2 Con 1 689 62 0 1 stage_three_a
9 fill FC1 Inc 1 1165 63 0 1 stage_three_a
9 ori  FC2 Inc 2 1384 63 0 1 stage_three_a
9 ori  ER2 Inc 1 2170 64 0 1 stage_three_a
9 ori  EC2 Con 1 773 65 0 1 stage_three_a
9 ori  FC2 Inc 1 887 66 0 1 stage_three_a
9 fill FR1 Con 1 715 67 0 1 stage_three_a
9 ori  ER2 Inc 1 1855 68 0 1 stage_three_a
9 ori  FR2 Con 1 712 69 0 1 stage_three_a
9 fill EC1 Con 1 817 70 0 1 stage_three_a
9 ori  FC2 Inc 1 997 71 0 1 stage_three_a
9 ori  ER2 Inc 1 867 72 0 1 stage_three_a
9 fill ER1 Inc 1 1088 73 0 1 stage_three_a
9 fill FC1 Inc 1 776 74 0 1 stage_three_a
9 fill FR1 Con 1 952 75 0 1 stage_three_a
9 fill FC1 Inc 1 964 76 0 1 stage_three_a
9 fill FR1 Con 1 639 77 0 1 stage_three_a
9 ori  FC2 Inc 1 1104 78 0 1 stage_three_a
9 ori  ER2 Inc 1 731 79 0 1 stage_three_a
9 ori  FC2 Inc 1 952 80 0 1 stage_three_a
9 ori  ER2 Inc 1 716 81 0 1 stage_three_a
9 fill FC1 Inc 1 1076 82 0 1 stage_three_a
9 fill FR1 Con 1 694 83 0 1 stage_three_a
9 ori  FC2 Inc 1 1176 84 0 1 stage_three_a
9 fill EC1 Con 1 1157 85 0 1 stage_three_a
9 fill FC1 Inc 1 802 86 0 1 stage_three_a
9 fill ER1 Inc 1 892 87 0 1 stage_three_a
9 ori  ER2 Inc 1 973 88 0 1 stage_three_a
10 fill EC1 Con 1 828 1 0 0 stage_three_b
10 ori  FC2 Inc 1 1139 2 0 1 stage_three_b
10 fill ER1 Inc 1 988 3 0 1 stage_three_b
10 ori  EC2 Con 1 1345 4 0 1 stage_three_b
10 fill FC1 Inc 1 736 5 0 1 stage_three_b
10 fill EC1 Con 1 688 6 0 1 stage_three_b
10 ori  ER2 Inc 1 927 7 0 1 stage_three_b
10 ori  FR2 Con 1 1001 8 0 1 stage_three_b
10 ori  ER2 Inc 1 743 9 0 1 stage_three_b
10 ori  EC2 Con 1 767 10 0 1 stage_three_b
10 ori  FR2 Con 1 759 11 0 1 stage_three_b
10 ori  FC2 Inc 1 1091 12 0 1 stage_three_b
10 ori  FR2 Con 1 1336 13 0 1 stage_three_b
10 ori  EC2 Con 1 679 14 0 1 stage_three_b
10 fill FR1 Con 1 849 15 0 1 stage_three_b
10 fill ER1 Inc 1 691 16 0 1 stage_three_b
10 fill FC1 Inc 1 636 17 0 1 stage_three_b
10 fill ER1 Inc 1 571 18 0 1 stage_three_b
10 ori  FC2 Inc 1 1134 19 0 1 stage_three_b
10 fill FR1 Con 1 950 20 0 1 stage_three_b
10 fill EC1 Con 1 688 21 0 1 stage_three_b
10 fill ER1 Inc 1 625 22 0 1 stage_three_b
10 ori  FR2 Con 1 1068 23 0 1 stage_three_b
10 fill EC1 Con 1 744 24 0 1 stage_three_b
10 ori  EC2 Con 1 1225 25 0 1 stage_three_b
10 ori  ER2 Inc 1 816 26 0 1 stage_three_b
10 fill FR1 Con 1 740 27 0 1 stage_three_b
10 fill FC1 Inc 2 1308 27 0 1 stage_three_b
10 fill EC1 Con 1 1087 28 0 1 stage_three_b
10 fill ER1 Inc 1 690 29 0 1 stage_three_b
10 fill EC1 Con 1 602 30 0 1 stage_three_b
10 ori  FC2 Inc 1 1466 31 0 1 stage_three_b
10 ori  EC2 Con 2 1907 31 0 1 stage_three_b
10 ori  FC2 Inc 1 1349 32 0 1 stage_three_b
10 fill FR1 Con 1 1307 33 0 1 stage_three_b
10 fill FC1 Inc 1 765 34 0 1 stage_three_b
10 ori  FR2 Con 1 1022 35 0 1 stage_three_b
10 ori  FC2 Inc 1 636 36 0 1 stage_three_b
10 fill FR1 Con 1 1465 37 0 1 stage_three_b
10 ori  FR2 Con 1 1552 38 0 1 stage_three_b
10 fill ER1 Inc 1 930 39 0 1 stage_three_b
10 ori  FC2 Inc 1 1075 40 0 1 stage_three_b
10 ori  FR2 Con 1 722 41 0 1 stage_three_b
10 fill FR1 Con 1 1119 42 0 1 stage_three_b
10 fill FC1 Inc 1 1516 43 0 1 stage_three_b
10 fill FR1 Con 1 762 44 0 1 stage_three_b
10 fill FC1 Inc 1 655 45 0 1 stage_three_b
10 ori  EC2 Con 1 1291 46 0 1 stage_three_b
10 fill FR1 Con 1 859 47 0 1 stage_three_b
10 fill ER1 Inc 1 1072 48 0 1 stage_three_b
10 ori  FC2 Inc 1 849 49 0 1 stage_three_b
10 fill FR1 Con 1 1081 50 0 1 stage_three_b
10 ori  ER2 Inc 1 950 51 0 1 stage_three_b
10 fill ER1 Inc 1 960 52 0 1 stage_three_b
10 ori  FC2 Inc 1 1153 53 0 1 stage_three_b
10 fill FR1 Con 1 965 54 0 1 stage_three_b
10 fill ER1 Inc 1 938 55 0 1 stage_three_b
10 ori  FR2 Con 1 1762 56 0 1 stage_three_b
10 ori  ER2 Inc 1 1190 57 0 1 stage_three_b
10 ori  FR2 Con 1 847 58 0 1 stage_three_b
10 fill FR1 Con 1 645 59 0 1 stage_three_b
10 ori  EC2 Con 1 1054 60 0 1 stage_three_b
10 fill EC1 Con 1 909 61 0 1 stage_three_b
10 ori  FR2 Con 1 1147 62 0 1 stage_three_b
10 fill FC1 Inc 1 772 63 0 1 stage_three_b
10 fill FR1 Con 1 1363 64 0 1 stage_three_b
10 fill FC1 Inc 1 846 65 0 1 stage_three_b
10 fill FR1 Con 1 833 66 0 1 stage_three_b
10 ori  FC2 Inc 1 815 67 0 1 stage_three_b
10 fill ER1 Inc 1 824 68 0 1 stage_three_b
10 fill FC1 Inc 1 721 69 0 1 stage_three_b
10 fill EC1 Con 1 969 70 0 1 stage_three_b
10 ori  EC2 Con 1 955 71 0 1 stage_three_b
10 ori  FR2 Con 1 1126 72 0 1 stage_three_b
10 fill FR1 Con 1 1452 73 0 1 stage_three_b
10 ori  FC2 Inc 1 1111 74 0 1 stage_three_b
10 fill FC1 Inc 1 1638 75 0 1 stage_three_b
10 fill EC1 Con 1 771 76 0 1 stage_three_b
10 ori  FR2 Con 1 775 77 0 1 stage_three_b
10 fill FC1 Inc 1 849 78 0 1 stage_three_b
10 ori  ER2 Inc 1 828 79 0 1 stage_three_b
10 fill EC1 Con 1 738 80 0 1 stage_three_b
10 ori  FR2 Con 1 813 81 0 1 stage_three_b
10 ori  FC2 Inc 1 789 82 0 1 stage_three_b
10 fill FC1 Inc 1 911 83 0 1 stage_three_b
10 ori  EC2 Con 1 1217 84 0 1 stage_three_b
10 fill FR1 Con 1 716 85 0 1 stage_three_b
10 ori  FC2 Inc 1 981 86 0 1 stage_three_b
10 ori  ER2 Inc 1 789 87 0 1 stage_three_b
10 ori  FR2 Con 1 733 88 0 1 stage_three_b
10 ori  EC2 Con 1 728 89 0 1 stage_three_b
10 fill EC1 Con 1 704 90 0 1 stage_three_b
10 ori  ER2 Inc 1 935 91 0 1 stage_three_b
10 ori  EC2 Con 1 889 92 0 1 stage_three_b
10 ori  FR2 Con 1 632 93 0 1 stage_three_b
10 fill FR1 Con 1 1053 94 0 1 stage_three_b
10 ori  ER2 Inc 1 1035 95 0 1 stage_three_b
10 ori  FC2 Inc 1 656 96 0 1 stage_three_b
10 ori  FR2 Con 2 1232 96 0 1 stage_three_b
10 fill FC1 Inc 1 1021 97 0 1 stage_three_b
