# Supplementary material for: Target-Response Associations Can Produce Response-Congruency Effects Without Task-Switching Costs
Source: Front Psychol. 2019 Feb 11;10:40. doi: 10.3389/fpsyg.2019.00040 (PMC6378947; doi:10.3389/fpsyg.2019.00040)
Supplement: DATA SHEET S1 — Dataset in Experiment 1 and 2. [file Data_Sheet_1.ZIP › Data/Exp2/subject8.txt]

2 fill EC1 Con 3 2500 0 0 0 practice
2 ori  EC2 Con 1 511 1 0 0 practice
2 ori  ER2 Inc 1 633 2 0 1 practice
2 ori  FC2 Inc 1 570 3 0 1 practice
2 fill ER1 Inc 2 256 3 0 1 practice
2 fill FR1 Con 2 656 3 0 1 practice
2 fill FC1 Inc 2 1679 3 0 1 practice
2 ori  FR2 Con 1 654 4 0 1 practice
2 fill EC1 Con 2 1087 4 0 1 practice
2 ori  EC2 Con 1 1412 5 0 1 practice
2 ori  FR2 Con 2 1115 5 0 1 practice
2 ori  FC2 Inc 1 944 6 0 1 practice
2 ori  ER2 Inc 1 668 7 0 1 practice
2 fill FC1 Inc 1 1168 8 0 1 practice
2 fill FR1 Con 2 742 8 0 1 practice
2 fill ER1 Inc 1 1426 9 0 1 practice
2 ori  FR2 Con 1 758 10 0 1 practice
2 ori  FC2 Inc 1 1097 11 0 1 practice
2 fill FR1 Con 1 1317 12 0 1 practice
2 fill EC1 Con 1 1344 13 0 1 practice
2 ori  EC2 Con 1 1326 14 0 1 practice
2 ori  ER2 Inc 1 999 15 0 1 practice
2 ori  FC2 Inc 1 853 16 0 1 practice
2 ori  FR2 Con 1 1789 17 0 1 practice
2 fill ER1 Inc 1 799 18 0 1 practice
2 ori  EC2 Con 2 1192 18 0 1 practice
2 fill FC1 Inc 2 878 18 0 1 practice
2 ori  ER2 Inc 1 1512 19 0 1 practice
2 fill FR1 Con 1 2043 20 0 1 practice
2 fill EC1 Con 1 892 21 0 1 practice
2 fill ER1 Inc 1 648 22 0 1 practice
2 fill FC1 Inc 1 980 23 0 1 practice
3 ori  EC2 Con 1 726 1 0 0 stage_one_a
3 fill ER1 Inc 1 642 2 0 1 stage_one_a
3 ori  ER2 Inc 1 700 3 0 1 stage_one_a
3 fill FC1 Inc 2 820 3 0 1 stage_one_a
3 fill FR1 Con 1 849 4 0 1 stage_one_a
3 fill ER1 Inc 1 597 5 0 1 stage_one_a
3 ori  FR2 Con 2 902 5 0 1 stage_one_a
3 ori  ER2 Inc 1 1121 6 0 1 stage_one_a
3 fill FC1 Inc 2 836 6 0 1 stage_one_a
3 fill FR1 Con 1 807 7 0 1 stage_one_a
3 fill FC1 Inc 1 889 8 0 1 stage_one_a
3 ori  FC2 Inc 1 774 9 0 1 stage_one_a
3 ori  EC2 Con 1 778 10 0 1 stage_one_a
3 fill ER1 Inc 1 614 11 0 1 stage_one_a
3 ori  FR2 Con 1 724 12 0 1 stage_one_a
3 fill FC1 Inc 1 893 13 0 1 stage_one_a
3 fill EC1 Con 2 2291 13 0 1 stage_one_a
3 ori  ER2 Inc 1 841 14 0 1 stage_one_a
3 ori  FC2 Inc 1 723 15 0 1 stage_one_a
3 ori  FR2 Con 1 953 16 0 1 stage_one_a
3 ori  EC2 Con 1 850 17 0 1 stage_one_a
3 fill ER1 Inc 1 628 18 0 1 stage_one_a
3 ori  FR2 Con 1 816 19 0 1 stage_one_a
3 fill FR1 Con 1 673 20 0 1 stage_one_a
3 ori  ER2 Inc 1 780 21 0 1 stage_one_a
3 ori  EC2 Con 1 830 22 0 1 stage_one_a
3 ori  FR2 Con 1 882 23 0 1 stage_one_a
3 ori  EC2 Con 1 786 24 0 1 stage_one_a
3 fill EC1 Con 2 598 24 0 1 stage_one_a
3 ori  FR2 Con 1 1257 25 0 1 stage_one_a
3 ori  EC2 Con 1 663 26 0 1 stage_one_a
3 fill ER1 Inc 1 625 27 0 1 stage_one_a
3 ori  ER2 Inc 1 618 28 0 1 stage_one_a
3 ori  FR2 Con 1 811 29 0 1 stage_one_a
3 fill EC1 Con 2 670 29 0 1 stage_one_a
3 fill ER1 Inc 1 600 30 0 1 stage_one_a
3 fill FC1 Inc 1 614 31 0 1 stage_one_a
3 fill ER1 Inc 1 550 32 0 1 stage_one_a
3 ori  EC2 Con 1 1008 33 0 1 stage_one_a
3 fill EC1 Con 2 746 33 0 1 stage_one_a
3 fill ER1 Inc 1 611 34 0 1 stage_one_a
3 fill FR1 Con 1 737 35 0 1 stage_one_a
3 ori  ER2 Inc 1 757 36 0 1 stage_one_a
3 fill ER1 Inc 1 639 37 0 1 stage_one_a
3 fill FR1 Con 1 692 38 0 1 stage_one_a
3 fill FC1 Inc 1 843 39 0 1 stage_one_a
3 fill EC1 Con 2 1268 39 0 1 stage_one_a
3 fill FR1 Con 1 703 40 0 1 stage_one_a
3 ori  EC2 Con 1 750 41 0 1 stage_one_a
3 ori  FC2 Inc 1 808 42 0 1 stage_one_a
3 fill EC1 Con 2 613 42 0 1 stage_one_a
3 ori  FR2 Con 1 718 43 0 1 stage_one_a
3 ori  FC2 Inc 1 673 44 0 1 stage_one_a
3 ori  ER2 Inc 1 638 45 0 1 stage_one_a
3 fill ER1 Inc 1 613 46 0 1 stage_one_a
3 fill EC1 Con 1 1224 47 0 1 stage_one_a
3 fill FR1 Con 1 647 48 0 1 stage_one_a
3 fill ER1 Inc 1 636 49 0 1 stage_one_a
3 ori  FR2 Con 1 1053 50 0 1 stage_one_a
3 fill EC1 Con 1 908 51 0 1 stage_one_a
3 fill FC1 Inc 1 813 52 0 1 stage_one_a
3 ori  ER2 Inc 1 797 53 0 1 stage_one_a
3 ori  EC2 Con 1 668 54 0 1 stage_one_a
3 ori  FC2 Inc 1 800 55 0 1 stage_one_a
3 ori  ER2 Inc 1 703 56 0 1 stage_one_a
3 fill EC1 Con 1 794 57 0 1 stage_one_a
3 fill FC1 Inc 1 684 58 0 1 stage_one_a
3 ori  FC2 Inc 1 648 59 0 1 stage_one_a
3 fill FR1 Con 1 645 60 0 1 stage_one_a
3 fill FC1 Inc 2 686 60 0 1 stage_one_a
3 fill EC1 Con 1 1578 61 0 1 stage_one_a
3 ori  ER2 Inc 1 611 62 0 1 stage_one_a
3 fill FC1 Inc 1 823 63 0 1 stage_one_a
3 fill ER1 Inc 1 636 64 0 1 stage_one_a
3 ori  EC2 Con 1 869 65 0 1 stage_one_a
3 ori  ER2 Inc 1 656 66 0 1 stage_one_a
3 fill FC1 Inc 1 779 67 0 1 stage_one_a
3 ori  FC2 Inc 1 1768 68 0 1 stage_one_a
3 ori  FR2 Con 1 698 69 0 1 stage_one_a
3 ori  ER2 Inc 1 874 70 0 1 stage_one_a
3 fill EC1 Con 1 1460 71 0 1 stage_one_a
3 ori  FC2 Inc 1 867 72 0 1 stage_one_a
3 fill FC1 Inc 1 630 73 0 1 stage_one_a
3 ori  ER2 Inc 1 627 74 0 1 stage_one_a
3 fill FR1 Con 1 663 75 0 1 stage_one_a
3 ori  EC2 Con 1 733 76 0 1 stage_one_a
3 fill EC1 Con 1 807 77 0 1 stage_one_a
3 ori  FR2 Con 1 703 78 0 1 stage_one_a
3 fill FC1 Inc 1 742 79 0 1 stage_one_a
3 fill EC1 Con 1 1374 80 0 1 stage_one_a
3 fill ER1 Inc 1 639 81 0 1 stage_one_a
3 ori  ER2 Inc 1 558 82 0 1 stage_one_a
3 ori  EC2 Con 1 616 83 0 1 stage_one_a
3 ori  FC2 Inc 1 721 84 0 1 stage_one_a
3 ori  FR2 Con 1 718 85 0 1 stage_one_a
3 ori  ER2 Inc 1 1059 86 0 1 stage_one_a
3 fill EC1 Con 1 768 87 0 1 stage_one_a
3 ori  FC2 Inc 1 825 88 0 1 stage_one_a
3 ori  FR2 Con 1 1268 89 0 1 stage_one_a
3 fill FC1 Inc 2 642 89 0 1 stage_one_a
4 fill EC1 Con 1 1951 1 0 0 stage_one_b
4 ori  EC2 Con 1 600 2 0 1 stage_one_b
4 fill ER1 Inc 1 576 3 0 1 stage_one_b
4 fill FR1 Con 1 667 4 0 1 stage_one_b
4 fill EC1 Con 1 1710 5 0 1 stage_one_b
4 ori  FC2 Inc 1 773 6 0 1 stage_one_b
4 fill FC1 Inc 1 663 7 0 1 stage_one_b
4 fill ER1 Inc 1 793 8 0 1 stage_one_b
4 fill EC1 Con 1 912 9 0 1 stage_one_b
4 fill FR1 Con 1 816 10 0 1 stage_one_b
4 ori  FR2 Con 2 798 10 0 1 stage_one_b
4 ori  EC2 Con 1 952 11 0 1 stage_one_b
4 ori  FC2 Inc 1 646 12 0 1 stage_one_b
4 ori  ER2 Inc 1 669 13 0 1 stage_one_b
4 ori  FC2 Inc 1 638 14 0 1 stage_one_b
4 fill EC1 Con 1 1289 15 0 1 stage_one_b
4 ori  EC2 Con 1 573 16 0 1 stage_one_b
4 ori  FR2 Con 2 612 16 0 1 stage_one_b
4 fill FC1 Inc 1 940 17 0 1 stage_one_b
4 ori  FC2 Inc 1 575 18 0 1 stage_one_b
4 fill ER1 Inc 1 502 19 0 1 stage_one_b
4 fill FC1 Inc 1 652 20 0 1 stage_one_b
4 fill ER1 Inc 1 523 21 0 1 stage_one_b
4 fill FC1 Inc 1 628 22 0 1 stage_one_b
4 ori  ER2 Inc 1 644 23 0 1 stage_one_b
4 fill EC1 Con 1 898 24 0 1 stage_one_b
4 ori  FC2 Inc 1 725 25 0 1 stage_one_b
4 fill FC1 Inc 1 720 26 0 1 stage_one_b
4 fill FR1 Con 1 729 27 0 1 stage_one_b
4 fill EC1 Con 1 819 28 0 1 stage_one_b
4 ori  EC2 Con 1 723 29 0 1 stage_one_b
4 ori  FC2 Inc 1 782 30 0 1 stage_one_b
4 fill FR1 Con 1 709 31 0 1 stage_one_b
4 ori  FR2 Con 1 671 32 0 1 stage_one_b
4 ori  ER2 Inc 1 879 33 0 1 stage_one_b
4 ori  FR2 Con 1 652 34 0 1 stage_one_b
4 fill ER1 Inc 1 585 35 0 1 stage_one_b
4 ori  FC2 Inc 1 708 36 0 1 stage_one_b
4 ori  EC2 Con 1 1333 37 0 1 stage_one_b
4 fill FR1 Con 1 646 38 0 1 stage_one_b
4 ori  ER2 Inc 1 637 39 0 1 stage_one_b
4 ori  FC2 Inc 1 778 40 0 1 stage_one_b
4 ori  ER2 Inc 1 738 41 0 1 stage_one_b
4 fill ER1 Inc 1 585 42 0 1 stage_one_b
4 ori  EC2 Con 1 605 43 0 1 stage_one_b
4 ori  ER2 Inc 1 685 44 0 1 stage_one_b
4 ori  FC2 Inc 1 746 45 0 1 stage_one_b
4 ori  ER2 Inc 1 775 46 0 1 stage_one_b
4 ori  FR2 Con 1 879 47 0 1 stage_one_b
4 fill FC1 Inc 1 654 48 0 1 stage_one_b
4 fill EC1 Con 1 1137 49 0 1 stage_one_b
4 fill FR1 Con 1 615 50 0 1 stage_one_b
4 fill ER1 Inc 1 682 51 0 1 stage_one_b
4 ori  EC2 Con 1 655 52 0 1 stage_one_b
4 fill FR1 Con 1 659 53 0 1 stage_one_b
4 ori  ER2 Inc 1 840 54 0 1 stage_one_b
4 ori  EC2 Con 1 626 55 0 1 stage_one_b
4 fill EC1 Con 1 641 56 0 1 stage_one_b
4 fill FR1 Con 1 601 57 0 1 stage_one_b
4 ori  ER2 Inc 1 633 58 0 1 stage_one_b
4 ori  FC2 Inc 1 560 59 0 1 stage_one_b
4 ori  FR2 Con 2 731 59 0 1 stage_one_b
4 fill FC1 Inc 1 722 60 0 1 stage_one_b
4 fill EC1 Con 1 768 61 0 1 stage_one_b
4 fill FR1 Con 1 617 62 0 1 stage_one_b
4 ori  FC2 Inc 1 785 63 0 1 stage_one_b
4 fill EC1 Con 1 1129 64 0 1 stage_one_b
4 ori  ER2 Inc 1 1464 65 0 1 stage_one_b
4 fill ER1 Inc 1 580 66 0 1 stage_one_b
4 ori  FR2 Con 1 1027 67 0 1 stage_one_b
4 fill FC1 Inc 1 858 68 0 1 stage_one_b
4 fill ER1 Inc 1 562 69 0 1 stage_one_b
4 fill EC1 Con 1 1146 70 0 1 stage_one_b
4 ori  FC2 Inc 1 725 71 0 1 stage_one_b
4 fill FR1 Con 1 1913 72 0 1 stage_one_b
4 ori  ER2 Inc 1 689 73 0 1 stage_one_b
4 fill EC1 Con 1 906 74 0 1 stage_one_b
4 fill FC1 Inc 1 733 75 0 1 stage_one_b
4 ori  EC2 Con 1 711 76 0 1 stage_one_b
4 fill EC1 Con 1 681 77 0 1 stage_one_b
4 fill FR1 Con 1 663 78 0 1 stage_one_b
4 fill FC1 Inc 1 655 79 0 1 stage_one_b
4 ori  FC2 Inc 1 693 80 0 1 stage_one_b
4 fill FR1 Con 1 668 81 0 1 stage_one_b
4 ori  ER2 Inc 1 732 82 0 1 stage_one_b
4 fill FC1 Inc 1 720 83 0 1 stage_one_b
4 fill ER1 Inc 1 720 84 0 1 stage_one_b
4 ori  FC2 Inc 1 723 85 0 1 stage_one_b
4 ori  EC2 Con 1 611 86 0 1 stage_one_b
4 fill EC1 Con 1 1455 87 0 1 stage_one_b
4 ori  FR2 Con 1 823 88 0 1 stage_one_b
4 ori  ER2 Inc 1 625 89 0 1 stage_one_b
4 fill FC1 Inc 1 756 90 0 1 stage_one_b
4 ori  EC2 Con 1 646 91 0 1 stage_one_b
4 ori  FC2 Inc 1 693 92 0 1 stage_one_b
4 ori  ER2 Inc 1 588 93 0 1 stage_one_b
4 ori  FC2 Inc 1 668 94 0 1 stage_one_b
4 ori  ER2 Inc 1 820 95 0 1 stage_one_b
4 fill EC1 Con 1 956 96 0 1 stage_one_b
4 fill FR1 Con 1 668 97 0 1 stage_one_b
6 ori  ER2 Inc 2 1399 0 0 0 stage_two_a
6 ori  FR2 Con 1 2288 1 0 0 stage_two_a
6 fill ER1 Inc 1 682 2 0 1 stage_two_a
6 ori  ER2 Inc 1 939 3 0 1 stage_two_a
6 ori  FC2 Inc 1 926 4 0 1 stage_two_a
6 fill FC1 Inc 1 686 5 0 1 stage_two_a
6 ori  FR2 Con 1 1214 6 0 1 stage_two_a
6 ori  FC2 Inc 1 775 7 0 1 stage_two_a
6 fill FR1 Con 1 740 8 0 1 stage_two_a
6 fill FC1 Inc 1 732 9 0 1 stage_two_a
6 ori  EC2 Con 1 641 10 0 1 stage_two_a
6 ori  FR2 Con 1 916 11 0 1 stage_two_a
6 fill EC1 Con 1 660 12 0 1 stage_two_a
6 ori  FC2 Inc 1 715 13 0 1 stage_two_a
6 fill ER1 Inc 1 631 14 0 1 stage_two_a
6 fill EC1 Con 1 734 15 0 1 stage_two_a
6 ori  ER2 Inc 1 680 16 0 1 stage_two_a
6 fill ER1 Inc 1 593 17 0 1 stage_two_a
6 ori  FR2 Con 1 880 18 0 1 stage_two_a
6 ori  ER2 Inc 2 648 18 0 1 stage_two_a
6 fill FR1 Con 1 819 19 0 1 stage_two_a
6 ori  FR2 Con 1 885 20 0 1 stage_two_a
6 fill ER1 Inc 1 613 21 0 1 stage_two_a
6 ori  EC2 Con 1 773 22 0 1 stage_two_a
6 fill FC1 Inc 1 764 23 0 1 stage_two_a
6 fill FR1 Con 1 656 24 0 1 stage_two_a
6 ori  FC2 Inc 1 756 25 0 1 stage_two_a
6 ori  EC2 Con 1 658 26 0 1 stage_two_a
6 ori  FR2 Con 1 1090 27 0 1 stage_two_a
6 ori  ER2 Inc 1 1104 28 0 1 stage_two_a
6 ori  FC2 Inc 1 881 29 0 1 stage_two_a
6 fill ER1 Inc 1 670 30 0 1 stage_two_a
6 fill EC1 Con 1 751 31 0 1 stage_two_a
6 fill ER1 Inc 1 715 32 0 1 stage_two_a
6 fill FC1 Inc 1 757 33 0 1 stage_two_a
6 ori  FR2 Con 1 992 34 0 1 stage_two_a
6 fill FR1 Con 1 669 35 0 1 stage_two_a
6 fill FC1 Inc 1 773 36 0 1 stage_two_a
6 ori  EC2 Con 1 639 37 0 1 stage_two_a
6 ori  ER2 Inc 1 604 38 0 1 stage_two_a
6 ori  EC2 Con 1 827 39 0 1 stage_two_a
6 fill ER1 Inc 1 669 40 0 1 stage_two_a
6 fill EC1 Con 1 719 41 0 1 stage_two_a
6 ori  FR2 Con 1 753 42 0 1 stage_two_a
6 ori  EC2 Con 1 723 43 0 1 stage_two_a
6 fill ER1 Inc 1 625 44 0 1 stage_two_a
6 fill EC1 Con 1 741 45 0 1 stage_two_a
6 fill ER1 Inc 1 631 46 0 1 stage_two_a
6 fill FC1 Inc 1 566 47 0 1 stage_two_a
6 fill FR1 Con 1 615 48 0 1 stage_two_a
6 ori  FR2 Con 1 934 49 0 1 stage_two_a
6 ori  FC2 Inc 1 712 50 0 1 stage_two_a
6 ori  FR2 Con 1 1014 51 0 1 stage_two_a
6 fill ER1 Inc 1 599 52 0 1 stage_two_a
6 fill FR1 Con 1 724 53 0 1 stage_two_a
6 ori  EC2 Con 1 827 54 0 1 stage_two_a
6 ori  ER2 Inc 1 635 55 0 1 stage_two_a
6 fill FC1 Inc 1 729 56 0 1 stage_two_a
6 ori  FR2 Con 1 820 57 0 1 stage_two_a
6 ori  EC2 Con 1 688 58 0 1 stage_two_a
6 fill FR1 Con 1 597 59 0 1 stage_two_a
6 fill ER1 Inc 1 545 60 0 1 stage_two_a
6 ori  FC2 Inc 1 1652 61 0 1 stage_two_a
6 fill EC1 Con 1 1161 62 0 1 stage_two_a
6 fill FC1 Inc 1 607 63 0 1 stage_two_a
6 fill FR1 Con 1 587 64 0 1 stage_two_a
6 ori  EC2 Con 1 578 65 0 1 stage_two_a
6 ori  FC2 Inc 1 766 66 0 1 stage_two_a
6 ori  FR2 Con 1 685 67 0 1 stage_two_a
6 ori  ER2 Inc 1 740 68 0 1 stage_two_a
6 fill FC1 Inc 1 763 69 0 1 stage_two_a
6 fill EC1 Con 1 725 70 0 1 stage_two_a
6 ori  FC2 Inc 1 777 71 0 1 stage_two_a
6 ori  EC2 Con 1 625 72 0 1 stage_two_a
6 ori  FR2 Con 1 1043 73 0 1 stage_two_a
6 fill FC1 Inc 1 770 74 0 1 stage_two_a
6 fill ER1 Inc 1 614 75 0 1 stage_two_a
6 fill EC1 Con 1 1013 76 0 1 stage_two_a
6 fill FR1 Con 1 595 77 0 1 stage_two_a
6 ori  EC2 Con 1 593 78 0 1 stage_two_a
6 fill ER1 Inc 1 583 79 0 1 stage_two_a
6 fill EC1 Con 1 765 80 0 1 stage_two_a
6 ori  FR2 Con 1 624 81 0 1 stage_two_a
6 ori  EC2 Con 1 606 82 0 1 stage_two_a
6 fill FR1 Con 1 621 83 0 1 stage_two_a
6 fill FC1 Inc 1 653 84 0 1 stage_two_a
6 ori  ER2 Inc 1 755 85 0 1 stage_two_a
6 fill ER1 Inc 1 598 86 0 1 stage_two_a
6 ori  EC2 Con 1 615 87 0 1 stage_two_a
6 fill EC1 Con 1 784 88 0 1 stage_two_a
6 ori  FC2 Inc 1 723 89 0 1 stage_two_a
6 fill FR1 Con 1 550 90 0 1 stage_two_a
6 fill FC1 Inc 1 689 91 0 1 stage_two_a
6 ori  FR2 Con 1 987 92 0 1 stage_two_a
6 fill ER1 Inc 1 604 93 0 1 stage_two_a
6 fill FR1 Con 1 683 94 0 1 stage_two_a
6 ori  EC2 Con 1 624 95 0 1 stage_two_a
6 fill FC1 Inc 1 646 96 0 1 stage_two_a
6 ori  ER2 Inc 1 732 97 0 1 stage_two_a
6 ori  EC2 Con 1 720 98 0 1 stage_two_a
7 fill EC1 Con 1 1286 1 0 0 stage_two_b
7 ori  FR2 Con 1 980 2 0 1 stage_two_b
7 fill ER1 Inc 1 537 3 0 1 stage_two_b
7 ori  ER2 Inc 1 685 4 0 1 stage_two_b
7 fill FR1 Con 1 627 5 0 1 stage_two_b
7 fill ER1 Inc 1 586 6 0 1 stage_two_b
7 fill EC1 Con 1 1800 7 0 1 stage_two_b
7 ori  EC2 Con 1 660 8 0 1 stage_two_b
7 ori  FR2 Con 1 699 9 0 1 stage_two_b
7 fill ER1 Inc 1 702 10 0 1 stage_two_b
7 ori  FC2 Inc 1 1939 11 0 1 stage_two_b
7 ori  FR2 Con 1 762 12 0 1 stage_two_b
7 fill EC1 Con 1 1095 13 0 1 stage_two_b
7 fill FR1 Con 1 625 14 0 1 stage_two_b
7 fill FC1 Inc 1 764 15 0 1 stage_two_b
7 fill ER1 Inc 1 632 16 0 1 stage_two_b
7 fill FR1 Con 1 538 17 0 1 stage_two_b
7 ori  FC2 Inc 1 777 18 0 1 stage_two_b
7 ori  ER2 Inc 1 700 19 0 1 stage_two_b
7 fill EC1 Con 1 971 20 0 1 stage_two_b
7 ori  EC2 Con 1 982 21 0 1 stage_two_b
7 ori  FC2 Inc 1 876 22 0 1 stage_two_b
7 fill ER1 Inc 1 816 23 0 1 stage_two_b
7 fill FC1 Inc 1 884 24 0 1 stage_two_b
7 fill FR1 Con 1 690 25 0 1 stage_two_b
7 ori  FR2 Con 1 1849 26 0 1 stage_two_b
7 ori  EC2 Con 1 755 27 0 1 stage_two_b
7 fill FC1 Inc 1 724 28 0 1 stage_two_b
7 fill FR1 Con 1 677 29 0 1 stage_two_b
7 ori  FR2 Con 1 1131 30 0 1 stage_two_b
7 ori  EC2 Con 1 1436 31 0 1 stage_two_b
7 ori  ER2 Inc 1 639 32 0 1 stage_two_b
7 fill EC1 Con 1 684 33 0 1 stage_two_b
7 ori  EC2 Con 1 598 34 0 1 stage_two_b
7 fill ER1 Inc 1 738 35 0 1 stage_two_b
7 fill EC1 Con 1 616 36 0 1 stage_two_b
7 fill ER1 Inc 1 607 37 0 1 stage_two_b
7 ori  FR2 Con 1 804 38 0 1 stage_two_b
7 ori  ER2 Inc 1 905 39 0 1 stage_two_b
7 ori  FC2 Inc 1 687 40 0 1 stage_two_b
7 ori  FR2 Con 1 667 41 0 1 stage_two_b
7 fill FR1 Con 1 681 42 0 1 stage_two_b
7 fill EC1 Con 1 711 43 0 1 stage_two_b
7 ori  ER2 Inc 1 672 44 0 1 stage_two_b
7 fill ER1 Inc 1 566 45 0 1 stage_two_b
7 fill FC1 Inc 1 527 46 0 1 stage_two_b
7 ori  FC2 Inc 1 721 47 0 1 stage_two_b
7 fill ER1 Inc 1 507 48 0 1 stage_two_b
7 ori  ER2 Inc 1 608 49 0 1 stage_two_b
7 ori  FR2 Con 1 872 50 0 1 stage_two_b
7 fill FC1 Inc 1 605 51 0 1 stage_two_b
7 ori  EC2 Con 1 1006 52 0 1 stage_two_b
7 ori  FR2 Con 1 858 53 0 1 stage_two_b
7 fill EC1 Con 1 792 54 0 1 stage_two_b
7 ori  ER2 Inc 1 606 55 0 1 stage_two_b
7 fill FR1 Con 1 631 56 0 1 stage_two_b
7 ori  FR2 Con 1 1535 57 0 1 stage_two_b
7 fill FC1 Inc 1 670 58 0 1 stage_two_b
7 fill FR1 Con 1 533 59 0 1 stage_two_b
7 ori  EC2 Con 1 648 60 0 1 stage_two_b
7 fill FC1 Inc 1 531 61 0 1 stage_two_b
7 fill ER1 Inc 1 599 62 0 1 stage_two_b
7 ori  FR2 Con 1 557 63 0 1 stage_two_b
7 ori  EC2 Con 1 718 64 0 1 stage_two_b
7 fill FC1 Inc 1 461 65 0 1 stage_two_b
7 ori  FR2 Con 1 498 66 0 1 stage_two_b
7 ori  FC2 Inc 1 651 67 0 1 stage_two_b
7 ori  EC2 Con 1 603 68 0 1 stage_two_b
7 fill FR1 Con 1 571 69 0 1 stage_two_b
7 ori  FC2 Inc 1 530 70 0 1 stage_two_b
7 fill EC1 Con 1 734 71 0 1 stage_two_b
7 fill ER1 Inc 1 528 72 0 1 stage_two_b
7 ori  FR2 Con 1 668 73 0 1 stage_two_b
7 ori  ER2 Inc 1 642 74 0 1 stage_two_b
7 ori  FR2 Con 1 1240 75 0 1 stage_two_b
7 fill EC1 Con 1 524 76 0 1 stage_two_b
7 ori  FC2 Inc 1 674 77 0 1 stage_two_b
7 ori  EC2 Con 1 1316 78 0 1 stage_two_b
7 ori  FC2 Inc 1 714 79 0 1 stage_two_b
7 fill FC1 Inc 1 555 80 0 1 stage_two_b
7 fill FR1 Con 1 587 81 0 1 stage_two_b
7 fill FC1 Inc 1 555 82 0 1 stage_two_b
7 fill EC1 Con 1 576 83 0 1 stage_two_b
7 ori  EC2 Con 1 558 84 0 1 stage_two_b
7 ori  FR2 Con 1 679 85 0 1 stage_two_b
7 ori  EC2 Con 1 551 86 0 1 stage_two_b
7 ori  FC2 Inc 1 671 87 0 1 stage_two_b
7 fill ER1 Inc 1 548 88 0 1 stage_two_b
7 fill FC1 Inc 1 575 89 0 1 stage_two_b
7 fill ER1 Inc 1 656 90 0 1 stage_two_b
7 ori  ER2 Inc 1 651 91 0 1 stage_two_b
7 fill FR1 Con 1 611 92 0 1 stage_two_b
7 fill ER1 Inc 2 466 92 0 1 stage_two_b
7 ori  FC2 Inc 1 887 93 0 1 stage_two_b
7 fill FC1 Inc 1 548 94 0 1 stage_two_b
7 ori  FR2 Con 1 1029 95 0 1 stage_two_b
7 ori  ER2 Inc 1 834 96 0 1 stage_two_b
7 fill EC1 Con 1 699 97 0 1 stage_two_b
7 ori  FC2 Inc 1 691 98 0 1 stage_two_b
7 fill FC1 Inc 1 627 99 0 1 stage_two_b
9 ori  FR2 Con 1 1292 1 0 0 stage_three_a
9 ori  EC2 Con 1 783 2 0 1 stage_three_a
9 fill FR1 Con 1 831 3 0 1 stage_three_a
9 fill EC1 Con 1 883 4 0 1 stage_three_a
9 fill FC1 Inc 1 652 5 0 1 stage_three_a
9 ori  ER2 Inc 1 733 6 0 1 stage_three_a
9 ori  FR2 Con 1 945 7 0 1 stage_three_a
9 fill FR1 Con 1 691 8 0 1 stage_three_a
9 fill FC1 Inc 1 668 9 0 1 stage_three_a
9 ori  EC2 Con 1 1363 10 0 1 stage_three_a
9 ori  FR2 Con 1 1096 11 0 1 stage_three_a
9 ori  EC2 Con 1 723 12 0 1 stage_three_a
9 ori  FR2 Con 1 530 13 0 1 stage_three_a
9 fill EC1 Con 1 1120 14 0 1 stage_three_a
9 fill FC1 Inc 1 650 15 0 1 stage_three_a
9 ori  EC2 Con 1 1367 16 0 1 stage_three_a
9 ori  ER2 Inc 1 616 17 0 1 stage_three_a
9 ori  FC2 Inc 1 817 18 0 1 stage_three_a
9 ori  FR2 Con 1 728 19 0 1 stage_three_a
9 fill FR1 Con 1 696 20 0 1 stage_three_a
9 fill EC1 Con 1 707 21 0 1 stage_three_a
9 fill FC1 Inc 1 687 22 0 1 stage_three_a
9 fill ER1 Inc 1 1055 23 0 1 stage_three_a
9 fill FC1 Inc 1 688 24 0 1 stage_three_a
9 fill ER1 Inc 1 646 25 0 1 stage_three_a
9 fill FC1 Inc 1 643 26 0 1 stage_three_a
9 fill FR1 Con 1 661 27 0 1 stage_three_a
9 fill ER1 Inc 1 718 28 0 1 stage_three_a
9 fill FC1 Inc 1 819 29 0 1 stage_three_a
9 ori  EC2 Con 1 653 30 0 1 stage_three_a
9 ori  FC2 Inc 1 725 31 0 1 stage_three_a
9 ori  ER2 Inc 1 1196 32 0 1 stage_three_a
9 ori  FC2 Inc 1 703 33 0 1 stage_three_a
9 ori  ER2 Inc 1 561 34 0 1 stage_three_a
9 ori  EC2 Con 1 573 35 0 1 stage_three_a
9 ori  FC2 Inc 1 812 36 0 1 stage_three_a
9 fill ER1 Inc 1 547 37 0 1 stage_three_a
9 fill FC1 Inc 1 622 38 0 1 stage_three_a
9 fill FR1 Con 1 604 39 0 1 stage_three_a
9 fill EC1 Con 1 684 40 0 1 stage_three_a
9 ori  ER2 Inc 1 607 41 0 1 stage_three_a
9 fill ER1 Inc 1 520 42 0 1 stage_three_a
9 fill FR1 Con 1 561 43 0 1 stage_three_a
9 fill FC1 Inc 1 1134 44 0 1 stage_three_a
9 fill ER1 Inc 1 618 45 0 1 stage_three_a
9 ori  FR2 Con 1 854 46 0 1 stage_three_a
9 ori  EC2 Con 1 611 47 0 1 stage_three_a
9 fill FC1 Inc 1 645 48 0 1 stage_three_a
9 fill FR1 Con 1 617 49 0 1 stage_three_a
9 ori  FR2 Con 1 578 50 0 1 stage_three_a
9 ori  ER2 Inc 1 674 51 0 1 stage_three_a
9 ori  EC2 Con 1 620 52 0 1 stage_three_a
9 ori  ER2 Inc 1 1036 53 0 1 stage_three_a
9 fill ER1 Inc 1 655 54 0 1 stage_three_a
9 fill FC1 Inc 1 600 55 0 1 stage_three_a
9 ori  FR2 Con 1 639 56 0 1 stage_three_a
9 fill ER1 Inc 1 558 57 0 1 stage_three_a
9 fill FR1 Con 1 529 58 0 1 stage_three_a
9 ori  FC2 Inc 1 699 59 0 1 stage_three_a
9 ori  FR2 Con 1 510 60 0 1 stage_three_a
9 fill EC1 Con 1 687 61 0 1 stage_three_a
9 fill FR1 Con 1 535 62 0 1 stage_three_a
9 ori  FC2 Inc 1 599 63 0 1 stage_three_a
9 ori  FR2 Con 1 651 64 0 1 stage_three_a
9 fill EC1 Con 1 699 65 0 1 stage_three_a
9 ori  EC2 Con 1 637 66 0 1 stage_three_a
9 ori  ER2 Inc 1 601 67 0 1 stage_three_a
9 ori  EC2 Con 1 640 68 0 1 stage_three_a
9 fill FR1 Con 1 561 69 0 1 stage_three_a
9 ori  FC2 Inc 1 712 70 0 1 stage_three_a
9 fill ER1 Inc 1 613 71 0 1 stage_three_a
9 fill FR1 Con 1 677 72 0 1 stage_three_a
9 ori  ER2 Inc 1 2224 73 0 1 stage_three_a
9 fill FC1 Inc 1 684 74 0 1 stage_three_a
9 ori  FR2 Con 1 794 75 0 1 stage_three_a
9 fill FR1 Con 1 592 76 0 1 stage_three_a
9 fill FC1 Inc 1 567 77 0 1 stage_three_a
9 ori  EC2 Con 1 519 78 0 1 stage_three_a
9 ori  FR2 Con 1 510 79 0 1 stage_three_a
9 ori  ER2 Inc 1 624 80 0 1 stage_three_a
9 ori  EC2 Con 1 921 81 0 1 stage_three_a
9 fill EC1 Con 2 561 81 0 1 stage_three_a
9 ori  ER2 Inc 1 885 82 0 1 stage_three_a
9 ori  FC2 Inc 1 643 83 0 1 stage_three_a
9 fill FC1 Inc 1 626 84 0 1 stage_three_a
9 ori  ER2 Inc 1 794 85 0 1 stage_three_a
9 ori  EC2 Con 1 671 86 0 1 stage_three_a
9 fill EC1 Con 2 516 86 0 1 stage_three_a
9 fill ER1 Inc 1 776 87 0 1 stage_three_a
9 fill FR1 Con 1 609 88 0 1 stage_three_a
9 ori  FC2 Inc 1 664 89 0 1 stage_three_a
9 fill EC1 Con 1 1134 90 0 1 stage_three_a
9 fill ER1 Inc 1 1038 91 0 1 stage_three_a
9 ori  EC2 Con 1 596 92 0 1 stage_three_a
9 ori  FR2 Con 1 589 93 0 1 stage_three_a
9 fill FC1 Inc 1 712 94 0 1 stage_three_a
9 fill ER1 Inc 1 642 95 0 1 stage_three_a
9 fill FC1 Inc 1 670 96 0 1 stage_three_a
9 ori  FC2 Inc 1 630 97 0 1 stage_three_a
9 ori  ER2 Inc 1 658 98 0 1 stage_three_a
10 ori  FC2 Inc 1 959 1 0 0 stage_three_b
10 ori  FR2 Con 1 820 2 0 1 stage_three_b
10 ori  ER2 Inc 1 809 3 0 1 stage_three_b
10 ori  EC2 Con 1 538 4 0 1 stage_three_b
10 ori  ER2 Inc 1 566 5 0 1 stage_three_b
10 fill ER1 Inc 1 617 6 0 1 stage_three_b
10 ori  EC2 Con 1 577 7 0 1 stage_three_b
10 fill FR1 Con 1 625 8 0 1 stage_three_b
10 fill EC1 Con 1 580 9 0 1 stage_three_b
10 fill FR1 Con 1 494 10 0 1 stage_three_b
10 ori  FC2 Inc 1 760 11 0 1 stage_three_b
10 fill ER1 Inc 1 637 12 0 1 stage_three_b
10 ori  EC2 Con 1 584 13 0 1 stage_three_b
10 fill FR1 Con 1 565 14 0 1 stage_three_b
10 fill FC1 Inc 1 666 15 0 1 stage_three_b
10 fill FR1 Con 1 573 16 0 1 stage_three_b
10 fill EC1 Con 1 789 17 0 1 stage_three_b
10 ori  FR2 Con 1 574 18 0 1 stage_three_b
10 ori  FC2 Inc 1 623 19 0 1 stage_three_b
10 fill ER1 Inc 1 589 20 0 1 stage_three_b
10 fill FR1 Con 1 566 21 0 1 stage_three_b
10 fill ER1 Inc 1 589 22 0 1 stage_three_b
10 ori  ER2 Inc 1 584 23 0 1 stage_three_b
10 ori  EC2 Con 1 617 24 0 1 stage_three_b
10 fill FC1 Inc 1 588 25 0 1 stage_three_b
10 fill ER1 Inc 1 591 26 0 1 stage_three_b
10 fill FR1 Con 1 587 27 0 1 stage_three_b
10 ori  FC2 Inc 1 686 28 0 1 stage_three_b
10 fill EC1 Con 1 1197 29 0 1 stage_three_b
10 ori  ER2 Inc 1 610 30 0 1 stage_three_b
10 fill FR1 Con 1 659 31 0 1 stage_three_b
10 ori  FR2 Con 1 900 32 0 1 stage_three_b
10 fill FC1 Inc 2 531 32 0 1 stage_three_b
10 fill EC1 Con 1 1031 33 0 1 stage_three_b
10 fill ER1 Inc 1 893 34 0 1 stage_three_b
10 fill EC1 Con 1 728 35 0 1 stage_three_b
10 ori  EC2 Con 1 1883 36 0 1 stage_three_b
10 fill FR1 Con 1 1256 37 0 1 stage_three_b
10 ori  FC2 Inc 1 768 38 0 1 stage_three_b
10 fill EC1 Con 1 986 39 0 1 stage_three_b
10 ori  FR2 Con 1 714 40 0 1 stage_three_b
10 fill FC1 Inc 1 809 41 0 1 stage_three_b
10 fill ER1 Inc 1 613 42 0 1 stage_three_b
10 ori  ER2 Inc 1 677 43 0 1 stage_three_b
10 fill FR1 Con 1 671 44 0 1 stage_three_b
10 fill EC1 Con 2 516 44 0 1 stage_three_b
10 fill FC1 Inc 1 908 45 0 1 stage_three_b
10 ori  FR2 Con 1 558 46 0 1 stage_three_b
10 ori  EC2 Con 1 635 47 0 1 stage_three_b
10 ori  FC2 Inc 1 806 48 0 1 stage_three_b
10 fill FR1 Con 1 653 49 0 1 stage_three_b
10 ori  ER2 Inc 1 1083 50 0 1 stage_three_b
10 ori  FR2 Con 1 881 51 0 1 stage_three_b
10 fill EC1 Con 1 683 52 0 1 stage_three_b
10 ori  FC2 Inc 1 855 53 0 1 stage_three_b
10 ori  ER2 Inc 1 1100 54 0 1 stage_three_b
10 ori  EC2 Con 1 615 55 0 1 stage_three_b
10 ori  FC2 Inc 1 929 56 0 1 stage_three_b
10 ori  FR2 Con 1 752 57 0 1 stage_three_b
10 ori  FC2 Inc 1 738 58 0 1 stage_three_b
10 ori  EC2 Con 1 605 59 0 1 stage_three_b
10 ori  FC2 Inc 1 596 60 0 1 stage_three_b
10 fill FR1 Con 1 587 61 0 1 stage_three_b
10 fill EC1 Con 1 717 62 0 1 stage_three_b
10 ori  EC2 Con 1 590 63 0 1 stage_three_b
10 ori  ER2 Inc 1 608 64 0 1 stage_three_b
10 fill FC1 Inc 1 635 65 0 1 stage_three_b
10 ori  EC2 Con 1 606 66 0 1 stage_three_b
10 ori  ER2 Inc 1 676 67 0 1 stage_three_b
10 fill FR1 Con 1 667 68 0 1 stage_three_b
10 fill FC1 Inc 1 616 69 0 1 stage_three_b
10 ori  FC2 Inc 1 648 70 0 1 stage_three_b
10 fill EC1 Con 1 881 71 0 1 stage_three_b
10 fill FC1 Inc 1 594 72 0 1 stage_three_b
10 fill FR1 Con 1 621 73 0 1 stage_three_b
10 fill EC1 Con 1 521 74 0 1 stage_three_b
10 ori  ER2 Inc 1 596 75 0 1 stage_three_b
10 ori  FC2 Inc 1 852 76 0 1 stage_three_b
10 ori  EC2 Con 1 592 77 0 1 stage_three_b
10 ori  ER2 Inc 1 548 78 0 1 stage_three_b
10 fill FR1 Con 1 534 79 0 1 stage_three_b
10 fill ER1 Inc 1 583 80 0 1 stage_three_b
10 fill FR1 Con 1 517 81 0 1 stage_three_b
10 ori  EC2 Con 1 662 82 0 1 stage_three_b
10 ori  FR2 Con 1 488 83 0 1 stage_three_b
10 fill EC1 Con 1 556 84 0 1 stage_three_b
10 ori  FC2 Inc 1 655 85 0 1 stage_three_b
10 fill FC1 Inc 1 548 86 0 1 stage_three_b
10 fill ER1 Inc 1 678 87 0 1 stage_three_b
10 ori  ER2 Inc 1 676 88 0 1 stage_three_b
10 fill EC1 Con 1 626 89 0 1 stage_three_b
10 fill FR1 Con 1 569 90 0 1 stage_three_b
10 ori  FR2 Con 1 500 91 0 1 stage_three_b
10 ori  ER2 Inc 1 645 92 0 1 stage_three_b
10 ori  FR2 Con 1 500 93 0 1 stage_three_b
10 ori  EC2 Con 1 519 94 0 1 stage_three_b
10 fill FC1 Inc 1 546 95 0 1 stage_three_b
10 fill FR1 Con 1 538 96 0 1 stage_three_b
10 ori  ER2 Inc 1 777 97 0 1 stage_three_b
10 fill EC1 Con 2 632 97 0 1 stage_three_b
