# Supplementary material for: Target-Response Associations Can Produce Response-Congruency Effects Without Task-Switching Costs
Source: Front Psychol. 2019 Feb 11;10:40. doi: 10.3389/fpsyg.2019.00040 (PMC6378947; doi:10.3389/fpsyg.2019.00040)
Supplement: DATA SHEET S1 — Dataset in Experiment 1 and 2. [file Data_Sheet_1.ZIP › Data/Exp2/subject9.txt]

2 ori  FR2 Con 1 2127 1 0 0 practice
2 fill FR1 Con 1 2204 2 0 1 practice
2 ori  FC2 Inc 1 1038 3 0 1 practice
2 fill ER1 Inc 1 1475 4 0 1 practice
2 ori  ER2 Inc 1 715 5 0 1 practice
2 fill EC1 Con 1 563 6 0 1 practice
2 fill FC1 Inc 1 1768 7 0 1 practice
2 fill FR1 Con 1 752 8 0 1 practice
2 fill FC1 Inc 1 1404 9 0 1 practice
2 fill ER1 Inc 1 1769 10 0 1 practice
2 ori  EC2 Con 1 1190 11 0 1 practice
2 ori  FC2 Inc 1 1078 12 0 1 practice
2 fill EC1 Con 1 1948 13 0 1 practice
2 ori  ER2 Inc 1 990 14 0 1 practice
2 fill FR1 Con 2 966 14 0 1 practice
2 ori  EC2 Con 1 925 15 0 1 practice
2 ori  FR2 Con 1 1349 16 0 1 practice
2 fill FC1 Inc 1 714 17 0 1 practice
2 ori  FC2 Inc 1 1321 18 0 1 practice
2 ori  ER2 Inc 1 921 19 0 1 practice
2 ori  EC2 Con 1 644 20 0 1 practice
2 ori  FR2 Con 1 667 21 0 1 practice
2 fill EC1 Con 2 1344 21 0 1 practice
2 fill ER1 Inc 1 760 22 0 1 practice
2 ori  EC2 Con 1 917 23 0 1 practice
2 ori  FC2 Inc 1 957 24 0 1 practice
2 fill EC1 Con 1 1081 25 0 1 practice
2 fill FR1 Con 2 677 25 0 1 practice
2 fill ER1 Inc 1 1079 26 0 1 practice
2 ori  ER2 Inc 1 777 27 0 1 practice
2 fill FC1 Inc 1 1069 28 0 1 practice
2 ori  FR2 Con 1 567 29 0 1 practice
3 ori  ER2 Inc 1 1737 1 0 0 stage_one_a
3 ori  EC2 Con 1 1267 2 0 1 stage_one_a
3 ori  FR2 Con 1 772 3 0 1 stage_one_a
3 fill FR1 Con 1 656 4 0 1 stage_one_a
3 ori  FC2 Inc 1 886 5 0 1 stage_one_a
3 fill ER1 Inc 2 725 5 0 1 stage_one_a
3 fill FR1 Con 1 1999 6 0 1 stage_one_a
3 ori  ER2 Inc 1 867 7 0 1 stage_one_a
3 fill ER1 Inc 1 745 8 0 1 stage_one_a
3 fill FC1 Inc 1 630 9 0 1 stage_one_a
3 fill EC1 Con 2 538 9 0 1 stage_one_a
3 fill ER1 Inc 1 811 10 0 1 stage_one_a
3 ori  EC2 Con 1 786 11 0 1 stage_one_a
3 ori  FC2 Inc 1 850 12 0 1 stage_one_a
3 fill EC1 Con 1 635 13 0 1 stage_one_a
3 ori  ER2 Inc 1 1028 14 0 1 stage_one_a
3 ori  FR2 Con 1 957 15 0 1 stage_one_a
3 ori  ER2 Inc 1 1220 16 0 1 stage_one_a
3 ori  FC2 Inc 1 896 17 0 1 stage_one_a
3 ori  EC2 Con 1 604 18 0 1 stage_one_a
3 ori  ER2 Inc 1 679 19 0 1 stage_one_a
3 fill FC1 Inc 1 811 20 0 1 stage_one_a
3 ori  FC2 Inc 1 958 21 0 1 stage_one_a
3 fill ER1 Inc 1 825 22 0 1 stage_one_a
3 ori  FR2 Con 1 732 23 0 1 stage_one_a
3 ori  EC2 Con 1 982 24 0 1 stage_one_a
3 ori  FC2 Inc 1 864 25 0 1 stage_one_a
3 ori  ER2 Inc 1 796 26 0 1 stage_one_a
3 fill EC1 Con 1 849 27 0 1 stage_one_a
3 fill FC1 Inc 1 792 28 0 1 stage_one_a
3 fill ER1 Inc 1 1165 29 0 1 stage_one_a
3 ori  FR2 Con 1 1013 30 0 1 stage_one_a
3 fill FC1 Inc 1 850 31 0 1 stage_one_a
3 fill EC1 Con 1 1186 32 0 1 stage_one_a
3 fill ER1 Inc 1 1323 33 0 1 stage_one_a
3 ori  ER2 Inc 1 635 34 0 1 stage_one_a
3 ori  FR2 Con 1 2096 35 0 1 stage_one_a
3 fill FR1 Con 1 862 36 0 1 stage_one_a
3 ori  EC2 Con 1 1078 37 0 1 stage_one_a
3 fill FC1 Inc 1 827 38 0 1 stage_one_a
3 fill ER1 Inc 1 1110 39 0 1 stage_one_a
3 fill FR1 Con 1 946 40 0 1 stage_one_a
3 fill FC1 Inc 1 877 41 0 1 stage_one_a
3 fill FR1 Con 1 725 42 0 1 stage_one_a
3 ori  FC2 Inc 1 802 43 0 1 stage_one_a
3 fill EC1 Con 1 965 44 0 1 stage_one_a
3 ori  ER2 Inc 1 884 45 0 1 stage_one_a
3 ori  FR2 Con 1 1183 46 0 1 stage_one_a
3 fill FR1 Con 1 485 47 0 1 stage_one_a
3 fill EC1 Con 2 1127 47 0 1 stage_one_a
3 fill ER1 Inc 1 1626 48 0 1 stage_one_a
3 fill FR1 Con 1 783 49 0 1 stage_one_a
3 fill FC1 Inc 1 719 50 0 1 stage_one_a
3 ori  EC2 Con 1 869 51 0 1 stage_one_a
3 fill ER1 Inc 1 818 52 0 1 stage_one_a
3 ori  FR2 Con 1 968 53 0 1 stage_one_a
3 ori  FC2 Inc 1 836 54 0 1 stage_one_a
3 fill FC1 Inc 1 850 55 0 1 stage_one_a
3 ori  FR2 Con 1 1146 56 0 1 stage_one_a
3 fill ER1 Inc 1 684 57 0 1 stage_one_a
3 fill FC1 Inc 1 818 58 0 1 stage_one_a
3 ori  ER2 Inc 1 2133 59 0 1 stage_one_a
3 fill FR1 Con 1 919 60 0 1 stage_one_a
3 ori  FC2 Inc 1 925 61 0 1 stage_one_a
3 ori  ER2 Inc 2 524 61 0 1 stage_one_a
3 ori  EC2 Con 1 1351 62 0 1 stage_one_a
3 fill EC1 Con 1 757 63 0 1 stage_one_a
3 fill FR1 Con 1 729 64 0 1 stage_one_a
3 ori  FR2 Con 1 661 65 0 1 stage_one_a
3 ori  ER2 Inc 1 1183 66 0 1 stage_one_a
3 ori  FC2 Inc 1 751 67 0 1 stage_one_a
3 ori  ER2 Inc 1 838 68 0 1 stage_one_a
3 ori  FC2 Inc 1 678 69 0 1 stage_one_a
3 ori  EC2 Con 1 848 70 0 1 stage_one_a
3 ori  FC2 Inc 1 793 71 0 1 stage_one_a
3 ori  ER2 Inc 1 785 72 0 1 stage_one_a
3 fill FC1 Inc 1 735 73 0 1 stage_one_a
3 ori  FC2 Inc 1 700 74 0 1 stage_one_a
3 fill ER1 Inc 1 794 75 0 1 stage_one_a
3 fill FC1 Inc 1 814 76 0 1 stage_one_a
3 fill ER1 Inc 1 855 77 0 1 stage_one_a
3 fill EC1 Con 1 1090 78 0 1 stage_one_a
3 fill ER1 Inc 1 528 79 0 1 stage_one_a
3 ori  ER2 Inc 1 783 80 0 1 stage_one_a
3 fill FR1 Con 1 765 81 0 1 stage_one_a
3 ori  FC2 Inc 1 1469 82 0 1 stage_one_a
3 fill EC1 Con 1 861 83 0 1 stage_one_a
3 ori  FR2 Con 1 835 84 0 1 stage_one_a
3 fill FR1 Con 1 596 85 0 1 stage_one_a
3 ori  ER2 Inc 2 769 85 0 1 stage_one_a
3 ori  FR2 Con 1 931 86 0 1 stage_one_a
3 fill ER1 Inc 1 753 87 0 1 stage_one_a
3 fill EC1 Con 1 1249 88 0 1 stage_one_a
3 fill FR1 Con 1 873 89 0 1 stage_one_a
3 fill ER1 Inc 1 922 90 0 1 stage_one_a
3 ori  FC2 Inc 1 946 91 0 1 stage_one_a
3 fill FC1 Inc 1 699 92 0 1 stage_one_a
3 ori  FR2 Con 1 612 93 0 1 stage_one_a
3 ori  ER2 Inc 1 649 94 0 1 stage_one_a
3 fill FR1 Con 1 737 95 0 1 stage_one_a
4 ori  FC2 Inc 1 1090 1 0 0 stage_one_b
4 fill EC1 Con 1 926 2 0 1 stage_one_b
4 fill ER1 Inc 1 518 3 0 1 stage_one_b
4 fill EC1 Con 1 575 4 0 1 stage_one_b
4 ori  FR2 Con 1 726 5 0 1 stage_one_b
4 ori  FC2 Inc 1 670 6 0 1 stage_one_b
4 fill FC1 Inc 1 567 7 0 1 stage_one_b
4 ori  EC2 Con 1 737 8 0 1 stage_one_b
4 ori  ER2 Inc 1 771 9 0 1 stage_one_b
4 fill ER1 Inc 2 526 9 0 1 stage_one_b
4 ori  FR2 Con 1 839 10 0 1 stage_one_b
4 fill FC1 Inc 1 393 11 0 1 stage_one_b
4 fill FR1 Con 1 597 12 0 1 stage_one_b
4 ori  ER2 Inc 1 774 13 0 1 stage_one_b
4 ori  EC2 Con 1 694 14 0 1 stage_one_b
4 ori  FC2 Inc 1 919 15 0 1 stage_one_b
4 ori  EC2 Con 1 407 16 0 1 stage_one_b
4 ori  ER2 Inc 1 878 17 0 1 stage_one_b
4 ori  FR2 Con 1 819 18 0 1 stage_one_b
4 ori  ER2 Inc 1 826 19 0 1 stage_one_b
4 fill ER1 Inc 1 654 20 0 1 stage_one_b
4 ori  FC2 Inc 1 802 21 0 1 stage_one_b
4 fill EC1 Con 1 645 22 0 1 stage_one_b
4 fill ER1 Inc 2 592 22 0 1 stage_one_b
4 ori  ER2 Inc 2 840 22 0 1 stage_one_b
4 fill EC1 Con 1 671 23 0 1 stage_one_b
4 ori  EC2 Con 1 529 24 0 1 stage_one_b
4 ori  FR2 Con 1 875 25 0 1 stage_one_b
4 ori  FC2 Inc 1 1220 26 0 1 stage_one_b
4 fill ER1 Inc 1 728 27 0 1 stage_one_b
4 ori  FR2 Con 1 752 28 0 1 stage_one_b
4 fill FC1 Inc 1 881 29 0 1 stage_one_b
4 fill EC1 Con 1 788 30 0 1 stage_one_b
4 fill FC1 Inc 1 749 31 0 1 stage_one_b
4 ori  FC2 Inc 1 931 32 0 1 stage_one_b
4 fill FR1 Con 1 676 33 0 1 stage_one_b
4 fill FC1 Inc 1 415 34 0 1 stage_one_b
4 fill ER1 Inc 1 759 35 0 1 stage_one_b
4 ori  FR2 Con 1 834 36 0 1 stage_one_b
4 ori  EC2 Con 1 645 37 0 1 stage_one_b
4 fill FC1 Inc 1 610 38 0 1 stage_one_b
4 ori  ER2 Inc 1 938 39 0 1 stage_one_b
4 ori  EC2 Con 1 630 40 0 1 stage_one_b
4 fill EC1 Con 1 416 41 0 1 stage_one_b
4 ori  ER2 Inc 1 775 42 0 1 stage_one_b
4 fill FR1 Con 1 671 43 0 1 stage_one_b
4 fill ER1 Inc 1 817 44 0 1 stage_one_b
4 fill FC1 Inc 1 612 45 0 1 stage_one_b
4 fill FR1 Con 1 584 46 0 1 stage_one_b
4 fill EC1 Con 1 921 47 0 1 stage_one_b
4 ori  EC2 Con 1 661 48 0 1 stage_one_b
4 ori  FC2 Inc 1 988 49 0 1 stage_one_b
4 ori  FR2 Con 1 741 50 0 1 stage_one_b
4 ori  FC2 Inc 1 665 51 0 1 stage_one_b
4 fill FC1 Inc 1 545 52 0 1 stage_one_b
4 ori  ER2 Inc 1 614 53 0 1 stage_one_b
4 fill FR1 Con 1 541 54 0 1 stage_one_b
4 fill EC1 Con 1 1304 55 0 1 stage_one_b
4 fill ER1 Inc 1 746 56 0 1 stage_one_b
4 ori  EC2 Con 1 627 57 0 1 stage_one_b
4 fill EC1 Con 1 666 58 0 1 stage_one_b
4 fill FC1 Inc 1 801 59 0 1 stage_one_b
4 ori  FR2 Con 1 1946 60 0 1 stage_one_b
4 fill ER1 Inc 1 603 61 0 1 stage_one_b
4 ori  ER2 Inc 1 744 62 0 1 stage_one_b
4 ori  FR2 Con 1 1083 63 0 1 stage_one_b
4 ori  ER2 Inc 1 685 64 0 1 stage_one_b
4 ori  EC2 Con 1 709 65 0 1 stage_one_b
4 fill FR1 Con 1 966 66 0 1 stage_one_b
4 ori  ER2 Inc 1 581 67 0 1 stage_one_b
4 fill EC1 Con 1 636 68 0 1 stage_one_b
4 ori  FR2 Con 1 847 69 0 1 stage_one_b
4 ori  EC2 Con 1 675 70 0 1 stage_one_b
4 fill FR1 Con 1 627 71 0 1 stage_one_b
4 ori  FC2 Inc 1 751 72 0 1 stage_one_b
4 fill ER1 Inc 1 468 73 0 1 stage_one_b
4 fill FC1 Inc 1 646 74 0 1 stage_one_b
4 ori  ER2 Inc 2 859 74 0 1 stage_one_b
4 fill ER1 Inc 1 828 75 0 1 stage_one_b
4 ori  FC2 Inc 2 532 75 0 1 stage_one_b
4 fill FR1 Con 1 888 76 0 1 stage_one_b
4 ori  ER2 Inc 1 818 77 0 1 stage_one_b
4 fill EC1 Con 1 863 78 0 1 stage_one_b
4 fill FC1 Inc 1 720 79 0 1 stage_one_b
4 ori  EC2 Con 1 706 80 0 1 stage_one_b
4 fill ER1 Inc 1 507 81 0 1 stage_one_b
4 fill FC1 Inc 1 629 82 0 1 stage_one_b
4 ori  ER2 Inc 1 481 83 0 1 stage_one_b
4 fill FR1 Con 2 678 83 0 1 stage_one_b
4 fill ER1 Inc 1 710 84 0 1 stage_one_b
4 fill FR1 Con 2 759 84 0 1 stage_one_b
4 ori  FR2 Con 1 1532 85 0 1 stage_one_b
4 ori  EC2 Con 1 704 86 0 1 stage_one_b
4 fill EC1 Con 1 934 87 0 1 stage_one_b
4 ori  FC2 Inc 1 774 88 0 1 stage_one_b
4 fill ER1 Inc 1 442 89 0 1 stage_one_b
4 ori  ER2 Inc 2 422 89 0 1 stage_one_b
4 fill FR1 Con 1 838 90 0 1 stage_one_b
4 ori  FR2 Con 1 768 91 0 1 stage_one_b
4 fill ER1 Inc 2 547 91 0 1 stage_one_b
6 fill EC1 Con 1 1952 1 0 0 stage_two_a
6 ori  FC2 Inc 1 1159 2 0 1 stage_two_a
6 ori  ER2 Inc 2 598 2 0 1 stage_two_a
6 ori  FC2 Inc 1 1807 3 0 1 stage_two_a
6 fill FR1 Con 1 802 4 0 1 stage_two_a
6 ori  ER2 Inc 1 1127 5 0 1 stage_two_a
6 fill EC1 Con 1 694 6 0 1 stage_two_a
6 ori  FC2 Inc 1 875 7 0 1 stage_two_a
6 fill ER1 Inc 1 769 8 0 1 stage_two_a
6 fill EC1 Con 1 1112 9 0 1 stage_two_a
6 ori  ER2 Inc 1 658 10 0 1 stage_two_a
6 ori  FC2 Inc 1 881 11 0 1 stage_two_a
6 ori  EC2 Con 1 597 12 0 1 stage_two_a
6 ori  FR2 Con 1 813 13 0 1 stage_two_a
6 fill ER1 Inc 1 968 14 0 1 stage_two_a
6 ori  EC2 Con 1 500 15 0 1 stage_two_a
6 fill FC1 Inc 1 840 16 0 1 stage_two_a
6 ori  ER2 Inc 1 1161 17 0 1 stage_two_a
6 ori  EC2 Con 1 508 18 0 1 stage_two_a
6 fill EC1 Con 1 426 19 0 1 stage_two_a
6 fill ER1 Inc 1 640 20 0 1 stage_two_a
6 fill EC1 Con 1 609 21 0 1 stage_two_a
6 fill FR1 Con 2 740 21 0 1 stage_two_a
6 fill EC1 Con 1 968 22 0 1 stage_two_a
6 ori  ER2 Inc 1 866 23 0 1 stage_two_a
6 fill ER1 Inc 1 527 24 0 1 stage_two_a
6 fill EC1 Con 1 787 25 0 1 stage_two_a
6 fill ER1 Inc 1 601 26 0 1 stage_two_a
6 ori  FC2 Inc 1 1006 27 0 1 stage_two_a
6 fill FR1 Con 1 681 28 0 1 stage_two_a
6 ori  EC2 Con 1 637 29 0 1 stage_two_a
6 ori  ER2 Inc 1 755 30 0 1 stage_two_a
6 ori  EC2 Con 1 584 31 0 1 stage_two_a
6 ori  ER2 Inc 1 678 32 0 1 stage_two_a
6 fill FC1 Inc 1 836 33 0 1 stage_two_a
6 ori  FC2 Inc 1 775 34 0 1 stage_two_a
6 ori  ER2 Inc 1 846 35 0 1 stage_two_a
6 fill ER1 Inc 1 663 36 0 1 stage_two_a
6 fill FR1 Con 1 619 37 0 1 stage_two_a
6 fill ER1 Inc 1 810 38 0 1 stage_two_a
6 fill FC1 Inc 1 578 39 0 1 stage_two_a
6 fill FR1 Con 1 600 40 0 1 stage_two_a
6 fill FC1 Inc 1 564 41 0 1 stage_two_a
6 ori  EC2 Con 1 783 42 0 1 stage_two_a
6 ori  FR2 Con 1 1115 43 0 1 stage_two_a
6 ori  EC2 Con 1 596 44 0 1 stage_two_a
6 ori  FR2 Con 1 675 45 0 1 stage_two_a
6 ori  FC2 Inc 1 886 46 0 1 stage_two_a
6 fill FR1 Con 1 913 47 0 1 stage_two_a
6 fill EC1 Con 1 634 48 0 1 stage_two_a
6 fill ER1 Inc 1 629 49 0 1 stage_two_a
6 ori  EC2 Con 1 678 50 0 1 stage_two_a
6 ori  FR2 Con 1 875 51 0 1 stage_two_a
6 ori  FC2 Inc 1 850 52 0 1 stage_two_a
6 ori  EC2 Con 1 497 53 0 1 stage_two_a
6 fill FR1 Con 1 705 54 0 1 stage_two_a
6 ori  FR2 Con 2 872 54 0 1 stage_two_a
6 ori  ER2 Inc 2 1430 54 0 1 stage_two_a
6 fill FC1 Inc 1 814 55 0 1 stage_two_a
6 fill FR1 Con 1 667 56 0 1 stage_two_a
6 ori  FC2 Inc 1 980 57 0 1 stage_two_a
6 fill EC1 Con 2 822 57 0 1 stage_two_a
6 ori  EC2 Con 1 952 58 0 1 stage_two_a
6 fill FR1 Con 1 624 59 0 1 stage_two_a
6 fill EC1 Con 1 547 60 0 1 stage_two_a
6 fill FC1 Inc 1 637 61 0 1 stage_two_a
6 fill EC1 Con 1 511 62 0 1 stage_two_a
6 ori  FR2 Con 1 620 63 0 1 stage_two_a
6 ori  FC2 Inc 1 1244 64 0 1 stage_two_a
6 fill FR1 Con 1 595 65 0 1 stage_two_a
6 ori  ER2 Inc 1 894 66 0 1 stage_two_a
6 ori  FR2 Con 1 681 67 0 1 stage_two_a
6 fill EC1 Con 1 1268 68 0 1 stage_two_a
6 ori  FC2 Inc 1 883 69 0 1 stage_two_a
6 fill FR1 Con 1 627 70 0 1 stage_two_a
6 ori  EC2 Con 1 598 71 0 1 stage_two_a
6 ori  FR2 Con 1 730 72 0 1 stage_two_a
6 ori  FC2 Inc 1 851 73 0 1 stage_two_a
6 fill ER1 Inc 1 554 74 0 1 stage_two_a
6 ori  ER2 Inc 1 851 75 0 1 stage_two_a
6 fill FC1 Inc 1 819 76 0 1 stage_two_a
6 ori  FC2 Inc 1 724 77 0 1 stage_two_a
6 fill ER1 Inc 1 501 78 0 1 stage_two_a
6 fill FR1 Con 2 645 78 0 1 stage_two_a
6 fill EC1 Con 1 1073 79 0 1 stage_two_a
6 fill FR1 Con 1 655 80 0 1 stage_two_a
6 ori  EC2 Con 1 621 81 0 1 stage_two_a
6 fill EC1 Con 1 716 82 0 1 stage_two_a
6 fill FC1 Inc 1 569 83 0 1 stage_two_a
6 fill ER1 Inc 1 694 84 0 1 stage_two_a
6 ori  FC2 Inc 1 815 85 0 1 stage_two_a
6 ori  ER2 Inc 1 712 86 0 1 stage_two_a
6 ori  FR2 Con 1 964 87 0 1 stage_two_a
6 fill FR1 Con 1 598 88 0 1 stage_two_a
6 fill EC1 Con 1 601 89 0 1 stage_two_a
6 ori  FC2 Inc 1 732 90 0 1 stage_two_a
6 ori  ER2 Inc 1 798 91 0 1 stage_two_a
6 ori  EC2 Con 1 474 92 0 1 stage_two_a
6 fill FC1 Inc 1 705 93 0 1 stage_two_a
6 fill ER1 Inc 1 613 94 0 1 stage_two_a
7 ori  ER2 Inc 1 2094 1 0 0 stage_two_b
7 ori  EC2 Con 1 649 2 0 1 stage_two_b
7 ori  FR2 Con 1 672 3 0 1 stage_two_b
7 ori  ER2 Inc 1 1424 4 0 1 stage_two_b
7 fill FC1 Inc 1 739 5 0 1 stage_two_b
7 fill EC1 Con 1 650 6 0 1 stage_two_b
7 fill FR1 Con 1 758 7 0 1 stage_two_b
7 fill EC1 Con 1 599 8 0 1 stage_two_b
7 fill FR1 Con 1 653 9 0 1 stage_two_b
7 fill ER1 Inc 1 645 10 0 1 stage_two_b
7 fill FC1 Inc 1 491 11 0 1 stage_two_b
7 ori  FR2 Con 1 1038 12 0 1 stage_two_b
7 fill ER1 Inc 1 863 13 0 1 stage_two_b
7 ori  EC2 Con 1 560 14 0 1 stage_two_b
7 fill EC1 Con 1 797 15 0 1 stage_two_b
7 ori  FC2 Inc 1 783 16 0 1 stage_two_b
7 fill FC1 Inc 1 705 17 0 1 stage_two_b
7 ori  EC2 Con 1 568 18 0 1 stage_two_b
7 ori  ER2 Inc 2 810 18 0 1 stage_two_b
7 fill ER1 Inc 1 684 19 0 1 stage_two_b
7 ori  FR2 Con 1 601 20 0 1 stage_two_b
7 ori  ER2 Inc 1 733 21 0 1 stage_two_b
7 ori  FR2 Con 1 558 22 0 1 stage_two_b
7 fill EC1 Con 1 662 23 0 1 stage_two_b
7 fill FC1 Inc 1 604 24 0 1 stage_two_b
7 fill EC1 Con 1 488 25 0 1 stage_two_b
7 ori  ER2 Inc 1 951 26 0 1 stage_two_b
7 fill FR1 Con 1 740 27 0 1 stage_two_b
7 ori  EC2 Con 1 575 28 0 1 stage_two_b
7 ori  FC2 Inc 1 962 29 0 1 stage_two_b
7 ori  ER2 Inc 1 876 30 0 1 stage_two_b
7 ori  FC2 Inc 1 771 31 0 1 stage_two_b
7 fill EC1 Con 2 613 31 0 1 stage_two_b
7 fill FR1 Con 1 1418 32 0 1 stage_two_b
7 ori  FR2 Con 1 1211 33 0 1 stage_two_b
7 fill ER1 Inc 1 679 34 0 1 stage_two_b
7 ori  FC2 Inc 1 739 35 0 1 stage_two_b
7 ori  EC2 Con 1 413 36 0 1 stage_two_b
7 fill FR1 Con 1 625 37 0 1 stage_two_b
7 fill EC1 Con 1 637 38 0 1 stage_two_b
7 fill ER1 Inc 1 499 39 0 1 stage_two_b
7 ori  FC2 Inc 1 708 40 0 1 stage_two_b
7 ori  EC2 Con 1 506 41 0 1 stage_two_b
7 fill FC1 Inc 1 684 42 0 1 stage_two_b
7 fill EC1 Con 1 499 43 0 1 stage_two_b
7 ori  FC2 Inc 1 830 44 0 1 stage_two_b
7 fill FC1 Inc 2 500 44 0 1 stage_two_b
7 ori  EC2 Con 1 632 45 0 1 stage_two_b
7 ori  ER2 Inc 1 753 46 0 1 stage_two_b
7 ori  FC2 Inc 1 797 47 0 1 stage_two_b
7 fill EC1 Con 1 449 48 0 1 stage_two_b
7 ori  EC2 Con 1 472 49 0 1 stage_two_b
7 ori  FR2 Con 1 883 50 0 1 stage_two_b
7 ori  ER2 Inc 1 1438 51 0 1 stage_two_b
7 fill FR1 Con 1 600 52 0 1 stage_two_b
7 fill FC1 Inc 1 564 53 0 1 stage_two_b
7 ori  FR2 Con 1 461 54 0 1 stage_two_b
7 fill FR1 Con 1 566 55 0 1 stage_two_b
7 ori  EC2 Con 1 591 56 0 1 stage_two_b
7 fill EC1 Con 1 899 57 0 1 stage_two_b
7 fill FR1 Con 1 541 58 0 1 stage_two_b
7 ori  FC2 Inc 1 652 59 0 1 stage_two_b
7 ori  ER2 Inc 1 659 60 0 1 stage_two_b
7 fill ER1 Inc 1 685 61 0 1 stage_two_b
7 fill FR1 Con 1 682 62 0 1 stage_two_b
7 ori  FR2 Con 1 596 63 0 1 stage_two_b
7 fill FC1 Inc 1 568 64 0 1 stage_two_b
7 ori  ER2 Inc 1 1229 65 0 1 stage_two_b
7 ori  EC2 Con 1 579 66 0 1 stage_two_b
7 ori  FR2 Con 1 649 67 0 1 stage_two_b
7 fill EC1 Con 2 590 67 0 1 stage_two_b
7 ori  EC2 Con 1 681 68 0 1 stage_two_b
7 fill FR1 Con 1 572 69 0 1 stage_two_b
7 fill FC1 Inc 1 616 70 0 1 stage_two_b
7 ori  ER2 Inc 1 1301 71 0 1 stage_two_b
7 ori  EC2 Con 1 560 72 0 1 stage_two_b
7 fill ER1 Inc 1 685 73 0 1 stage_two_b
7 ori  ER2 Inc 2 485 73 0 1 stage_two_b
7 ori  FR2 Con 1 786 74 0 1 stage_two_b
7 fill FC1 Inc 1 588 75 0 1 stage_two_b
7 fill ER1 Inc 1 627 76 0 1 stage_two_b
7 fill FR1 Con 1 618 77 0 1 stage_two_b
7 fill FC1 Inc 1 531 78 0 1 stage_two_b
7 fill EC1 Con 1 611 79 0 1 stage_two_b
7 fill ER1 Inc 1 658 80 0 1 stage_two_b
7 fill EC1 Con 1 640 81 0 1 stage_two_b
7 fill FR1 Con 1 673 82 0 1 stage_two_b
7 ori  ER2 Inc 1 1234 83 0 1 stage_two_b
7 ori  FC2 Inc 1 1180 84 0 1 stage_two_b
7 ori  ER2 Inc 1 895 85 0 1 stage_two_b
7 ori  EC2 Con 1 612 86 0 1 stage_two_b
7 fill EC1 Con 1 718 87 0 1 stage_two_b
7 ori  ER2 Inc 2 496 87 0 1 stage_two_b
7 ori  FR2 Con 1 784 88 0 1 stage_two_b
7 fill FR1 Con 1 576 89 0 1 stage_two_b
7 ori  FC2 Inc 1 710 90 0 1 stage_two_b
7 fill FC1 Inc 1 586 91 0 1 stage_two_b
7 fill ER1 Inc 1 665 92 0 1 stage_two_b
7 ori  EC2 Con 1 533 93 0 1 stage_two_b
7 fill FR1 Con 1 700 94 0 1 stage_two_b
9 fill FC1 Inc 1 1194 1 0 0 stage_three_a
9 ori  ER2 Inc 1 2218 2 0 1 stage_three_a
9 fill EC1 Con 1 666 3 0 1 stage_three_a
9 fill ER1 Inc 1 697 4 0 1 stage_three_a
9 ori  FC2 Inc 1 924 5 0 1 stage_three_a
9 fill FC1 Inc 1 750 6 0 1 stage_three_a
9 fill FR1 Con 1 623 7 0 1 stage_three_a
9 ori  EC2 Con 1 729 8 0 1 stage_three_a
9 fill ER1 Inc 1 720 9 0 1 stage_three_a
9 fill FR1 Con 1 872 10 0 1 stage_three_a
9 fill FC1 Inc 1 788 11 0 1 stage_three_a
9 ori  ER2 Inc 1 886 12 0 1 stage_three_a
9 ori  FR2 Con 2 846 12 0 1 stage_three_a
9 fill EC1 Con 1 765 13 0 1 stage_three_a
9 fill ER1 Inc 1 492 14 0 1 stage_three_a
9 ori  ER2 Inc 1 666 15 0 1 stage_three_a
9 fill FR1 Con 1 670 16 0 1 stage_three_a
9 fill EC1 Con 1 871 17 0 1 stage_three_a
9 ori  FC2 Inc 2 838 17 0 1 stage_three_a
9 ori  ER2 Inc 2 1056 17 0 1 stage_three_a
9 fill FC1 Inc 1 1028 18 0 1 stage_three_a
9 fill EC1 Con 1 675 19 0 1 stage_three_a
9 fill FR1 Con 1 637 20 0 1 stage_three_a
9 fill EC1 Con 1 672 21 0 1 stage_three_a
9 fill ER1 Inc 1 916 22 0 1 stage_three_a
9 ori  FR2 Con 1 656 23 0 1 stage_three_a
9 fill EC1 Con 1 804 24 0 1 stage_three_a
9 ori  EC2 Con 1 585 25 0 1 stage_three_a
9 fill FC1 Inc 1 631 26 0 1 stage_three_a
9 fill FR1 Con 1 595 27 0 1 stage_three_a
9 fill FC1 Inc 1 542 28 0 1 stage_three_a
9 ori  FC2 Inc 1 1117 29 0 1 stage_three_a
9 ori  ER2 Inc 1 1260 30 0 1 stage_three_a
9 ori  FR2 Con 2 1031 30 0 1 stage_three_a
9 fill EC1 Con 1 1174 31 0 1 stage_three_a
9 ori  FC2 Inc 1 839 32 0 1 stage_three_a
9 ori  EC2 Con 1 687 33 0 1 stage_three_a
9 ori  FC2 Inc 1 631 34 0 1 stage_three_a
9 ori  ER2 Inc 1 810 35 0 1 stage_three_a
9 fill FC1 Inc 1 609 36 0 1 stage_three_a
9 ori  FR2 Con 1 636 37 0 1 stage_three_a
9 ori  ER2 Inc 1 613 38 0 1 stage_three_a
9 ori  EC2 Con 1 659 39 0 1 stage_three_a
9 ori  FC2 Inc 1 865 40 0 1 stage_three_a
9 fill EC1 Con 1 995 41 0 1 stage_three_a
9 ori  FR2 Con 1 1033 42 0 1 stage_three_a
9 ori  ER2 Inc 1 876 43 0 1 stage_three_a
9 fill FR1 Con 1 608 44 0 1 stage_three_a
9 ori  FR2 Con 1 528 45 0 1 stage_three_a
9 ori  FC2 Inc 1 850 46 0 1 stage_three_a
9 fill ER1 Inc 1 475 47 0 1 stage_three_a
9 fill EC1 Con 1 590 48 0 1 stage_three_a
9 ori  FR2 Con 2 666 48 0 1 stage_three_a
9 fill FR1 Con 1 807 49 0 1 stage_three_a
9 fill ER1 Inc 1 581 50 0 1 stage_three_a
9 ori  ER2 Inc 1 773 51 0 1 stage_three_a
9 fill EC1 Con 1 605 52 0 1 stage_three_a
9 ori  FR2 Con 1 684 53 0 1 stage_three_a
9 ori  EC2 Con 1 752 54 0 1 stage_three_a
9 ori  FC2 Inc 1 981 55 0 1 stage_three_a
9 fill ER1 Inc 1 813 56 0 1 stage_three_a
9 ori  EC2 Con 1 559 57 0 1 stage_three_a
9 fill EC1 Con 1 468 58 0 1 stage_three_a
9 fill FR1 Con 1 583 59 0 1 stage_three_a
9 ori  FR2 Con 1 500 60 0 1 stage_three_a
9 fill ER1 Inc 1 709 61 0 1 stage_three_a
9 ori  EC2 Con 1 650 62 0 1 stage_three_a
9 ori  FC2 Inc 1 719 63 0 1 stage_three_a
9 fill FR1 Con 1 681 64 0 1 stage_three_a
9 fill ER1 Inc 1 683 65 0 1 stage_three_a
9 ori  FR2 Con 1 783 66 0 1 stage_three_a
9 fill FC1 Inc 1 553 67 0 1 stage_three_a
9 fill ER1 Inc 1 582 68 0 1 stage_three_a
9 ori  FC2 Inc 1 790 69 0 1 stage_three_a
9 ori  FR2 Con 1 705 70 0 1 stage_three_a
9 fill FR1 Con 1 1518 71 0 1 stage_three_a
9 fill ER1 Inc 1 1438 72 0 1 stage_three_a
9 ori  FC2 Inc 1 756 73 0 1 stage_three_a
9 ori  ER2 Inc 1 950 74 0 1 stage_three_a
9 ori  FR2 Con 1 682 75 0 1 stage_three_a
9 ori  FC2 Inc 1 878 76 0 1 stage_three_a
9 ori  FR2 Con 1 1188 77 0 1 stage_three_a
9 ori  FC2 Inc 1 738 78 0 1 stage_three_a
9 fill EC1 Con 2 587 78 0 1 stage_three_a
9 fill ER1 Inc 1 893 79 0 1 stage_three_a
9 fill FC1 Inc 1 627 80 0 1 stage_three_a
9 ori  ER2 Inc 1 805 81 0 1 stage_three_a
9 ori  FR2 Con 2 706 81 0 1 stage_three_a
9 fill FR1 Con 1 729 82 0 1 stage_three_a
9 ori  EC2 Con 1 690 83 0 1 stage_three_a
9 fill ER1 Inc 1 772 84 0 1 stage_three_a
9 ori  FC2 Inc 1 764 85 0 1 stage_three_a
9 fill FR1 Con 1 651 86 0 1 stage_three_a
9 ori  EC2 Con 1 517 87 0 1 stage_three_a
9 ori  FR2 Con 1 743 88 0 1 stage_three_a
9 fill FC1 Inc 1 545 89 0 1 stage_three_a
9 fill ER1 Inc 1 700 90 0 1 stage_three_a
9 fill EC1 Con 1 746 91 0 1 stage_three_a
9 fill FR1 Con 1 643 92 0 1 stage_three_a
9 ori  EC2 Con 1 561 93 0 1 stage_three_a
10 ori  FC2 Inc 1 1060 1 0 0 stage_three_b
10 fill ER1 Inc 1 531 2 0 1 stage_three_b
10 ori  EC2 Con 1 456 3 0 1 stage_three_b
10 ori  FC2 Inc 1 677 4 0 1 stage_three_b
10 fill EC1 Con 1 416 5 0 1 stage_three_b
10 fill FR1 Con 1 656 6 0 1 stage_three_b
10 fill EC1 Con 1 742 7 0 1 stage_three_b
10 fill ER1 Inc 1 494 8 0 1 stage_three_b
10 ori  FR2 Con 1 709 9 0 1 stage_three_b
10 ori  FC2 Inc 1 704 10 0 1 stage_three_b
10 fill FC1 Inc 1 707 11 0 1 stage_three_b
10 fill FR1 Con 1 511 12 0 1 stage_three_b
10 fill FC1 Inc 1 446 13 0 1 stage_three_b
10 ori  FR2 Con 1 439 14 0 1 stage_three_b
10 ori  EC2 Con 1 672 15 0 1 stage_three_b
10 fill ER1 Inc 1 518 16 0 1 stage_three_b
10 ori  FR2 Con 2 612 16 0 1 stage_three_b
10 fill EC1 Con 1 564 17 0 1 stage_three_b
10 ori  FC2 Inc 1 835 18 0 1 stage_three_b
10 ori  FR2 Con 1 640 19 0 1 stage_three_b
10 fill FC1 Inc 1 624 20 0 1 stage_three_b
10 fill FR1 Con 1 439 21 0 1 stage_three_b
10 ori  EC2 Con 1 571 22 0 1 stage_three_b
10 ori  FC2 Inc 1 660 23 0 1 stage_three_b
10 ori  ER2 Inc 1 744 24 0 1 stage_three_b
10 ori  EC2 Con 1 632 25 0 1 stage_three_b
10 ori  FC2 Inc 1 818 26 0 1 stage_three_b
10 ori  ER2 Inc 1 724 27 0 1 stage_three_b
10 fill FC1 Inc 1 663 28 0 1 stage_three_b
10 ori  FR2 Con 1 729 29 0 1 stage_three_b
10 fill EC1 Con 1 729 30 0 1 stage_three_b
10 fill ER1 Inc 1 633 31 0 1 stage_three_b
10 fill FC1 Inc 1 790 32 0 1 stage_three_b
10 fill ER1 Inc 1 838 33 0 1 stage_three_b
10 fill EC1 Con 1 646 34 0 1 stage_three_b
10 fill FC1 Inc 1 606 35 0 1 stage_three_b
10 ori  ER2 Inc 1 998 36 0 1 stage_three_b
10 fill ER1 Inc 1 725 37 0 1 stage_three_b
10 ori  FR2 Con 1 696 38 0 1 stage_three_b
10 fill FC1 Inc 1 591 39 0 1 stage_three_b
10 ori  ER2 Inc 1 1513 40 0 1 stage_three_b
10 fill EC1 Con 1 625 41 0 1 stage_three_b
10 fill FR1 Con 1 604 42 0 1 stage_three_b
10 ori  FC2 Inc 1 777 43 0 1 stage_three_b
10 ori  ER2 Inc 1 696 44 0 1 stage_three_b
10 ori  EC2 Con 1 600 45 0 1 stage_three_b
10 ori  FR2 Con 1 659 46 0 1 stage_three_b
10 ori  FC2 Inc 1 756 47 0 1 stage_three_b
10 ori  ER2 Inc 1 647 48 0 1 stage_three_b
10 ori  EC2 Con 1 567 49 0 1 stage_three_b
10 ori  ER2 Inc 1 952 50 0 1 stage_three_b
10 fill EC1 Con 1 610 51 0 1 stage_three_b
10 ori  EC2 Con 1 577 52 0 1 stage_three_b
10 ori  ER2 Inc 1 645 53 0 1 stage_three_b
10 fill FR1 Con 1 740 54 0 1 stage_three_b
10 ori  FR2 Con 1 593 55 0 1 stage_three_b
10 fill FC1 Inc 1 469 56 0 1 stage_three_b
10 ori  EC2 Con 1 603 57 0 1 stage_three_b
10 fill EC1 Con 1 695 58 0 1 stage_three_b
10 ori  FR2 Con 1 718 59 0 1 stage_three_b
10 fill ER1 Inc 1 603 60 0 1 stage_three_b
10 fill FC1 Inc 1 594 61 0 1 stage_three_b
10 fill FR1 Con 1 553 62 0 1 stage_three_b
10 ori  ER2 Inc 1 886 63 0 1 stage_three_b
10 fill FC1 Inc 1 585 64 0 1 stage_three_b
10 fill EC1 Con 1 598 65 0 1 stage_three_b
10 fill FC1 Inc 1 506 66 0 1 stage_three_b
10 fill EC1 Con 1 541 67 0 1 stage_three_b
10 ori  EC2 Con 1 601 68 0 1 stage_three_b
10 fill FC1 Inc 1 621 69 0 1 stage_three_b
10 ori  ER2 Inc 1 694 70 0 1 stage_three_b
10 ori  FR2 Con 1 968 71 0 1 stage_three_b
10 fill FR1 Con 1 505 72 0 1 stage_three_b
10 ori  ER2 Inc 1 716 73 0 1 stage_three_b
10 ori  FC2 Inc 1 753 74 0 1 stage_three_b
10 ori  EC2 Con 1 488 75 0 1 stage_three_b
10 ori  ER2 Inc 1 769 76 0 1 stage_three_b
10 fill FC1 Inc 1 458 77 0 1 stage_three_b
10 ori  FC2 Inc 2 498 77 0 1 stage_three_b
10 fill FR1 Con 1 694 78 0 1 stage_three_b
10 fill ER1 Inc 1 650 79 0 1 stage_three_b
10 fill FR1 Con 1 656 80 0 1 stage_three_b
10 fill EC1 Con 1 637 81 0 1 stage_three_b
10 ori  FR2 Con 1 602 82 0 1 stage_three_b
10 ori  FC2 Inc 1 750 83 0 1 stage_three_b
10 ori  FR2 Con 1 649 84 0 1 stage_three_b
10 fill FR1 Con 1 562 85 0 1 stage_three_b
10 fill ER1 Inc 1 663 86 0 1 stage_three_b
10 fill EC1 Con 1 573 87 0 1 stage_three_b
10 fill FC1 Inc 1 579 88 0 1 stage_three_b
10 ori  EC2 Con 1 687 89 0 1 stage_three_b
10 ori  FR2 Con 1 569 90 0 1 stage_three_b
10 fill FR1 Con 1 535 91 0 1 stage_three_b
10 fill ER1 Inc 1 643 92 0 1 stage_three_b
10 fill FR1 Con 1 536 93 0 1 stage_three_b
10 fill FC1 Inc 1 605 94 0 1 stage_three_b
10 ori  EC2 Con 1 688 95 0 1 stage_three_b
10 ori  FR2 Con 1 736 96 0 1 stage_three_b
10 ori  ER2 Inc 1 1595 97 0 1 stage_three_b
10 fill EC1 Con 1 649 98 0 1 stage_three_b
